# Supplementary material for: Understanding the Holobiont: Crosstalk Between Gut Microbiota and Mitochondria During Long Exercise in Horse
Source: Front Mol Biosci. 2021 Apr 8;8:656204. doi: 10.3389/fmolb.2021.656204 (PMC8063112; doi:10.3389/fmolb.2021.656204)
Supplement: Supplementary file 1 [file datasheet1.fasta]

>149308da48ac93e3e656dbecd0dc7a70_D_4__Ruminococcaceae_D_5__Ruminococcus 1
acgggaggcagcagtggggaatattgcacaatgggcgcaagcctgatgcagcgatgccgcgtgagggaagaaggttttcggattgtaaacctctgtcaacagggacgaaaatgacggtacctgtgaaggaagctccggctaactacgtgccagcagccgcggtaatacgtagggagcaagcgttatccggaattactgggtgtaaagggagtgtaggcgggactgtaagtcagatgtgaaatatgccggctcaactggcagactgcatttgaaactgcggttcttgagtgaagtagaggtaagcggaattcctagtgtagcggtgaaatgcgtagatattaggaggaacatcagtggcgaaggcggcttactgggctttaactgacgctgaggctcgaaagcgtggggagcaaacaggattagataccctggta
>9c92f387be165ebe1f596283c9e3f932_D_4__Lachnospiraceae_D_5__Lachnospiraceae AC2044 group
acgggaggcagcagtggggaatattggacaatgggggaaaccctgatccagcgacgccgcgtgagtgaagaagtatttcggtatgtaaagctctatcagcaaggaagaaaatgacggtacttgactaagaagctccggctaaatacgtgccagcagccgcggtaatacgtatggagcaagcgttatccggatttactgggtgtaaagggagcgtagacggcaaagcaagtctgaagtgaaatcccggggctcaaccccggaactgctttggaaactgtttagctagagtgcaggagaggtaagcggaattcctagtgtagcggtgaaatgcgtagatattaggaggaacaccagtggcgaaggcggcttactggactgtaactgacgttgaggctcgaaagcgtggggagcaaacaggattagataccctggta
>4db781764e38a2086c95265b38805c8c_D_4__Ruminococcaceae_D_5__Ruminococcus 1
acggaaggcagcagtggggaatattgcacaatgggcgcaagcctgatgcagcgatgccgcgtgagggaagaaggttttcggattgtaaacctctgtcaacagggacgaaaatgacggtacctgtgaaggaagctccggctaactacgtgccagcagccgcggtaatacgtagggagcaagcgttatccggaattactgggtgtaaagggagtgtaggcgggactgtaagtcagatgtgaaatatgccggctcaactggcagactgcatttgaaactgcggttcttgagtgaagtagaggtaagcggaattcctagtgtagcggtgaaatgcgtagatattaggaggaacatcagtggcgaaggcggcttactgggctttaactgacgctgaggctcgaaagcgtggggagcaaacaggattagataccctggta
>6ced7fee46c4584cf929d5962b8d538d_D_4__Prevotellaceae_D_5__Prevotella 1
acgggaggcagcagtgaggaatattggtcaatggacgagagtctgaaccagccaagtagcgtgcaggatgacggccctatgggttgtaaactgcttttgtacgggaataaagtgacctacgtgtaggtttttgcatgtaccgtaagaataaggaccggctaattccgtgccagcagccgcggtaatacggaaggtccgggcgttatccggatttattgggtttaaagggagcgtaggccgtgctttaagcgtgttgtgaaatgtaggcgcccaacgtctgcactgcagcgcgaactggagcacttgagtacgcaggaagtaggcggaattcgtcgtgtagcggtgaaatgcttagatatgacgaagaactccgattgggaagccagcttactgtagcgccactgacgctgatgctcgaaagcgtgggtatcgaacaggattagataccctggta
>16ac491a4deda109201c68a6c8036d40_D_4__Ruminococcaceae_D_5__Ruminiclostridium 9
acgggaggcagcagtggggaatattgggcaatgggcgcaagcctgacccagcaatgccgcgtgaaggaagaaggctttcgggttgtaaacttcttttaagtgggacgacaatgacggtaccacttgaataagctccggctaactacgtgccagcagccgcggtaatacgtagggagcaagcgttatccggatttactgggtgtaaagggcgtgtaggcgggacatcaagtcagatgtgaaagcacgaggctcaacttcgtgtctgcatttgaaactgacgttcttgagtgttggagaggctaacggaactcctagtgtagcggtgaaatgcgtagatattaggaagaacaccagtggcgaaggcggttagctggacaataactgacgctgaggcgcgaaagcgtgggtagcaaacaggattagataccctggta
>f0283ca4c45a3c1e80a595e269f6be97_D_4__Fibrobacteraceae_D_5__Fibrobacter
acgggaggcagcagtagggaatattgcacaatgggggaaaccctgatgcagcaacgccacgtgtgggaagaagcatttcggtgtgtaaaccactgtcgtgagggaataatgcttaatttcggttaagttgaatgtacctcgaaaggaagcaccggcaaacttcgtgccagcagccgcggtaatacgaggggtgcaagcgttgttcggaatcactgggcgtaaagggagcgcaggcggagatgcaagcagtctgtacaataccggggcccaaccccggacctgcagactggactgtttctcttggatagttcaggggcaagcggaattcctggtgtagcggtggaatgcgtagagatcaggaagaacaccgatggcgaaggcagcttgctggggacttatcgacgctcatgctcgaaagtgcgggtagcaaacaggattagataccctggta
>7105a1007712734f04b348bf381c7f3a_D_4__Lachnospiraceae_NA
acgggaggcagcagtggggaatattgcacaatgggcgaaagcctgatgcagcgacgccgcgtgagtgaagaagtatctcggtatgtaaagctctatcagcagggaagaaaatgacggtacctgactaagaagccccggctaactacgtgccagcagccgcggtaatacgtagggggcaagcgttatccggatttactgggtgtaaagggagcgtagacggtttggcaagtctgaagtgaaatgcgggggctcaactcctgaactgctttggaaactgtcgaactagagtgcaggagaggtaagtggaattcctagtgtagcggtgaaatgcgtagatattaggaggaacaccagtggcgaaggcggcttactggactgtaactgacgttgaggctcgaaagcgtggggagcaaacaggattagataccctggta
>efb240317835919c357023fd1e0b4944_D_4__p-251-o5_D_5__uncultured bacterium
acgggaggcagcagtgaggaatattggtcaatggacggaagtctgaaccagccaagtcgcgtgaaggatgaaggtattatgtattgtaaacttctttagcagtggagtaataaggggatcgcgatccctgatgcaagtacactgagaataaggatcggctaactccgtgccagcagccgcggtaatacggaggatccgagcgttatccggatttattgggtttaaagggtgcgcaggcggctttttaagtcagtggttaaatcgtgacgctcaacgtcatcacgccattgatactggagagcttgattgcggtcgaggtttgcggaattcgttgtgtagcggtgaaatgcatagatatgacgaagaacaccgattgcgtaggcagcagaccaggccgtaaatgacgctcatgcacgaaagtgcggggatcgaacaggattagataccctggta
>be368c2406b8b2655f91739277ec9a13_D_4__Ruminococcaceae_D_5__Ruminococcaceae UCG-005
acgggaggcagcagtggggaatattgggcaatgggcgaaagcctgacccagcaacgccgcgtgaaggaagaaggccttcgggttgtaaacttcttttaccagggacgaaggacgtgacggtacctggagaaaaagcaacggctaactacgtgccagcagccgcggtaatacgtaggttgcaagcgttgtccggatttactgggtgtaaagggcgtgtaggcggagctgcaagtcagatgtgaaatcccggggctcaaccccggaactgcatttgaaactgtagcccttgagtatcggagaggcaagcggaattcctagtgtagcggtgaaatgcgtagatattaggaggaacaccagtggcgaaggcggcttgctggacgacaactgacgctgaggcgcgaaagcgtggggagcaaacaggattagataccctggta
>f6903294da16fa2ebe4470e9176d669b_D_4__Lachnospiraceae_NA
acgggaggcagcagtggggaatattgcacaatgggggaaaccctgatgcagcgacgccgcgtgagcgaagaagtatttcggtatgtaaagctctatcagcagggaagaaaatgacggtacctgactaagaagccccggctaactacgtgccagcagccgcggtaatacgtagggggcaagcgttatccggatttactgggtgtaaagggagcgtagacggcaaggtaagtctgaagtgaaatgccggggctcaaccccggaactgctttggaaactatctcgctcgagtaccggaggggtaagcggaattcctagtgtagcggtgaaatgcgtagatattaggaggaacaccagtggcgaaggcggcttactggacggtaactgacgttgaggctcgaaagcgtggggagcaaacaggattagataccctggta
>200e97c00ee6d987916dab4f16fb7a47_D_4__Fibrobacteraceae_D_5__Fibrobacter
acgggaggcagcagtagggaatattgcacaatgggggaaaccctgatgcagcaacgccacgtgtgggaagaagcatttcggtgtgtaaaccactgtcgtgagggaataatgcttggcctcggccaagttgaatgtacctcgaaaggaagcaccggcaaacttcgtgccagcagccgcggtaatacgaggggtgcaagcgttgttcggaatcactgggcgtaaagggagcgcaggcggagatgcaagcagtctgtacaataccggggcccaaccccggacctgcagactggactgtttctcttggatagttcaggggcaagcggaattcctggtgtagcggtggaatgcgtagagatcaggaagaacaccgatggcgaaggcagcttgctggggacttatcgacgctcatgctcgaaagtgcgggtagcaaacaggattagataccctggta
>560f13ae343057211384140730f8b1e2_D_4__Fibrobacteraceae_D_5__Fibrobacter
acgggaggcagcagtagggaatattgcacaatgggggaaaccctgatgcagcaacgccacgtgtgggaagaagcatttcggtgtgtaaaccactgtcgtgaaggaataaggcttattttcggataagttgaatgtactttgaaaggaagcaccggcaaacttcgtgccagcagccgcggtaatacgaggggtgcaagcgttgttcggaatcactgggcgtaaagggagcgcaggcggagatgcaagcagtctgtacaataccggggcccaaccccggacctgcagactggactgtttctcttggatagctcaggggctggcggaattcctggtgtagcggtggaatgcgtagagatcaggaagaacaccgatggcgaaggcagccagctgggggcttatcgacgctcatgctcgaaagtgcgggtagcaaacaggattagataccctggta
>8e72c22d87882d5d5bd64484d8007a21_D_4__Streptococcaceae_D_5__Streptococcus
acgggaggcagcagtagggaatcttcggcaatgggggcaaccctgaccgagcaacgccgcgtgagtgaagaaggttttcggatcgtaaagctctgttgtaagagaagaacgtgtgtgagagtggaaagttcacacagtgacggtaacttaccagaaagggacggctaactacgtgccagcagccgcggtaatacgtaggtcccgagcgttgtccggatttattgggcgtaaagcgagcgcaggcggtttaataagtctgaagttaaaggcagtggcttaaccattgttcgctttggaaactgttagacttgagtgcagaaggggagagtggaattccatgtgtagcggtgaaatgcgtagatatatggaggaacaccggtggcgaaagcggctctctggtctgtaactgacgctgaggctcgaaagcgtggggagcaaacaggattagataccctggta
>199ca37af0d03afbac5e4ed3e7378a3b_D_4__p-251-o5_D_5__uncultured bacterium
acggaaggcagcagtgaggaatattggtcaatggacggaagtctgaaccagccaagtcgcgtgaaggatgaaggtattatgtattgtaaacttctttagcagtggagtaataaggggatcgcgatccctgatgcaagtacactgagaataaggatcggctaactccgtgccagcagccgcggtaatacggaggatccgagcgttatccggatttattgggtttaaagggtgcgcaggcggctttttaagtcagtggttaaatcgtgacgctcaacgtcatcacgccattgatactggagagcttgattgcggtcgaggtttgcggaattcgttgtgtagcggtgaaatgcatagatatgacgaagaacaccgattgcgtaggcagcagaccaggccgtaaatgacgctcatgcacgaaagtgcggggatcgaacaggattagataccctggta
>0f109028a1bda833e3cc33e72234347b_D_4__Ruminococcaceae_D_5__Ruminococcus 1
acgggaggcagcagtggggaatattgcacaatgggcgcaagcctgatgcagcgatgccgcgtgagggaagaaggttttcggattgtaaacctctgtcatcggggacgataatgactgtacccgagaaggaagctccggctaactacgtgccagcagccgcggtaatacgtagggagcgagcgttatccggaattactgggtgtaaagggagtgtaggcgggactgtaagtcagatgtgaaatatgccggctcaactggcagactgcatttgaaactgcggttcttgagtgaagtagaggtaagcggaattcctagtgtagcggtgaaatgcgtagatattaggaggaacatcagtggcgaaggcggcttactgggctttaactgacgctgaggctcgaaagcgtggggagcaaacaggattagataccctggta
>1786805102bd2a09c8f6b4cb8f4e3b90_D_4__Ruminococcaceae_D_5__Ruminiclostridium 9
acggaaggcagcagtggggaatattgggcaatgggcgcaagcctgacccagcaatgccgcgtgaaggaagaaggctttcgggttgtaaacttcttttaagtgggacgacaatgacggtaccacttgaataagctccggctaactacgtgccagcagccgcggtaatacgtagggagcaagcgttatccggatttactgggtgtaaagggcgtgtaggcgggacatcaagtcagatgtgaaagcacgaggctcaacttcgtgtctgcatttgaaactgacgttcttgagtgttggagaggctaacggaactcctagtgtagcggtgaaatgcgtagatattaggaagaacaccagtggcgaaggcggttagctggacaataactgacgctgaggcgcgaaagcgtgggtagcaaacaggattagataccctggta
>23b5be398c49fccc2dcaba8636e30e1f_D_4__Fibrobacteraceae_D_5__Fibrobacter
acggaaggcagcagtagggaatattgcacaatgggggaaaccctgatgcagcaacgccacgtgtgggaagaagcatttcggtgtgtaaaccactgtcgtgagggaataatgcttaatttcggttaagttgaatgtacctcgaaaggaagcaccggcaaacttcgtgccagcagccgcggtaatacgaggggtgcaagcgttgttcggaatcactgggcgtaaagggagcgcaggcggagatgcaagcagtctgtacaataccggggcccaaccccggacctgcagactggactgtttctcttggatagttcaggggcaagcggaattcctggtgtagcggtggaatgcgtagagatcaggaagaacaccgatggcgaaggcagcttgctggggacttatcgacgctcatgctcgaaagtgcgggtagcaaacaggattagataccctggta
>751b69864e5a458f83cfafaca25df9b3_D_4__Fibrobacteraceae_D_5__Fibrobacter
acgggaggcagcagtagggaatattgcacaatgggggaaaccctgatgcagcaacgccacgtgtgggaagaagcatttcggtgtgtaaaccactgtcgtgagggaataatgcttggtctcggccaagttgaatgtacctcgaaaggaagcaccggcaaacttcgtgccagcagccgcggtaatacgaggggtgcaagcgttgttcggaatcactgggcgtaaagggagcgcaggcggagatgcaagcagtctgtacaataccggggcccaaccccggacctgcagactggactgtttctcttggatagttcaggggcaagcggaattcctggtgtagcggtggaatgcgtagagatcaggaagaacaccgatggcgaaggcagcttgctggggacttatcgacgctcatgctcgaaagtgcgggtagcaaacaggattagataccctggta
>b08c03960642f5ccc98fb4ee6042c712_D_4__Lachnospiraceae_NA
acgggaggcagcagtggggaatattgcacaatgggggaaaccctgatgcagcgacgccgcgtgagtgaagaagtatttcggtatgtaaagctctatcagcaggaaagaaaatgacggtacctgactaagaagccccggctaactacgtgccagcagccgcggtaatacgtagggggcaagcgttatccggatttactgggtgtaaagggagcgtagacggctttgcaagtctgaagtgaaagcccggggctcaaccccggaactgctttggaaactgtagagctagagtgcaggagaggtaagtggaattcctagtgtagcggtgaaatgcgtagatattaggaggaacaccagtggcgaaggcggcttactggactgtaactgacgttgaggctcgaaggcgtggggagcaaacaggattagataccctggta
>a72037d1fc4130c4783be13a1f7d225c_D_4__Fibrobacteraceae_D_5__Fibrobacter
acggaaggcagcagtagggaatattgcacaatgggggaaaccctgatgcagcaacgccacgtgtgggaagaagcatttcggtgtgtaaaccactgtcgtgagggaataatgcttggcctcggccaagttgaatgtacctcgaaaggaagcaccggcaaacttcgtgccagcagccgcggtaatacgaggggtgcaagcgttgttcggaatcactgggcgtaaagggagcgcaggcggagatgcaagcagtctgtacaataccggggcccaaccccggacctgcagactggactgtttctcttggatagttcaggggcaagcggaattcctggtgtagcggtggaatgcgtagagatcaggaagaacaccgatggcgaaggcagcttgctggggacttatcgacgctcatgctcgaaagtgcgggtagcaaacaggattagataccctggta
>334488bb4e9e3a1496eec1aaa2bbd243_D_4__Fibrobacteraceae_D_5__Fibrobacter
acggaaggcagcagtagggaatattgcacaatgggggaaaccctgatgcagcaacgccacgtgtgggaagaagcatttcggtgtgtaaaccactgtcgtgaaggaataaggcttattttcggataagttgaatgtactttgaaaggaagcaccggcaaacttcgtgccagcagccgcggtaatacgaggggtgcaagcgttgttcggaatcactgggcgtaaagggagcgcaggcggagatgcaagcagtctgtacaataccggggcccaaccccggacctgcagactggactgtttctcttggatagctcaggggctggcggaattcctggtgtagcggtggaatgcgtagagatcaggaagaacaccgatggcgaaggcagccagctgggggcttatcgacgctcatgctcgaaagtgcgggtagcaaacaggattagataccctggta
>bbd93ad8876eda9943405e63bdd7d123_D_4__Streptococcaceae_D_5__Streptococcus
acggaaggcagcagtagggaatcttcggcaatgggggcaaccctgaccgagcaacgccgcgtgagtgaagaaggttttcggatcgtaaagctctgttgtaagagaagaacgtgtgtgagagtggaaagttcacacagtgacggtaacttaccagaaagggacggctaactacgtgccagcagccgcggtaatacgtaggtcccgagcgttgtccggatttattgggcgtaaagcgagcgcaggcggtttaataagtctgaagttaaaggcagtggcttaaccattgttcgctttggaaactgttagacttgagtgcagaaggggagagtggaattccatgtgtagcggtgaaatgcgtagatatatggaggaacaccggtggcgaaagcggctctctggtctgtaactgacgctgaggctcgaaagcgtggggagcaaacaggattagataccctggta
>ceb2ec7a4c9491f7b506348421779a74_D_4__Ruminococcaceae_D_5__Ruminococcaceae UCG-005
acggaaggcagcagtggggaatattgggcaatgggcgaaagcctgacccagcaacgccgcgtgaaggaagaaggccttcgggttgtaaacttcttttaccagggacgaaggacgtgacggtacctggagaaaaagcaacggctaactacgtgccagcagccgcggtaatacgtaggttgcaagcgttgtccggatttactgggtgtaaagggcgtgtaggcggagctgcaagtcagatgtgaaatcccggggctcaaccccggaactgcatttgaaactgtagcccttgagtatcggagaggcaagcggaattcctagtgtagcggtgaaatgcgtagatattaggaggaacaccagtggcgaaggcggcttgctggacgacaactgacgctgaggcgcgaaagcgtggggagcaaacaggattagataccctggta
>b60fad73062285b69f45e1bc2f2cb4c4_D_4__Fibrobacteraceae_D_5__Fibrobacter
acggaaggcagcagtagggaatattgcacaatgggggaaaccctgatgcagcaacgccacgtgtgggaagaagcatttcggtgtgtaaaccactgtcgtgagggaataatgcttggtctcggccaagttgaatgtacctcgaaaggaagcaccggcaaacttcgtgccagcagccgcggtaatacgaggggtgcaagcgttgttcggaatcactgggcgtaaagggagcgcaggcggagatgcaagcagtctgtacaataccggggcccaaccccggacctgcagactggactgtttctcttggatagttcaggggcaagcggaattcctggtgtagcggtggaatgcgtagagatcaggaagaacaccgatggcgaaggcagcttgctggggacttatcgacgctcatgctcgaaagtgcgggtagcaaacaggattagataccctggta
>d147314870f55d124411698e21e5557b_D_4__Lachnospiraceae_D_5__Lachnospiraceae XPB1014 group
acgggaggcagcagtgggggatattgcacaatgggggaaaccctgatgcagcgacgccgcgtgagtgaagaagtatttcggtatgtaaagctctatcagcaggaaagataatgacggtacctgactaagaagcaccggctaaatacgtgccagcagccgcggtaatacgtatggtgcaagcgttatccggatttactgggtgtaaagggagcgcagacggcatggcaagccagatgtgaaatgcgggggctcaactcctgaactgcatttggaactgtcaagctagagtatcggagaggtaagtggaattcctagtgtagcggtgaaatgcgtagatattaggaggaacaccagtggcgaaggcggcttactggacgataactgacgttgaggctcgaaagcgtggggagcaaacaggattagataccctggta
>2109e762d7d3c4badf1d368c43de136a_D_4__Fibrobacteraceae_D_5__Fibrobacter
acgggaggcagcagtagggaatattgcacaatgggggaaaccctgatgcagcaacgccacgtgtgggaagaagcatttcggtgtgtaaaccactgtcgtgagggaataacgcttgatttcggtcaagttgaatgtacctcgaaaggaagcaccggcaaacttcgtgccagcagccgcggtaatacgaggggtgcaagcgttgttcggaatcactgggcgtaaagggagcgcaggcggagatgcaagcggactgtacaatcccggggcccaaccccggacctgcagtccggactgcacctcttggatagttcaggggcaagcggaattcctggtgtagcggtggaatgcgtagagatcaggaagaacaccgatggcgaaggcagcttgctggggacttatcgacgctcatgctcgaaagtgcgggtagcaaacaggattagataccctggta
>478adc9b806cf080da8d4dea89cf2524_D_4__Lachnospiraceae_NA
acggaaggcagcagtggggaatattgcacaatgggggaaaccctgatgcagcgacgccgcgtgagtgaagaagtatttcggtatgtaaagctctatcagcaggaaagaaaatgacggtacctgactaagaagccccggctaactacgtgccagcagccgcggtaatacgtagggggcaagcgttatccggatttactgggtgtaaagggagcgtagacggctttgcaagtctgaagtgaaagcccggggctcaaccccggaactgctttggaaactgtagagctagagtgcaggagaggtaagtggaattcctagtgtagcggtgaaatgcgtagatattaggaggaacaccagtggcgaaggcggcttactggactgtaactgacgttgaggctcgaaggcgtggggagcaaacaggattagataccctggta
>72d1c1a34275af8181114711752cd241_D_4__Lachnospiraceae_D_5__Pseudobutyrivibrio
acgggaggcagcagtggggaatattgcacaatgggcgaaagcctgatgcagcgacgccgcgtgagcgaagaagtatttcggtatgtaaagctctatcagcagggaagataatgacggtacctgactaagaagcaccggctaaatacgtgccagcagccgcggtaatacgtatggtgcaagcgttatccggatttactgggtgtaaagggagcgtaggcggttttacaagtctgatgtgaaagcccggggctcaactccggtattgcattggaaactgtagaactagagtgtcggaggggtaagtggaattcctagtgtagcggtgaaatgcgtagatattaggaggaacaccagtggcgaaggcggcttactggacgattactgacgctgaggctcgaaagcgtggggagcaaacaggattagataccctggta
>95ef22035d5651fc31a60a6d66a6f300_D_4__Lachnospiraceae_D_5__Lachnospiraceae AC2044 group
acgggaggcagcagtagggaatattggacaatgggggaaaccctgatccagcgacgccgcgtgagtgaagaaatatttcggtatgtaaagctctatcagcagggaagaaaatgacggtacctgactaagaagcaccggctaaatacgtgccagcagccgcggtaatacgtatggtgcaagcgttattcggatttactgggtgtaaagggagcgtagacggcatggcaagtctgaagtgaaatgcgggggctcaacccctgaactgctttggaaactgtcaagctagagtgtcggagaggtaagtggaattcctagtgtagcggtgaaatgcgtagatattaggaggaacaccagtggcgaaggcggcttactggacgataactgacgttgaggctcgaaagcgtggggagcaaacaggattagataccctggta
>e3f75c7f1f80b773a8fd2a9055adc600_D_4__Ruminococcaceae_D_5__Ruminococcus 1
acgggaggcagcagtggggaatattgcacaatgggcgcaagcctgatgcagcgatgccgcgtgagggaagaaggttttcggattgtaaacctctgtcatcggggacgataatgactgtacccgagaaggaagctccggctaactacgtgccagcagccgcggtaatacgtagggagcgagcgttatccggaattactgggtgtaaagggagtgtaggcgggactgtaagtcagatgtgaaatataccggctcaactggtagactgcatttgaaactgcggttcttgagtgaagtagaggtaagcggaattcctagtgtagcggtgaaatgcgtagatattaggaggaacatcagtggcgaaggcggcttactgggctttaactgacgctgaggctcgaaagcgtggggagcaaacaggattagataccctggta
>19f6ec48c70ca479442fbb8eb33663de_D_4__Lachnospiraceae_NA
acgggaggcagcagtggggaatattgcacaatgggggaaaccctgatgcagcgacgccgcgtgagtgaagaagtatttcggtatgtaaagctctatcagcagggaagaaaatgacggtacctgactaagaagccccggctaactacgtgccagcagccgcggtaatacgtagggggcaagcgttatccggatttactgggtgtaaagggagcgtagacggcgatgcaagtctgatgtgaaagcccggggctcaaccccggcactgcattggaaactgtgttgctagagtgcaggagaggtaagtggaattcctagtgtagcggtgaaatgcgtagatattaggaggaacaccagtggcgaaggcggcttactggactgtaactgacgttgaggctcgaaagcgtggggagcaaacaggattagataccctggta
>8240238749acc95cbd82b923c0d9e514_D_4__Lachnospiraceae_NA
acgggaggcagcagtggggaatattgcacaatgggggaaaccctgatgcagcgacgccgcgtgagtgaagaagtatttcggtatgtaaagctctatcagcagggaagataatgacggtacctgactaagaagcaccggctaaatacgtgccagcagccgcggtaatacgtatggtgcaagcgttatccggatttactgggtgtaaagggagcgtagacggcatggcaagtctgaagtgaaagcctggggctcaaccccggaactgctttggaaactgttaagctagagtgcaggagaggtaagtggaattcctagtgtagcggtgaaatgcgtagatattaggaggaacaccagtggcgaaggcggcttactggactgtaactgacgttgaggctcgaaagcgtggggagcaaacaggattagataccctggta
>9f15312746abed8d3eea5300363c56cb_D_4__Fibrobacteraceae_D_5__Fibrobacter
acgggaggcagcagtagggaatattgcacaatgggggaaaccctgatgcagcaacgccacgtgtgggaagaagcatttcggtgtgtaaaccactgtcgtgaaggaataatgcctggtctcggccaggttgaatgtactttgaaaggaagcaccggcaaacttcgtgccagcagccgcggtaatacgaggggtgcaagcgttgttcggaatcactgggcgtaaagggagcgcaggcggagatgcaagcggtctgtacaatcccggggcctaaccccggacctgcagaccggactgtttctcttggatagctcaggggctggcggaattcctggtgtagcggtggaatgcgtagagatcaggaagaacaccgatggcgaaggcagccagctgggggcttatcgacgctcatgctcgaaagtgcgggtagcaaacaggattagataccctggta
>4e43a7b4ed2ba76c36ed6dccd5229b8f_D_4__Fibrobacteraceae_D_5__Fibrobacter
acgggaggcagcagtagggaatattgcacaatggggggaaccctgatgcagcaacgccacgtgtgggaagaagcatttcggtgtgtaaaccactgtcgtgagggaataatgctcggtctcggccgagttgaatgtacctcgaaaggaagcaccggcaaacttcgtgccagcagccgcggtaatacgaggggtgcaagcgttgttcggaatcactgggcgtaaagggagcgtaggcggagacgcaagcagtctgtacaataccggggcccaaccccggacctgcagactggactgtgtctcttggatagttcaggggcaggcggaattcctggtgtagcggtggaatgcgtagagatcaggaagaacaccgatggcgaaggcagcctgctggggactcatcgacgctgaggctcgaaagtgcgggtagcaaacaggattagataccctggta
>816177cb97ce03fc94a3147154f12652_D_4__Ruminococcaceae_D_5__Ruminococcus 1
acgggaggcagcagtggggaatattgcacaatgggggaaaccctgatgcagcgatgccgcgtggaggaagaaggttttcggattgtaaactcctgtcttaaaggacgataatgacggtactttaggaggaagctccggctaactacgtgccagcagccgcggtaatacgtagggagcgagcgttgtccggaattactgggtgtaaagggagcgtaggcgggattgcaagtcagatgtgaaatacaggggctcaacctctgggctgcatttgaaactgtagttcttgagtgaagtagaggtaagcggaattcctggtgtagcggtgaaatgcgtagatatcaggaggaacaccggtggcgaaggcggcttactgggcttttactgacgctgaggctcgaaagcgtggggagcaaacaggattagataccctggta
>a73564e264204d987a522440835c2b3e_D_4__Fibrobacteraceae_D_5__Fibrobacter
acggaaggcagcagtagggaatattgcacaatgggggaaaccctgatgcagcaacgccacgtgtgggaagaagcatttcggtgtgtaaaccactgtcgtgagggaataacgcttgatttcggtcaagttgaatgtacctcgaaaggaagcaccggcaaacttcgtgccagcagccgcggtaatacgaggggtgcaagcgttgttcggaatcactgggcgtaaagggagcgcaggcggagatgcaagcggactgtacaatcccggggcccaaccccggacctgcagtccggactgcacctcttggatagttcaggggcaagcggaattcctggtgtagcggtggaatgcgtagagatcaggaagaacaccgatggcgaaggcagcttgctggggacttatcgacgctcatgctcgaaagtgcgggtagcaaacaggattagataccctggta
>310327869b15b77d469b16ca115f77ab_D_4__Fibrobacteraceae_D_5__Fibrobacter
acgggaggcagcagtagggaatattgcacaatggggggaaccctgatgcagcaacgccacgtgtgggaagaagcatttcggtgtgtaaaccactgtcgtgagggaataatgcttggctccggccaagttgaatgtacctcgaaaggaagcaccggcaaacttcgtgccagcagccgcggtaatacgaggggtgcaagcgttgttcggaatcactgggcgtaaagggagcgtaggcggagacgcaagcagtctgtacaataccggggcccaaccccggacctgcagactggactgtgtctcttggatagttcaggggcaggcggaattcctggtgtagcggtggaatgcgtagagatcaggaagaacaccgatggcgaaggcagcctgctggggactcatcgacgctgaggctcgaaagtgcgggtagcaaacaggattagataccctggta
>b6d0ea1c9395b82bec37bf98778a6d9f_D_4__Fibrobacteraceae_D_5__Fibrobacter
acgggaggcagcagtagggaatattgcacaatgggggaaaccctgatgcagcaacgccacgtgtgggaagaagcatttcggtgtgtaaaccactgtcgtgagggaataatgctatttctcggaatagttgaatgtacctcgaaaggaagcaccggcaaacttcgtgccagcagccgcggtaatacgaggggtgcaagcgttgttcggaatcactgggcgtaaagggagcgtaggcggagatgcaagcagtctgtacaataccggggcccaaccccggacctgcagactggactgtgtctcttggatagttcaggggctggcggaattcctggtgtagcggtggaatgcgtagagatcaggaagaacaccgatggcgaaggcagccagctggggactcatcgacgctgaggctcgaaagtgcgggtagcaaacaggattagataccctggta
>4e45a935508bc2f9e010b19426fc2fa2_D_4__Ruminococcaceae_D_5__Ruminococcus 1
acggaaggcagcagtggggaatattgcacaatgggcgcaagcctgatgcagcgatgccgcgtgagggaagaaggttttcggattgtaaacctctgtcatcggggacgataatgactgtacccgagaaggaagctccggctaactacgtgccagcagccgcggtaatacgtagggagcgagcgttatccggaattactgggtgtaaagggagtgtaggcgggactgtaagtcagatgtgaaatataccggctcaactggtagactgcatttgaaactgcggttcttgagtgaagtagaggtaagcggaattcctagtgtagcggtgaaatgcgtagatattaggaggaacatcagtggcgaaggcggcttactgggctttaactgacgctgaggctcgaaagcgtggggagcaaacaggattagataccctggta
>01e0558eddf74f89e250d340e154f469_D_4__Lachnospiraceae_D_5__Lachnospiraceae XPB1014 group
acgggaggcagcagtgggggatattgcacaatgggggaaaccctgatgcagcgacgccgcgtgagtgaagaagtatttcggtatgtaaagctctatcagcaggaaagataatgacggtacctgactaagaagcaccggctaaatacgtgccagcagccgcggtaatacgtatggtgcaagcgttatccggatttactgggtgtaaagggagcgcagacggcatggcaagccagatgtgaaaggcaggggctcaactcctggactgcatttggaactgtcaagctagagtatcggagaggtaagtggaattcctagtgtagcggtgaaatgcgtagatattaggaggaacaccagtggcgaaggcggcttactggacgataactgacgttgaggctcgaaagcgtggggagcaaacaggattagataccctggta
>b8e0a2a3fa34a8b870ba1ca8333bc10f_D_4__Prevotellaceae_D_5__Prevotella 1
acgggaggcagcagtgaggaatattggtcaatggacgagagtctgaaccagccaagtagcgtgcaggatgacggccctatgggttgtaaactgcttttgtacgggaataaagtgacccacgtgtgggtttttgcatgtaccgtaagaataaggaccggctaattccgtgccagcagccgcggtaatacggaaggtccgggcgttatccggatttattgggtttaaagggagcgtaggccgtgctttaagcgtgttgtgaaatgtaggcgcccaacgtctgcactgcagcgcgaactggagcacttgagtacgcaggaagtaggcggaattcgtcgtgtagcggtgaaatgcttagatatgacgaagaactccgattgggaagccagcttactgtagcgccactgacgctgatgctcgaaagcgtgggtatcgaacaggattagataccctggta
>64fc8b0f12e6e9f814a36aa94fff95b5_D_4__Fibrobacteraceae_D_5__Fibrobacter
acgggaggcagcagtagggaatattgcacaatggggggaaccctgatgcagcaacgccacgtgtgggaagaagcatttcggtgtgtaaaccactgtcgtgagggaataatgcttgatttcggtcaagttgaatgtacctcgaaaggaagcaccggcaaacttcgtgccagcagccgcggtaatacgaggggtgcaagcgttgttcggaatcactgggcgtaaagggagcgtaggcggagacgcaagcagtctgtacaataccggggcccaaccccggacctgcagactggactgtgtctcttggatagttcaggggcaggcggaattcctggtgtagcggtggaatgcgtagagatcaggaagaacaccgatggcgaaggcagcctgctggggactcatcgacgctgaggctcgaaagtgcgggtagcaaacaggattagataccctggta
>560095737cc33f614e757948ea08c302_D_4__p-251-o5_D_5__uncultured bacterium
acgggaggcagcagtgaggaatattggtcaatgggcggaagcctgaaccagccatgtcgcgtgcaggactacggccctacgggtcttaaactgcttttgcaaggggataaagtggggcacgcgtgcccctttgcaggtaccttgcgaataaggatcggctaactccgtgccagcagccgcggtaatacggaggatccgagcgttatccggatttattgggtttaaagggtgcgtaggcgggctgttaagtcagcggtgaaacccccgggctcaacccggggactgccattgaaactggcggccttgagtacgttgggagtgcgcggaatgtgtggtgtagcggtgaaatgcatagatatcacacagaacaccgatcgcgtaggcagcgcactacgccgcaactgacgctgaggcacgaaggcgcggggatcgaacaggattagataccctggta
>7d0a2b5b8a2b710718d4df0ba84091ca_D_4__Lachnospiraceae_NA
acgggaggcagcagtggggaatattgcacaatgggcgaaagcctgatgcagcgacgccgcgtgagtgaagaagtatttcggtatgtaaagctctatcagcagggaagaaaaatgacggtacctgactaagaagcaccggctaaatacgtgccagcagccgcggtaatacgtatggtgcaagcgttatccggatttactgggtgtaaagggagcgcaggcggtacggcaagtctgatgtgaaagcccggggctcaaccccggtactgcattggaaactgtcgaactagagtgtcggaggggtaagcggaattcctagtgtagcggtgaaatgcgtagatattaggaggaacaccagtggcgaaggcggcttactggacgataactgacgctgaggctcgaaagcgtggggagcaaacaggattagataccctggta
>fc4a31c6cd3f6b15dfb21e72d2f7389d_D_4__Bacteroidales BS11 gut group_D_5__uncultured bacterium
acgggaggcagcagtagggaatattgggcaatggaggcaactctgacccagccatgccgcgtgaaggaagacggccctatgggttgtaaacttcttttatcgtagagtaaacctggccacgtgtggccagctgagagtatacgaggaataagtatcggctaactccgtgccagcagccgcggtaatacgggggatacgagcgttatccggatttattgggtttaaagggtgcgcaggcggatcggtaagtcaggggtgaaaagttggggctcaactccaatcgtgcctttgatactgccggactagagtgcgatagacgtggccggaatgtgatgtgtagcggtgaaatgcttagatatgtcacagaacaccgatcgagaagtcaggtcacgagctcgcaactgacgctcaggcacgaaagcgtggggatcaaacaggattagataccctggta
>8987a085fb7fde9d8c1c819bf7581f01_D_4__Lachnospiraceae_D_5__Lachnospiraceae UCG-009
acgggaggcagcagtggggaatattggacaatgggggaaaccctgatccagcgacgccgcgtgagtgaagaagtatttcggtatgtaaagctctatcagcagggaagataatgacggtacctgactaagaagccccggctaactacgtgccagcagccgcggtaatacgtagggggcaagcgttatccggatttactgggtgtaaagggagcgtagacggcatggcaagtctgatgtgaaaacccggggctcaaccccgggactgcattggaaactgtcaagctagagtgcaggagaggtaagtggaattcctagtgtagcggtgaaatgcgtagatattaggaggaacaccagtggcgaaggcggcttactggactgtaactgacgttgaggctcgaaagcgtggggagcaaacaggattagataccctggta
>823b55919a1ccb6855cb97365469a210_D_4__Lachnospiraceae_D_5__Lachnospiraceae XPB1014 group
acgggaggcagcagtgggggatattgcacaatgggggaaaccctgatgcagcgacgccgcgtgagtgaagaagtatttcggtatgtaaagctctatcagcaggaaagataatgacggtacctgactaagaagcaccggctaaatacgtgccagcagccgcggtaatacgtatggtgcaagcgttatccggatttactgggtgtaaagggagcgtagacggcatggcaagccagatgtgaaaggcaggggctcaactcctggactgcatttggaactgtcaagctagagtatcggagaggtaagtggaattcctagtgtagcggtgaaatgcgtagatattaggaggaacaccagtggcgaaggcggcttgctggacgataactgacgttgaggctcgaaagcgtggggagcaaacaggattagataccctggta
>5a3fcd1129457688b9c584ac9bf393ef_D_4__Lachnospiraceae_D_5__Lachnospiraceae XPB1014 group
acgggaggcagcagtgggggatattgcacaatgggggaaaccctgatgcagcgacgccgcgtgagtgatgaagtatttcggtatgtaaagctctatcagcagggaagaaaatgacggtacctgactaagaagcaccggctaaatacgtgccagcagccgcggtaatacgtatggtgcaagcgttatccggatttactgggtgtaaagggagcgtagacggcatagcaagccagatgtgaaatgcgggggctcaacccctgaactgcatttggaactgttaagctagagtatcggagaggtaagtggaattcctagtgtagcggtgaaatgcgtagatattaggaggaacaccagtggcgaaggcggcttactggacgataactgacgttgaggctcgaaagcgtggggagcaaacaggattagataccctggta
>9d06b079f9b434064502093009de4258_D_4__Ruminococcaceae_D_5__Ruminococcus 1
acgggaggcagcagtggggaatattgcacaatgggcgcaagcctgatgcagcgatgccgcgtgagggaagaaggttttcggattgtaaacctctgtcaacagggacgataatgactgtacctgtgaaggaagctccggctaactacgtgccagcagccgcggtaatacgtagggagcaagcgttatccggaattactgggtgtaaagggagtgtaggcgggactgtaagtcagatgtgaaatatgccggctcaactggcagactgcatttgaaactgcggttcttgagtgaagtagaggtaagcggaattcctagtgtagcggtgaaatgcgtagatattaggaggaacatcagtggcgaaggcggcttactgggctttaactgacgctgaggctcgaaagcgtggggagcaaacaggattagataccctggta
>bf7f419ad1771ad6a3d5d56496343063_D_4__Fibrobacteraceae_D_5__Fibrobacter
acggaaggcagcagtagggaatattgcacaatggggggaaccctgatgcagcaacgccacgtgtgggaagaagcatttcggtgtgtaaaccactgtcgtgagggaataatgctcggtctcggccgagttgaatgtacctcgaaaggaagcaccggcaaacttcgtgccagcagccgcggtaatacgaggggtgcaagcgttgttcggaatcactgggcgtaaagggagcgtaggcggagacgcaagcagtctgtacaataccggggcccaaccccggacctgcagactggactgtgtctcttggatagttcaggggcaggcggaattcctggtgtagcggtggaatgcgtagagatcaggaagaacaccgatggcgaaggcagcctgctggggactcatcgacgctgaggctcgaaagtgcgggtagcaaacaggattagataccctggta
>334adb27924d0c8538f6ce2db32d2858_D_4__Ruminococcaceae_D_5__Ruminococcaceae NK4A214 group
acgggaggcagcagtggggaatattgggcaatgggcgaaagcctgacccagcaacgccgcgtgaaggaagaaggtcttcggattgtaaacttcttttatgagggacgaaggacgtgacggtacctcatgaataagccacggctaactacgtgccagcagccgcggtaatacgtaggtggcaagcgttatccggatttactgggtgtaaagggcgcgtaggcggggatgcaagtcagatgtgaaatctatgggcttaactcataaactgcatttgaaactgtatctcttgagtgctggagaggtagatggaattccttgtgtagcggtgaaatgcgtagatataaggaagaacaccagtggcgaaggcgatctactggacagtaactgacgctgaggcgcgaaagcgtggggagcaaacaggattagataccctggta
>eed49478e475e10cf5f3fae0971adfa5_D_4__Spirochaetaceae_D_5__Treponema 2
acgggaggcagcagctaagaatattccgcaatggacgaaagtctgacggagcgacgccgcgtggatgatgaaggtcggaagattgtaaaatccttttataactgaggaataagcagggtgagagaaacgccttgtggtgactgtaggttatgaataagcaacggctaattacgtgccagcagccgcggtaacacgtaagttgcgagcgttgttcggaattattgggcgtaaagggcatgtaggcggttttgcaagcttgatgtgaaaggcaggagcttaactcctggactgcgttgagaactgcatgactagagtcactgaggggcaatcagaattcctggtgtaggggtgaaatctgtagatatcaggaagaataccaatggcgaaggcaggttaccagcagatgactgacgctgaggtgcgaaggtgcggggagcaaacaggattagataccctggta
>07defe0e69c7a30d59b2ca74fa8c71c4_D_4__Fibrobacteraceae_D_5__Fibrobacter
acggaaggcagcagtagggaatattgcacaatgggggaaaccctgatgcagcaacgccacgtgtgggaagaagcatttcggtgtgtaaaccactgtcgtgaaggaataatgcctggtctcggccaggttgaatgtactttgaaaggaagcaccggcaaacttcgtgccagcagccgcggtaatacgaggggtgcaagcgttgttcggaatcactgggcgtaaagggagcgcaggcggagatgcaagcggtctgtacaatcccggggcctaaccccggacctgcagaccggactgtttctcttggatagctcaggggctggcggaattcctggtgtagcggtggaatgcgtagagatcaggaagaacaccgatggcgaaggcagccagctgggggcttatcgacgctcatgctcgaaagtgcgggtagcaaacaggattagataccctggta
>49cec49932e8ce370184292237796c1f_D_4__Lachnospiraceae_NA
acgggaggcagcagtggggaatattgcacaatgggggaaaccctgatgcagcgacgccgcgtgagtgaagaagtatttcggtatgtaaagctctatcagcagggaagaaaatgacggtacctgactaagaagccccggctaactacgtgccagcagccgcggtaatacgtagggggcaagcgttatccggatttactgggtgtaaagggtgcgtaggcggcacggcaagtcagaagtgaaatcccagggctcaaccctggaactgcttttgaaactgtcgagctagagtacaggagaggtaagcggaattcctagtgtagcggtgaaatgcgtagatattaggaggaacaccagtggcgaaggcggcttactggactgacactgacgctgaggcacgaaagcgtggggagcaaacaggattagataccctggta
>64bdefbe7ff37f4b8f01186aa6f45283_D_4__Lachnospiraceae_D_5__Lachnospiraceae UCG-009
acgggaggcagcagtggggaatattggacaatgggcgcaagcctgatccagcgacgccgcgtgagtgaagaagtatttcggtatgtaaagctctatcagcagggaagataatgacggtacctgactaagaagccccggctaactacgtgccagcagccgcggtaatacgtagggggcaagcgttatccggatttactgggtgtaaagggagcgtagacggcaaggcaagtctgatgtgaaaacccaaggctcaaccatgggactgcattggaaactgtctagctagagtgcaggagaggtaagtggaattcctagtgtagcggtgaaatgcgtagatattaggaggaacaccagtggcgaaggcggcttactggactgtaactgacgttgaggctcgaaagcgtggggagcaaacaggattagataccctggta
>b68d91f2cb9cc77fdd9b3bb8254d9cd1_D_4__Spirochaetaceae_D_5__Treponema 2
acgggaggcagcagctaagaatattccgcaatggacgaaagtctgacggagcgacgccgcgtggatgatgaaggtcggaagattgtaaaatccttttataactgaggaataagtactttgagagaaacggagtatggtgactgtaggttatgaataagcaacggctaattacgtgccagcagccgcggtaacacgtaagttgcgagcgttgttcggaattattgggcgtaaagggcatgtaggcggttttgcaagcttggtgtgaaattccggagctcaactccggaactgcgttgagaactgcataactagagtcactgaggggcaatcagaattccaggtgtaggggtgaaatctgtagatatctggaagaataccaatggcgaaggcaggttaccagcagatgactgacgctgaggtgcgaaggtgcggggagcaaacaggattagataccctggta
>bc5d00f7d4875a2a326cb9d6e5df3d1d_D_4__Lachnospiraceae_D_5__[Eubacterium] hallii group
acgggaggcagcagtggggaatattgcacaatgggggaaaccctgatgcagcaacgccgcgtgagtgaagaagtatttcggtatgtaaagctctatcagcagggaagataatgacggtacctgactaagaagcaccggctaaatacgtgccagcagccgcggtaatacgtatggtgcaagcgttatccggatttactgggtgtaaagggtgcgtaggtggcatggtaagtcagatgtgaaataccggggctcaaccccggggctgcatttgaaactgccaggctggagtacaggagaggcaagcggaattcctagtgtagcggtgaaatgcgtagatattaggaggaacaccagtggcgaaggcggcttgctggactgttactgacactgaggcacgaaagcgtggggagcaaacaggattagataccctggta
>b6373ef7b58e05fb03a324823e22eef1_D_4__p-251-o5_D_5__uncultured bacterium
acgggaggcagcagtgaggaatattggtcaatgggcgagagcctgaaccagccatgtcgcgtgcaggaatacggccctatgggttttaaactgcttttgcctggggataaagtggcggacttgtccgttattgcaggtaccaggcgaataaggatcggctaactccgtgccagcagccgcggtaatacggaggatccgagcgttatccggatttattgggtttaaagggtgcgtaggcggcatctcaagtctgtggtgaaatgtcagggctcaaccttggcactgccatggaaactggggggctagagtgcgtttggggtgcatggaatgtgtggtgtagcggtgaaatgcatagatatcacacagaacgccgatcgcgaaggcagtgcaccaagccgcgactgacgctgaggcacgaaagtgcggggatcgaacaggattagataccctggta
>9e3cebb4b5cd2e4cac5f2a46263fe6c0_D_4__Lachnospiraceae_D_5__Pseudobutyrivibrio
acggaaggcagcagtggggaatattgcacaatgggcgaaagcctgatgcagcgacgccgcgtgagcgaagaagtatttcggtatgtaaagctctatcagcagggaagataatgacggtacctgactaagaagcaccggctaaatacgtgccagcagccgcggtaatacgtatggtgcaagcgttatccggatttactgggtgtaaagggagcgtaggcggttttacaagtctgatgtgaaagcccggggctcaactccggtattgcattggaaactgtagaactagagtgtcggaggggtaagtggaattcctagtgtagcggtgaaatgcgtagatattaggaggaacaccagtggcgaaggcggcttactggacgattactgacgctgaggctcgaaagcgtggggagcaaacaggattagataccctggta
>8f448409321e78364175cdc7a6d8af15_D_4__Lachnospiraceae_D_5__Lachnospiraceae XPB1014 group
acgggaggcagcagtgggggatattgcacaatgggggaaaccctgatgcagcgacgccgcgtgagtgatgaagtatttcggtatgtaaagctctatcagcaggaaagataatgacggtacctgactaagaagcaccggctaaatacgtgccagcagccgcggtaatacgtatggtgcaagcgttatccggatttactgggtgtaaagggagcgcagacggcatggcaagccagatgtgaaaggcaggggctcaactcctggactgcatttggaactgtcaagctagagtatcggagaggtaagtggaattcctagtgtagcggtgaaatgcgtagatattaggaggaacaccagtggcgaaggcggcttactggacgataactgacgttgaggctcgaaagcgtggggagcaaacaggattagataccctggta
>df4ac271cde2ba378b7d69f498577efb_D_4__Lachnospiraceae_NA
acgggaggcagcagtggggaatattggacaatgggggaaaccctgatccagcgacgccgcgtgagtgaagaagtatttcggtatgtaaagctctatcagcaaggaagaaaatgacggtacttgactaagaagccccggctaactacgtgccagcagccgcggtaatacgtagggggcaagcgttatccggatttactgggtgtaaagggagcgtagacggcaaagcaagtctgaagtgaaatcccggggctcaaccctggaactgctttggaaactgtttagctagagtgcaggagaggtaagtggaattcctagtgtagcggtgaaatgcgtagatattaggaggaacaccagtggcgaaggcggcttactggactgtaactgacgttgaggctcgaaagcgtggggagcaaacaggattagataccctggta
>a455b99055f0ae1f6196a46f45589067_D_4__Prevotellaceae_D_5__Prevotellaceae UCG-003
acgggaggcagcagtgaggaatattggtcaatgggcgagagcctgaaccagccaagtagcgtgaaggatgactgccctatgggttgtaaacttcttttgttcgggaataaaggagcctacgcgtaggcttttgcatgtaccgttcgaataagcatcggctaattccgtgccagcagccgcggtaatacggaagatgcgagcgttatccggatttattgggtttaaagggagcgtaggcggccttttaagtcagcggtcaaatgtcagcgcccaacgctggcctgccgttgatactgatgggcttgaatacacacaaggaaggtggaattcgtcgtgtagcggtgaaatgcttagatatgacgaagaactccgattgcgaaggcagccttctggagtgcgattgacgctgaggctcgaaagcgcgggtatcaaacaggattagataccctggta
>0bb6af61b31fed00cfaca519dbaa6844_D_4__Spirochaetaceae_D_5__Treponema 2
acgggaggcagcagctaagaatattccgcaatggacgaaagtctgacggagcgacgccgcgtggatgatgaaggccggaaggttgtaaaatccttttataactgaggaataagtatggtgagagaaacgccatatggtgactgtaggttatgaataagcaacggctaattacgtgccagcagccgcggtaacacgtaagttgcgagcgttgttcggaattattgggcgtaaagggcatgtaggcggttttgcaagcttggtgtgaaaggcaggagcttaactcctggactgcgttgagaactgcaagactagagtcactgaggggcaatcagaattcctggtgtaggggtgaaatctgtagatatcaggaagaataccaatggcgaaggcaggttaccagcagatgactgacgctgaggtgcgaaggtgcggggagcaaacaggattagataccctggta
>17a58287c6de90d6afcbbb70c2e49d00_D_4__Bacteroidales RF16 group_D_5__uncultured bacterium
acgggaggcagcagtgaggaatattggtcaatgggcgagagcctgaaccagccaagtcgcgtgaaggatgaaggttctatggattgtaaacttcttttgttcgagggtaaagtgagggatgcgtcccttattgcaagtatcgaacgaataagcatcggctaactccgtgccagcagccgcggtaatacggaggatgcgagcgttatccggatttattgggtttaaagggtgcgtaggcgggatgttaagtcagcggtgaaagcgtgtagctcaactataccaagccgttgaaactggcgttcttgagtgtaaacgaggtaggcggaatgtgacgtgtagcggtgaaatgcttagatatgtcacagaaccccgattgcgaaggcagcttaccagcatacaactgacgctgaggcacgaaagtgcggggatcaaacaggattagataccctggta
>cf9fc58a2070284a7816cde5c9b3d0fc_D_4__Lachnospiraceae_D_5__Lachnospiraceae UCG-009
acgggaggcagcagtggggaatattggacaatgggcgaaagcctgatccagcgacgccgcgtgagtgaagaagtatttcggtatgtaaagctctatcagcagggaagataatgacggtacctgactaagaagccccggctaactacgtgccagcagccgcggtaatacgtagggggcaagcgttatccggatttactgggtgtaaagggagcgtagacggcatggcaagtctgatgtgaaaacccagggctcaaccctgggactgcattggaaactgtcaagctagagtgcaggagaggtaagtggaattcctagtgtagcggtgaaatgcgtagatattaggaggaacaccagtggcgaaggcggcttactggactgtaactgacgttgaggctcgaaagcgtggggagcaaacaggattagataccctggta
>41222706dd42e1813c466565857ebfc4_D_4__Ruminococcaceae_D_5__Ruminiclostridium 9
acgggaggcagcagtggggaatattgggcaatgggcgcaagcctgacccagcaatgccgcgtgaaggaagaaggctttcgggttgtaaacttcttttaagtgggacgataatgacggtaccacttgaataagctccggctaactacgtgccagcagccgcggtaatacgtagggagcaagcgttatccggatttactgggtgtaaagggcgtgtaggcgggacagcaagtcagatgtgaaagcacgaggctcaacttcgtgtctgcatttgaaactgctgttcttgagtgctggagaggctaacggaactcctagtgtagcggtgaaatgcgtagatattaggaagaacaccagtggcgaaggcggttagctggacagtaactgacgctgaggcgcgaaagcgtgggtagcaaacaggattagataccctggta
>40f35c44e83b202f0b0fb91584a5934d_D_4__Lachnospiraceae_NA
acgggaggcagcagtggggaatattggacaatgggggaaaccctgatccagcgacgccgcgtgagtgaagaagtatttcggtatgtaaagctctatcagcaaggaagaaaatgacggtacttgactaagaagccccggctaactacgtgccagcagccgcggtaatacgtagggggcaagcgttatccggatttactgggtgtaaagggagcgtagacggcaatgtaagtctgaagtgaaagccccgggctcaacccgggaactgctttggaaactgtatagctagagtgcaggagaggtaagtggaattcctagtgtagcggtgaaatgcgtagatattaggaggaacaccagtggcgaaggcggcttactggactgtaactgacgttgaggctcgaaagcgtggggagcaaacaggattagataccctggta
>632025377913a3f5fefef0402bc7cff6_D_4__Fibrobacteraceae_D_5__Fibrobacter
acgggaggcagcagtagggaatattgcacaatggggggaaccctgatgcagcaacgccacgtgtgggaagacgcatttcggtgtgtaaaccactgtcgtgagggaataaggctactttccggagtagttgaatgtaccttgaaaggaagcaccggcaaacttcgtgccagcagccgcggtaatacgaggggtgcaagcgttgttcggaatcactgggcgtaaagggagcgcaggcggagatgcaagcggactgtacaataccggggcccaaccccggacctgcagtccggactgcacctcttggatagttcaggggcaagcggaattcctggtgtagcggtggaatgcgtagagatcaggaagaacaccgatggcgaaggcagcttgctggggactaatcgacgctcatgctcgaaagtgcgggtagcaaacaggattagataccctggta
>2fc4071ff58ec84c98ecdce15661c174_D_4__Rikenellaceae_D_5__Rikenellaceae RC9 gut group
acgggaggcagcagtgaggaatattggtcaatggacgcaagtctgaaccagccatgccgcgtgcaggaataaggccctatgggtcgtaaactgcttttgtggtggagcaataagtcgtacgtgtacggcgatgagagtacatcacgaataagcatcggctaactccgtgccagcagccgcggtaatacggaggatgcaagcgttatccggatttattgggtttaaagggtgcgtaggctgtggtccaagtcaggggtgaaagcccggagctcaactccggaactgcctttgatactggattgctggaatacggatgccgtgggaggaatgagtagtgtagcggtgaaatgcatagatattactcagaacaccgattgcgaaggcatctcacgaatccgtcattgacgctgaggcacgaaagcgtggggatcaaacaggattagataccctggta
>fc112202c5fbe7cbad7a9caeef91d614_D_4__p-251-o5_D_5__uncultured bacterium
acgggaggcagcagtgaggaatattggtcaatgggcggaagcctgaaccagccaagtcgcgtgaaggatgaaggtattatgtattgtaaacttctttagctgtggagcaataatcgccatgcatggcgagatgagagtacacagagaataaggatcggctaactccgtgccagcagccgcggtaatacggaggatccgagcgttatccggatttattgggtttaaagggtgcgcaggcggctttctaagtcagtggttaaatagcggtgctcaacgccgtcccgccattgatactggagagcttgattgcggtcgaggtttgcggaattcgtcgtgtagcggtgaaatgcatagatatgacgaagaacaccgattgcgtaggcagcagaccaggccgtaaatgacgctcatgcacgaaagtgcggggatcgaacaggattagataccctggta
>eb37bb8bf4e9ccfe929e1c888c761093_D_4__Lachnospiraceae_NA
acgggaggcagcagtggggaatattgcacaatgggggaaaccctgatgcagcgacgccgcgtgagtgaagaagtatttcggtatgtaaagctctatcagcaaggaagaaaatgacggtacttgactaagaagccccggctaactacgtgccagcagccgcggtaatacgtagggggcaagcgttatccggatttactgggtgtaaagggagcgtagacggtaaggcaagtctgaagtgaaatgcaggggctcaacccctgaactgctttggaaactgtcaaactagagtgcaggagaggtaagtggaattcctagtgtagcggtgaaatgcgtagatattaggaggaacaccagtggcgaaggcggcttactggactgtaactgacgttgaggctcgaaagcgtggggagcaaacaggattagataccctggta
>a0e52c49e9764e231926ecf3d6b4f184_D_4__Fibrobacteraceae_D_5__Fibrobacter
acgggaggcagcagtagggaatattgcacaatgggggaaaccctgatgcagcaacgccacgtgtgggaagacgcatttcggtgtgtaaaccactgtcgtgagggaataaggctacttctcggagtagttgaatgtacctcgaaaggaagcaccggcaaacttcgtgccagcagccgcggtaatacgaggggtgcaagcgttgttcggaatcactgggcgtaaagggagcgcaggcggagatgcaagcggactgtacaataccggggcccaaccccggacctgcagtccggactgcacctcttggatagttcaggggcaagcggaattcctggtgtagcggtggaatgcgtagagatcaggaagaacaccgatggcgaaggcagcttgctggggactaatcgacgctcatgctcgaaagtgcgggtagcaaacaggattagataccctggta
>7c5e8312d8e3c1d3fd940a98066a5124_D_4__Lachnospiraceae_D_5__Lachnospiraceae XPB1014 group
acgggaggcagcagtgggggatattgcacaatgggggaaaccctgatgcagcgacgccgcgtgagtgaagaagtatttcggtatgtaaagctctatcagcaggaaagataatgacggtacctgactaagaagcaccggctaaatacgtgccagcagccgcggtaatacgtatggtgcaagcgttatccggatttactgggtgtaaagggagcgcagacggcatggcaagccagatgtgaaaggtgggggctcaacccccaagctgcatttggaactgtcaagctagagtatcggagaggtaagtggaattcctagtgtagcggtgaaatgcgtagatattaggaggaacaccagtggcgaaggcggcttactggacgataactgacgttgaggctcgaaagcgtggggagcaaacaggattagataccctggta
>92b626cb72305c64c78c1c32d3afd424_D_4__Spirochaetaceae_D_5__Treponema 2
acgggaggcagcagctaagaatattccgcaatggacgaaagtctgacggagcgacgccgcgtggatgatgaaggtcggaagattgtaaaatccttttaagcatgaagaataagcgggacaggtaatggttccgtggtgacggtagtgcttgaataagcaacggctaattacgtgccagcagccgcggtaatacgtaagttgcgagcgttgttcggaattattgggcgtaaagggcatgtaggcggatatgcaagcttggtgtgaaaggcgggagctcaactcccgaactgcgttgagaactgcataactagagtgactgaggggcaggcagaattccaggtgtaggggtgaaatctgtagatatctggaagaataccaatggcgaaggcagcctgccagcagatgactgacgctgaggtgcgaaggtgcggggagcaaacaggattagataccctggta
>56abedf9ade954f93733ac30dd3925b0_D_4__p-251-o5_D_5__uncultured bacterium
acgggaggcagcagtgaggaatattggtcaatgggcggaagcctgaaccagccatctcgcgtgcaggactacggccctacgggtcttaaactgcttttatggggggataaagtcgggcatgcgtgtccgtttgcaggtaccccatgaataaggatcggctaactccgtgccagcagccgcggtaatacggaggatccgagcgttatccggatttattgggtttaaagggtgcgcaggcggcccgttaagtcagcggtgaaatgtcggggctcaacccgggcactgccgttgaaactggggggcttgagtacggatgaggtcggcggaatgtgacgtgtagcggtgaaatgcatagatatgtcacagaacaccgattgcgaaggcagccggccaatccgcaactgacgctcatgcacgaaagcgtggggatcgaacaggattagataccctggta
>03bf3aea48244b7781ae647f1a2b4c89_D_4__Rikenellaceae_D_5__hoa5-07d05 gut group
acgggaggcagcagtgaggaatattggtcaatggtcggaagactgaaccagccaagtcgcgtgcaggaagacggtcctatggattgtaaactgcttttgtacgggaataaagtgggggacgtgtcccccttggaatgtaccgtaagaataagggtcggctaactccgtgccagcagccgcggtaatacggaggacccgagcgttatccggatttattgggtttaaagggtgcgcaggcggaggattaagtcagcggtgaaattctcatgctcaacatgagaactgccattgatactggtccccttgagagatgtcgaggatggcggaatgtgatgtgtagcggtgaaatgcttagatatgtcacagaacaccgattgcgaaggcagctgtccagagatcatctgacgctcaggcacgaaagcatgggtatcaaacaggattagataccctggta
>4aa805ef26f223d19042d2714d745c8c_D_4__gir-aah93h0_D_5__uncultured bacterium
acgggaggcagcagtgaggaatattggtcaatgggcgcaagcctgaaccagccaagtcgcgtgaaggaagactgccctatgggttgtaaacttcttttgcatgggaataaagtgagccacgtgtggctttttgtatgtaccatgcgaataagcatcggctaactccgtgccagcagccgcggtaatacggaggatgcgagcgttatccggatttattgggtttaaagggtgcgtaggcgggatggtaagtcagtggtgaaagtttgcggctcaaccgtaaaattgccgttgaaactgccgttcttgagtgcgagcgaggtaggcggaatgtgccgtgtagcggtgaaatgcatagatatggtacagaactccgattgcgaaggcagcctaccagtacgctactgacgctgaggcacgaaagcgtgggtatcgaacaggattagataccctggta
>5566a2d55c797433cb1e1df54108439a_D_4__Lachnospiraceae_NA
acgggaggcagcagtggggaatattgcacaatgggggaaaccctgatgcagcgacgccgcgtgagtgatgaagtatttcggtatgtaaagctctatcagcagggaagataatgacggtacctgactaagaagcaccggctaaatacgtgccagcagccgcggtaatacgtatggtgcaagcgttatccggatttactgggtgtaaagggagcgtaggcggtacggcaagtctgaagtgaaatcccagggctcaaccttggaactgctttggaaactgtcgaactagagtgtcggagaggtaagtggaatttctagtgtagcggtgaaatgcgtagatattaggaggaacaccagtggcgaaggcggcttactggacgattactgacgctgaggctcgaaagcgtggggagcaaacaggattagataccctggta
>e3a98175058eedcc075f1fde95f1cdc8_D_4__Prevotellaceae_D_5__Prevotellaceae UCG-001
acgggaggcagcagtgaggaatattggtcaatgggcgcaagcctgaaccagccaagtagcgtgcaggatgacggccctatgggttgtaaactgcttttgtcggggaataaagtgacccacgcgtgggttattgcaggtacccggtgaataaggaccggctaattccgtgccagcagccgcggtaatacggaaggtccgagcgttatccggatttattgggtttaaagggagcgtaggtggaagtgtaagtcagccgtcaaattgcgcagctcaactgcgtccagcggttgaaactgcacttcttgagtgcacaagaggaaggtggaattcgtggtgtagcggtgaaatgcttagatatcacgaagaactccgattgcgaaggcagccttctggggtgcaactgacactgaggctcgaaggtgcgggtatcaaacaggattagataccctggta
>2c9087123b812607a21240ceeed7add3_D_4__Ruminococcaceae_D_5__Papillibacter
acgggaggcagcagtggggaatattgggcaatgggggcaaccctgacccagcaacgccgcgtgaaggaagaaggctttcgggttgtaaacttctttgacgagggacgataatgacggtacctcgaaaacaagccacggctaactacgtgccagcagccgcggtaatacgtaggtggcaagcgttgtccggatttactgggtgtaaagggcgcgtaggcgggattgcaagtcagatgtgaaatctccgggcttaacccggaaattgcatttgaaactgtagttcttgagtatcggagaggcaagcggaattccgtgtgtagcggtgaaatgcgtagatatacggaggaacaccagtggcgaaggcggcttgctggacgacaactgacgctgaggcgcgaaagcgtggggagcaaacaggattagataccctggta
>32a0e611b6cbbed03653df7f5213dc19_D_4__Prevotellaceae_D_5__Prevotella 1
acggaaggcagcagtgaggaatattggtcaatggacgagagtctgaaccagccaagtagcgtgcaggatgacggccctatgggttgtaaactgcttttgtacgggaataaagtgacccacgtgtgggtttttgcatgtaccgtaagaataaggaccggctaattccgtgccagcagccgcggtaatacggaaggtccgggcgttatccggatttattgggtttaaagggagcgtaggccgtgctttaagcgtgttgtgaaatgtaggcgcccaacgtctgcactgcagcgcgaactggagcacttgagtacgcaggaagtaggcggaattcgtcgtgtagcggtgaaatgcttagatatgacgaagaactccgattgggaagccagcttactgtagcgccactgacgctgatgctcgaaagcgtgggtatcgaacaggattagataccctggta
>aa50891d3a013bb725096bac6eb7e6ee_D_4__p-251-o5_D_5__uncultured bacterium
acgggaggcagcagtgaggaatattggtcaatgggcgagagcctgaaccagccatgtcgcgtggaggaataaggatctatggttcgtaaactccttttgcggggggataaagtgcgggacgcgtcccgttttgtaggtaccccgcgaataagcatcggctaactccgtgccagcagccgcggtaatacggaggatgcgagcgttatccggatttattgggtttaaagggtgcgtaggcggccccttaagtcggcggtgaaatttccgggctcaacccggtcactgccgtcgaaactggggggcttgagtgcgtttggggtggctggaatgtgcggtgtagcggtgaaatgcatagatatcgcacagaacgccgatcgcggaggcaggtcaccaagccgcaactgacgctgaggcacgaaagcgcggggatcgaacaggattagataccctggta
>b243e43d6599888288bec5be62b36520_D_4__Ruminococcaceae_D_5__Ruminococcaceae UCG-010
acgggaggcagcagtggggaatattgggcaatgggcgaaagcctgacccagcgacgccgcgtgagggaagaaggtcttcggattgtaaaccttagtcaacagggaagaagcaagtgacggtacctgtggaggaagccacggctaactacgtgccagcagccgcggtaatacgtaggtggcgagcgttatccggatttactgggtgtaaagggtgtgtaggcgggactgcaagtcagatgtgaaaactatcggctcaactgatagcttgcatttgaaactgtggttcttgagtgtgggagaggtaagcggaattcccggtgtagcggtgaaatgcgtagatatcgggaggaacaccagtggcgaaggcggcttactggaccacaactgacgctgagacacgaaagcgtggggagcaaacaggattagataccctggta
>028e101d2c40460897a19b4dfe228f61_D_4__Lachnospiraceae_D_5__Lachnospiraceae AC2044 group
acggaaggcagcagtagggaatattggacaatgggggaaaccctgatccagcgacgccgcgtgagtgaagaaatatttcggtatgtaaagctctatcagcagggaagaaaatgacggtacctgactaagaagcaccggctaaatacgtgccagcagccgcggtaatacgtatggtgcaagcgttattcggatttactgggtgtaaagggagcgtagacggcatggcaagtctgaagtgaaatgcgggggctcaacccctgaactgctttggaaactgtcaagctagagtgtcggagaggtaagtggaattcctagtgtagcggtgaaatgcgtagatattaggaggaacaccagtggcgaaggcggcttactggacgataactgacgttgaggctcgaaagcgtggggagcaaacaggattagataccctggta
>efc58ed89aeb564a31b9cafbe383a7bc_D_4__Spirochaetaceae_D_5__Treponema 2
acgggaggcagcagctaagaatattccgcaatggacgaaagtctgacggagcgacgccgcgtggatgatgaaggtcggaagattgtaaaatccttttataactgaggaataagtactgtcagagaaaggcagtatggtgactgtaggttatgaataagcaacggctaattacgtgccagcagccgcggtaacacgtaagttgcgagcgttgttcggaattattgggcgtaaagggcatgtaggcggttttgcaagcttggtgtgaaatcccggagctcaactccggaattgcgttgagaactgcataactagagtcactgaggggcaatcagaattccaggtgtaggggtgaaatctgtagatatctggaagaataccaatggcgaaggcaggttaccagcagatgactgacgctgaggtgcgaaggtgcggggagcaaacaggattagataccctggta
>421b4be6ff13e3200a1df4fbada7cee7_D_4__Ruminococcaceae_D_5__Saccharofermentans
acgggaggcagcagtggggaatattgggcaatgggcgaaagcctgacccagcaacgccgcgtgaaggatgacggtcttcggattgtaaacttctttaattggggaagaataaatgacctacccaaagaataagtcacggctaactacgtgccagcagccgcggtaatacgtaggtgacaagcgttatccggatttactgggcgtaaagggcgtgtaggcggtttggcaagtcagaagtgaaattcctgagctcaactcgggcgctgcttctgaaactgctagacttgagtgctggaggggatagcggaattcctagtggagcggtaaaatgcgcagatattaggaagaacaccggtggcgaaggcggctatctggacagtaactgacgctgaggcgcgaaagcgtggggagcaaacaggattagataccctggta
>b68be4a46245564635a78adc0ca77514_D_4__Ruminococcaceae_D_5__Ruminococcus 1
acggaaggcagcagtggggaatattgcacaatgggcgcaagcctgatgcagcgatgccgcgtgagggaagaaggttttcggattgtaaacctctgtcaacagggacgataatgactgtacctgtgaaggaagctccggctaactacgtgccagcagccgcggtaatacgtagggagcaagcgttatccggaattactgggtgtaaagggagtgtaggcgggactgtaagtcagatgtgaaatatgccggctcaactggcagactgcatttgaaactgcggttcttgagtgaagtagaggtaagcggaattcctagtgtagcggtgaaatgcgtagatattaggaggaacatcagtggcgaaggcggcttactgggctttaactgacgctgaggctcgaaagcgtggggagcaaacaggattagataccctggta
>c66edf8538f1bff0fd3f5494c3bc09c1_D_4__p-251-o5_D_5__uncultured bacterium
acgggaggcagcagtgaggaatattggtcaatggaggcaactctgaaccagccatctcgcgtgaaggaatacggccctatgggtcttaaacttcttttatagggggataaagtgaggcatgcatgcctttttgtaggtaccctatgaataagcatcggctaactccgtgccagcagccgcggtaatacggaggatgcgagcgttatccggatttattgggtttaaagggtgcgcaggcggcacgttaagtcagcggtgaaatgcaggggctcaaccccggcactgccgttgaaactggcgagctcgagtacggatgaagtcggcggaatgtgatgtgtagcggtgaaatgcttagatatgtcacagaacaccgattgcgaaggcagctgactaatccgcaactgacgctcaggcacgaaagcgtggggatcgaacaggattagataccctggta
>4b10aef867a9b12631ed2830dd7d0dd7_D_4__Ruminococcaceae_D_5__Ruminococcaceae NK4A214 group
acgggaggcagcagtggggaatattgggcaatgggcgaaagcctgacccagcaacgccgcgtgaaggaagaaggtcttcggattgtaaacttcttttataagggacgaagaaagtgacggtaccttatgaataagccacggctaactacgtgccagcagccgcggtaatacgtaggtggcaagcgttatccggatttactgggtgtaaagggcgcgtaggcggggatgcaagtcagatgtgaaatctatgggcttaactcataaactgcatttgaaactgtatctcttgagtgctggagaggtagatggaattccttgtgtagcggtgaaatgcgtagatataaggaagaacaccagtggcgaaggcgatctactggacagtaactgacgctgaggcgcgaaagcgtggggagcaaacaggattagataccctggta
>93443e5fc3088e33523c33364a03b553_D_4__Bacteroidales BS11 gut group_D_5__uncultured bacterium
acggaaggcagcagtagggaatattgggcaatggaggcaactctgacccagccatgccgcgtgaaggaagacggccctatgggttgtaaacttcttttatcgtagagtaaacctggccacgtgtggccagctgagagtatacgaggaataagtatcggctaactccgtgccagcagccgcggtaatacgggggatacgagcgttatccggatttattgggtttaaagggtgcgcaggcggatcggtaagtcaggggtgaaaagttggggctcaactccaatcgtgcctttgatactgccggactagagtgcgatagacgtggccggaatgtgatgtgtagcggtgaaatgcttagatatgtcacagaacaccgatcgagaagtcaggtcacgagctcgcaactgacgctcaggcacgaaagcgtggggatcaaacaggattagataccctggta
>79075a360628a730eab6e9548fb03ac0_D_4__Fibrobacteraceae_D_5__Fibrobacter
acgggaggcagcagtagggaatattgcacaatggggggaaccctgatgcagcaacgccacgtgtgggaagaagcatttcggtgtgtaaaccactgtcgtgagggaataatgcttggctccggccaagttgaatgtacctcgaaaggaagcaccggcaaacttcgtgccagcagccgcggtaatacgaggggtgcaagcgttgttcggaatcactgggcgtaaagggagcgtaggcggagatgcaagcagtctgtacaataccggggcccaaccccggacctgcagactggactgtgtctcttggatagttcaggggcaggcggaattcctggtgtagcggtggaatgcgtagagatcaggaagaacaccgatggcgaaggcagcctgctggggactcatcgacgctgaggctcgaaagtgcgggtagcaaacaggattagataccctggta
>a55e169b1ef451af877e90bf35e594c6_D_4__Christensenellaceae_D_5__Christensenellaceae R-7 group
acgggaggcagcagtggggaatattgggcaatgggcggaagcctgacccagcaacgccgcgtgagggaagaaggttttcggattgtaaacctctgtccttggtgacgaaggaagtgacggtagccaaggaggaagccccggctaactacgtgccagcagccgcggtaatacgtagggggcgagcgttgtccggaatgactgggcgtaaagggcgtgtaggcggcgctgtaagtccggagtgaaagtcctgctttcaaggtgggaattgctttggagactgcagagcttgagtacggaagaggtaagtggaattcccggtgtagcggtgaaatgcgtagagatcgggaggaacaccagtggcgaaggcgacttactgggccgtaactgacgctgaggcgcgaaagcgtggggagcgaacaggattagataccctggta
>df594758458f2ace09711a6b46b8b5c5_D_4__Fibrobacteraceae_D_5__Fibrobacter
acgggaggcagcagtagggaatattgcacaatggggggaaccctgatgcagcaacgccacgtgtgggaagaagcatttcggtgtgtaaaccactgtcgtgagggaataatgctcgctctcgggcgagttgaatgtacctcgaaaggaagcaccggcaaacttcgtgccagcagccgcggtaatacgaggggtgcaagcgttgttcggaatcactgggcgtaaagggagcgtaggcggaggtgcaagcagtctgtacaataccggggcccaaccccggacctgcagactggactgttcctcttggatagttcaggggctggcggaattcctggtgtagcggtggaatgcgtagagatcaggaagaacaccgatggcgaaggcagccagctggggactcatcgacgctgaggctcgaaagtgcgggtagcaaacaggattagataccctggta
>a9899d843b40c1813b3e5de1d2377b27_D_4__Ruminococcaceae_D_5__Ruminococcaceae NK4A214 group
acgggaggcagcagtggggaatattgggcaatgggcgaaagcctgacccagcaacgccgcgtgaaggaagaaggccttcgggttgtaaacttcttttatcagggacgaagaacgtgacggtacctgatgaataagccacggctaactacgtgccagcagccgcggtaatacgtaggtggcaagcgttatccggatttactgggtgtaaagggcgcgtaggcggggatgcaagtcaggtgtgaaatctatgggcttaacccataaactgcatttgaaactgtatctcttgagtgtcggagaggtagatggaattcctagtgtagcggtgaaatgcgtagatattaggaggaacaccagtggcgaaggcgatctactggacgataactgacgctgaggcgcgaaagcgtggggagcaaacaggattagataccctggta
>e153d107fb594065e4e0a52b8e6532fa_D_4__Ruminococcaceae_D_5__Ruminiclostridium 9
acgggaggcagcagtggggaatattgggcaatgggcgcaagcctgacccagcaatgccgcgtgaaggaagaaggctttcgggttgtaaacttcttttaagtgggacgataatgacggtaccacttgaataagctccggctaactacgtgccagcagccgcggtaatacgtagggagcaagcgttatccggatttactgggtgtaaagggcgtgtaggcgggacatcaagtcagatgtgaaagcacgaggctcaacttcgtgtctgcatttgaaactgacgttcttgagtgttggagaggctaacggaactcctagtgtagcggtgaaatgcgtagatattaggaagaacaccagtggcgaaggcggttagctggacaataactgacgctgaggcgcgaaagcgtgggtagcaaacaggattagataccctggta
>c627c09f502cdd8433162845b7df67cf_D_4__Family XIII_D_5__Mogibacterium
acgggaggcagcagtaaggaatcttgcacaatgggggaaaccctgatgcagcaacgccgcgtgattgatgaaggccttcgggttgtaaaaatctgatctaagggaagaaacaaatgacggtaccttaggagaaagccccggctaactacgtgccagcagccgcggtaatacgtagggggcaagcgttatccggaattattgggcgtaaagagtgcgtaggtggttacctaagcgcaaggtttaatcttgaggcttaacctcattctgccttgcgaactgggctacttgagtgcaggaggggaaagcggaattcctagtgtagcggtgaaatgcgtagatattaggaagaacaccggtggcgaaggcggctttctggactgtaactgacactgaggcacgaaagcgtggggagcaaacaggattagataccctggta
>b6f2de4d0be6f2e3a38e1f99e0a453cb_D_4__Spirochaetaceae_D_5__Treponema 2
acgggaggcagcagctaagaatattccgcaatggacgaaagtctgacggagcgacgccgcgtggatgatgaaggtcgaaagattgtaaaatccttttaggagtgaagaataagcggtgcagggaatggcatcacggtgacggtagctcctgaataagcaacggctaattacgtgccagcagccgcggtaacacgtaagttgcgagcgttgttcggaattattgggcgtaaagggtatgtaggcggtcgtgcaagcttggtgtgaaaggcaggggctcaacccctggactgcattgagaactgcaagacttgaattgctgaagggcagccggaattccaggtgtaggggtgaaatctgtagatatctggaagaacaccaatggcgaaggcaggctgctggcagatgattgacgctgaggtacgaaagtgcggggagcaaacaggattagataccctggta
>b8238d091c0ea024d2152ec86b97a121_D_4__Spirochaetaceae_D_5__Treponema 2
acgggaggcagcagctaagaatattccgcaatgggggaaaccctgacggagcgacgccgcgtggacgatgaaggccggaaggttgtaaagtccttttatggcagaggaataagcgggggagtggaaagcccctgcgatgactgtaggccatgaataagcaccggctaattacgtgccagcagccgcggtaacacgtaaggtgcgagcgttgttcggaatcattgggcgtaaagggcatgtaggcggtctgtcaagccaggcgtgaaagccaggggctcaacccctgaactgcgcttggaactggcggactggagtcgctgagggggaaccggaattcctggtgtaggggtgaaatctgtagatatcaggaagaacaccgatggcgaaggcaggtttccagcagacgactgacgctgaggtgcgaaggtgcggggagcaaacaggattagataccctggta
>5c666d1f766aafd479ff1fa54dcd00fa_D_4__Spirochaetaceae_D_5__Treponema 2
acgggaggcagcagctaagaatattccgcaatggacgaaagtctgacggagcgacgccgcgtggatgatgaaggccggaaggttgtaaaatccttttaagcatgaagaataagcagtgtaggtaatgacattgtggtgacggtagtgcttgaataagcaacggctaattacgtgccagcagccgcggtaatacgtaagttgcgagcgttgttcggaattattgggcgtaaagggcatgtaggcggatatgcaagcttggtgtgaaaggcgggagctcaactcccgaactgcgttgagaactgcataactagagtgactgaggggcaggcagaattccaggtgtaggggtgaaatctgtagatatctggaagaataccaatggcgaaggcagcctgccagcagatgactgacgctgaggtgcgaaggtgcggggagcaaacaggattagataccctggta
>f185f4674e2654d9ccbee85d55899984_D_4__Rikenellaceae_D_5__Rikenellaceae RC9 gut group
acgggaggcagcagtgaggaatattggacaatggaggcaactctgatccagccatgccgcgtgaaggactaaggccctacgggtcgtaaacttcttttgacgcagggcaataaggcgtacgtgtacgccgatgagagtatgcgtcgaataagcatcggctaactccgtgccagcagccgcggtaatacggaggatgcaagcgttatccggatttattgggtttaaagggtgcgtaggcggatgattaagtcagtggtgaaaggtcccggctcaaccggggagctgccattgatactggtcgtcttgaatgcggatgccgtgggaggaatgtgtggtgtagcggtgaaatgcatagatatcacacagaacaccgattgcgaaggcatctcacgaatccgttattgacgctgaggcacgaaagcgtggggatcaaacaggattagataccctggta
>7bb6a4297844bb72749adde417fa8f50_D_4__Lachnospiraceae_D_5__Lachnospiraceae UCG-009
acgggaggcagcagtggggaatattggacaatgggcgaaagcctgatccagcgacgccgcgtgagtgaagaagtatttcggtatgtaaagctctatcagcagggaagataatgacggtacctgactaagaagccccggctaactacgtgccagcagccgcggtaatacgtagggggcaagcgttatccggatttactgggtgtaaagggagcgtagacggtatggcaagtctgatgtgaaaacccagggctcaaccctgggactgcattggaaactgtcaaactagagtgcaggagaggtaagtggaattcctagtgtagcggtgaaatgcgtagatattaggaggaacaccagtggcgaaggcggcttactggactgtaactgacgttgaggctcgaaagcgtggggagcaaacaggattagataccctggta
>d28137602a89f11b8bb1f0066dfb9904_D_4__Paludibacteraceae_D_5__uncultured
acgggaggcagcagtgaggaatattggtcaatgggcgagagcctgaaccagccaagtcgcgtgaaggaagacggccctatgggttgtaaacttcttttgtacgggaataaagtcagatacgcgtatctgtttgcatgtaccgtatgaataaggatcggctaactccgtgccagcagccgcggtaatacggaggatccgagtgttatccggatttattgggtttaaagggtgcgtaggcgggggatcaagtcagtggtgaaatggtgcggctcaaccgtagcattgccgttgaaactggttctcttgagtgcgaatgaggcaggcggaatgtgttgtgtagcggtgaaatgcttagatatgacacagaacaccgattgcgaaggcagcttgctgggacgcaactgacgctgaggcacgaaagtgcggggatcgaacaggattagataccctggta
>ddb554ccc28c2eaa247cb86794c38a33_D_4__Spirochaetaceae_D_5__Treponema 2
acgggaggcagcagctaagaatattccgcaatggacgaaagtctgacggagcgacgccgcgtggatgatgaaggtcggaagattgtaaaatccttttaagcatgaagaataagcaggacaggtaatggttctgcggtgacggtagtgcttgaataagcaacggctaattacgtgccagcagccgcggtaatacgtaagttgcgagcgttgttcggaattattgggcgtaaagggcatgtaggcggatatgcaagcttggtgtgaaaggcgggagcttaactcccggactgcgttgagaactgcataactagagtgactgaggggcaggcagaattccaggtgtaggggtgaaatctgtagatatctggaagaataccaatggcgaaggcagcctgccagcagatgactgacgctgaggtgcgaaggtgcggggagcaaacaggattagataccctggta
>7faf9b4c387e62916035e9045dafea6f_D_4__Prevotellaceae_D_5__uncultured
acgggaggcagcagtgaggaatattggtcaatgggcgagagcctgaaccagccaagtagcgtgcaggatgacggccctatgggttgtaaactgcttttatgtgggaataaagtgacttacgtgtaggtttttgcatgtaccacatgaataaggaccggctaattccgtgccagcagccgcggtaatacggaaggtccgggcgttatccggatttattgggtttaaagggagcgtaggcgggtttttaagcgtgttgtgaaatgtcgtggctcaacctcggcactgcagcgcgaactggagaccttgagtgcgccggaagtaggcggaattcgtcgtgtagcggtgaaatgcttagatatgacgaagaactccgattgcgaaggcagcttactgtcgcgtaactgacgctgaagctcgaaagtgcgggtatcgaacaggattagataccctggta
>856936fa819101da6bb00bb09651dd86_D_4__Rikenellaceae_D_5__hoa5-07d05 gut group
acgggaggcagcagtgaggaatattggtcaatggtcggaagactgaaccagccaagtcgcgtgaaggatgacggccctatgggttgtaaacttcttttgccgggggataaacctggccacgtgtggccagctgaaggtacccggtgaataagcatcggctaactccgtgccagcagccgcggtaatacggaggatgcgagcgttatccggatttattgggtttaaagggtgcgcaggcgggcctttaagtcagcggtgaaatcccgtagctcaactacggaactgccgttgatactggaggccttgagtcgtgtcgaggatggcggaatgcagcgtgtagcggtgaaatgcttagatatgctgcagaactccgattgcgaaggcagctgtccagagacgaactgacgctgaggcacgaaagcatgggtatcaaacaggattagataccctggta
>4c001cd88d0243dfacdac003fe89997d_D_4__p-251-o5_D_5__uncultured bacterium
acggaaggcagcagtgaggaatattggtcaatgggcggaagcctgaaccagccatgtcgcgtgcaggactacggccctacgggtcttaaactgcttttgcaaggggataaagtggggcacgcgtgcccctttgcaggtaccttgcgaataaggatcggctaactccgtgccagcagccgcggtaatacggaggatccgagcgttatccggatttattgggtttaaagggtgcgtaggcgggctgttaagtcagcggtgaaacccccgggctcaacccggggactgccattgaaactggcggccttgagtacgttgggagtgcgcggaatgtgtggtgtagcggtgaaatgcatagatatcacacagaacaccgatcgcgtaggcagcgcactacgccgcaactgacgctgaggcacgaaggcgcggggatcgaacaggattagataccctggta
>7e7337b0e7d1d49abbb6f94ca35787fb_D_4__Lachnospiraceae_NA
acgggaggcagcagtggggaatattggacaatgggggaaaccctgatccagcgacgccgcgtgagtgaagaagtatttcggtatgtaaagctctatcagcagggaagataatgacggtacctgactaagaagccccggctaactacgtgccagcagccgcggtaatacgtagggggcaagcgttatccggatttactgggtgtaaagggagcgtagacggaaggccaagtctgatgtgaaaacccagggctcaaccctgggactgcattggaaactggtcatctagagtgcaggaggggtaagcggaattcctagtgtagcggtgaaatgcgtagatattaggaggaacaccagtggcgaaggcggcttactggactgtaactgacgttgaggctcgaaagcgtggggagcaaacaggattagataccctggta
>25f786e2016cd88e3912f9326839fcd1_D_4__Ruminococcaceae_D_5__Ruminococcus 1
acggaaggcagcagtggggaatattgcacaatgggggaaaccctgatgcagcgatgccgcgtggaggaagaaggttttcggattgtaaactcctgtcttaaaggacgataatgacggtactttaggaggaagctccggctaactacgtgccagcagccgcggtaatacgtagggagcgagcgttgtccggaattactgggtgtaaagggagcgtaggcgggattgcaagtcagatgtgaaatacaggggctcaacctctgggctgcatttgaaactgtagttcttgagtgaagtagaggtaagcggaattcctggtgtagcggtgaaatgcgtagatatcaggaggaacaccggtggcgaaggcggcttactgggcttttactgacgctgaggctcgaaagcgtggggagcaaacaggattagataccctggta
>e2063250bd664f9aedd9d5b5690ec6fd_D_4__p-251-o5_D_5__uncultured bacterium
acgggaggcagcagtgaggaatattggtcaatggaggcaactctgaaccagccatctcgcgtgaaggaatacggccctacgggtcttaaacttcttttatagggggataaagtgagatatgtatatctttttgtaggtaccctatgaataagcatcggctaactccgtgccagcagccgcggtaatacggaggatgcgagcgttatccggatttattgggtttaaagggtgcgcaggcggcacgttaagtcagcggtgaaatgtcggggctcaacccgggcactgccgttgaaactggcgagcttgagtacggatgaagtcggcggaatgtgatgtgtagcggtgaaatgcttagatatgtcacagaacaccgattgcgaaggcagctgactaatccgcaactgacgctcaggcacgaaagcgtggggatcgaacaggattagataccctggta
>e0766ea377a742872e75da97e6fc5190_D_4__Spirochaetaceae_D_5__Treponema 2
acgggaggcagcagctaagaatattccgcaatggacgaaagtctgacggagcgacgccgcgtggatgatgaaggtcgaaagattgtaaaatccttttggaagtgaggaataagcattgcagggaatggcagtgtggtgactgtagcttctgaataagcaacggctaattacgtgccagcagccgcggtaacacgtaagttgcgagcgttgttcggaattattgggcgtaaagggcatgtaggcggtcatgaaagtctgtagtgaaatccctgggcttaacccaggaactgctatggaaactgcaagactagaattactgaagggcaactggaattccaagtgtaggggtgaaatctgtagatatttggaagaacaccaatggcgaaggcaagttgctggcagataattgacgctgaggtgcgaaggtgcggggagcaaacaggattagataccctggta
>a16b7c2e100a6b6afbe41c67a230d305_D_4__Paludibacteraceae_D_5__uncultured
acgggaggcagcagtgaggaatattggtcaatgggcggaagcctgaaccagccaagtcgcgtgagggaagacggccctacgggttgtaaacctcttctgcgcgggggtaaagtcggggacgggtccccgattgcaagtaccgcgcgaaaaaggatcggctaactccgtgccagcagccgcggtaatacggaggatccgagtgttatccggatttattgggtttaaagggtgcgcaggcgggatgtcaagtcagtggtgaaatggtgcggctcaaccgtagcattgccgttgaaactggcgtccttgagtgcgaatgaggtacgcggaacgtgtcatgtagcggtgaaatgcatagatatgacacagaacaccgattgcgaaggcagcgtactgggacgcgactgacgctgaggcacgaaagtgcggggatcgaacaggattagataccctggta
>032b7c2a8f48ace41d3145aca45d8ff9_D_4__Rikenellaceae_D_5__hoa5-07d05 gut group
acgggaggcagcagtgaggaatattggtcaatggtcggaagactgaaccagccaagtcgcgtgcaggaagacggtcctatggattgtaaactgcttttgtacgggaataaagtgcgggacgtgtcccgtttggaatgtaccgtaagaataagggtcggctaactccgtgccagcagccgcggtaatacggaggacccgagcgttatccggatttattgggtttaaagggtgcgcaggcggaggattaagtcagcggtgaaattctcatgctcaacatgagaactgccattgatactggtccccttgagagatgtcgaggatggcggaatgtgatgtgtagcggtgaaatgcttagatatgtcacagaacaccgattgcgaaggcagctgtccagagatcatctgacgctcaggcacgaaagcatgggtatcaaacaggattagataccctggta
>a8a47b7f3f60a03b99e57e87ab2affd5_D_4__Lachnospiraceae_NA
acgggaggcagcagtggggaatattgcacaatgggcgcaagcctgatgcagcgacgccgcgtgagtgaagaagtatttcggtatgtaaagctctatcagcaggaaagaaaatgacggtacctgactaagaagccccggctaactacgtgccagcagccgcggtaatacgtagggggcaagcgttatccggatttactgggtgtaaagggagcgtagacggttttgcaagtctgaagtgaaatgccggggctcaaccccggaactgctttggaaactgtagaactagagtgcaggagaggtaagtggaattcctagtgtagcggtgaaatgcgtagatattaggaggaacaccagtggcgaaggcggcttactggactgtaactgacgttgaggctcgaaagcgtggggagcaaacaggattagataccctggta
>d55075afb79277a5534bf46ffa3e629f_D_4__Spirochaetaceae_D_5__Treponema 2
acgggaggcagcagctaagaatattccgcaatggacggaagtctgacggagcgacgccgcgtgaacgaagaaggtcggaagattgtaaagttcttttggacatgaggaagaagcgggagagtggaaagcttccgcggtgactgtagtgtcagaataagcaacggctaattacgtgccagcagccgcggtaacacgtaagttgcgagcgttgttcggaattattgggcgtaaagggcatgtaggcggttgtgcaagcttgatgtgaaatccccgggcttaacccgggaactgcattgagaactgcatgactagaattactgaagggtaactggaattccaagtgtaggggtgaaatctgtagatatttggaagaacaccgatggcgaaggcaagttactggcagataattgacgctgaggtgcgaaggtgcggggagcgaacaggattagataccctggta
>66e1c0fde3866cc0168c67eaabc101d5_D_4__Lachnospiraceae_NA
acggaaggcagcagtggggaatattgcacaatgggcgaaagcctgatgcagcgacgccgcgtgagtgaagaagtatttcggtatgtaaagctctatcagcagggaagaaaaatgacggtacctgactaagaagcaccggctaaatacgtgccagcagccgcggtaatacgtatggtgcaagcgttatccggatttactgggtgtaaagggagcgcaggcggtacggcaagtctgatgtgaaagcccggggctcaaccccggtactgcattggaaactgtcgaactagagtgtcggaggggtaagcggaattcctagtgtagcggtgaaatgcgtagatattaggaggaacaccagtggcgaaggcggcttactggacgataactgacgctgaggctcgaaagcgtggggagcaaacaggattagataccctggta
>71e9226b474e849ab921bf8e5252eed1_D_4__Clostridiaceae 1_D_5__Clostridium sensu stricto 1
acgggaggcagcagtggggaatattgcacaatgggggaaaccctgatgcagcaacgccgcgtgagtgatgacggtcttcggattgtaaagctctgtctttagggacgataatgacggtacctaaggaggaagccacggctaactacgtgccagcagccgcggtaatacgtaggtggcaagcgttgtccggatttactgggcgtaaagggagcgtaggtggatatttaagtgggatgtgaaatacccgggcttaacctgggtgctgcattccaaactggatatctagagtgcaggagaggaaaggagaattcctagtgtagcggtgaaatgcgtagagattaggaagaataccagtggcgaaggcgcctttctggactgtaactgacactgaggctcgaaagcgtggggagcaaacaggattagataccctggta
>fbdc816b7a52fa8b141b6b74520ddea4_D_4__Ruminococcaceae_D_5__Ruminococcaceae UCG-005
acgggaggcagcagtggggaatattgggcaatgggggaaaccctgacccagcaacgccgcgtgaaggaagaaggccttcgggttgtaaacttcttttaccagggacgaacacaatgacggtacctggagaaaaagcaacggctaactacgtgccagcagccgcggtaatacgtaggttgcaagcgttgtccggatttactgggtgtaaagggcgtgtaggcggagctgcaagtcagatgtgaaatcccggggctcaaccccggaactgcatttgaaactgtagcccttgagtatcggagaggcaagcggaattcctagtgtagcggtgaaatgcgtagatattaggaggaacaccagtggcgaaggcggcttgctggacgacaactgacgctgaggcgcgaaagcgtggggagcaaacaggattagataccctggta
>d4ec9eb6699d4ab13d031bb41cc07f9f_D_4__Ruminococcaceae_D_5__Ruminococcaceae UCG-002
acgggaggcagcagtggggaatattgggcaatgggcgcaagcctgacccagcaacgccgcgtgaaggaagaaggctttcgggttgtaaacttcttttaagggggaagagtagaagacggtacccctagaataagccacggctaactacgtgccagcagccgcggtaatacgtaggtggcaagcgttgtccggatttactgggtgtaaagggcgtgtagccgggggagcaagtcagatgtgaaatctatgggcttaacccataaactgcatttgaaactgttcttcttgagtgctggaggggcaatcggaattccttgtgtagcggtgaaatgcgtagatataaggaggaacaccagtggcgaaggcggattgctggacagtaactgacggtgaggcgcgaaagtgtggggagcaaacaggattagataccctggta
>07f236a4c61588545b878de87c0ea55b_D_4__Bacteroidales RF16 group_D_5__uncultured bacterium
acgggaggcagcagtgaggaatattggtcaatgggcggaagcctgaaccagccaagtcgcgtgaaggatgaaggttctatggattgtaaacttcttttgttcgagggtaaagtgagtcacgtgtggcttattgcaagtatcgaacgaataagcatcggctaactccgtgccagcagccgcggtaatacggaggatgcgagcgttatccggatttattgggtttaaagggtgcgtaggcgggatgttaagtcagcggtcaaattgtgtagctcaactataccgagccgttgaaactggcgttcttgagtgtaaacgaggtaggcggaatgtgacgtgtagcggtgaaatgcttagatatgtcacagaaccccgattgcgaaggcagcttactaggatacaactgacgctgaggcacgaaagcgtgggtatcaaacaggattagataccctggta
>6f634d824b7f1c976cf71dd8ea437788_D_4__Spirochaetaceae_D_5__Treponema 2
acgggaggcagcagctaagaatattccgcaatggacgaaagtctgacggagcgacgccgcgtggatgatgaaggccggaaggttgtaaaatccttttaagtgtgaagaataagtagaagaagagaatgcttctatggtgacggtagcacttgaataagcaacggctaattacgtgccagcagccgcggtaacacgtaagttgcgagcgttgttcggaattattgggcgtaaagggcatgtaggcggttttgcaagcttggtgtgaaaggcaggagcttaactcctggactgcgttgagaactgcaaaactagagtcactgaggggcaatcagaattccaggtgtaggggtgaaatctgtagatatctggaagaataccaatggcgaaggcaggttaccagcagatgactgacgctgaggtgcgaaggtgcggggagcaaacaggattagataccctggta
>242560ca49a7238624d330036d163d8f_D_4__Lachnospiraceae_NA
acggaaggcagcagtggggaatattgcacaatgggggaaaccctgatgcagcgacgccgcgtgagtgaagaagtatttcggtatgtaaagctctatcagcagggaagaaaatgacggtacctgactaagaagccccggctaactacgtgccagcagccgcggtaatacgtagggggcaagcgttatccggatttactgggtgtaaagggagcgtagacggcgatgcaagtctgatgtgaaagcccggggctcaaccccggcactgcattggaaactgtgttgctagagtgcaggagaggtaagtggaattcctagtgtagcggtgaaatgcgtagatattaggaggaacaccagtggcgaaggcggcttactggactgtaactgacgttgaggctcgaaagcgtggggagcaaacaggattagataccctggta
>69b6827428a84157694945bee6f67482_D_4__Lachnospiraceae_NA
acggaaggcagcagtggggaatattgcacaatgggggaaaccctgatgcagcgacgccgcgtgagtgaagaagtatttcggtatgtaaagctctatcagcagggaagataatgacggtacctgactaagaagcaccggctaaatacgtgccagcagccgcggtaatacgtatggtgcaagcgttatccggatttactgggtgtaaagggagcgtagacggcatggcaagtctgaagtgaaagcctggggctcaaccccggaactgctttggaaactgttaagctagagtgcaggagaggtaagtggaattcctagtgtagcggtgaaatgcgtagatattaggaggaacaccagtggcgaaggcggcttactggactgtaactgacgttgaggctcgaaagcgtggggagcaaacaggattagataccctggta
>675f3ab68cc3c9e8f6ea816c81efe77c_D_4__Prevotellaceae_D_5__Prevotellaceae UCG-003
acgggaggcagcagtgaggaatattggtcaatgggcgcaagcctgaaccagccaagtagcgtgagggatgactgccctacgggttgtaaacctcttttgtttgggaataaaggagcctacgcgtaggcttttgcatgtacctttcgaataagcatcggctaattccgtgccagcagccgcggtaatacggaagatgcgagcgttatccggatttattgggtttaaagggagcgtaggcggccggttaagtctgcggtcaaatgtcagggcccaaccttggcatgccgtggatactgtccggcttgagtgcacacaaggaaggtggaattcgtcgtgtagcggtgaaatgcttagatatgacgaagaactccgattgcgaaggcagccttctggggtgttactgacgctgaggctcgaaagtgcgggaatcaaacaggattagataccctggta
>04387556dc881e73966c70ca30604a56_D_4__Lachnospiraceae_NA
acgggaggcagcagtagggaatattgcacaatgggggaaaccctgatgcagcgacgccgcgtgagtgatgaagtatttcggtatgtaaagctctatcagcagggaagataatgacggtacctgactaagaagccccggctaactacgtgccagcagccgcggtaatacgtagggggcaagcgttatccggatttactgggtgtaaagggagtgtaggtggtttggcaagccagatgtgaaagcccggggctcaaccccgcggactgcatttggaactgttaaacttgagtgcaggagaggaaagtggaattcctagtgtagcggtgaaatgcgtagatattaggaggaacaccagtggcgaaggcggctttctggactgtaactgacactgaggctcgaaagcgtggggagcaaacaggattagataccctggta
>d368a4e67ee4c360e265efbd6b7127f6_D_4__Ruminococcaceae_D_5__Ruminococcus 1
acgggaggcagcagtggggaatattgcacaatgggggaaaccctgatgcagcgatgccgcgtggaggaagaaggttttcggattgtaaactcctgtcttaaaggacgataatgacggtactttaggaggaagctccggctaactacgtgccagcagccgcggtaatacgtagggagcgagcgttgtccggaattactgggtgtaaagggagcgtaggcgggacggcaagtcagatgtgaaatacatgggctcaacccatgggctgcatttgaaactgctgttcttgagtgaagtagaggtaagcggaattcctggtgtagcggtgaaatgcgtagatatcaggaggaacaccggtggcgaaggcggcttactgggcttttactgacgctgaggctcgaaagcgtggggagcaaacaggattagataccctggta
>b7a6522f8c6a22c2ae36583fc152d7ed_D_4__Rikenellaceae_D_5__Rikenellaceae RC9 gut group
acgggaggcagcagtgaggaatattggtcaatggacggaagtctgaaccagccatgccgcgtgcaggaataaggccctatgggtcgtaaactgcttttgtggtggagcaataaggcgtacgtgtacgtcgatgagagtacatcacgaataagcatcggctaactccgtgccagcagccgcggtaatacggaggatgcaagcgttatccggatttattgggtttaaagggtgcgtaggctgtgcgacaagtcaggggtgaaagcccgccgcccaacggtggaactgcctttgatactgtcgcgctggaatacggatgccgtgggaggaatgagtagtgtagcggtgaaatgcatagatattactcagaacaccgattgcgaaggcatctcacgaatccgtcattgacgctgaggcacgaaagcgtggggatcaaacaggattagataccctggta
>9f05906eb2cb83bc4366b012ad321f72_D_4__p-251-o5_D_5__uncultured bacterium
acgggaggcagcagtgaggaatattggtcaatggaggcaactctgaaccagccatctcgcgtgaaggaatacggccctacgggtcttaaacttcttttatagggggataaagtgagatacgcgtatctttttgtaggtaccctatgaataagcatcggctaactccgtgccagcagccgcggtaatacggaggatgcgagcgttatccggatttattgggtttaaagggtgcgcaggcggcacgttaagtcagcggtgaaatgcaggggctcaaccccggcactgccgttgaaactggcgagctcgagtacggatgaagtcggcggaatgtgatgtgtagcggtgaaatgcttagatatgtcacagaacaccgattgcgaaggcagctgactaatccgcaactgacgctcaggcacgaaagcgtggggatcgaacaggattagataccctggta
>f6ef1b02c34a5dd963d286abfa1e5e90_D_4__Lachnospiraceae_D_5__Marvinbryantia
acgggaggcagcagtggggaatattgcacaatgggggaaaccctgatgcagcgacgccgcgtgagtgaagaagttattcgtaatgtaaagctctatcagcagggaagaaaatgacggtacctgactaagaagccccggctaactacgtgccagcagccgcggtaatacgtagggggcaagcgttatccggatttactgggtgtaaagggagcgtagacggtctggcaagtctgatgtgaaaggcaggggctcaactcctggactgcattggaaactgtcagtcttgagtgtcggagaggtaagcggaattcctagtgtagcggtgaaatgcgtagatattaggaggaacaccagtggcgaaggcggcttactggacgataactgacgttgaggctcgaaagcgtggggagcaaacaggattagataccctggta
>3e6955f74756615ec6ee6224be612a9f_D_4__Spirochaetaceae_D_5__Treponema 2
acgggaggcagcagctaagaatattccgcaatggacgaaagtctgacggagcgacgccgcgtgtacgatgaaggtcggaagattgtaaagtacttttatgcatgaggaataagcagggtagggaatgaccttgcggtgactgtagtgcatgaataagcaacggctaattacgtgccagcagccgcggtaacacgtaagttgcgagcgttgttcggaattattgggcgtaaagggcatgtaggcggttatgcaagtctggtgtgaaaggcaggagctcaactcctggactgcgccggaaactgcagaactagagtgactgaggagcaatcagaattccaggtgtaggggtgaaatctgtagatatctggaagaataccaatggcgaaggcaggttgctagcagatgactgacgctgaggtgcgaaggtgcggggagcaaacaggattagataccctggta
>a179260bcb1c008bb5bdc0661df633fb_D_4__Lachnospiraceae_NA
acgggaggcagcagtggggaatattgcacaatgggggaaaccctgatgcagcgacgccgcgtgagcgatgaagtatttcggtatgtaaagctctatcagcagggaagataatgacggtacctgactaagaagccccggctaactacgtgccagcagccgcggtaatacgtagggggcaagcgttatccggatttactgggtgtaaagggagcgcaggcggttttttaagtctgatgtgaaagcccgcggctcaactgcgggactgcattggaaactggagaactagagtgtcggaggggcaagtggaattcctagtgtagcggtgaaatgcgtagatattaggaggaacaccagtggcgaaggcggcttgctggacgataactgacgctgaggctcgaaagcgtggggagcaaacaggattagataccctggta
>8f3da6ca3653457424f10dab81613ceb_D_4__Ruminococcaceae_D_5__Ruminococcaceae NK4A214 group
acgggaggcagcagtggggaatattgggcaatgggcgaaagcctgacccagcaacgccgcgtgaaggaagaaggtcctcggattgtaaacttcttttatcagggacgaagaaagtgacggtacctgatgaataagccacggctaactacgtgccagcagccgcggtaatacgtaggtggcgagcgttatccggatttactgggtgtaaagggcgcgtaggcggggatgcaagtcagatgtgaaatccatgggcttaactcatgaactgcatttgaaactgtatctcttgagtgtcggagaggtagatggaattcctagtgtagcggtgaaatgcgtagatattaggaggaacaccagtggcgaaggcgatctactggacgataactgacgctgaggcgcgaaagcgtggggagcaaacaggattagataccctggta
>3a2d54613b6a4e754c6d633edd12fe40_D_4__Bacteroidales UCG-001_NA
acgggaggcagcagtgaggaatattggtcaatgggcgagagcctgaaccagccaagtagcgtgcaggatgacggccctatgggttgtaaactgcttttgtgcgggaataacgtgctccacgtgtggggcagtgcatgtaccgtacgaataaggatcggctaactccgtgccagcagccgcggtaatacggaggatccgagcgttatccggatttattgggtttaaagggagcgtaggcggaaggtcaagtcagctgtgaaatgtagtcgctcaacgtctgcactgcagttgaaactggcctccttgagtgcgtaagaggcaggcggaattcgtcgtgtagcggtgaaatgcttagatatgacgaagaactccgattgcgaaggcagcttgctgggccgcaactgacgctgaagctcgaaggtgcgggtatcgaacaggattagataccctggta
>3b5d91f59538034fc50c64b4108883f9_D_4__Lachnospiraceae_NA
acgggaggcagcagtggggaatattgcacaatgggggaaaccctgatgcagcgacgccgcgtgagtgaagaagtatttcggtatgtaaagctctatcagcagggaagaaaatgacggtacctgactaagaagccccggctaactacgtgccagcagccgcggtaatacgtagggggcaagcgttatccggatttactgggtgtaaagggagcgtagacggttctgcaagtctgatgtgaaaggcaggggctcaactcctggactgcattggaaactgtagaactagagtgccggagaggtaagcggaattcctagtgtagcggtgaaatgcgtagatattaggaggaacaccagtggcgaaggcggcttactggacggtaactgacgttgaggctcgaaagcgtggggagcaaacaggattagataccctggta
>bb164df52cf287d6c0e006b190ca575e_D_4__Paludibacteraceae_D_5__uncultured
acgggaggcagcagtgaggaatattggtcaatgggcgagagcctgaaccagccaagtcgcgtgagggaagacggccctatgggttgtaaacctcttttgccgggggataaagtctgggatgcgtcccagtttgcaggtacccggtgaataaggatcggctaactccgtgccagcagccgcggtaatacggaggatccgagtgttatccggatttattgggtttaaagggtgcgcaggcggtggatcaagtcagtggtgaaatggtgcggctcaaccgtagcattgccgttgaaactggttcacttgagtgcggacgaggcaggcggaatgtgttgtgtagcggtgaaatgcatagatatgacacagaacaccgattgcgaaggcagcctgccaggccgcaactgacgctgaggcacgaaagtgcggggatcgaacaggattagataccctggta
>be380d82d119e28a2c724634de90d451_D_4__Fibrobacteraceae_D_5__Fibrobacter
acggaaggcagcagtagggaatattgcacaatgggggaaaccctgatgcagcaacgccacgtgtgggaagacgcatttcggtgtgtaaaccactgtcgtgagggaataaggctacttctcggagtagttgaatgtacctcgaaaggaagcaccggcaaacttcgtgccagcagccgcggtaatacgaggggtgcaagcgttgttcggaatcactgggcgtaaagggagcgcaggcggagatgcaagcggactgtacaataccggggcccaaccccggacctgcagtccggactgcacctcttggatagttcaggggcaagcggaattcctggtgtagcggtggaatgcgtagagatcaggaagaacaccgatggcgaaggcagcttgctggggactaatcgacgctcatgctcgaaagtgcgggtagcaaacaggattagataccctggta
>9c4a10fe4c460bb7ac479adcfdc1ff5c_D_4__Spirochaetaceae_D_5__Treponema 2
acggaaggcagcagctaagaatattccgcaatggacgaaagtctgacggagcgacgccgcgtggatgatgaaggtcggaagattgtaaaatccttttataactgaggaataagtactttgagagaaacggagtatggtgactgtaggttatgaataagcaacggctaattacgtgccagcagccgcggtaacacgtaagttgcgagcgttgttcggaattattgggcgtaaagggcatgtaggcggttttgcaagcttggtgtgaaattccggagctcaactccggaactgcgttgagaactgcataactagagtcactgaggggcaatcagaattccaggtgtaggggtgaaatctgtagatatctggaagaataccaatggcgaaggcaggttaccagcagatgactgacgctgaggtgcgaaggtgcggggagcaaacaggattagataccctggta
>f5c726dbf0e8384440b848611760a4f8_D_4__Fibrobacteraceae_D_5__Fibrobacter
acgggaggcagcagtagggaatattgcacaatggggggaaccctgatgcagcaacgccacgtgtgggaagaagcatttcggtgtgtaaaccactgtcgtgagggaataatgctcggtttcggccgagttgaatgtacctcgaaaggaagcaccggcaaacttcgtgccagcagccgcggtaatacgaggggtgcaagcgttgttcggaatcactgggcgtaaagggagcgtaggcggagacgcaagcagtctgtacaataccggggcccaaccccggacctgcagactggactgtgtctcttggatagttcaggggcaggcggaattcctggtgtagcggtggaatgcgtagagatcaggaagaacaccgatggcgaaggcagcctgctggggactcatcgacgctgaggctcgaaagtgcgggtagcaaacaggattagataccctggta
>79b4b69c0c5b7142ebfac019f08ee793_D_4__Ruminococcaceae_D_5__[Eubacterium] coprostanoligenes group
acgggaggcagcagtgggggatattgcacaatgggcgcaagcctgatgcagcaacgccgcgtgcgggaagacggccttcgggttgtaaaccgctgtccttggtgaagaaacaaatgacggtaaccatggaggaagccacggctaactacgtgccagcagccgcggtaatacgtaggtggcaagcgttgtccggaattactgggtgtaaagggagcgcaggcgggactgcaagttggatgtgaaataccggagctcaactccggggctgcatccaaaactgtagttcttgagtggagtagaggtaagcggaattccgagtgtagcggtgaaatgcgtagatattcggaggaacaccagtggcgaaggcggcttactgggctctaactgacgctgaggctcgaaagcgtggggagcaaacaggattagataccctggta
>b2d7dce75dcd7e2239ac5c594ce4e239_D_4__Lachnospiraceae_D_5__Lachnospiraceae XPB1014 group
acggaaggcagcagtgggggatattgcacaatgggggaaaccctgatgcagcgacgccgcgtgagtgaagaagtatttcggtatgtaaagctctatcagcaggaaagataatgacggtacctgactaagaagcaccggctaaatacgtgccagcagccgcggtaatacgtatggtgcaagcgttatccggatttactgggtgtaaagggagcgtagacggcatggcaagccagatgtgaaaggcaggggctcaactcctggactgcatttggaactgtcaagctagagtatcggagaggtaagtggaattcctagtgtagcggtgaaatgcgtagatattaggaggaacaccagtggcgaaggcggcttgctggacgataactgacgttgaggctcgaaagcgtggggagcaaacaggattagataccctggta
>d654ade9d5e1a75ac5dfd7e95cb075d9_D_4__Lactobacillaceae_D_5__Lactobacillus
acgggaggcagcagtagggaatcttccacaatggacgcaagtctgatggagcaacgccgcgtgaatgaagaaggccttcgggtcgtaaaattctgttgttagagaagaacatgcaggagagtaactgttcttgtattgacggtatctaaccagaaagccacggctaactacgtgccagcagccgcggtaatacgtaggtggcaagcgttgtccggatttattgggcgtaaagggaacgcaggcggttttttaagtctgatgtgaaagccttcggctcaaccgaagaattgcattggaaactggaagacttgagtgcagaagaggagagtggaactccatgtgtagcggtggaatgcgtagatatatggaagaacaccagtggcgaaagcggctctctggtctgtaactgacgctgaggttcgaaagcgtgggtagcaaacaggattagataccctggta
>a9c07e0b6bceeca628de5d93c25c1e09_D_4__Prevotellaceae_D_5__Prevotellaceae UCG-004
acgggaggcagcagtgaggaatattggtcaatggtcggaagactgaaccagccaagtagcgtgaaggatgactgccctatgggttgtaaacttcttttatgcgggaataaaaaggattacgtgtagtctgttgcatgtaccgcatgaataaggatcggctaattccgtgccagcagccgcggtaatacggaagatccgagcgttatccggatttattgggtttaaagggagcgtaggcgggcctttaagtcagtggtcaaagcgtgtggctcaaccataccacgccgttgatactggaggccttgagtgcacataaggatggtggaattcatggtgtagcggtgaaatgcttagatatcatgaagaactccgattgcgaaggcagctgtccggggtgtaactgacgctaatgctcgaaagtgcgggtatcaaacaggattagataccctggta
>ab75e974188b5ae3a0d0322a480b4903_D_4__Lachnospiraceae_D_5__Acetitomaculum
acgggaggcagcagtggggaatattgcacaatgggggaaaccctgatgcagcaacgccgcgtgagtgaagaagtatttcggtatgtaaagctctatcagcagggaagataatgacggtacctgactaagaagccccggctaactacgtgccagcagccgcggtaatacgtagggggcaagcgttatccggatttactgggtgtaaagggagcgcaggcggtaacgcaagccagaggtgaaaacccggggctcaaccccgaggattgcctttggaactgtggaactggagtgctggaggggcaggcggaattcctggtgtagcggtgaaatgcgtagatatcaggaggaacaccggtggcgaaggcggcctgctggacagtaactgacgctgaggctcgaaagcgtggggagcaaacaggattagataccctggta
>73f08aaa2fba3e9ed39c13b0f8a38f71_D_4__Ruminococcaceae_D_5__Ruminococcus 1
acgggaggcagcagtggggaatattgcacaatgggggaaaccctgatgcagcgatgccgcgtggaggaagaaggttttcggattgtaaactcctgtcttaagggacgataatgacggtaccttaggaggaagctccggctaactacgtgccagcagccgcggtaatacgtagggagcgagcgttgtccggaattactgggtgtaaagggagcgtaggcgggatggcaagtcagatgtgaaaactatgggctcaacccatagactgcatttgaaactgttgttcttgagtgaagtagaggtaagcggaattcctagtgtagcggtgaaatgcgtagatattaggaggaacatcggtggcgaaggcggcttactgggcttttactgacgctgaggctcgaaagcgtggggagcaaacaggattagataccctggta
>376b396c286f219bdd93d80c8e36d390_D_4__Lachnospiraceae_D_5__Lachnospiraceae AC2044 group
acgggaggcagcagtggggaatattggacaatgggggaaaccctgatccagcgacgccgcgtgagtgaagaagtatttcggtatgtaaagctctatcagcaaggaagaaaatgacggtacttgactaagaagctccggctaaatacgtgccagcagccgcggtaatacgtatggagcaagcgttatccggatttactgggtgtaaagggagcgtagacggcaaagcaagtccgaagtgaaatcccggggctcaaccccggaactgctttggaaactgtttagctagagtgcaggagaggtaagcggaattcctagtgtagcggtgaaatgcgtagatattaggaggaacaccagtggcgaaggcggcttactggactgtaactgacgttgaggctcgaaagcgtggggagcaaacaggattagataccctggta
>875041756713d3b4777d83b93ff7e8f5_D_4__Rikenellaceae_D_5__Rikenellaceae RC9 gut group
acggaaggcagcagtgaggaatattggtcaatggacgcaagtctgaaccagccatgccgcgtgcaggaataaggccctatgggtcgtaaactgcttttgtggtggagcaataagtcgtacgtgtacggcgatgagagtacatcacgaataagcatcggctaactccgtgccagcagccgcggtaatacggaggatgcaagcgttatccggatttattgggtttaaagggtgcgtaggctgtggtccaagtcaggggtgaaagcccggagctcaactccggaactgcctttgatactggattgctggaatacggatgccgtgggaggaatgagtagtgtagcggtgaaatgcatagatattactcagaacaccgattgcgaaggcatctcacgaatccgtcattgacgctgaggcacgaaagcgtggggatcaaacaggattagataccctggta
>2e0b58bf56403c5d004361be6af856f8_D_4__Lachnospiraceae_D_5__Lachnospiraceae XPB1014 group
acgggaggcagcagtgggggatattgcacaatgggggaaaccctgatgcagcgacgccgcgtgagtgaagaagtatttcggtatgtaaagctctatcagcagggaagaaaatgacggtacctgactaagaagctccggctaaatacgtgccagcagccgcggtaatacgtatggagcaagcgttatccggatttactgggtgtaaagggagcgtagacggtttgccaagtctgatgtgaaaggtgggggctcaacccccaaactgcattggaaactggtagactagagtgtcggagaggtaagtggaattcctagtgtagcggtgaaatgcgtagatattaggaggaacaccagtggcgaaggcggcttactggacgataactgacgttgaggctcgaaagcgtggggagcaaacaggattagataccctggta
>04513f4431852cc351f16bdfddec821d_D_4__Prevotellaceae_NA
acgggaggcagcagtgaggaatattggtcaatgggcggaagcctgaaccagccaagtagcgtgcaggatgacggccctatgggttgtaaactgcttttgtgcggggataaaaagcgggacgtgtcccgccttgtaggtaccgcaagaaaaaggaccggctaattccgtgccagcagccgcggtaatacggaaggtccgggcgttatccggatttattgggtttaaagggagcgcaggcggccttttaagcgtgtggtgaaatgtaggcgctcaacgtctgcactgccacgcgaactggagggcttgggtgcggtgaacgctggcggaattcgtggtgtagcggtgaaatgcttagatatcacgaagaactccgattgcgaaggcagctggcggtaccgttaccgacgctcatgctcgaaagtgtgggtatcgaacaggattagataccctggta
>ba191c7d837dc36dd5e4427b0c2c2bc0_D_4__p-251-o5_D_5__uncultured bacterium
acgggaggcagcagtgaggaatattggtcaatgggcggaagcctgaaccagccatgtcgcgtgcaggactacggccctacgggtcttaaactgcttttgcaaggggataaagtggggcatgtatgcccctttgcaggtaccttgcgaataaggatcggctaactccgtgccagcagccgcggtaatacggaggatccgagcgttatccggatttattgggtttaaagggtgcgtaggcgggctgttaagtcagcggtgaaacccccgggctcaacccggggactgccattgaaactggcggccttgagtacgttgggagtgcgcggaatgtgtggtgtagcggtgaaatgcatagatatcacacagaacaccgatcgcgtaggcagcgcactacgccgcaactgacgctgaggcacgaaggcgcggggatcgaacaggattagataccctggta
>3555166d96a54bde959d6c78245caf95_D_4__Spirochaetaceae_D_5__Treponema 2
acgggaggcagcagctaagaatattccacaatggacgaaagtctgatggagccacgccgcgtggacgatgaaggccggaaggttgtaaagtcctttagcaagtgaggaataagcgggagagggaatgctctcgtggtgactgtagcttgagaataagggtcggctaattacgtgccagcagccgcggtaacacgtaagaccctagcgttattcggaattattgggcgtaaagggcacgcaggcggtttggtaagtcagaagtgaaataccggagcttaactccggtgctgcttttgatactgctgaacttgaatcagtgaggggtgaccggaattcctagtgtaggggtgaaatctgcagatattaggaagaacaccggtggcgaaggcaggtcaccagcacatgattgacgctcaggtgcgaaggtgcggggagcaaacaggattagataccctggta
>f9ff163cdefc0cc627da24b698d7cebf_D_4__Ruminococcaceae_D_5__Ruminococcaceae UCG-005
acgggaggcagcagtggggaatattgggcaatgggcgaaagcctgacccagcaacgccgcgtgaaggaagaaggccttcgggttgtaaacttcttttaccagggacgaagaacgtgacggtacctggagaaaaagcaacggctaactacgtgccagcagccgcggtaatacgtaggttgcaagcgttgtccggatttactgggtgtaaagggcgtgtaggcggagctgcaagtcagatgtgaaatcccggggctcaaccccggaactgcatttgaaactgtagcccttgagtatcggagaggcaagcggaattcctagtgtagcggtgaaatgcgtagatattaggaggaacaccagtggcgaaggcggcttgctggacgacaactgacgctgaggcgcgaaagcgtggggagcaaacaggattagataccctggta
>be8808655b5197dcd0a7c117178f5ac9_D_4__Ruminococcaceae_D_5__[Eubacterium] coprostanoligenes group
acgggaggcagcagtggggaatattgcacaatgggggaaaccctgatgcagcaacgccgcgtgaaggaagacggtcttcggattgtaaacttttgttcttagtgaagataatgacggtagctaaggagaaagccacggctaactacgtgccagcagccgcggtaatacgtaggtggcaagcgttgtccggaattactgggtgtaaagggagcgcaggcgggaaatcaagttggatgtgaaatgtcggggcttaaccccggaactgcatccaaaactgattttcttgagtgaagtagaggtaggcggaattccgagtgtagcggtgaaatgcgtagatattcggaggaacaccagtggcgaaggcggcctactgggctttaactgacgctgaggctcgaaagtgtggggagcaaacaggattagataccctggta
>e1b62b7fa1e5e2826b5d32b1cbf5a3b1_D_4__Lachnospiraceae_D_5__Lachnospiraceae XPB1014 group
acgggaggcagcagtgggggatattgcacaatgggggaaaccctgatgcagcgacgccgcgtgagcgaagaagtatttcggtatgtaaagctctatcagcagggaagaaaatgacggtacctgactaagaagctccggctaaatacgtgccagcagccgcggtaatacgtatggagcaagcgttatccggatttactgggtgtaaagggagcgtagacggtttgccaagtctgatgtgaaaggtgggggctcaacccccaaactgcattggaaactggtagactagagtgtcggagaggtaagtggaattcctagtgtagcggtgaaatgcgtagatattaggaggaacaccagtggcgaaggcggcttactggacgataactgacgttgaggctcgaaagcgtggggagcaaacaggattagataccctggta
>ab5d490c6cb1d710904612f77e83985c_D_4__Fibrobacteraceae_D_5__Fibrobacter
acgggaggcagcagtagggaatattgcacaatgggggaaaccctgatgcagcaacgccacgtgtgggaagaagcatttcggtgtgtaaaccactgtcgtgagggaataatgcttggtttcggccaagttgaatgtacctcgaaaggaagcaccggcaaacttcgtgccagcagccgcggtaatacgaggggtgcaagcgttgttcggaatcactgggcgtaaagggagcgcaggcggagatgcaagcagtctgtacaataccggggcccaaccccggacctgcagactggactgtttctcttggatagttcaggggcaagcggaattcctggtgtagcggtggaatgcgtagagatcaggaagaacaccgatggcgaaggcagcttgctggggacttatcgacgctcatgctcgaaagtgcgggtagcaaacaggattagataccctggta
>e41764b0c74d593d453fa856ae8d633a_D_4__Lachnospiraceae_D_5__Blautia
acgggaggcagcagtggggaatattgcacaatgggggaaaccctgatgcagcgacgccgcgtgaaggaagaagtatctcggtatgtaaacttctatcagcagggaagaaaatgacggtacctgactaagaagccccggctaactacgtgccagcagccgcggtaatacgtagggggcaagcgttatccggatttactgggtgtaaagggagcgtagacggaattgcaagtctgatgtgaaaggcatgggctcaacctgtggactgcattggaaactgtgattcttgagtgccggaggggtaagcggaattcctggtgtagcggtgaaatgcgtagatatcaggaggaacaccggtggcgaaggcggcttactggacggcaactgacgttgaggctcgaaggcgtggggagcaaacaggattagataccctggta
>47af9ac1a64311ab61e9485ef9e48254_NA_NA
acgggaggcagcagtgaggaatattggacaatgggggcaaccctgatccagccaaaccgcgtgagggatgaaggtcctacggatcgtaaacctcttttatgtgggaataattagtggaacgtgttccactttgaaggtaccacttgaataagcatcggctaactccgtgccagcagccgcggtaatacggaggatgcaggcgttatccggatttattaggtttaaagggtgcgcaggcgggacattaagtcggtggtgaaataccgtggcccaaccacggggctgccatcgatactgatgaccttgagtgcgtgtgacgtaggcggaatgtggagtgtagcggtgaaatgcttagatattccacagaacaccgattgcgaaggcagcctacgaatgcgtaactgacgctcatgcacgaaagcgcgggtagcgaacaggattagataccctggta
>76d0c21504a5efd5e863d49fbcffeb34_D_4__Lachnospiraceae_D_5__[Eubacterium] ruminantium group
acgggaggcagcagtggggaatattgcacaatgggggaaaccctgatgcagcgacgccgcgtgaacgatgaagtatttcggtatgtaaagttctatcagcagggaagataatgacggtacctgactaagaagcaccggctaaatacgtgccagcagccgcggtaatacgtatggtgcaagcgttatccggatttactgggtgtaaagggtgcgtaggtggcatggcaagtctgaagtgaaatgcgggggctcaacccctgaactgctttggaaactgtcaagctagagtgcaggagaggaaagcggaattcctagtgtagcggtgaaatgcgtagatattaggaggaacaccagtggcgaaggcggctttctggactgtaactgacactgaggcacgaaagcgtggggagcaaacaggattagataccctggta
>9da1295349f8aea7b2ac0eb3dbf2fa62_D_4__p-251-o5_D_5__uncultured bacterium
acgggaggcagcagtgaggaatattggtcaatggaggcaactctgaaccagccatctcgcgtgaaggaatacggccctacgggtcttaaacttcttttatagggggataaagtgaggcatgcatgcctttttgtaggtaccctatgaataagcatcggctaactccgtgccagcagccgcggtaatacggaggatgcgagcgttatccggatttattgggtttaaagggtgcgcaggcggcacgttaagtcagcggtgaaatgcaggggctcaaccccggcactgccgttgaaactggcgagctcgagtacggatgaagtcggcggaatgtgatgtgtagcggtgaaatgcttagatatgtcacagaacaccgattgcgaaggcagctgactaatccgcaactgacgctcaggcacgaaagcgtggggatcgaacaggattagataccctggta
>0a035e4f07dcabef82f54c5b5331d022_D_4__Lachnospiraceae_NA
acgggaggcagcagtggggaatattgcacaatgggggaaaccctgatgcagcgacgccgcgtgagtgaagaagtatttcggtatgtaaagctctatcagcaggaaagaaaatgacggtacctgactaagaagccccggctaactacgtgccagcagccgcggtaatacgtagggggcaagcgttatccggatttactgggtgtaaagggagcgtagacggctttgcaagtctgaagtgaaagcccggggctcaaccccggaactgctttggaaactgttaagctagagtgcaggagaggtaagtggaattcctagtgtagcggtgaaatgcgtagatattaggaggaacaccagtggcgaaggcggcttactggactgtaactgacgttgaggctcgaaggcgtggggagcaaacaggattagataccctggta
>a4fe9126e532fe57b63ab101a0c0f347_NA_NA
acgggaggcagcagtgaggaatattggtcaatggacggaagtctgaaccagccaagtcgcgtgcgggaggaaggccctacgggtcgtaaaccgcttttgtacggggataaagtcacccacgtgtgggtgtttgtaggtaccgtaagaataaggatcggctaactccgtgccagcagccgcggtaatacggaggatccgagcgttatccggatttattgggtttaaagggtgcgcaggcgggctgctaagtctccggtgaaatgtcagggctcaaccttggcactgccggagatactggcggccttgagagtggcggaggtatccggaatgtgtggtgtagcggtgaaatgcatagatatcacacagaacaccgattgcgaaggcaggataccataccatatctgacgctcaggcacgaaagcgtggggatcgaacaggattagataccctggta
>97ce61811dc559bc6afdab202ebd0a1f_D_4__p-251-o5_D_5__uncultured bacterium
acgggaggcagcagtgaggaatattggtcaatggacggaagtctgaaccagccaagtcgcgtgaaggatgaaggtattatgtattgtaaacttctttagcagtggagtaataaggggatcgagatccctgatgcaagtacactgagaataaggatcggctaactccgtgccagcagccgcggtaatacggaggatccgagcgttatccggatttattgggtttaaagggtgcgcaggcggctttttaagtcagtggttaaatcgtgacgctcaacgtcatcacgccattgatactggagagcttgattgcggtcgaggtttgcggaattcgttgtgtagcggtgaaatgcatagatatgacgaagaacaccgattgcgtaggcagcagaccaggccgtaaatgacgctcatgcacgaaagtgcggggatcgaacaggattagataccctggta
>2c525b95e98e23ab74b05102dde507d9_D_4__Prevotellaceae_D_5__Prevotellaceae UCG-003
acggaaggcagcagtgaggaatattggtcaatgggcgagagcctgaaccagccaagtagcgtgaaggatgactgccctatgggttgtaaacttcttttgttcgggaataaaggagcctacgcgtaggcttttgcatgtaccgttcgaataagcatcggctaattccgtgccagcagccgcggtaatacggaagatgcgagcgttatccggatttattgggtttaaagggagcgtaggcggccttttaagtcagcggtcaaatgtcagcgcccaacgctggcctgccgttgatactgatgggcttgaatacacacaaggaaggtggaattcgtcgtgtagcggtgaaatgcttagatatgacgaagaactccgattgcgaaggcagccttctggagtgcgattgacgctgaggctcgaaagcgcgggtatcaaacaggattagataccctggta
>fcb0e78b0f6b668e216a0e3d8d68850c_D_4__Ruminococcaceae_D_5__Ruminococcaceae NK4A214 group
acggaaggcagcagtggggaatattgggcaatgggcgaaagcctgacccagcaacgccgcgtgaaggaagaaggtcttcggattgtaaacttcttttatgagggacgaaggacgtgacggtacctcatgaataagccacggctaactacgtgccagcagccgcggtaatacgtaggtggcaagcgttatccggatttactgggtgtaaagggcgcgtaggcggggatgcaagtcagatgtgaaatctatgggcttaactcataaactgcatttgaaactgtatctcttgagtgctggagaggtagatggaattccttgtgtagcggtgaaatgcgtagatataaggaagaacaccagtggcgaaggcgatctactggacagtaactgacgctgaggcgcgaaagcgtggggagcaaacaggattagataccctggta
>071864c864fb871dc19b5964b2b8c6a0_D_4__Bacteroidales UCG-001_D_5__uncultured bacterium
acgggaggcagcagtgaggaatattggtcaatgggcgggagcctgaaccagccaagtagcgtgagggatgacggccctatgggttgtaaacctcttttgacagggaataaagtgagccacgtgtggttcattgcatgtacctgtggaataaggatcggctaactccgtgccagcagccgcggtaatacggaggatccgagcgttatccggatttattgggtttaaagggagcgtaggcgggatgtcaagtcagctgtgaaatgtagtcgctcaacgtctgcactgcagttgaaactggtgttcttgagtgcgtaagaggcaggtggaattcgtcgtgtagcggtgaaatgcatagatatgacgaagaactccgattgcgaaggcagcctgctgggccgctactgacgctgaagctcgaaggtgcgggtatcaaacaggattagataccctggta
>4c5860e267c301832ebecc8ddeb3e5d3_D_4__Ruminococcaceae_D_5__Ruminococcus 1
acgggaggcagcagtggggaatattgcacaatgggcggaagcctgatgcagcgatgccgcgtggaggaagaaggttttcggattgtaaactccttttatcagggacgataatgacggtacctgaagaaaaagctccggctaactacgtgccagcagccgcggtaatacgtagggagcgagcgttgtccggaattactgggtgtaaagggtgcgtaggcggggatgcaagtcagatgtgaaatgtatgggctcaacccatgaactgcatttgaaactgcaactcttgagtgaggtagaggtaagcggaattcctagtgtagcggtgaaatgcgtagatattaggaggaacatcggtggcgaaggcggcttactgggcctttactgacgctgaggcacgaaagcgtggggagcaaacaggattagataccctggta
>837f1e3710aa96c083160e4da3b77cb8_D_4__p-251-o5_D_5__uncultured bacterium
acgggaggcagcagtgaggaatattggtcaatgggcgagagcctgaaccagccatgtcgcgtggaggaataaggatctatggttcgtaaactccttttgcggggggataaagtgcgggacgtgtcccgctttgcaggtaccccgcgaataagcatcggctaactccgtgccagcagccgcggtaatacggaggatgcgagcgttatccggatttattgggtttaaagggtgcgtaggcggccccttaagtcggcggtgaaatttccgggctcaacccggtcactgccgtcgaaactggggggcttgagtgcgtttggggtggctggaatgtgcggtgtagcggtgaaatgcatagatatcgcacagaacgccgatcgcggaggcaggtcaccaagccgcaactgacgctgaggcacgaaagcgcggggatcgaacaggattagataccctggta
>d2b451b933bd8a94e7470b2a5d757990_D_4__Spirochaetaceae_D_5__Treponema 2
acgggaggcagcagctaagaatattccgcaatggacgaaagtctgacggagcgacgccgcgtggatgatgaaggccggaaggttgtaaaatccttttataactgaggaataagtattatcagagaaaggtagtatggtgactgtaggttatgaataagcaacggctaattacgtgccagcagccgcggtaacacgtaagttgcgagcgttgttcggaattattgggcgtaaagggcatgtaggcggttttgcaagcttggtgtgaaatcccggagctcaactccggaattgcgttgagaactgcataactagagtcactgaggggcaatcagaattccaggtgtaggggtgaaatctgtagatatctggaagaataccaatggcgaaggcaggttaccagcagatgactgacgctgaggtgcgaaggtgcggggagcaaacaggattagataccctggta
>0d5b7b46d8af0de961ba5be61a5ff9ef_D_4__Lachnospiraceae_D_5__Lachnospiraceae AC2044 group
acgggaggcagcagtggggaatattggacaatgggggaaaccctgatccagcgacgccgcgtgagtgaagaagtatttcggtatgtaaagctctatcagcaaggaagaaaatgacggtacttgactaagaagctccggctaaatacgtgccagcagccgcggtaatacgtatggagcaagcgttatccggatttactgggtgtaaagggagcgtagacggctttgcaagtctgaagtgaaagcccggggctcaaccccggaactgctttggaaactgtagagctagagtacaggagaggtaagcggaattcctagtgtagcggtgaaatgcgtagatattaggaggaacaccagtggcgaaggcggcttactggactgtaactgacgttgaggctcgaaagcgtggggagcaaacaggattagataccctggta
>35c71c3025b33671bdcd6ce745300079_D_4__Lachnospiraceae_NA
acgggaggcagcagtggggaatattggacaatgggggaaaccctgatccagcgacgccgcgtgagtgaagaagtatttcggtatgtaaagctctatcagcagggaagataatgacggtacctgactaagaagctccggctaaatacgtgccagcagccgcggtaatacgtatggagcaagcgttatccggatttactgggtgtaaagggagcgtagacggcatagcaagtctgatgtgaaatccccgggctcaacccgggaactgcattggaaactgttaagctagagtgcaggagaggtaagtggaattcctagtgtagcggtgaaatgcgtagatattaggaggaacaccagtggcgaaggcggcttactggactgtaactgacgttgaggctcgaaagcgtggggagcaaacaggattagataccctggta
>6062f747d438ae10ebaddb70cd0f7161_NA_NA
acgggaggcagcagtgaggaatattggtcaatggacggaagtctgaaccagccaagtcgcgtgcgggatgaaggccctacgggtcgtaaaccgcttttgtacggggataaagtcacccacgtgtgggtgtttgtaggtaccgtaagaataaggatcggctaactccgtgccagcagccgcggtaatacggaggatccgagcgttatccggatttattgggtttaaagggtgcgcaggcgggctgctaagtctccggtgaaatgtcagggctcaaccttggcactgccggagatactggcggccttgagagtggcggaggtatccggaatgtgtggtgtagcggtgaaatgcatagatatcacacagaacaccgattgcgaaggcaggataccataccatatctgacgctcaggcacgaaagcgtggggatcgaacaggattagataccctggta
>fcd01ddaacddfa84d01632fd91647d1b_D_4__Spirochaetaceae_D_5__Treponema 2
acggaaggcagcagctaagaatattccgcaatggacgaaagtctgacggagcgacgccgcgtggatgatgaaggtcggaagattgtaaaatccttttataactgaggaataagcagggtgagagaaacgccttgtggtgactgtaggttatgaataagcaacggctaattacgtgccagcagccgcggtaacacgtaagttgcgagcgttgttcggaattattgggcgtaaagggcatgtaggcggttttgcaagcttgatgtgaaaggcaggagcttaactcctggactgcgttgagaactgcatgactagagtcactgaggggcaatcagaattcctggtgtaggggtgaaatctgtagatatcaggaagaataccaatggcgaaggcaggttaccagcagatgactgacgctgaggtgcgaaggtgcggggagcaaacaggattagataccctggta
>47e2ef96926d675ad68dea267f4a1cc7_D_4__Prevotellaceae_D_5__Prevotellaceae UCG-001
acgggaggcagcagtgaggaatattggtcaatgggcggaagcctgaaccagccaagtagcgtgaaggatgacggccctacgggttgtaaacttcttttgccgggggataaaaaacgggacgcgtcccgtcttgcaggtacccgtgcgaataaggaccggctaattccgtgccagcagccgcggtaatacggaaggtccgagcgttatccggatttattgggtttaaagggagcgcaggcggagatgtaagccagccgtcaaatcgtggtgctcaacgccatccagcggttggaactgcatcccttgagtgcactagaggaaggtggaattcgtggtgtagcggtgaaatgcatagatatcacgaagaactccgattgcgaaggcagccttctggggtgttactgacgctcatgctcgaaggtgcgggtatcaaacaggattagataccctggta
>f9e9ec768eff77890bf256df46dd3980_D_4__Fibrobacteraceae_D_5__Fibrobacter
acggaaggcagcagtagggaatattgcacaatggggggaaccctgatgcagcaacgccacgtgtgggaagacgcatttcggtgtgtaaaccactgtcgtgagggaataaggctactttccggagtagttgaatgtaccttgaaaggaagcaccggcaaacttcgtgccagcagccgcggtaatacgaggggtgcaagcgttgttcggaatcactgggcgtaaagggagcgcaggcggagatgcaagcggactgtacaataccggggcccaaccccggacctgcagtccggactgcacctcttggatagttcaggggcaagcggaattcctggtgtagcggtggaatgcgtagagatcaggaagaacaccgatggcgaaggcagcttgctggggactaatcgacgctcatgctcgaaagtgcgggtagcaaacaggattagataccctggta
>93f3996dc70da2f8d8db1f9aa78610b7_D_4__Ruminococcaceae_D_5__Saccharofermentans
acgggaggcagcagtggggaatattgggcaatgggcgaaagcctgacccagcaacgccgcgtgaaggatgaaggtcttcggattgtaaacttctttgattggggaagaataaatgacctacccaaagaacaagccacggctaactacgtgccagcagccgcggtaatacgtaggtggcaagcgttatccggatttactgggtgtaaagggcgtgtaggcggctctgcaagtcagaagtgaaattcctgggctcaacccgggcgctgcttctgaaactgcagaacttgagtactggaggggaaagcggaattcctagtgtagcggtaaaatgcgcagatattaggaggaacaccggtggcgaaggcggctttctggacagtaactgacgctgaggcgcgaaagcgtggggagcaaacaggattagataccctggta
>a942ed2605ad1355d4dbaa7e3b51676a_D_4__Lachnospiraceae_NA
acgggaggcagcagtggggaatattggacaatgggggaaaccctgatccagcgacgccgcgtgagtgaagaagtatttcggtatgtaaagctctatcagcaaggaagaaaatgacggtacttgactaagaagccccggctaactacgtgccagcagccgcggtaatacgtagggggcaagcgttatccggatttactgggtgtaaagggagcgtagacggcatagcaagtctgaagtgaaatgcatgggctcaacccatgaactgctttggaaactgttaagctagagtgcaggagaggtaagtggaattcctagtgtagcggtgaaatgcgtagatattaggaggaacaccagtggcgaaggcggcttactggactgtaactgacgttgaggctcgaaagcgtggggagcaaacaggattagataccctggta
>6b25c33a09137cdcc6c214295f5b8343_D_4__p-251-o5_D_5__uncultured bacterium
acggaaggcagcagtgaggaatattggtcaatgggcggaagcctgaaccagccaagtcgcgtgaaggatgaaggtattatgtattgtaaacttctttagctgtggagcaataatcgccatgcatggcgagatgagagtacacagagaataaggatcggctaactccgtgccagcagccgcggtaatacggaggatccgagcgttatccggatttattgggtttaaagggtgcgcaggcggctttctaagtcagtggttaaatagcggtgctcaacgccgtcccgccattgatactggagagcttgattgcggtcgaggtttgcggaattcgtcgtgtagcggtgaaatgcatagatatgacgaagaacaccgattgcgtaggcagcagaccaggccgtaaatgacgctcatgcacgaaagtgcggggatcgaacaggattagataccctggta
>560a507d3f7723ba26094cbd16c8e66b_D_4__Rikenellaceae_D_5__Rikenellaceae RC9 gut group
acgggaggcagcagtgaggaatattggtcaatggtcggaagactgaaccagccatgccgcgtgcaggaataaggccctatgggtcgtaaactgcttttgtggtggagcaataaggcgtacgtgtacgtcgatgagagtacatcacgaataagcatcggctaactccgtgccagcagccgcggtaatacggaggatgcaagcgttatccggatttattgggtttaaagggtgcgtaggctgtgtggcaagtcagcggtgaaatgccggagctcaactccggaactgccgttgatactgtcatgctggaatacggatgccgtgggaggaatgagtagtgtagcggtgaaatgcatagatattactcagaacaccgattgcgaaggcatctcacgaatccgtcattgacgctgaggcacgaaagcgtggggatcaaacaggattagataccctggta
>12e7e7ead56870d8116f7a061cc33e2a_D_4__Spirochaetaceae_D_5__Treponema 2
acggaaggcagcagctaagaatattccgcaatggacgaaagtctgacggagcgacgccgcgtggatgatgaaggccggaaggttgtaaaatccttttataactgaggaataagtatggtgagagaaacgccatatggtgactgtaggttatgaataagcaacggctaattacgtgccagcagccgcggtaacacgtaagttgcgagcgttgttcggaattattgggcgtaaagggcatgtaggcggttttgcaagcttggtgtgaaaggcaggagcttaactcctggactgcgttgagaactgcaagactagagtcactgaggggcaatcagaattcctggtgtaggggtgaaatctgtagatatcaggaagaataccaatggcgaaggcaggttaccagcagatgactgacgctgaggtgcgaaggtgcggggagcaaacaggattagataccctggta
>cff020eb41499b048ced4ce09a98e991_D_4__Lachnospiraceae_D_5__Lachnospiraceae AC2044 group
acgggaggcagcagtggggaatattggacaatgggggaaaccctgatccagcgacgccgcgtgagtgaagaagtatttcggtatgtaaagctctatcagcaaggaagaaaatgacggtacttgactaagaagctccggctaaatacgtgccagcagccgcggtaatacgtatggagcaagcgttatccggatttactgggtgtaaagggagcgtagacggcctagcaagtctgaagtgaaagcccggggctcaaccccggaactgctttggaaactgttaagctagagtacaggagaggtaagcggaattcctagtgtagcggtgaaatgcgtagatattaggaggaacaccagtggcgaaggcggcttactggactgtaactgacgttgaggctcgaaagcgtggggagcaaacaggattagataccctggta
>e2c4b98794f3988ea4385914c69ad4b2_D_4__p-251-o5_D_5__uncultured bacterium
acggaaggcagcagtgaggaatattggtcaatgggcgagagcctgaaccagccatgtcgcgtggaggaataaggatctatggttcgtaaactccttttgcggggggataaagtgcgggacgcgtcccgttttgtaggtaccccgcgaataagcatcggctaactccgtgccagcagccgcggtaatacggaggatgcgagcgttatccggatttattgggtttaaagggtgcgtaggcggccccttaagtcggcggtgaaatttccgggctcaacccggtcactgccgtcgaaactggggggcttgagtgcgtttggggtggctggaatgtgcggtgtagcggtgaaatgcatagatatcgcacagaacgccgatcgcggaggcaggtcaccaagccgcaactgacgctgaggcacgaaagcgcggggatcgaacaggattagataccctggta
>1a49178dfe83ad4d6d024240a7088f0f_D_4__F082_D_5__uncultured bacterium
acgggaggcagcagtgaggaatattggtcaatggacggaagtctgaaccagccatgccgcgtgaaggaagaatgccctatgggttgtaaacttcttttgccacagagtaataagggtcgtgcgcggcctgatgagagtatgtggcgaataagcatcggctaactccgtgccagcagccgcggtaatacggaggatgcaagcgttatccggatttattgggtttaaagggtgcgtaggcggacgcgtaagtcagcggtgaaatatcccggctcaaccgggaggctgccgttgatactgcgcgactagagtccgaacggcgctggcggaatatgtaatgtagcggtgaaatgcatagatattacatagaacaccgatcgcgaaggcagctggcgaggacggcactgacgctgaggcacgaaggcgtggggatcaaacaggattagataccctggta
>ef72bb9514453b42f50b812206c10fd5_D_4__Spirochaetaceae_D_5__Treponema 2
acgggaggcagcagctaagaatattccgcaatggacgaaagtctgacggagcgacgccgcgtggatgatgaaggccggaaggttgtaaaatccttttgaaaccgaggaataagcgcaggagggaatgcctgcgtggtgactgtaagttttgaataagcaccggctaattacgtgccagcagccgcggtaacacgtaaggtgcaagcgttgttcggaattattgggcgtaaagggcatgtaggcggtcaggcaagcttggtgtgaaatcccggggctcaactccggaactgcattgagaactacttgactagaatcactgagggggaaccggaattcctagtgtaggggtgaaatctgtagatattaggaagaacaccaatggcgaaggcaggtttctagcagatgattgacgctgaggtgcgaaggtgcggggagcaaacaggattagataccctggta
>c946c0ae4c7c63096fe8fa6c1c1d521f_D_4__Fibrobacteraceae_D_5__Fibrobacter
acgggaggcagcagtagggaatattgcacaatgggggaaaccctgatgcagcaacgccacgtgtgggaagaagcatttcggtgtgtaaaccactgtcgtgagggaataaagctggagctgtccagttgaatgtacctcgaaaggaagcaccggcaaacttcgtgccagcagccgcggtaatacgaggggtgcaagcgttgttcggaatcactgggcgtaaagggagcgcaggcggaagtgcaagcggtctgtacaataccggggcccaaccccggacctgcagaccggactgcatttcttggatagttcaggggcaagcggaattcctggtgtagcggtggaatgcgtagagatcaggaagaacaccgatggcgaaggcagcttgctggggacttatcgacgctcatgctcgaaagtgcgggtagcaaacaggattagataccctggta
>ed8dab340af68003b98a1aa787de36f2_D_4__Lachnospiraceae_NA
acgggaggcagcagtggggaatattgcacaatgggggaaaccctgatgcagcgacgccgcgtgagcgatgaagtatttcggtatgtaaagctctatcagcagggaagaaaatgacggtacctgactaagaagctccggctaaatacgtgccagcagccgcggtaatacgtatggagcaagcgttatccggatttactgggtgtaaagggagcgtaggcggaaggctaagtctgatgtgaaaacccagggctcaaccttgggactgcattggaaactggttttctagagtgtcggaggggtaagtggaattcctagtgtagcggtgaaatgcgtagatattaggaggaacaccagtggcgaaggcggcttactggacgacaactgacgctgaggctcgaaagcgtggggagcaaacaggattagataccctggta
>21c8825e5999141de28474d927ccfb51_D_4__Rikenellaceae_D_5__hoa5-07d05 gut group
acgggaggcagcagtgaggaatattggtcaatggtcggaagactgaaccagccaagtcgcgtgcaggaagacggtcctatggattgtaaactgcttttgtacgggaataaagtgggggacgtgtcccccttggaatgtaccgtaagaataagggtcggctaactccgtgccagcagccgcggtaatacggaggacccgagcgttatccggatttattgggtttaaagggtgcgcaggcggaggattaagtcagcggtgaaattctcatgctcaacatgagaactgccattgatactggtccccttgagagatgtcgaggatggcggaatgtgatgtgtagcggtgaaatgcttagatatgtcacagaacaccgattgcgaaggcagctgtccagagatcttctgacgctcaggcacgaaagcatgggtatcaaacaggattagataccctggta
>f0247a3d7df3067a20c2d2cde02bfff8_D_4__Succinivibrionaceae_NA
acgggaggcagcagtagggaatattgcacaatggggggaaccctgatgcagccatgccgcgtgtgtgaagaaggccttcgggttgtaaagcactttcggaggggaggaaaatgacgttaccctcagaagaagcaccggctaactccgtgccagcagccgcggtaatacggagggtgcaagcgttaatcggaataactgggcgtaaagggcatgcaggcggttgtataagtagggtgtgaaatccccgggctcaacctgggaactgcattctaaactgtacaactagagtattgcagggggagacggaattccaggtgtagcggtggaatgcgtagatatctggaagaacaccaaaggcgaaggcagtctcctgggcaaatactgacgctcatatgcgaaagcgtgggtagcaaacaggattagataccctggta
>e6239abddeedcc85e95a60b6ebeb2bed_D_4__p-251-o5_D_5__uncultured bacterium
acggaaggcagcagtgaggaatattggtcaatgggcggaagcctgaaccagccatctcgcgtgcaggactacggccctacgggtcttaaactgcttttatggggggataaagtcgggcatgcgtgtccgtttgcaggtaccccatgaataaggatcggctaactccgtgccagcagccgcggtaatacggaggatccgagcgttatccggatttattgggtttaaagggtgcgcaggcggcccgttaagtcagcggtgaaatgtcggggctcaacccgggcactgccgttgaaactggggggcttgagtacggatgaggtcggcggaatgtgacgtgtagcggtgaaatgcatagatatgtcacagaacaccgattgcgaaggcagccggccaatccgcaactgacgctcatgcacgaaagcgtggggatcgaacaggattagataccctggta
>14356701c74e709b799d959ac6cd8079_D_4__Prevotellaceae_D_5__Prevotellaceae UCG-001
acgggaggcagcagtgaggaatattggtcaatgggcgagagcctgaaccagccaagtagcgtgcaggatgacggccctacgggttgtaaactgcttttgcgcagggataaaaaagcccacgtgtgggctcttgcaggtactgcgtgaataaggaccggctaattccgtgccagcagccgcggtaatacggaaggtccgagcgttatccggatttattgggtttaaagggtgcgcaggcggagatgcaagccagccgtaaaatcgtggggctcaaccccattcagcggttggaacttcatcccttgattgcggcagagggaggtggaactcgtggtgtagcggtgaaatgcatagatatcacgaagaactccgattgcgaaggcagcctcctggaccgtaaatgacgctcatgcacgaaggcgcgggtatcaaacaggattagataccctggta
>83667bcddb73c5ac24fc106db22af6ce_D_4__Fibrobacteraceae_D_5__Fibrobacter
acgggaggcagcagtagggaatattgcacaatgggggaaaccctgatgcagcaacgccacgtgtgggaagacgcatttcggtgtgtaaaccactgtcgtgagggaataaggctacttttcggagtagttgaatgtacctcgaaaggaagcaccggcaaacttcgtgccagcagccgcggtaatacgaggggtgcaagcgttgttcggaatcactgggcgtaaagggagcgcaggcggagatgcaagcggactgtacaataccggggcccaaccccggacctgcagtccggactgcacctcttggatagttcaggggcaagcggaattcctggtgtagcggtggaatgcgtagagatcaggaagaacaccgatggcgaaggcagcttgctggggactaatcgacgctcatgctcgaaagtgcgggtagcaaacaggattagataccctggta
>0cb095a790c1887783dc83148c52c0a5_D_4__Spirochaetaceae_D_5__Treponema 2
acggaaggcagcagctaagaatattccgcaatggacgaaagtctgacggagcgacgccgcgtggatgatgaaggtcggaagattgtaaaatccttttataactgaggaataagtactgtcagagaaaggcagtatggtgactgtaggttatgaataagcaacggctaattacgtgccagcagccgcggtaacacgtaagttgcgagcgttgttcggaattattgggcgtaaagggcatgtaggcggttttgcaagcttggtgtgaaatcccggagctcaactccggaattgcgttgagaactgcataactagagtcactgaggggcaatcagaattccaggtgtaggggtgaaatctgtagatatctggaagaataccaatggcgaaggcaggttaccagcagatgactgacgctgaggtgcgaaggtgcggggagcaaacaggattagataccctggta
>0b65e6e83039023669e6606b049caf0e_D_4__Bacteroidales BS11 gut group_D_5__uncultured bacterium
acgggaggcagcagtagggaatattgggcaatggaggcaactctgacccagccatgccgcgtgaaggaagacggccctatgggttgtaaacttcttttatcgtagagtaaacctgcccacgtgtgggcagttgagagtatacgaggaataagtatcggctaactccgtgccagcagccgcggtaatacgggggatacgagcgttatccggatttattgggtttaaagggtgcgcaggcggatcggtaagtcaggggtgaaaagttggggctcaactccaatcgtgcctttgatactgccggactagagtgcgatagacgtggccggaatgtgatgtgtagcggtgaaatgcttagatatgtcacagaacaccgatcgagaagtcaggtcacgagctcgcaactgacgctcaggcacgaaagcgtggggatcaaacaggattagataccctggta
>5326d383022dae6e9cd520e7b81433c9_D_4__Spirochaetaceae_D_5__Treponema 2
acggaaggcagcagctaagaatattccgcaatgggggaaaccctgacggagcgacgccgcgtggacgatgaaggccggaaggttgtaaagtccttttatggcagaggaataagcgggggagtggaaagcccctgcgatgactgtaggccatgaataagcaccggctaattacgtgccagcagccgcggtaacacgtaaggtgcgagcgttgttcggaatcattgggcgtaaagggcatgtaggcggtctgtcaagccaggcgtgaaagccaggggctcaacccctgaactgcgcttggaactggcggactggagtcgctgagggggaaccggaattcctggtgtaggggtgaaatctgtagatatcaggaagaacaccgatggcgaaggcaggtttccagcagacgactgacgctgaggtgcgaaggtgcggggagcaaacaggattagataccctggta
>896e8c61153adfe06060e204d1436c43_D_4__Prevotellaceae_D_5__Prevotellaceae UCG-001
acggaaggcagcagtgaggaatattggtcaatgggcgcaagcctgaaccagccaagtagcgtgcaggatgacggccctatgggttgtaaactgcttttgtcggggaataaagtgacccacgcgtgggttattgcaggtacccggtgaataaggaccggctaattccgtgccagcagccgcggtaatacggaaggtccgagcgttatccggatttattgggtttaaagggagcgtaggtggaagtgtaagtcagccgtcaaattgcgcagctcaactgcgtccagcggttgaaactgcacttcttgagtgcacaagaggaaggtggaattcgtggtgtagcggtgaaatgcttagatatcacgaagaactccgattgcgaaggcagccttctggggtgcaactgacactgaggctcgaaggtgcgggtatcaaacaggattagataccctggta
>90477f946a8c5939fa8186a421543949_NA_NA
acgggaggcagcagtgaggaatattggtcaatggaggcaactctgaaccagccaagtcgcgtgaaggaagaaggccctacgggtcgtaaacttcttttgcagggggataaagtcggccacgcgtggccgtttgcaggtaccctgtgaataagcatcggctaactccgtgccagcagccgcggtaatacggaggatgcgagcgttatccggatttattgggtttaaagggtgcgcaggcgggctgttaagtcagcggtgaaatctccgggctcaactcggaaactgccgttgatactggcggtcttgattcatgtcgaggatggcggaatgcagcgtgtagcggtgaaatgcttagatacgctgcagaactccgattgcgaaggcagctgtccagagatgcaatgacgctcaggcacgaaagcatggggatcgaacaggattagataccctggta
>5ae623329286630ab26c271827dc06dc_D_4__Spirochaetaceae_D_5__Treponema 2
acgggaggcagcagctaagaatattccgcaatggacgaaagtctgacggagcgacgccgcgtggatgatgaaggtcgaaagattgtaaaatccttttaggagtgaagaataagaggtgcagggaatggcatcacggtgacggtagctcctgaataagcaacggctaattacgtgccagcagccgcggtaacacgtaagttgcgagcgttgttcggaattattgggcgtaaagggtatgtaggcggtcgtgcaagcttggtgtgaaaggcaggggctcaacccctggactgcattgagaactgcaagacttgaattgctgaagggcagccggaattccaggtgtaggggtgaaatctgtagatatctggaagaacaccaatggcgaaggcaggctgctggcagatgattgacgctgaggtacgaaagtgcggggagcaaacaggattagataccctggta
>46fa2ec02a6318d64bae708e13fb8492_D_4__Ruminococcaceae_D_5__Ruminococcaceae UCG-002
acgggaggcagcagtggggaatattgggcaatgggcgcaagcctgacccagcaacgccgcgtgaaggaagaaggctttcgggttgtaaacttcttttaagggggaagaggagaagacggtacccctagaataagccacggctaactacgtgccagcagccgcggtaatacgtaggtggcaagcgttgtccggatttactgggtgtaaagggcgtgtagccgggggagcaagtcagatgtgaaatctatgggcttaacccataaactgcatttgaaactgttcttcttgagtgctggaggggcaatcggaattccttgtgtagcggtgaaatgcgtagatataaggaggaacaccagtggcgaaggcggattgctggacagtaactgacggtgaggcgcgaaagtgtggggagcaaacaggattagataccctggta
>ff11af29c7de48a4019187ad29058f2f_D_4__Lachnospiraceae_D_5__Lachnospiraceae XPB1014 group
acggaaggcagcagtgggggatattgcacaatgggggaaaccctgatgcagcgacgccgcgtgagtgatgaagtatttcggtatgtaaagctctatcagcagggaagaaaatgacggtacctgactaagaagcaccggctaaatacgtgccagcagccgcggtaatacgtatggtgcaagcgttatccggatttactgggtgtaaagggagcgtagacggcatagcaagccagatgtgaaatgcgggggctcaacccctgaactgcatttggaactgttaagctagagtatcggagaggtaagtggaattcctagtgtagcggtgaaatgcgtagatattaggaggaacaccagtggcgaaggcggcttactggacgataactgacgttgaggctcgaaagcgtggggagcaaacaggattagataccctggta
>12d797b308b077481793730463442877_D_4__Ruminococcaceae_D_5__Ruminiclostridium 9
acggaaggcagcagtggggaatattgggcaatgggcgcaagcctgacccagcaatgccgcgtgaaggaagaaggctttcgggttgtaaacttcttttaagtgggacgataatgacggtaccacttgaataagctccggctaactacgtgccagcagccgcggtaatacgtagggagcaagcgttatccggatttactgggtgtaaagggcgtgtaggcgggacagcaagtcagatgtgaaagcacgaggctcaacttcgtgtctgcatttgaaactgctgttcttgagtgctggagaggctaacggaactcctagtgtagcggtgaaatgcgtagatattaggaagaacaccagtggcgaaggcggttagctggacagtaactgacgctgaggcgcgaaagcgtgggtagcaaacaggattagataccctggta
>c5ec582bec2e190e54d71af2b29158dd_D_4__Prevotellaceae_D_5__Prevotella 1
acgggaggcagcagtgaggaatattggtcaatggacggaagtctgaaccagccaagtagcgtgcaggatgacggccctatgggttgtaaactgcttttatatggggataaaaaagagtacgtgtactttcttgcaggtaccatatgaataaggaccggctaattccgtgccagcagccgcggtaatacggaaggtccgggcgttatccggatttattgggtttaaagggagcgtaggcggtattttaagcgtgttgtgaaatgtagatgctcaacatctgaattgcagcgcgaactggagtacttgagtgcgcaggaagttggcggaattcgtcgtgtagcggtgaaatgcttagatatgacgaagaactccgattgcgaaggcagctgactgtagcgtaactgacgctgaagctcgaaggtgcgggtatcgaacaggattagataccctggta
>003b07768976fdb09f513feee22700e4_NA_NA
acggaaggcagcagtgaggaatattggtcaatggacggaagtctgaaccagccaagtcgcgtgcgggaggaaggccctacgggtcgtaaaccgcttttgtacggggataaagtcacccacgtgtgggtgtttgtaggtaccgtaagaataaggatcggctaactccgtgccagcagccgcggtaatacggaggatccgagcgttatccggatttattgggtttaaagggtgcgcaggcgggctgctaagtctccggtgaaatgtcagggctcaaccttggcactgccggagatactggcggccttgagagtggcggaggtatccggaatgtgtggtgtagcggtgaaatgcatagatatcacacagaacaccgattgcgaaggcaggataccataccatatctgacgctcaggcacgaaagcgtggggatcgaacaggattagataccctggta
>500750895aac038d37fe575cd2f1ba71_D_4__Spirochaetaceae_D_5__Treponema 2
acgggaggcagcagctaagaatattccgcaatggacgaaagtctgacggagcgacgccgcgtggatgatgaaggtcggaagattgtaaaatccttttataactgaggaataagtagtggagtggaaagccattatggtgactgtaggttatgaataagcaacggctaattacgtgccagcagccgcggtaacacgtaagttgcgagcgttgttcgaaattattgggcgtaaaggacatgtaggcggttttgcaagcttggtgtgaaaggcaggagcttaactcctggactgcgttgagaactgcaagactagagtcactgaggggcaatcagaattcctggtgtaggggtgaaatctgtagatatcaggaagaataccaatggcgaaggcaggttaccagcagatgactgacgctgaggtgtgaaggtgcggggagcaaacaggattagataccctggta
>02a0aac940217e9d1589059e5b813269_D_4__Ruminococcaceae_D_5__[Eubacterium] coprostanoligenes group
acgggaggcagcagtggggaatattgcacaatgggcgcaagcctgatgcagcaacgccgcgtgagggaagacggttttcggattgtaaacctctgtctttggtgacgaagaagtgacggtagccaaggaggaagccacggctaactacgtgccagcagccgcggtaatacgtaggtggcaagcgttatccggaattactgggtgtaaagggagcgcaggcgggatagcaagtcagcggtgaaaattatgggcttaacccataaactgccgttgaaactgttattcttgagtggagtagaggcaggcggaattccgagtgtagcggtgaaatgcgtagatattcggaggaacaccagtggcgaaggcggcctgctgggctctaactgacgctgaggctcgaaagtgtggggagcaaacaggattagataccctggta
>a0c9dd171cb981a077ba770811be08d7_D_4__Spirochaetaceae_D_5__Treponema 2
acgggaggcagcagctaagaatattccgcaatggacgaaagtctgacggagcgacgccgcgtggatgatgaaggtcggaagattgtaaaatccttttataactgaggaataagtctggtgagagaaacgccggatggtgactgtaggttatgaataagcaacggctaattacgtgccagcagccgcggtaacacgtaagttgcgagcgttgttcggaattattgggcgtaaagggcatgtaggcggttttgcaagcttggtgtgaaatctcggagctcaactccgaaattgcgttgagaactgcatgactggagtcactgaggggcaatcagaattcctggtgtaggggtgaaatctgtagatatcaggaagaataccaatggcgaaggcaggttaccagcagatgactgacgctgaggtgcgaaggtgcggggagcaaacaggattagataccctggta
>4cdb3d1b202faacbf327697e47a82cd9_D_4__Spirochaetaceae_D_5__Treponema 2
acggaaggcagcagctaagaatattccgcaatggacgaaagtctgacggagcgacgccgcgtggatgatgaaggtcggaagattgtaaaatccttttaagcatgaagaataagcgggacaggtaatggttccgtggtgacggtagtgcttgaataagcaacggctaattacgtgccagcagccgcggtaatacgtaagttgcgagcgttgttcggaattattgggcgtaaagggcatgtaggcggatatgcaagcttggtgtgaaaggcgggagctcaactcccgaactgcgttgagaactgcataactagagtgactgaggggcaggcagaattccaggtgtaggggtgaaatctgtagatatctggaagaataccaatggcgaaggcagcctgccagcagatgactgacgctgaggtgcgaaggtgcggggagcaaacaggattagataccctggta
>329d5a888c52066480b83397e80f2c12_D_4__F082_D_5__uncultured bacterium
acgggaggcagcagtgaggaatattggtcaatggacggaagtctgaaccagccatgccgcgtgaaggaagactgccctatgggttgtaaacttcttttatctgggagcaataagcactatgcgtagtgtgatgagagtaccagaggaataagcatcggctaactccgtgccagcagccgcggtaatacggaggatgcaagcgttatccggatttattgggtttaaagggtgcgtaggcggacgcgtaagtcagtggtgaaatatgtcggctcaaccggcaggctgccattgatactgcgcgactagagtccaaacggcgccggcggaatatgtcatgtagcggtgaaatgcttagatatgacatagaacaccgatcgcgaaggcagctggcgaggatgcgactgacgctgaggcacgaaggcgtggggatcgaacaggattagataccctggta
>c4eb29fedfc3bac547f7f9894b07eb21_NA_NA
acgggaggcagcagtgaggaatattggtcaatgggcgagagcttgaaccagccaagtcgcgtgcgggacgaaggccctacgggtcgtaaaccgcttttatacgggaataaagtgcgccacgcgtggcgttttgcaggtaccgtaggaataaggatcggctaactccgtgccagcagccgcggtaatacggaggatccgagcgttatccggatttattgggtttaaagggtgcgcaggcggcctgctaagtctccggtgaaatgtcagggctcaaccttggcactgccggagatactggcgggcttgagagtggcggacgtcgccggaatgtgtggtgtagcggtgaaatgcttagatatcacacagaacaccgattgcgaaggcaggcgacgataccatttctgacgctcaggcacgaaagcgtggggatcgaacaggattagataccctggta
>5f32929198c81781ec794b4516589127_D_4__Rikenellaceae_D_5__Rikenellaceae RC9 gut group
acgggaggcagcagtgaggaatattggtcaatggtcggaagactgaaccagccatgccgcgtgcaggaataaggccctatgggtcgtaaactgcttttgtggtggagcaataaggcgtacgtgtacgtcgatgagagtacatcacgaataagcatcggctaactccgtgccagcagccgcggtaatacggaggatgcaagcgttatccggatttattgggtttaaagggtgcgtaggctgtgcatcaagtcagcggtgaaagcccggggcctaactccggaactgccgttgatactgttgtgctggaatacggatgccgtgggaggaatgagtagtgtagcggtgaaatgcatagatattactcagaacaccgattgcgaaggcatctcacgaatccgttattgacgctgaggcacgaaagcgtggggatcaaacaggattagataccctggta
>826a1e2c8fc832ae452a6017f73d3aa2_D_4__Rikenellaceae_D_5__Rikenellaceae RC9 gut group
acggaaggcagcagtgaggaatattggtcaatggacggaagtctgaaccagccatgccgcgtgcaggaataaggccctatgggtcgtaaactgcttttgtggtggagcaataaggcgtacgtgtacgtcgatgagagtacatcacgaataagcatcggctaactccgtgccagcagccgcggtaatacggaggatgcaagcgttatccggatttattgggtttaaagggtgcgtaggctgtgcgacaagtcaggggtgaaagcccgccgcccaacggtggaactgcctttgatactgtcgcgctggaatacggatgccgtgggaggaatgagtagtgtagcggtgaaatgcatagatattactcagaacaccgattgcgaaggcatctcacgaatccgtcattgacgctgaggcacgaaagcgtggggatcaaacaggattagataccctggta
>eff50c69ce2a274acc90e4d482952c8b_D_4__Ruminococcaceae_D_5__Ruminococcaceae NK4A214 group
acgggaggcagcagtggggaatattgggcaatgggcgaaagcctgacccagcaacgccgcgtgaaggaagaaggtcttcggattgtaaacttcttttatgtgggacgaacaaatgacggtaccacatgaataagccacggctaactacgtgccagcagccgcggtaatacgtaggtggcaagcgttatccggatttactgggtgtaaagggcgcgtaggcggggaagcaagtcagatgtgaaatccatgggctcaacccatgaactgcatttgaaactgtttctcttgagtgctggagaggtagatggaattcctagtgtagcggtgaaatgcgtagatattaggaagaacaccagtggcgaaggcgatctactggacagtaactgacgctgaggcgcgaaagcgtggggagcaaacaggattagataccctggta
>46f3ec8f752e2e658606526d00bc0ec2_D_4__Ruminococcaceae_D_5__Ruminococcaceae UCG-002
acgggaggcagcagtggggaatattgggcaatgggcgcaagcctgacccagcaacgccgcgtgaaggaagaaggctttcgggttgtaaacttcttttgtgagggacgagaagaagacggtacctcatgaataagccacggctaactacgtgccagcagccgcggtaatacgtaggtggcaagcgttgtccggatttactgggtgtaaagggcgtgtagccgggtcggcaagtcagatgtgaaatccatgggcttaactcatgaactgcatttgaaactgttgatcttgagtatcggagaggcaatcggaattccttgtgtagcggtgaaatgcgtagatataaggaggaacaccagtggcgaaggcggattgctggacgacaactgacggtgaggcgcgaaagcgtggggagcaaacaggattagataccctggta
>9f38379b4219ba3b97573cf1a6ad433b_D_4__Spirochaetaceae_D_5__Treponema 2
acggaaggcagcagctaagaatattccgcaatggacgaaagtctgacggagcgacgccgcgtggatgatgaaggtcgaaagattgtaaaatccttttaggagtgaagaataagcggtgcagggaatggcatcacggtgacggtagctcctgaataagcaacggctaattacgtgccagcagccgcggtaacacgtaagttgcgagcgttgttcggaattattgggcgtaaagggtatgtaggcggtcgtgcaagcttggtgtgaaaggcaggggctcaacccctggactgcattgagaactgcaagacttgaattgctgaagggcagccggaattccaggtgtaggggtgaaatctgtagatatctggaagaacaccaatggcgaaggcaggctgctggcagatgattgacgctgaggtacgaaagtgcggggagcaaacaggattagataccctggta
>e944c5dfe943e8f33ce6a9a0a382199e_D_4__p-251-o5_D_5__uncultured bacterium
acgggaggcagcagtgaggaatattggtcaatgggcggaagcctgaaccagccatgtcgcgtgcaggactacggccctacgggtcttaaactgcttttgattggggataaagtgggggacgcgtcccctattgcaggtaccaatcgaataaggatcggctaactccgtgccagcagccgcggtaatacggaggatccgagcgttatccggatttattgggtttaaagggtgcgtaggcgggctgttaagtcagcggtgaaacccccgggctcaacccggggactgccattgaaactggcggcctagagtacgttgggagtgcgcggaatgtgtggtgtagcggtgaaatgcatagatatcacacagaacaccgatcgcgaaggcagcgcactacgccgcaactgacgctgaggcacgaaggcgcggggatcgaacaggattagataccctggta
>a5735c4677893c1cb459e1f5a0f2c9b0_D_4__Ruminococcaceae_D_5__[Eubacterium] coprostanoligenes group
acgggaggcagcagtggggaatattgcacaatgggggaaaccctgatgcagcaacgccgcgtgaaggaagacggtcttcggattgtaaacttctgttcttagtgaagataatgacggtagctaaggagcaagccacggctaactacgtgccagcagccgcggtaatacgtaggtggcaagcgttgtccggaattactgggtgtaaagggagcgcaggcgggaaatcaagttggatgtgaaatgtcggggcttaaccccggaactgcatccaaaactgattttcttgagtgaagtagaggtaggcggaattccgagtgtagcggtgaaatgcgtagatattcggaggaacaccagtggcgaaggcggcctactgggctttaactgacgctgaggctcgaaagtgtggggagcaaacaggattagataccctggta
>7d0b83013530ab546b60a15bd02445c3_D_4__Fibrobacteraceae_D_5__Fibrobacter
acgggaggcagcagtagggaatattgcacaatgggggaaaccctgatgcagcaacgccacgtgtgggaagaagcatttcggtgtgtaaaccactgtcgtgagggaataaagctggagttgtccagttgaatgtacctcgaaaggaagcaccggcaaacttcgtgccagcagccgcggtaatacgaggggtgcaagcgttgttcggaatcactgggcgtaaagggagcgcaggcggaagtgcaagcggtctgtacaataccggggcccaaccccggacctgcagaccggactgcatttcttggatagttcaggggcaagcggaattcctggtgtagcggtggaatgcgtagagatcaggaagaacaccgatggcgaaggcagcttgctggggacttatcgacgctcatgctcgaaagtgcgggtagcaaacaggattagataccctggta
>ebc58f4d7a77a6a96fa76f983e0d23d2_D_4__gir-aah93h0_D_5__uncultured bacterium
acggaaggcagcagtgaggaatattggtcaatgggcgcaagcctgaaccagccaagtcgcgtgaaggaagactgccctatgggttgtaaacttcttttgcatgggaataaagtgagccacgtgtggctttttgtatgtaccatgcgaataagcatcggctaactccgtgccagcagccgcggtaatacggaggatgcgagcgttatccggatttattgggtttaaagggtgcgtaggcgggatggtaagtcagtggtgaaagtttgcggctcaaccgtaaaattgccgttgaaactgccgttcttgagtgcgagcgaggtaggcggaatgtgccgtgtagcggtgaaatgcatagatatggtacagaactccgattgcgaaggcagcctaccagtacgctactgacgctgaggcacgaaagcgtgggtatcgaacaggattagataccctggta
>55979c2fb97b6bba50b46d6013a45abd_D_4__p-251-o5_D_5__uncultured bacterium
acgggaggcagcagtgaggaatattggtcaatgggcggaagcctgaaccagccaagtcgcgtgaaggatgaaggtattatgtattgtaaacttctttagccagggggcaataaggcgtacgcgtacgccgatgagagtacctggagaataaggatcggctaactccgtgccagcagccgcggtaatacggaggatccgagcgttatccggatttattgggtttaaagggtgcgcaggcggctttttaagtcagtggttaaatcgtgacgctcaacgtcatcacgccattgatactggagagcttgattgcggtcgaggtttgcggaattcgtcgtgtagcggtgaaatgcatagatatgacgaagaacaccgattgcgtaggcagcagaccaggccgtaaatgacgctcatgcacgaaagtgcggggatcgaacaggattagataccctggta
>e2dad58a413bcfe71c117c7bd891a21e_D_4__Ruminococcaceae_D_5__Ruminococcaceae UCG-005
acgggaggcagcagtggggaatattgggcaatgggcgaaagcctgacccagcaacgccgcgtgaaggaagaaggccttcgggttgtaaacttcttttgtcagggacgaaggacgtgacggtacctgacgaataagcaacggctaactacgtgccagcagccgcggtaatacgtaggttgcaagcgttgtccggatttactgggtgtaaagggcgtgtaggcggagctgcaagtcagatgtgaaatcccggggctcaaccccggaactgcatttgaaactgtagcccttgagtatcggagaggcaagcggaattcctagtgtagcggtgaaatgcgtagatattaggaggaacaccagtggcgaaggcggcttgctggacgacaactgacgctgaggcgcgaaagcgtggggagcaaacaggattagataccctggta
>b91315dfb4c3af1e7229aab2b3524222_D_4__Ruminococcaceae_D_5__Ruminococcaceae UCG-002
acgggaggcagcagtggggaatattgggcaatgggcgcaagcctgacccagcaacgccgcgtgaaggaagaaggctttcgggttgtaaacttcttttgtgagggacgagaagaagacggtacctcatgaataagccacggctaactacgtgccagcagccgcggtaatacgtaggtggcaagcgttgtccggatttactgggtgtaaagggcgtgtagccgggtcggcaagtcagatgtgaaatccatgggcttaactcatgaactgcatttgaaactgttgatcttgagtatcggagaggcaatcggaattcctagtgtagcggtgaaatgcgtagatattaggaggaacaccagtggcgaaggcggattgctggacgacaactgacggtgaggcgcgaaagcgtggggagcaaacaggattagataccctggta
>5d8820c3756dc7bab1e2532cabdd0d7e_D_4__Lachnospiraceae_NA
acgggaggcagcagtagggaatattgcacaatgggggaaaccctgatgcagcgacgccgcgtgagcgatgaagtatttcggtatgtaaagctctatcagcagggaagataatgacggtacctgactaagaagccccggctaactacgtgccagcagccgcggtaatacgtagggggcaagcgttatccggatttactgggtgtaaagggagtgtaggtggtttggcaagccagatgtgaaagcccggggctcaaccccgcggactgcatttggaactgttaaacttgagtgcaggagaggaaagtggaattcctagtgtagcggtgaaatgcgtagatattaggaggaacaccagtggcgaaggcggctttctggactgtaactgacactgaggctcgaaagcgtggggagcaaacaggattagataccctggta
>f09966665909f185dbea93f8dae2650e_D_4__Ruminococcaceae_D_5__Ruminiclostridium 9
acggaaggcagcagtggggaatattgggcaatgggcgcaagcctgacccagcaatgccgcgtgaaggaagaaggctttcgggttgtaaacttcttttaagtgggacgataatgacggtaccacttgaataagctccggctaactacgtgccagcagccgcggtaatacgtagggagcaagcgttatccggatttactgggtgtaaagggcgtgtaggcgggacatcaagtcagatgtgaaagcacgaggctcaacttcgtgtctgcatttgaaactgacgttcttgagtgttggagaggctaacggaactcctagtgtagcggtgaaatgcgtagatattaggaagaacaccagtggcgaaggcggttagctggacaataactgacgctgaggcgcgaaagcgtgggtagcaaacaggattagataccctggta
>128f82ebacc5f4159f59406231989044_D_4__Ruminococcaceae_D_5__Saccharofermentans
acggaaggcagcagtggggaatattgggcaatgggcgaaagcctgacccagcaacgccgcgtgaaggatgacggtcttcggattgtaaacttctttaattggggaagaataaatgacctacccaaagaataagtcacggctaactacgtgccagcagccgcggtaatacgtaggtgacaagcgttatccggatttactgggcgtaaagggcgtgtaggcggtttggcaagtcagaagtgaaattcctgagctcaactcgggcgctgcttctgaaactgctagacttgagtgctggaggggatagcggaattcctagtggagcggtaaaatgcgcagatattaggaagaacaccggtggcgaaggcggctatctggacagtaactgacgctgaggcgcgaaagcgtggggagcaaacaggattagataccctggta
>638f4cc3aadceeb9bab99b1c05db52c0_D_4__Prevotellaceae_D_5__uncultured
acggaaggcagcagtgaggaatattggtcaatgggcgagagcctgaaccagccaagtagcgtgcaggatgacggccctatgggttgtaaactgcttttatgtgggaataaagtgacttacgtgtaggtttttgcatgtaccacatgaataaggaccggctaattccgtgccagcagccgcggtaatacggaaggtccgggcgttatccggatttattgggtttaaagggagcgtaggcgggtttttaagcgtgttgtgaaatgtcgtggctcaacctcggcactgcagcgcgaactggagaccttgagtgcgccggaagtaggcggaattcgtcgtgtagcggtgaaatgcttagatatgacgaagaactccgattgcgaaggcagcttactgtcgcgtaactgacgctgaagctcgaaagtgcgggtatcgaacaggattagataccctggta
>57ebcad6a3486172afe46537c7f958a6_D_4__Prevotellaceae_D_5__Prevotellaceae UCG-003
acgggaggcagcagtgaggaatattggtcaatgggcgcgagcctgaaccagccaagtagcgtgagggatgactgccctacgggttgtaaacctcttttgtttgggaataaaggagcctacgtgtaggcttttgcatgtacctttcgaataagcatcggctaattccgtgccagcagccgcggtaatacggaagatgcgagcgttatccggatttattgggtttaaagggagcgtaggcggccttttaagtctgcggtcaaatgtcagggcccaaccttggcatgccgtggatactgatgggcttgaatacacgcaaggcaagtggaattcgtcgtgtagcggtgaaatgcttagatatgacgaagaactccgattgcgaaggcagcttgctggtgtgcgattgacgctgaggctcgaaagtgcgggaatcaaacaggattagataccctggta
>953d0781bafba06842138aca3f2f3f80_D_4__Lachnospiraceae_D_5__Lachnospiraceae XPB1014 group
acggaaggcagcagtgggggatattgcacaatgggggaaaccctgatgcagcgacgccgcgtgagtgatgaagtatttcggtatgtaaagctctatcagcaggaaagataatgacggtacctgactaagaagcaccggctaaatacgtgccagcagccgcggtaatacgtatggtgcaagcgttatccggatttactgggtgtaaagggagcgcagacggcatggcaagccagatgtgaaaggcaggggctcaactcctggactgcatttggaactgtcaagctagagtatcggagaggtaagtggaattcctagtgtagcggtgaaatgcgtagatattaggaggaacaccagtggcgaaggcggcttactggacgataactgacgttgaggctcgaaagcgtggggagcaaacaggattagataccctggta
>3f98d6d703dcf22a2d6bc03837b8461c_D_4__F082_D_5__uncultured bacterium
acggaaggcagcagtgaggaatattggtcaatggacggaagtctgaaccagccatgccgcgtgaaggaagaatgccctatgggttgtaaacttcttttgccacagagtaataagggtcgtgcgcggcctgatgagagtatgtggcgaataagcatcggctaactccgtgccagcagccgcggtaatacggaggatgcaagcgttatccggatttattgggtttaaagggtgcgtaggcggacgcgtaagtcagcggtgaaatatcccggctcaaccgggaggctgccgttgatactgcgcgactagagtccgaacggcgctggcggaatatgtaatgtagcggtgaaatgcatagatattacatagaacaccgatcgcgaaggcagctggcgaggacggcactgacgctgaggcacgaaggcgtggggatcaaacaggattagataccctggta
>6047ac94d91d52c1ed5007a9910f726c_D_4__Ruminococcaceae_D_5__Ruminococcaceae UCG-005
acgggaggcagcagtggggaatattgggcaatgggggaaaccctgacccagcaacgccgcgtgaaggaagaaggctttcgggttgtaaacttcttttaccagggacgaaggacgtgacggtacctggagaaaaagccacggctaactacgtgccagcagccgcggtaatacgtaggtggcaagcgttgtccggatttactgggtgtaaagggcgtgtaggcggagcagcaagtcagaagtgaaatctccgggcttaacccggaaactgcttttgaaactgttgcccttgagtatcggagaggcaggcggaattcctagtgtagcggtgaaatgcgtagatattaggaggaacaccagtggcgaaggcggcctgctggacgacaactgacgctgaggcgcgaaagcgtggggagcaaacaggattagataccctggta
>63f0b4e4ccfaee1e7c900d4f6d7fd0e3_D_4__F082_D_5__uncultured bacterium
acgggaggcagcagtgaggaatattggtcaatgggcggaagcctgaaccagccatgccgcgtgagggacgaatgccctatgggttgtaaacctcttttgccgcagagtaataagggtcctgcggggcccgatgagagtatgcggcgaataagcatcggctaactccgtgccagcagccgcggtaatacggaggatgcaagcgttatccggatttattgggtttaaagggtgcgtaggcggacgcgtaagtcagcggtgaaatatcccggctcaaccgggaggctgccgttgatactgcgcgactcgagtccgaacggcgccggcggaatatgtaatgtagcggtgaaatgcatagatattacatagaacaccgatcgcgaaggcagctggcgaggacggcactgacgctgaggcacgaaggcgtggggatcaaacaggattagataccctggta
>ddb64e2de3f627d5b6ad6308c284692e_D_4__Ruminococcaceae_D_5__Saccharofermentans
acgggaggcagcagtggggaatattgggcaatgggcgcaagcctgacccagcaacgccgcgtgaaggatgaaggtcttcggattgtaaacttctttaatcggggaagaaaaaaatgacctacccgaagaataagccacggctaactacgtgccagcagccgcggtaatacgtaggtggcaagcgttatccggatttactgggtgtaaagggcgtgtaggcggctctgtaagtcagaagtgaaattcccgagctcaacttgggcgctgcttctgaaactacagaacttgagtactggaggggaaagcggaattcctagtgtagcggtaaaatgcgcagatattaggaggaacaccggtggcgaaggcggctttctggacagtaactgacgctgaggcgcgaaagcgtggggagcaaacaggattagataccctggta
>d114cc58257cc2f7b2f94e60c354c248_NA_NA
acgggaggcagcagtgaggaatattggtcaatggaggaaactctgaaccagccaagtcgcgtgaaggacgacggccctatgggttgtaaacttcttttgtagatggataaacgacattacgtgtaatgttttgaaggtaatctacgaataagcatcggctaactccgtgccagcagccgcggtaatacggaggatgcgagcgttatccggatttattgggtttaaagggtgcgcaggcgggcgattaagtcagcggtgaaatctcggagctcaactctgaaactgccgttgatactggttgtcttgagtcatgtcgaggatggcggaatgcagcgtgtagcggtgaaatgcttagatatgctgcagaactccgattgcgaaggcagctgtccagagatgaactgacgctcaggcacgaaagcatgggtatcaaacaggattagataccctggta
>7053cb860aac57a5cff067cd98ee15cd_D_4__Eggerthellaceae_D_5__uncultured
acgggaggcagcagtggggaattttgcgcaatggggggaaccctgacgcagcaacgccgcgtgcgggatgaaggccttcgggttgtaaaccgctttcagcagggacgattatgacggtacctgcagaagaagctccggctaactacgtgccagcagccgcggtaatacgtagggagcgagcgttatccggattcattgggcgtaaagcgcgcgtaggcggcttgctaagcggaacctctaatccgagggctcaacccccggccgggttccgaactggcaggctcgagtgcggtaggggcaagtggaattccatgtgtagcggtggaatgcgcagatatatggaagaacaccgatggcgaaggcagcttgctgggccgacactgacgctgaggtgcgaaagcgtggggagcgaacaggattagataccctggta
>58f926ad29aa83a80115f5d7c553d440_D_4__p-251-o5_D_5__uncultured bacterium
acggaaggcagcagtgaggaatattggtcaatggaggcaactctgaaccagccatctcgcgtgaaggaatacggccctatgggtcttaaacttcttttatagggggataaagtgaggcatgcatgcctttttgtaggtaccctatgaataagcatcggctaactccgtgccagcagccgcggtaatacggaggatgcgagcgttatccggatttattgggtttaaagggtgcgcaggcggcacgttaagtcagcggtgaaatgcaggggctcaaccccggcactgccgttgaaactggcgagctcgagtacggatgaagtcggcggaatgtgatgtgtagcggtgaaatgcttagatatgtcacagaacaccgattgcgaaggcagctgactaatccgcaactgacgctcaggcacgaaagcgtggggatcgaacaggattagataccctggta
>2c0865c8ccaba2d9344345deedf3d29f_D_4__Lachnospiraceae_NA
acggaaggcagcagtggggaatattgcacaatgggggaaaccctgatgcagcgacgccgcgtgagtgaagaagtatttcggtatgtaaagctctatcagcaaggaagaaaatgacggtacttgactaagaagccccggctaactacgtgccagcagccgcggtaatacgtagggggcaagcgttatccggatttactgggtgtaaagggagcgtagacggtaaggcaagtctgaagtgaaatgcaggggctcaacccctgaactgctttggaaactgtcaaactagagtgcaggagaggtaagtggaattcctagtgtagcggtgaaatgcgtagatattaggaggaacaccagtggcgaaggcggcttactggactgtaactgacgttgaggctcgaaagcgtggggagcaaacaggattagataccctggta
>1ef820d905906124830ef1ae43ecc397_D_4__Ruminococcaceae_D_5__Ruminococcus 1
acgggaggcagcagtggggaatattgcacaatgggcgcaagcctgatgcagcgatgccgcgtgagggaagaaggttttcggattgtaaacctctgtcataagggacgaaaaaagacggtaccttagaaggaagctccggctaactacgtgccagcagccgcggtaatacgtagggagcaagcgttatccggaattactgggtgtaaagggagtgtaggcgggactgtaagtcagatgtgaaatataccggctcaactggtagactgcatttgaaactgcggttcttgagtgaagtagaggtaagcggaattcctagtgtagcggtgaaatgcgtagatattaggaggaacatcagtggcgaaggcggcttactgggctttaactgacgctgaggctcgaaagcgtggggagcaaacaggattagataccctggta
>a3999d196349897744cd9ec2889211f3_D_4__Ruminococcaceae_D_5__Ruminococcaceae NK4A214 group
acgggaggcagcagtggggaatattaggcaatgggggcaaccctgacctagcaacgccgcgtgaaggaagaaggccttcgggttgtaaacttcttttataggggacgaaacaaatgacggtaccctatgaataagccacggctaactacgtgccagcagccgcggtaatacgtaggtggcaagcgttgtccggatttactgggtgtaaagggcgcgtaggcgggatggcaagtcagatgtgaaatccatgggctcaacccatgaactgcatttgaaactgtcgttcttgagtgtcggagaggcaagcggaattcctagtgtagcggtgaaatgcgtagatattaggaggaacaccagtggcgaaggcggcttgctggacgataactgacgctgaggcgcgaaagcgtggggagcaaacaggattagataccctggta
>4f6df988f9741280fe3a538ce34472e0_D_4__Fibrobacteraceae_D_5__Fibrobacter
acggaaggcagcagtagggaatattgcacaatggggggaaccctgatgcagcaacgccacgtgtgggaagaagcatttcggtgtgtaaaccactgtcgtgagggaataatgctcgctctcgggcgagttgaatgtacctcgaaaggaagcaccggcaaacttcgtgccagcagccgcggtaatacgaggggtgcaagcgttgttcggaatcactgggcgtaaagggagcgtaggcggaggtgcaagcagtctgtacaataccggggcccaaccccggacctgcagactggactgttcctcttggatagttcaggggctggcggaattcctggtgtagcggtggaatgcgtagagatcaggaagaacaccgatggcgaaggcagccagctggggactcatcgacgctgaggctcgaaagtgcgggtagcaaacaggattagataccctggta
>08586072c746662f1469f09a0ec1259e_D_4__Ruminococcaceae_D_5__Saccharofermentans
acgggaggcagcagtggggaatattgggcaatgggcgcaagcctgacccagcaacgccgcgtgaaggatgaaggtcttcggattgtaaacttctttgatcagggacgaataaatgacggtacctgaagaacaagtcacggctaactacgtgccagcagccgcggtaatacgtaggtgacaagcgttatccggatttactgggtgtaaagggcgtgtaggcggtttggcaagtcagaagtgaaattcccgggcttaacttgggcgctgcttctgaaactgcttaacttgagtactggagaggatagtggaattcctagtgtagcggtaaaatgcacagatattaggaggaacaccggtggcgaaggcggctatctggacagtaactgacgctgaggcgcgaaagcacggggagcaaacaggattagataccctggta
>c27f10af7d8254d77efb3a1a31bcb76c_D_4__Lachnospiraceae_NA
acgggaggcagcagtggggaatattgcacaatgggcgaaagcctgatgcagcgacgccgcgtgagtgaagaagtatttcggtatgtaaagctctatcagcagggaagaaaaatgacggtacctgactaagaagcaccggctaaatacgtgccagcagccgcggtaatacgtatggtgcaagcgttatccggatttactgggtgtaaagggagcgcaggcggtacggcaagtctgatgtgaaagcccggggctcaaccccggtactgcattggaaactgtcgaactagagtgtcggaggggtaagtggaattcctagtgtagcggtgaaatgcgtagatattaggaggaacaccagtggcgaaggcggcttactggacgatcactgacgctgaggctcgaaagcgtggggagcaaacaggattagataccctggta
>9bbcd4a8deec56509ac39d1b5c3383ca_D_4__Lachnospiraceae_NA
acgggaggcagcagtggggaatattgcacaatgggggaaaccctgatgcagcgacgccgcgtgagtgaagaagtatttcggtatgtaaagctctatcagtagggaagaaaatgacggtacctaactaagaagccccggctaactacgtgccagcagccgcggtaatacgtagggggcaagcgttatccggatttactgggtgtaaagggagcgcagacggcaaagcaagtctgatgtgaaatgcgggggctcaacccctgaactgcattggaaactgtttagctagagtgcaggagaggtaagtggaattcctagtgtagcggtgaaatgcgtagatattaggaggaacaccggtggcgaaggcggcttactggactgtaactgacgttgaggctcgaaagcgtggggagcaaacaggattagataccctggta
>b74fbfbe011d1d9104396e48ce8f79b8_D_4__Lachnospiraceae_NA
acgggaggcagcagtggggaatattgcacaatgggcgaaagcctgatgcagcgacgccgcgtgagtgatgaagtatttcggtatgtaaagctctatcagcagggaagataatgacggtacctgactaagaagcaccggctaaatacgtgccagcagccgcggtaatacgtatggtgcaagcgttatccggatttactgggtgtaaagggagcgcaggcggtacggcaagtctgatgtgaaagcccggggctcaaccccggtactgcattggaaactgtcgaactagagtgtcggaggggtaagtggaattcctagtgtagcggtgaaatgcgtagatattaggaggaacaccagtggcgaaggcggcttactggacgataactgacgctgaggctcgaaagcgtggggagcaaacaggattagataccctggta
>62905b866a829e406a9b02a65b1f060c_D_4__Paludibacteraceae_D_5__uncultured
acggaaggcagcagtgaggaatattggtcaatgggcgagagcctgaaccagccaagtcgcgtgaaggaagacggccctatgggttgtaaacttcttttgtacgggaataaagtcagatacgcgtatctgtttgcatgtaccgtatgaataaggatcggctaactccgtgccagcagccgcggtaatacggaggatccgagtgttatccggatttattgggtttaaagggtgcgtaggcgggggatcaagtcagtggtgaaatggtgcggctcaaccgtagcattgccgttgaaactggttctcttgagtgcgaatgaggcaggcggaatgtgttgtgtagcggtgaaatgcttagatatgacacagaacaccgattgcgaaggcagcttgctgggacgcaactgacgctgaggcacgaaagtgcggggatcgaacaggattagataccctggta
>eb880858207deba74aa4643eb2245b3c_D_4__Lachnospiraceae_D_5__Oribacterium
acgggaggcagcagtgggggatattgcacaatgggggaaaccctgatgcagcgacgccgcgtgagtgaagaagtatttcggtatgtaaagctctttaagctggaaagataatgacggtaccagcagaataagccccggctaactacgtgccagcagccgcggtaatacgtagggggcaagcgttatccggatttactgggtgtaaagggagcgtagacggtaaagcaagtctgaagtgaaatcatagggcttaaccctgtaattgctttggaaactgtttaactagagtaccggatgggtaggcggaattcctggtgtagcggtgaaatgcgtagatatcaggaagaacaccggtggcgaaggcggcctgctggacggtaactgacgttgaggctcgaaagcgtggggagcaaacaggattagataccctggta
>5ea7880185302ed34fb662142de50f53_D_4__Family XIII_D_5__Anaerovorax
acgggaggcagcagtggggaatattgcacaatgggcgcaagcctgatgcagcaacgccgcgtgagcgatgaaggtcttcggatcgtaaagctctgtccttgaggacgaaacaaatgacggtactcttggaggaagccccggctaactacgtgccagcagccgcggtaatacgtagggggcgagcgttatccggaattattgggcgtaaagagtacgtaggtggttttgtaagcgtagggtgaaagcccggggcttaactccggttagccctacgaactgcaagacttgagtgcaggaggggaaagtggaattcctggtgtagcggtgaaatgcgtagatatcaggaggaacaccggtggcgaaggcgactttctggactgtaactgacactgaggtacgaaagcgtggggagcaaacaggattagataccctggta
>f682a4631bd54ca4d0a5d1093d5acd2e_NA_NA
acgggaggcagcagtgaggaatattggtcaatggaggaaactctgaaccagccaagtcgcgtgagggaagaatgccctacgggttgtaaacctcttttgccgggggataaacctgaccacgtgtggtcagctgaaggtacccggtgaataagcatcggctaactccgtgccagcagccgcggtaatacggaggatgcgagcgttatccggatttattgggtttaaagggtgcgcaggcgggctgttaagtcagcggtgaaatctccgggctcaactcggaaactgccgttgatactggcggccttgagtcatgtcgaggatggcggaatgcagcgtgtagcggtgaaatgcttagatatgctgcagaactccgattgcgaaggcagctgtccagagatgtactgacgctgaggcacgaaagcatgggtatcaaacaggattagataccctggta
>d8bd2eba5a6b19e85dcebb34595df5a0_D_4__Lachnospiraceae_NA
acgggaggcagcagtggggaatattgcacaatgggggaaaccctgatgcagcgacgccgcgtgagtgaagaagtatttcggtatgtaaagctctatcagcagggaagaaaatgacggtacctgactaagaagcaccggctaaatacgtgccagcagccgcggtaatacgtatggtgcaagcgttatccggatttactgggtgtaaagggagcgtagacggcgaggcaagtctgaagtgaaatgcgggggctcaacccctgaactgctttggaaactgttttgctagagtgcaggagaggtaagtggaattcctagtgtagcggtgaaatgcgtagatattaggaggaacaccggcggcgaaggcggcttactggactgtaactgacgttgaggctcgaaagcgtggggagcaaacaggattagataccctggta
>6faea29510815e6ad3758cbcda1ccdc2_D_4__Bacteroidales UCG-001_D_5__uncultured bacterium
acgggaggcagcagtgaggaatattggtcaatggacgaaggtctgaaccagccaagtagcgtgaaggatgactgccctatgggttgtaaacttcttttgtgcgggaataacgtgctccacgtgtggggtattgcatgtaccgtacgaataaggatcggctaactccgtgccagcagccgcggtaatacggaggatccgagcgttatccggatttattgggtttaaagggagcgtaggcggtggatcaagtcagctgtgaaatgtagatgctcaacgtctgcactgcagttgaaactggttcacttgagtgcgtaagaggtaggcggaatttatggtgtagcggtgaaatgcttagatatcataaagaactccgattgcgaaggcagcttactgggccgcaactgacgctgaagctcgaaggtgcgggtatcgaacaggattagataccctggta
>2545ff1e638175819b00bde20a78aaa0_D_4__p-251-o5_D_5__uncultured bacterium
acggaaggcagcagtgaggaatattggtcaatggaggcaactctgaaccagccatctcgcgtgaaggaatacggccctacgggtcttaaacttcttttatagggggataaagtgagatacgcgtatctttttgtaggtaccctatgaataagcatcggctaactccgtgccagcagccgcggtaatacggaggatgcgagcgttatccggatttattgggtttaaagggtgcgcaggcggcacgttaagtcagcggtgaaatgcaggggctcaaccccggcactgccgttgaaactggcgagctcgagtacggatgaagtcggcggaatgtgatgtgtagcggtgaaatgcttagatatgtcacagaacaccgattgcgaaggcagctgactaatccgcaactgacgctcaggcacgaaagcgtggggatcgaacaggattagataccctggta
>684f7ff63dc7a1776c6adbdf4189a4a3_D_4__p-251-o5_D_5__uncultured bacterium
acggaaggcagcagtgaggaatattggtcaatggaggcaactctgaaccagccatctcgcgtgaaggaatacggccctacgggtcttaaacttcttttatagggggataaagtgaggcatgcatgcctttttgtaggtaccctatgaataagcatcggctaactccgtgccagcagccgcggtaatacggaggatgcgagcgttatccggatttattgggtttaaagggtgcgcaggcggcacgttaagtcagcggtgaaatgcaggggctcaaccccggcactgccgttgaaactggcgagctcgagtacggatgaagtcggcggaatgtgatgtgtagcggtgaaatgcttagatatgtcacagaacaccgattgcgaaggcagctgactaatccgcaactgacgctcaggcacgaaagcgtggggatcgaacaggattagataccctggta
>33d1bc991bd75932e7ee34505002bbea_D_4__Prevotellaceae_D_5__Prevotellaceae UCG-001
acgggaggcagcagtgaggaatattggtcaatgggcgagagcctgaaccagccaagtagcgtgaaggatgacggccctatgggttgtaaacttctttttccgggggataaagtgacccacgtgtgggttattgcaggtacccggtgaataaggaccggctaattccgtgccagcagccgcggtaatacggaaggtccgagcgttatccggatttattgggtttaaagggagcgtaggtggaaatgtaagtcagccgtcaaatcgcggagctcaactccgtccagcggttgaaactgcgtttcttgagtgcgcaagaggcaggtggaattcgaggtgtagcggtgaaatgcttagatatctcgaagaactccgattgcgaaggcagcttgctggggcgcaactgacgctgaggctcgaaggtgcgggtatcaaacaggattagataccctggta
>73e8fd0d6c3e8a4f54f86cac0c1a6448_D_4__Lachnospiraceae_D_5__Lachnospiraceae XPB1014 group
acggaaggcagcagtgggggatattgcacaatgggggaaaccctgatgcagcgacgccgcgtgagtgaagaagtatttcggtatgtaaagctctatcagcaggaaagataatgacggtacctgactaagaagcaccggctaaatacgtgccagcagccgcggtaatacgtatggtgcaagcgttatccggatttactgggtgtaaagggagcgcagacggcatggcaagccagatgtgaaaggtgggggctcaacccccaagctgcatttggaactgtcaagctagagtatcggagaggtaagtggaattcctagtgtagcggtgaaatgcgtagatattaggaggaacaccagtggcgaaggcggcttactggacgataactgacgttgaggctcgaaagcgtggggagcaaacaggattagataccctggta
>aa64d7a94f96123e7393706c6d1c9760_D_4__Rikenellaceae_D_5__hoa5-07d05 gut group
acggaaggcagcagtgaggaatattggtcaatggtcggaagactgaaccagccaagtcgcgtgaaggatgacggccctatgggttgtaaacttcttttgccgggggataaacctggccacgtgtggccagctgaaggtacccggtgaataagcatcggctaactccgtgccagcagccgcggtaatacggaggatgcgagcgttatccggatttattgggtttaaagggtgcgcaggcgggcctttaagtcagcggtgaaatcccgtagctcaactacggaactgccgttgatactggaggccttgagtcgtgtcgaggatggcggaatgcagcgtgtagcggtgaaatgcttagatatgctgcagaactccgattgcgaaggcagctgtccagagacgaactgacgctgaggcacgaaagcatgggtatcaaacaggattagataccctggta
>eb1877995d7daa60ab5b79af1ab5fe17_D_4__Paludibacteraceae_D_5__uncultured
acgggaggcagcagtgaggaatattggtcaatgggcgagagcctgaaccagccaagtcgcgtgaaggaagacggccctatgggttgtaaacttcttttgtacgggaataaagtcagacacgtgtgtctgtttgcatgtaccgtatgaataaggatcggctaactccgtgccagcagccgcggtaatacggaggatccgagtgttatccggatttattgggtttaaagggtgcgtaggcgggggatcaagtcagtggtgaaatggtgcggctcaaccgtagcattgccgttgaaactggttctcttgagtgcgaatgaggcaggcggaatgtgttgtgtagcggtgaaatgcttagatatgacacagaacaccgattgcgaaggcagcttgctgggacgcaactgacgctgaggcacgaaagtgcggggatcgaacaggattagataccctggta
>08afb9e23dba0c3c09e6f71f57ab0973_D_4__Christensenellaceae_D_5__Christensenellaceae R-7 group
acgggaggcagcagtggggaatattgggcaatgggcgaaagcctgacccagcaacgccgcgtgagggaagaaggctttcgggttgtaaacctctgtccttggtgacgaacacaatgacggtagccaaggaggaagccccggctaactacgtgccagcagccgcggtaatacgtagggggcgagcgttgtccggaattactgggcgtaaagggtgcgtaggtggtcgactaagttggatgtgaaatccccgggcttaacttggggtctgcatccaaaactggccgactagagtgcaggagaggaaagcggaattcctagtgtagcggtgaaatgcgtagatattaggaggaacaccagtggcgaaggcggctttctggactgtaactgacactgaggcacgaaagcgtggggagcaaacaggattagataccctggta
>b53b9cb7b22120a3c85922f9bc4daef7_D_4__Spirochaetaceae_D_5__Treponema 2
acggaaggcagcagctaagaatattccgcaatggacgaaagtctgacggagcgacgccgcgtgtacgatgaaggtcggaagattgtaaagtacttttatgcatgaggaataagcagggtagggaatgaccttgcggtgactgtagtgcatgaataagcaacggctaattacgtgccagcagccgcggtaacacgtaagttgcgagcgttgttcggaattattgggcgtaaagggcatgtaggcggttatgcaagtctggtgtgaaaggcaggagctcaactcctggactgcgccggaaactgcagaactagagtgactgaggagcaatcagaattccaggtgtaggggtgaaatctgtagatatctggaagaataccaatggcgaaggcaggttgctagcagatgactgacgctgaggtgcgaaggtgcggggagcaaacaggattagataccctggta
>e62791156da2c927d997fd44b5d1043d_D_4__Prevotellaceae_D_5__Prevotellaceae UCG-004
acgggaggcagcagtgaggaatattggtcaatgggcgagagcctgaaccagccaagtagcgtgaaggaagactgccctatgggttgtaaacttcttttgtgcgggggtaaagtggtccacgcgtggtccattgcaagtaccgtacgaataagcatcggctaactccgtgccagcagccgcggtaatacggaggatgcgagcgttatccggatttattgggtttaaagggagcgtaggcgggcgattaagtcagcggttaaatagtgtggctcaaccatgccttgccgttgatactggttgtcttgagagtactagaggtggatggaatttagggtgtagcggtgaaatgcttagatatcctaaagaactccgattgcgaaggcagtccactggggtacgtctgacgctgaagctcgaaagtgcgggtatcaaacaggattagataccctggta
>1fa1c8a4ef2f2e139263f771014e95e0_D_4__Prevotellaceae_D_5__Prevotellaceae UCG-001
acgggaggcagcagtgaggaatattggtcaatgggcgagagcctgaaccagccaagtagcgtgcaggaagacggccctatgggttgtaaactgctttttccgggggataaagtgggccacgcgtggcctattgcaggtacccggtgaataaggaccggctaattccgtgccagcagccgcggtaatacggaaggtccgagcgttatccggatttattgggtttaaagggagcgtaggtgggtctgtaagtcagccgtcaaatcgcgcagctcaactgcgcccagcggttgaaactgcagaccttgagtgcacaagagggcggtggaattcgtggtgtagcggtgaaatgcttagatatcacgaagaactccgattgcgaaggcagccgcctggggtgcaactgacactgaggctcgaaggtgcgggaatcaaacaggattagataccctggta
>47207625af3b6661dc23a3572831ba2f_D_4__Spirochaetaceae_D_5__Treponema 2
acgggaggcagcagctaagaatattccgcaatggacgaaagtctgacggagcgacgccgcgtggatgatgaaggtcggaagattgtaaaatccttttataactgaggaataagcagtgtgagagaaacgcattgtggtgactgtaggttatgaataagcaacggctaattacgtgccagcagccgcggtaacacgtaagttgcgagcgttgttcggaattattgggcgtaaagggcatgtaggcggttttgcaagcttgatgtgaaaggcaggagcttaactcctggactgcgttgagaactgcatgactagagtcactgaggggcaatcagaattcctggtgtaggggtgaaatctgtagatatcaggaagaataccaatggcgaaggcaggttaccagcagatgactgacgctgaggtgcgaaggtgcggggagcaaacaggattagataccctggta
>3bce3024224f793e10afc9a578b74b45_D_4__Ruminococcaceae_D_5__Ruminococcaceae NK4A214 group
acgggaggcagcagtggggaatattgggcaatgggcgaaagcctgacccagcaacgccgcgtgaaggaagaaggtcttcggattgtaaacttcttttatgagggacgaaggacgtgacggtacctcatgaataagccacggctaactacgtgccagcagccgcggtaatacgtaggtggcgagcgttatccggatttactgggtgtaaagggcgcgtaggcggggatgcaagtcagatgtgaaatctatgggcttaactcataaactgcatttgaaactgtatctcttgagtgctggagaggtagatggaattccttgtgtagcggtgaaatgcgtagatataaggaagaacaccagtggcgaaggcgatctactggacagtaactgacgctgaggcgcgaaagcgtggggagcaaacaggattagataccctggta
>524b83b85b70933e9ca54647af0d6866_D_4__Lachnospiraceae_NA
acgggaggcagcagtggggaatattgcacaatgggggaaaccctgatgcagcgacgccgcgtgagtgaagaagtatttcggtatgtaaagctctatcagcaaggaagaaaatgacggtacttgactaagaagccccggctaactacgtgccagcagccgcggtaatacgtagggggcaagcgttatccggatttactgggtgtaaagggagcgtagacggtatggcaagtctgaagtgaaatgcatgggctcaacccatgaactgctttggaaactgtcaaactagagtgcaggagaggtaagtggaattcctagtgtagcggtgaaatgcgtagatattaggaggaacaccagtggcgaaggcggcttactggactgtaactgacgttgaggctcgaaagcgtggggagcaaacaggattagataccctggta
>0bc6663c17e7153a3e5113a87b126cfc_D_4__Bacteroidales RF16 group_D_5__uncultured bacterium
acggaaggcagcagtgaggaatattggtcaatgggcggaagcctgaaccagccaagtcgcgtgaaggatgaaggttctatggattgtaaacttcttttgttcgagggtaaagtgagtcacgtgtggcttattgcaagtatcgaacgaataagcatcggctaactccgtgccagcagccgcggtaatacggaggatgcgagcgttatccggatttattgggtttaaagggtgcgtaggcgggatgttaagtcagcggtcaaattgtgtagctcaactataccgagccgttgaaactggcgttcttgagtgtaaacgaggtaggcggaatgtgacgtgtagcggtgaaatgcttagatatgtcacagaaccccgattgcgaaggcagcttactaggatacaactgacgctgaggcacgaaagcgtgggtatcaaacaggattagataccctggta
>0e69211066efa59ed461ca7d5c444ce9_D_4__Spirochaetaceae_D_5__Treponema 2
acgggaggcagcagctaagaatattccgcaatggacgaaagtctgacggagcgacgccgcgtggatgatgaaggccggaaggttgtaaaatccttttaagtgtgaagaataagcgagggcagggaaagcccatgtggtgacggtagcacttgaataagcaacggctaattacgtgccagcagccgcggtaacacgtaagttgcgagcgttgttcggaattattgggcgtaaagggcatgtaggcggttttgcaagcttggtgtgaaatcccggggcttaactccggaattgcgttgagaactgcataactagagtcactgaggggcaatcagaattcctggtgtaggggtgaaatctgtagatatcaggaagaataccaatggcgaaggcaggttaccagcagatgactgacgctgaggtgcgaaggtgcggggagcaaacaggattagataccctggta
>12db4098e9fdbf5aed22b2759f07ccf2_D_4__Rikenellaceae_D_5__Rikenellaceae RC9 gut group
acgggaggcagcagtgaggaatattggtcaatggtcggaagactgaaccagccatgccgcgtgaaggattaaggccctatgggtcgtaaacttcttttgtacgggagcaataaggcttacgagtaggccgatgagagtaccgtacgaataagcatcggctaactccgtgccagcagccgcggtaatacggaggatgcaagcgttatccggatttattgggtttaaagggtgcgtaggcggtatggtaagtcagcggtgaaatgtccacgcttaacgtggaacttgccgttgatactgtcgtactggaattcggttgtcgtgggaggaatgtgtagtgtagcggtgaaatgcatagatattacacagaacaccgattgcgaaggcatctcacgaagccgcgattgacgctgaggcacgaaagtgcggggatcaaacaggattagataccctggta
>6b5bdaaff9890dd6173030d508ce6b57_D_4__Lachnospiraceae_NA
acgggaggcagcagtggggaatattgcacaatgggggaaaccctgatgcagcgacgccgcgtgagtgaagaagtatttcggtatgtaaagctctatcagcagggaagaaaatgacggtacctgactaagaagccccggctaactacgtgccagcagccgcggtaatacgtagggggcaagcgttatccggatttactgggtgtaaagggagcgtagacggtctggcaagtctgatgtgaaaggcaggggctcaactcctggactgcattggaaactgtcagtcttgagtgtcggagaggtaagcggaattcctagtgtagcggtgaaatgcgtagatattaggaggaacaccagtggcgaaggcggcttactggacgataactgacgttgaggctcgaaagcgtggggagcaaacaggattagataccctggta
>ec2bdff5e980f388c79fa3ffc89e4899_D_4__Spirochaetaceae_D_5__Treponema 2
acggaaggcagcagctaagaatattccgcaatggacggaagtctgacggagcgacgccgcgtgaacgaagaaggtcggaagattgtaaagttcttttggacatgaggaagaagcgggagagtggaaagcttccgcggtgactgtagtgtcagaataagcaacggctaattacgtgccagcagccgcggtaacacgtaagttgcgagcgttgttcggaattattgggcgtaaagggcatgtaggcggttgtgcaagcttgatgtgaaatccccgggcttaacccgggaactgcattgagaactgcatgactagaattactgaagggtaactggaattccaagtgtaggggtgaaatctgtagatatttggaagaacaccgatggcgaaggcaagttactggcagataattgacgctgaggtgcgaaggtgcggggagcgaacaggattagataccctggta
>0a7ea4024c26caf64bb296598038f853_D_4__Ruminococcaceae_D_5__Ruminococcus 1
acggaaggcagcagtggggaatattgcacaatgggggaaaccctgatgcagcgatgccgcgtggaggaagaaggttttcggattgtaaactcctgtcttaagggacgataatgacggtaccttaggaggaagctccggctaactacgtgccagcagccgcggtaatacgtagggagcgagcgttgtccggaattactgggtgtaaagggagcgtaggcgggatggcaagtcagatgtgaaaactatgggctcaacccatagactgcatttgaaactgttgttcttgagtgaagtagaggtaagcggaattcctagtgtagcggtgaaatgcgtagatattaggaggaacatcggtggcgaaggcggcttactgggcttttactgacgctgaggctcgaaagcgtggggagcaaacaggattagataccctggta
>6585aafc3e9cc331beeb8407ab5ca2a5_D_4__Ruminococcaceae_D_5__Ruminococcaceae NK4A214 group
acggaaggcagcagtggggaatattgggcaatgggcgaaagcctgacccagcaacgccgcgtgaaggaagaaggccttcgggttgtaaacttcttttatcagggacgaagaacgtgacggtacctgatgaataagccacggctaactacgtgccagcagccgcggtaatacgtaggtggcaagcgttatccggatttactgggtgtaaagggcgcgtaggcggggatgcaagtcaggtgtgaaatctatgggcttaacccataaactgcatttgaaactgtatctcttgagtgtcggagaggtagatggaattcctagtgtagcggtgaaatgcgtagatattaggaggaacaccagtggcgaaggcgatctactggacgataactgacgctgaggcgcgaaagcgtggggagcaaacaggattagataccctggta
>0ccf840b4c8b891b3b36b771805da79d_D_4__Ruminococcaceae_D_5__[Eubacterium] coprostanoligenes group
acgggaggcagcagtggggaatattgcacaatgggcgcaagcctgatgcagcaacgccgcgtgagggaagacggtcttcggattgtaaacctttgtctttggtgaagaagaaagtgacggtagccaaggaggaagccacggctaactacgtgccagcagccgcggtaatacgtaggtggcaagcgttgtccggatttactgggtgtaaagggagcgcaggcgggacagcaagttggatgtgaaataccgaggcttaaccacggagctgcatccaaaactgttgttcttgagtgaagtagaggtaggcggaattccgagtgtagcggtgaaatgcgtagatattcggaggaacaccagtggcgaaggcggcctactgggctttaactgacgctgaggctcgaaagtgtggggagcaaacaggattagataccctggta
>a0e789a0e728e05fadffb2ab11d98af3_D_4__p-251-o5_D_5__uncultured bacterium
acgggaggcagcagtgaggaatattggtcaatgggcggaagcctgaaccagccaagtcgcgtgaaggatgaaggtattatgtattgtaaacttctttagccagggggcaataaggcgtacgcgtacgccgatgagagtacctggagaataaggatcggctaactccgtgccagcagccgcggtaatacggaggatccgagcgttatccggatttattgggtttaaagggtgcgcaggcggctttctaagtcagtggttaaatcgtgacgctcaacgtcatcacgccattgatactggagagcttgattgcggtcgaggtttgcggaattcgtcgtgtagcggtgaaatgcatagatatgacgaagaacaccgattgcgtaggcagcagaccaggccgtaaatgacgctcatgcacgaaagtgcggggatcgaacaggattagataccctggta
>bcabb5cc0170ed0d1de732ad245c233d_D_4__Lachnospiraceae_NA
acgggaggcagcagtgggggatattgcacaatgggggaaaccctgatgcagcgacgccgcgtgagtgaagaagtatttcggtatgtaaagctctatcagcagggaagaaaatgacggtacctgactaagaagctccggctaaatacgtgccagcagccgcggtaatacgtatggagcaagcgttatccggatttactgggtgtaaagggagcgtagacggcgaggcaagtctgatgtgaaagccatgggctcaacccatgaactgcattggaaactgtcttgctagagtgtcggagaggtaagcggaattcctagtgtagcggtgaaatgcgtagatattaggaggaacaccagtggcgaaggcggcttactggacgataactgacgttgaggctcgaaagcgtggggagcaaacaggattagataccctggta
>a77a5e14fb1570e135febd71f4e6dab0_D_4__Lachnospiraceae_D_5__Oribacterium
acgggaggcagcagtggggaatattgcacaatgggggaaaccctgatgcagcgacgccgcgtgggtgaagaagtttttcggaatgtaaagccctatcagcagggaagataatgacggtacctgactaagaagccccggctaactacgtgccagcagccgcggtaatacgtagggggcaagcgttatccggatttactgggtgtaaagggagcgtagacggaatagcaagtctgaagtgaaatgtaggggctcaacccctgaactgctttggaaactgttgatcttgagtaccggaggggcaggcggaattcctggtgtagcggtgaaatgcgtagatatcaggaagaacaccggtggcgaaggcggcctgctggacggtaactgacgttgaggctcgaaagcgtggggagcaaacaggattagataccctggta
>96e7408ca2af4ad33490ffbe1327dd4b_D_4__Spirochaetaceae_D_5__Treponema 2
acggaaggcagcagctaagaatattccgcaatggacgaaagtctgacggagcgacgccgcgtggatgatgaaggccggaaggttgtaaaatccttttaagcatgaagaataagcagtgtaggtaatgacattgtggtgacggtagtgcttgaataagcaacggctaattacgtgccagcagccgcggtaatacgtaagttgcgagcgttgttcggaattattgggcgtaaagggcatgtaggcggatatgcaagcttggtgtgaaaggcgggagctcaactcccgaactgcgttgagaactgcataactagagtgactgaggggcaggcagaattccaggtgtaggggtgaaatctgtagatatctggaagaataccaatggcgaaggcagcctgccagcagatgactgacgctgaggtgcgaaggtgcggggagcaaacaggattagataccctggta
>25cff4872ad7437ab7adbc95b89fbb0c_D_4__p-251-o5_D_5__uncultured bacterium
acggaaggcagcagtgaggaatattggtcaatgggcgagagcctgaaccagccatgtcgcgtggaggaataaggatctatggttcgtaaactccttttgcggggggataaagtgcgggacgtgtcccgctttgcaggtaccccgcgaataagcatcggctaactccgtgccagcagccgcggtaatacggaggatgcgagcgttatccggatttattgggtttaaagggtgcgtaggcggccccttaagtcggcggtgaaatttccgggctcaacccggtcactgccgtcgaaactggggggcttgagtgcgtttggggtggctggaatgtgcggtgtagcggtgaaatgcatagatatcgcacagaacgccgatcgcggaggcaggtcaccaagccgcaactgacgctgaggcacgaaagcgcggggatcgaacaggattagataccctggta
>a0acb52cf8ba4a4ddb4036658c6c71c3_D_4__Bacteroidales RF16 group_D_5__uncultured bacterium
acggaaggcagcagtgaggaatattggtcaatgggcgagagcctgaaccagccaagtcgcgtgaaggatgaaggttctatggattgtaaacttcttttgttcgagggtaaagtgagggatgcgtcccttattgcaagtatcgaacgaataagcatcggctaactccgtgccagcagccgcggtaatacggaggatgcgagcgttatccggatttattgggtttaaagggtgcgtaggcgggatgttaagtcagcggtgaaagcgtgtagctcaactataccaagccgttgaaactggcgttcttgagtgtaaacgaggtaggcggaatgtgacgtgtagcggtgaaatgcttagatatgtcacagaaccccgattgcgaaggcagcttaccagcatacaactgacgctgaggcacgaaagtgcggggatcaaacaggattagataccctggta
>77d2b9cd6c0f1c78fb1e38732350e0ca_D_4__Spirochaetaceae_D_5__Treponema 2
acgggaggcagcagctaagaatattccgcaatggacgaaagtctgacggagcgacgccgcgtggatgatgaaggccggaaggttgtaaaatccttttatacatgaggaataagcagagcaggaaatggctttgtggtgactgtagtgtatgaataagcaacggctaattacgtgccagcagccgcggtaacacgtaagttgcgagcgttgttcggaattattgggcgtaaagggcatgtaggcggttttgcaagcttggtgtgaaaggcaggagcttaactcctggactgcgttgagaactgcaagactagagttactgaagagcaatcagaattccaggtgtaggggtgaaatctgtagatatctggaagaataccaatggcgaaggcaggttgctggcagatgactgacgctgaggtgcgaaggtgcggggagcaaacaggattagataccctggta
>dd48e70f6b676ffb80cb5062a0e93879_D_4__Fibrobacteraceae_D_5__Fibrobacter
acggaaggcagcagtagggaatattgcacaatgggggaaaccctgatgcagcaacgccacgtgtgggaagacgcatttcggtgtgtaaaccactgtcgtgagggaataaggctacttttcggagtagttgaatgtacctcgaaaggaagcaccggcaaacttcgtgccagcagccgcggtaatacgaggggtgcaagcgttgttcggaatcactgggcgtaaagggagcgcaggcggagatgcaagcggactgtacaataccggggcccaaccccggacctgcagtccggactgcacctcttggatagttcaggggcaagcggaattcctggtgtagcggtggaatgcgtagagatcaggaagaacaccgatggcgaaggcagcttgctggggactaatcgacgctcatgctcgaaagtgcgggtagcaaacaggattagataccctggta
>220a87892f06eb0f5bce48e853132805_D_4__Lachnospiraceae_D_5__Lachnospiraceae UCG-009
acgggaggcagcagtggggaatattggacaatggaggaaactctgatccagcgacgccgcgtgagtgaagaagtatttcggtatgtaaagctctatcagcagggaagataatgacggtacctgactaagaagccccggctaactacgtgccagcagccgcggtaatacgtagggggcaagcgttatccggatttactgggtgtaaagggagcgtagacggcatggcaagtctgatgtgaaaacccggggctcaaccccgggactgcattggaaactgtcaggctagagtgcaggagaggtaagtggaattcctagtgtagcggtgaaatgcgtagatattaggaggaacaccagtggcgaaggcggcttactggactgtaactgacgttgaggctcgaaagcgtggggagcaaacaggattagataccctggta
>95e8f3279ba63befc100bdd1d5e01fad_D_4__Spirochaetaceae_D_5__Treponema 2
acggaaggcagcagctaagaatattccgcaatggacgaaagtctgacggagcgacgccgcgtggatgatgaaggtcggaagattgtaaaatccttttaagcatgaagaataagcaggacaggtaatggttctgcggtgacggtagtgcttgaataagcaacggctaattacgtgccagcagccgcggtaatacgtaagttgcgagcgttgttcggaattattgggcgtaaagggcatgtaggcggatatgcaagcttggtgtgaaaggcgggagcttaactcccggactgcgttgagaactgcataactagagtgactgaggggcaggcagaattccaggtgtaggggtgaaatctgtagatatctggaagaataccaatggcgaaggcagcctgccagcagatgactgacgctgaggtgcgaaggtgcggggagcaaacaggattagataccctggta
>9157127de5f2549daa56f9e1f740ab12_D_4__Spirochaetaceae_D_5__Treponema 2
acgggaggcagcagctaagaatattccgcaatggacgaaagtctgacggagcgacgccgcgtggatgatgaaggtcggaagattgtaaaatccttttataactgaggaataagtctggtgagagaaacgccggatggtgactgtaggttatgaataagcaacggctaattacgtgccagcagccgcggtaacacgtaagttgcgagcgttgttcggaattattgggcgtaaagggcatgtaggcggttttgcaagcttggtgtgaaattccggagctcaactccggaactgcgttgagaactgcataactagagtcactgaggggcaatcagaattcctggtgtaggggtgaaatctgtagatatcaggaagaataccaatggcgaaggcaggttaccagcagatgactgacgctgaggtgcgaaggtgcggggagcaaacaggattagataccctggta
>f9795b8979454f995cc5c640a79aeda9_D_4__Ruminococcaceae_D_5__Ruminococcaceae UCG-002
acgggaggcagcagtggggaatattgggcaatgggcgcaagcctgacccagcaacgccgcgtgaaggaagaaggctttcgggttgtaaacttcttttgtcagggaagagtagaagactgtacctggcgaataagccacggctaactacgtgccagcagccgcggtaatacgtaggtggcaagcgttgtccggatttactgggtgtaaagggcgtgtagccgggtcggtaagtcagatgtgaaatctacgggctcaactcgtaaactgcatttgaaactgctgatcttgagtatcggagaggcaatcggaattcctagtgtagcggtgaaatgcgtagatattaggaggaacaccagtggcgaaggcggattgctggacgacaactgacggtgaggcgcgaaagcgtggggagcaaacaggattagataccctggta
>aaf7784228e3e90670b87316a3568770_D_4__uncultured_D_5__uncultured bacterium
acgggaggcagcagtggggaatattggacaatgggggagaccctgatccagccatgccgcgtgagtgaagaaggccttcgggttgtaaagctcttttacataggaaaataatgatggtactatgagaataagcaccggctaacttcgtgccagcagccgcggtaatacgaagggtgcaagcgttgttcggaattactgggtgtaaagggcgtgtaggcggaatatcaagtcagtggtgaaatccctaggctcaacctgggaactgccattgatactgatgatctagagtgatagagaggatgacggaatatccagtgtagaggtgaaattcgtagatattggatagaacaccggtggcgaaagcggttatctggctattaactgacgctgaggcgcgagagcgtggggagcaaacaggattagataccctggta
>5e73bb5112172cfe3c39902a760912e2_D_4__Fibrobacteraceae_D_5__Fibrobacter
acgggaggcagcagtagggaatattgcacaatggggggaaccctgatgcagcaacgccacgtgtgggaagaagcatttcggtgtgtaaaccactgtcgtgagggaataatgcttggcctcggccaagttgaatgtacctcgaaaggaagcaccggcaaacttcgtgccagcagccgcggtaatacgaggggtgcaagcgttgttcggaatcactgggcgtaaagggagcgcaggcggagatgcaagcagtctgtacaataccggggcccaaccccggacctgcagactggactgtttctcttggatagttcaggggcaagcggaattcctggtgtagcggtggaatgcgtagagatcaggaagaacaccgatggcgaaggcagcttgctggggacttatcgacgctcatgctcgaaagtgcgggtagcaaacaggattagataccctggta
>2dbd59af410d529d9bc30769a554b031_D_4__Prevotellaceae_NA
acgggaggcagcagtgaggaatattggtcaatgggcggaagcctgaaccagccaagtagcgtgcaggatgacggccctatgggttgtaaactgcttttgtgcggggataaaacggggaacgcgttcccccttgtaggtaccgcaagaaaaaggaccggctaattccgtgccagcagccgcggtaatacggaaggtccgggcgttatccggatttattgggtttaaagggagcgcaggcggtctgttaagcgtgtggtgaaatgtaggcgctcaacgtctaacgtgccacgcgaactggcggacttgagtgcggtgaacgctggcggaattcgtggtgtagcggtgaaatgcttagatatcacgaagaactccgattgcgaaggcagctggcggtaccgttactgacgctcatgctcgaaagtgtgggtatcgaacaggattagataccctggta
>5e679723680a6e351836ceba56b9ead1_D_4__Spirochaetaceae_D_5__Treponema 2
acgggaggcagcagctaagaatattccgcaatggacgaaagtctgacggagcgacgccgcgtggatgatgaaggtcggaagattgtaaaatccttttaagcatgaagaataatcaggacaggtaatggtcttgaggtgacggtagtgcttgaataagcaacggctaattacgtgccagcagccgcggtaatacgtaagttgcgagcgttgttcggaattattgggcgtaaagggcatgtaggcggatatgcaagcttggtgtgaaaggcgggagcttaactcccggactgcgttgagaactgcataactagagtgactgaggggcaggcagaattccaggtgtaggggtgaaatctgtagatatctggaagaataccaatggcgaaggcagcctgccagcagatgactgacgctgaggtgcgaaggtgcggggagcaaacaggattagataccctggta
>b445277620a9334f705d6640126cd798_D_4__p-251-o5_D_5__uncultured bacterium
acggaaggcagcagtgaggaatattggtcaatgggcggaagcctgaaccagccatgtcgcgtgcaggactacggccctacgggtcttaaactgcttttgcaaggggataaagtggggcatgtatgcccctttgcaggtaccttgcgaataaggatcggctaactccgtgccagcagccgcggtaatacggaggatccgagcgttatccggatttattgggtttaaagggtgcgtaggcgggctgttaagtcagcggtgaaacccccgggctcaacccggggactgccattgaaactggcggccttgagtacgttgggagtgcgcggaatgtgtggtgtagcggtgaaatgcatagatatcacacagaacaccgatcgcgtaggcagcgcactacgccgcaactgacgctgaggcacgaaggcgcggggatcgaacaggattagataccctggta
>ff3e17ed82372c06ccdb9917a9c87c50_D_4__p-251-o5_D_5__uncultured bacterium
acgggaggcagcagtgaggaatattggtcaatgggcggaagcctgaaccagccaagtcgcgtgagggaagaaggtcctacggattgtaaacctctttagccggggagcaataagcgctatgtatagcgtgatgagagtacccggagaataaggatcggctaactccgtgccagcagccgcggtaatacggaggatccgagcgttatccggatttattgggtttaaagggtgcgcaggcggtcgattaagtcagtggtcaaatcacggtgctcaacgccgttccgccattgatactggttgacttgattccggtcgaggcaggcggaattcgtagtgtagcggtgaaatgcatagatattacgaagaactccgattgcgtaggcagcttaccaggccggcaatgacgctcatgcacgaaagtgcggggatcgaacaggattagataccctggta
>3cd49b6cf7ffe9ee2d0f1f25cda7c182_D_4__Lachnospiraceae_D_5__Lachnospiraceae UCG-009
acggaaggcagcagtggggaatattggacaatgggcgaaagcctgatccagcgacgccgcgtgagtgaagaagtatttcggtatgtaaagctctatcagcagggaagataatgacggtacctgactaagaagccccggctaactacgtgccagcagccgcggtaatacgtagggggcaagcgttatccggatttactgggtgtaaagggagcgtagacggtatggcaagtctgatgtgaaaacccagggctcaaccctgggactgcattggaaactgtcaaactagagtgcaggagaggtaagtggaattcctagtgtagcggtgaaatgcgtagatattaggaggaacaccagtggcgaaggcggcttactggactgtaactgacgttgaggctcgaaagcgtggggagcaaacaggattagataccctggta
>1a30d7fc7a378e6ac9d6c332cf905ceb_D_4__Coriobacteriales Incertae Sedis_D_5__uncultured
acgggaggcagcagtggggaattttgcgcaatgggggcaaccctgacgcagcaacgccgcgtgcgggatgacggccttcgggttgtaaaccgctttcagtgggaaagattatgacggtacccacagaagaagctccggctaactacgtgccagcagccgcggtaatacgtagggagcaagcgttatccggattcattgggcgtaaagcgcgcgtaggcggcttgttaagcaagattttaaatctgggggctcaaccttcagccggatcttgaactggcaggctcgagtttggtagaggaaagtggaattcccagtgtagcggtgaaatgcgcagatattgggaagaacaccaatggcgaaggcagctttctgggccataactgacgctgaggtgcgaaagctaggggagcgaacaggattagataccctggta
>9af331ced0ea2710b03d3e90aa1f12b9_D_4__p-251-o5_D_5__uncultured bacterium
acgggaggcagcagtgaggaatattggtcaatgggcggaagcctgaaccagccatctcgcgtgcaggactacggccctacgggtcttaaactgcttttatggggggataaagtcgggcattcgtgcccgtttgcaggtaccccatgaataaggatcggctaactccgtgccagcagccgcggtaatacggaggatccgagcgttatccggatttattgggtttaaagggtgcgcaggcggcccgttaagtcagcggtgaaatgtcggggctcaacccgggcactgccgttgaaactggggggcttgagtacggatgaggtcggcggaatgtgacgtgtagcggtgaaatgcatagatatgtcacagaacaccgattgcgaaggcagccggccaatccgcaactgacgctcatgcacgaaagcgtggggatcgaacaggattagataccctggta
>a0fd9a93a75c86c17ee2486f9ce22f11_D_4__Prevotellaceae_D_5__Prevotellaceae UCG-003
acgggaggcagcagtgaggaatattggtcaatgggcgtaagcctgaaccagccaagtagcgtgagggatgactgccctacgggttgtaaacctcttttgtttgggaataaagtagactacgtgtagtcttttgcatgtacctttcgaataagcatcggctaattccgtgccagcagccgcggtaatacggaagatgcgagcgttatccggatttattgggtttaaagggagcgtaggcggcctgttaagtctgcggtcaaatgtcagggcccaaccttggcatgccgtggatactggcgggcttgagtgcacacaaggaaggtggaattcgtcgtgtagcggtgaaatgcttagatatgacgaagaactccgattgcgaaggcagccttctggggtgttactgacgctgaggctcgaaagtgcgggaatcaaacaggattagataccctggta
>5d73623fbb6af21622c1335cd2f5b50d_D_4__Fibrobacteraceae_D_5__Fibrobacter
acggaaggcagcagtagggaatattgcacaatgggggaaaccctgatgcagcaacgccacgtgtgggaagaagcatttcggtgtgtaaaccactgtcgtgagggaataaagctggagttgtccagttgaatgtacctcgaaaggaagcaccggcaaacttcgtgccagcagccgcggtaatacgaggggtgcaagcgttgttcggaatcactgggcgtaaagggagcgcaggcggaagtgcaagcggtctgtacaataccggggcccaaccccggacctgcagaccggactgcatttcttggatagttcaggggcaagcggaattcctggtgtagcggtggaatgcgtagagatcaggaagaacaccgatggcgaaggcagcttgctggggacttatcgacgctcatgctcgaaagtgcgggtagcaaacaggattagataccctggta
>8e417bbd9a87cf40eb0242a5138bf6c8_D_4__Lachnospiraceae_D_5__[Eubacterium] hallii group
acgggaggcagcagtggggaatattgcacaatgggggaaaccctgatgcagcaacgccgcgtgagtgatgaagtatttcggtatgtaaagctctatcagcagggaagataatgacggtacctgactaagaagctccggctaaatacgtgccagcagccgcggtaatacgtatggagcaagcgttatccggatttactgggtgtaaagggtgcgtaggcggcatggcaagtcagatgtgaaagaccggggctcaactccggggctgcatttgaaactgccaggctggagtacaggagaggcaggcggaattcctagtgtagcggtgaaatgcgtagatattaggaggaacaccagtggcgaaggcggcctgctggactgttactgacgctgaggcacgaaagcgtggggagcaaacaggattagataccctggta
>a07e2c50f77b101b8df3eb83005aeb43_D_4__Lachnospiraceae_NA
acgggaggcagcagtggggaatattgcacaatgggggaaaccctgatgcagcgacgccgcgtgagtgaagaagtatttcggtatgtaaagctctatcagcagggaagaaaatgacggtacctgactaagaagccccggctaactacgtgccagcagccgcggtaatacgtagggggcaagcgttatccggatttactgggtgtaaagggagcgtagacggcgatgcaagtctgatgtgaaagcccggggctcaaccccggcactgcattggaaactgtgttgctagagtgcaggagaggtaagtggaattcctagtgtagcggtgaaatgcgtagatattaggaggaacaccagaggcgaaggcggcttactggactgtaactgacgttgaggctcgaaagcgtggggagcaaacaggattagataccctggta
>a62f08c0c529ca0fa35bc43f043699a0_D_4__Lachnospiraceae_D_5__Marvinbryantia
acgggaggcagcagtggggaatattgcacaatgggggaaaccctgatgcagcgacgccgcgtgagtgaagaagttattcgtaatgtaaagctctatcagcagggaagaaaatgacggtacctgactaagaagccccggctaactacgtgccagcagccgcggtaatacgtagggggcaagcgttatccggatttactgggtgtaaagggagcgtagacggtctagcaagtctgatgtgaaaggcaggggctcaactcctggactgcattggaaactgttagtcttgagtgtcggagaggtaagcggaattcctagtgtagcggtgaaatgcgtagatattaggaggaacaccagtggcgaaggcggcttactggacgataactgacgttgaggctcgaaagcgtggggagcaaacaggattagataccctggta
>f9a0661c5a403150887a6cab9336df01_NA_NA
acggaaggcagcagtgaggaatattggtcaatggacggaagtctgaaccagccaagtcgcgtgcgggatgaaggccctacgggtcgtaaaccgcttttgtacggggataaagtcacccacgtgtgggtgtttgtaggtaccgtaagaataaggatcggctaactccgtgccagcagccgcggtaatacggaggatccgagcgttatccggatttattgggtttaaagggtgcgcaggcgggctgctaagtctccggtgaaatgtcagggctcaaccttggcactgccggagatactggcggccttgagagtggcggaggtatccggaatgtgtggtgtagcggtgaaatgcatagatatcacacagaacaccgattgcgaaggcaggataccataccatatctgacgctcaggcacgaaagcgtggggatcgaacaggattagataccctggta
>f64bd00600ec9b33e62281b06587d5b6_D_4__Lachnospiraceae_NA
acgggaggcagcagtggggaatattgcacaatgggcgaaagcctgatgcagcgacgccgcgtgagtgaagaagttattcgtaacgtaaagctctatcagcagggaagaaaatgacggtacctgactaagaagccccggctaactacgtgccagcagccgcggtaatacgtagggggcaagcgttatccggatttactgggtgtaaagggagcgtagacggcatggcaagtctgaagtgaaatcccggggctcaaccctggaactgctttggaaactgtcaagctagagtgcaggagaggtaagcggaattcctagtgtagcggtgaaatgcgtagatattaggaggaacaccagtggcgaaggcggcttactggactgtaactgacgttgaggctcgaaagcgtggggagcaaacaggattagataccctggta
>c60d449cf73f9f6031a26d5ceb21969a_D_4__Spirochaetaceae_D_5__Treponema 2
acggaaggcagcagctaagaatattccacaatggacgaaagtctgatggagccacgccgcgtggacgatgaaggccggaaggttgtaaagtcctttagcaagtgaggaataagcgggagagggaatgctctcgtggtgactgtagcttgagaataagggtcggctaattacgtgccagcagccgcggtaacacgtaagaccctagcgttattcggaattattgggcgtaaagggcacgcaggcggtttggtaagtcagaagtgaaataccggagcttaactccggtgctgcttttgatactgctgaacttgaatcagtgaggggtgaccggaattcctagtgtaggggtgaaatctgcagatattaggaagaacaccggtggcgaaggcaggtcaccagcacatgattgacgctcaggtgcgaaggtgcggggagcaaacaggattagataccctggta
>23da7589f62bda11e90f4dbc206f0267_D_4__Ruminococcaceae_D_5__Ruminococcaceae NK4A214 group
acggaaggcagcagtggggaatattgggcaatgggcgaaagcctgacccagcaacgccgcgtgaaggaagaaggtcctcggattgtaaacttcttttatcagggacgaagaaagtgacggtacctgatgaataagccacggctaactacgtgccagcagccgcggtaatacgtaggtggcgagcgttatccggatttactgggtgtaaagggcgcgtaggcggggatgcaagtcagatgtgaaatccatgggcttaactcatgaactgcatttgaaactgtatctcttgagtgtcggagaggtagatggaattcctagtgtagcggtgaaatgcgtagatattaggaggaacaccagtggcgaaggcgatctactggacgataactgacgctgaggcgcgaaagcgtggggagcaaacaggattagataccctggta
>1d0750df7963075a92ee6446bfb07bed_D_4__Lachnospiraceae_NA
acgggaggcagcagtggggaatattggacaatgggggaaaccctgatccagcgacgccgcgtgagtgaagaagtatttcggtatgtaaagctctatcagcaaggaagaaaatgacggtacttgactaagaagccccggctaactacgtgccagcagccgcggtaatacgtagggggcaagcgttatccggatttactgggtgtaaagggagcgtagacggcaatttaagtctgaagtgaaagccccgggctcaacccgggaactgctttggaaactggatagctagagtgcaggagaggtaagtggaattcctagtgtagcggtgaaatgcgtagatattaggaggaacaccagtggcgaaggcggcttactggactgtaactgacgttgaggctcgaaagcgtggggagcaaacaggattagataccctggta
>f88e8d8db2d14aff99b65b922ff63782_D_4__Christensenellaceae_D_5__Christensenellaceae R-7 group
acgggaggcagcagtggggaatattgggcaatgggcgcaagcctgacccagcaacgccgcgtgaaggaagaaggttttcggattgtaaacttctgtccttggtgacgaaggaagtgacggtagccaaggaggaagccccggctaactacgtgccagcagccgcggtaatacgtagggggcaagcgttgtccggaatgactgggcgtaaagggcgtgtaggcggctttttaagtctgaagtgaaagtcctgctttcaaggtgggaattgctttggagactggaaggcttgagtgcggaagaggtaagtggaattcccagtgtagcggtgaaatgcgtagagattgggaggaacaccagtggcgaaggcgacttactgggccgtaactgacgctgaggcgcgaaagcgtgggtagcaaacaggattagataccctggta
>4da0f8668efe35bf1553fd5935c237dc_D_4__Lachnospiraceae_NA
acgggaggcagcagtggggaatattggacaatgggggaaaccctgatccagcgacgccgcgtgagtgaagaagtatttcggtatgtaaagctctatcagcagggaagataatgacggtacctgactaagaagccccggctaactacgtgccagcagccgcggtaatacgtagggggcaagcgttatccggatttactgggtgtaaagggagcgtagacggcgaagcaagtctgatgtgaaaggcaggggctcaacccctggactgcattggaaactgtttggctagagtgcaggagaggtaagtggaattcctagtgtagcggtgaaatgcgtagatattaggaggaacaccagtggcgaaggcggcttactggactgtaactgacgttgaggctcgaaagcgtggggagcaaacaggattagataccctggta
>f89919d4cfb0cff468d58586bc9eb343_D_4__Lachnospiraceae_NA
acggaaggcagcagtggggaatattgcacaatgggggaaaccctgatgcagcgacgccgcgtgagtgaagaagtatttcggtatgtaaagctctatcagcagggaagaaaatgacggtacctgactaagaagccccggctaactacgtgccagcagccgcggtaatacgtagggggcaagcgttatccggatttactgggtgtaaagggtgcgtaggcggcacggcaagtcagaagtgaaatcccagggctcaaccctggaactgcttttgaaactgtcgagctagagtacaggagaggtaagcggaattcctagtgtagcggtgaaatgcgtagatattaggaggaacaccagtggcgaaggcggcttactggactgacactgacgctgaggcacgaaagcgtggggagcaaacaggattagataccctggta
>f22ba24c7a3eb57a1edc8ed7487a5909_D_4__Prevotellaceae_D_5__Prevotellaceae UCG-001
acgggaggcagcagtgaggaatattggtcaatgggcgagagcctgaaccagccaagtagcgtgaaggatgactgccctacgggttgtaaacttcttttgccgggggataaaaaacgggacgtgtcccgtcttgcaggtacccgtgcgaataaggaccggctaattccgtgccagcagccgcggtaatacggaaggtccgagcgttatccggatttattgggtttaaagggagcgcaggcggagatgcaagccagccgtaaaatcgttgagctcaactcaatctcgcggttggaactgcatcccttgagtgcgggagaggcaggtggaattcgtggtgtagcggtgaaatgcatagatatcacgaagaactccgattgcgaaggcagcctgctggtccgttactgacgctcatgctcgaaggtgcgggtatcaaacaggattagataccctggta
>b8f6112a1ace3dca88d30094f08a2a68_D_4__Spirochaetaceae_D_5__Treponema 2
acgggaggcagcagctaagaatattccgcaatgggggaaaccctgacggagcgacgccgcgtggacgatgaaggccggaaggttgtaaagtccttttatggcagaggaataagcgggggagtggaaagcctccgtgatgactgtaggccatgaataagcaccggctaattacgtgccagcagccgcggtaacacgtaaggtgcgagcgttgttcggaatcattgggcgtaaagggcatgtaggcggtctgtcaagccaggcgtgaaagccaggggctcaacccctgaactgcgcttggaactggcggactggagtcgctgagggggaaccggaattcctggtgtaggggtgaaatctgtagatatcaggaagaacaccgatggcgaaggcaggtttccagcagacgactgacgctgaggtgcgaaggtgcggggagcaaacaggattagataccctggta
>fb2db7940e2a09f2723005e90b97af6f_D_4__Lachnospiraceae_NA
acgggaggcagcagtggggaatattgcacaatgggggaaaccctgatgcagcgacgccgcgtgagtgaagaagtatttcggtatgtaaagctctatcagcaaggaagaaaatgacggtacttgactaagaagccccggctaactacgtgccagcagccgcggtaatacgtagggggcaagcgttatccggatttactgggtgtaaagggagcgtagacggtaatgcaagtcagaagtgaaagcccaaggctcaaccatgggactgcttttgaaactgtaatactagagtgcaggagaggtaagtggaattcctagtgtagcggtgaaatgcgtagatattaggaggaacaccagtggcgaaggcggcttactggactgtaactgacgttgaggctcgaaagcgtggggagcaaacaggattagataccctggta
>5092c84516e94ef2ffcf4cc072a0f8c7_D_4__Lachnospiraceae_NA
acgggaggcagcagtggggaatattgcacaatgggggaaaccctgatgcagcgacgccgcgtgagtgaagaagtatttcggtatgtaaagctctatcagcaggaaagaaaatgacggtacctgactaagaagccccggctaactacgtgccagcagccgcggtaatacgtagggggcaagcgttatccggatttactgggtgtaaagggagcgtagacggtaaggcaagtctgaagtgaaatgccagggctcaaccctggaactgctttggaaactgtcctactagagtgcaggagaggtaagtggaattcctagtgtagcggtgaaatgcgtagatattaggaggaacaccagtggcgaaggcggcttactggactgtaactgacgttgaggctcgaaagcgtggggagcaaacaggattagataccctggta
>3e12750998a56ea6e3a3e954f8648894_D_4__p-251-o5_D_5__uncultured bacterium
acggaaggcagcagtgaggaatattggtcaatggacggaagtctgaaccagccaagtcgcgtgaaggatgaaggtattatgtattgtaaacttctttagcagtggagtaataaggggatcgagatccctgatgcaagtacactgagaataaggatcggctaactccgtgccagcagccgcggtaatacggaggatccgagcgttatccggatttattgggtttaaagggtgcgcaggcggctttttaagtcagtggttaaatcgtgacgctcaacgtcatcacgccattgatactggagagcttgattgcggtcgaggtttgcggaattcgttgtgtagcggtgaaatgcatagatatgacgaagaacaccgattgcgtaggcagcagaccaggccgtaaatgacgctcatgcacgaaagtgcggggatcgaacaggattagataccctggta
>65f2c794d8656acefa5e3dd03332d8e8_D_4__p-251-o5_D_5__uncultured bacterium
acgggaggcagcagtgaggaatattggtcaatgggcggaagcctgaaccagccaagtcgcgtgaaggatgaaggtattatgtattgtaaacttctttagcagcagagtaataagggagtcgagactcctgatgcaagtatgctgaaaataaggatcggctaactccgtgccagcagccgcggtaatacggaggatccgagcgttatccggatttattgggtttaaagggtgcgcaggcggctttttaagtcagcggttaaatcgtgaggctcaacctcatctcgccgttgatactggagagcttgattgcggtcgaggttggcggaattcgtcgtgtagcggtgaaatgcatagatatgacgaagaacaccgattgcgtaggcagctgaccagaccgtaaatgacgctcatgcacgaaagtgcggggatcgaacaggattagataccctggta
>c2c2dd061f17f506093296602e3884e3_D_4__Christensenellaceae_D_5__Christensenellaceae R-7 group
acgggaggcagcagtggggaatattgggcaatgggcgcaagcctgacccagcaacgccgcgtgagggatgaaggttttcggattgtaaacctctgtccttggtgacgaacacaatgacggtagccaaggaggaagccccggctaactacgtgccagcagccgcggtaatacgtagggggcgagcgttgtccggaatgactgggcgtaaagggcgtgtaggcggcactgtaagtctggagtgaaagtcctgctttcaaggtgggaattgctttggagactgcagagcttgagtacagaagaggtaagcggaattcccggtgtagcggtgaaatgcgtagagatcgggaggaacaccagtggcgaaggcggcttactgggctgtaactgacgctgaggcgcgaaagcgtggggagcaaacaggattagataccctggta
>5383470f280b318e7467877778732edb_D_4__Paludibacteraceae_D_5__uncultured
acggaaggcagcagtgaggaatattggtcaatgggcggaagcctgaaccagccaagtcgcgtgagggaagacggccctacgggttgtaaacctcttctgcgcgggggtaaagtcggggacgggtccccgattgcaagtaccgcgcgaaaaaggatcggctaactccgtgccagcagccgcggtaatacggaggatccgagtgttatccggatttattgggtttaaagggtgcgcaggcgggatgtcaagtcagtggtgaaatggtgcggctcaaccgtagcattgccgttgaaactggcgtccttgagtgcgaatgaggtacgcggaacgtgtcatgtagcggtgaaatgcatagatatgacacagaacaccgattgcgaaggcagcgtactgggacgcgactgacgctgaggcacgaaagtgcggggatcgaacaggattagataccctggta
>7999156703fa0e6ff50d2f59fa1d3688_D_4__Ruminococcaceae_D_5__Ruminococcus 1
acggaaggcagcagtggggaatattgcacaatgggcgcaagcctgatgcagcgatgccgcgtgagggaagaaggttttcggattgtaaacctctgtcataagggacgaaaaaagacggtaccttagaaggaagctccggctaactacgtgccagcagccgcggtaatacgtagggagcaagcgttatccggaattactgggtgtaaagggagtgtaggcgggactgtaagtcagatgtgaaatataccggctcaactggtagactgcatttgaaactgcggttcttgagtgaagtagaggtaagcggaattcctagtgtagcggtgaaatgcgtagatattaggaggaacatcagtggcgaaggcggcttactgggctttaactgacgctgaggctcgaaagcgtggggagcaaacaggattagataccctggta
>6ed9e5ace8068e21430935502aa95db4_D_4__Rikenellaceae_D_5__Rikenellaceae RC9 gut group
acggaaggcagcagtgaggaatattggacaatggaggcaactctgatccagccatgccgcgtgaaggactaaggccctacgggtcgtaaacttcttttgacgcagggcaataaggcgtacgtgtacgccgatgagagtatgcgtcgaataagcatcggctaactccgtgccagcagccgcggtaatacggaggatgcaagcgttatccggatttattgggtttaaagggtgcgtaggcggatgattaagtcagtggtgaaaggtcccggctcaaccggggagctgccattgatactggtcgtcttgaatgcggatgccgtgggaggaatgtgtggtgtagcggtgaaatgcatagatatcacacagaacaccgattgcgaaggcatctcacgaatccgttattgacgctgaggcacgaaagcgtggggatcaaacaggattagataccctggta
>375ff3a4c5add0c35e8aec8dedfd3d7a_D_4__Rikenellaceae_D_5__hoa5-07d05 gut group
acgggaggcagcagtgaggaatattggtcaatggtcggaagactgaaccagccaagtcgcgtgcaggaagacggtcctatggattgtaaactgcttttgtacgggaataaagtgcgggacgtgtcccgtttggaatgtaccgtaagaataagggtcggctaactccgtgccagcagccgcggtaatacggaggacccgagcgttatccggatttattgggtttaaagggtgcgcaggcggaggattaagtcagcggtgaaattttcatgctcaacatgaaaactgccattgatactggtccccttgagagatgtcgaggatggcggaatgtgatgtgtagcggtgaaatgcttagatatgtcacagaacaccgattgcgaaggcagctgtccagagatcttctgacgctcaggcacgaaagcatgggtatcaaacaggattagataccctggta
>135ff344af76f992174692f0c274df21_D_4__Ruminococcaceae_D_5__[Eubacterium] coprostanoligenes group
acggaaggcagcagtgggggatattgcacaatgggcgcaagcctgatgcagcaacgccgcgtgcgggaagacggccttcgggttgtaaaccgctgtccttggtgaagaaacaaatgacggtaaccatggaggaagccacggctaactacgtgccagcagccgcggtaatacgtaggtggcaagcgttgtccggaattactgggtgtaaagggagcgcaggcgggactgcaagttggatgtgaaataccggagctcaactccggggctgcatccaaaactgtagttcttgagtggagtagaggtaagcggaattccgagtgtagcggtgaaatgcgtagatattcggaggaacaccagtggcgaaggcggcttactgggctctaactgacgctgaggctcgaaagcgtggggagcaaacaggattagataccctggta
>954969fe8f591726c2684b9567d6fb3d_D_4__Spirochaetaceae_D_5__Treponema 2
acgggaggcagcagctaagaatattccgcaatggacgaaagtctgacggagcgacgccgcgtggatgatgaaggccgaaaggttgtaaaatccttttgaactggaagaataagcagtgcaggtaatggcattgtggtgacggtacagtttgaataagcaacggctaattacgtgccagcagccgcggtaacacgtaagttgcgagcgttgttcggaattattgggcgtaaagggcatgtaggcggttatctaagcttggtgtgaaaggcaggggctcaactcctggactgcattgagaactggatgactagagttactgaagtggaatcagaattccaggtgtaggggtgaaatctgtagatatctggaagaataccaatggcgaaggcaggtttcaggcagataactgacgctgaggtgcgaaggtgcggggagcaaacaggattagataccctggta
>c5541741a41aaab6c3dfe68877556362_D_4__Lachnospiraceae_NA
acggaaggcagcagtggggaatattgcacaatgggggaaaccctgatgcagcgacgccgcgtgagtgaagaagtatttcggtatgtaaagctctatcagcaggaaagaaaatgacggtacctgactaagaagccccggctaactacgtgccagcagccgcggtaatacgtagggggcaagcgttatccggatttactgggtgtaaagggagcgtagacggctttgcaagtctgaagtgaaagcccggggctcaaccccggaactgctttggaaactgttaagctagagtgcaggagaggtaagtggaattcctagtgtagcggtgaaatgcgtagatattaggaggaacaccagtggcgaaggcggcttactggactgtaactgacgttgaggctcgaaggcgtggggagcaaacaggattagataccctggta
>9460950e46cc7399fd51a49a69385b66_D_4__Ruminococcaceae_D_5__Candidatus Soleaferrea
acgggaggcagcagtgggggatattgcacaatgggcgaaagcctgatgcagcgacgccgcgtgagggaagacggttttcggattgtaaacctctgtcttcggggacgaaaaaggacggtacccgaggaggaagccacggctaactacgtgccagcagccgcggtaatacgtaggtggcaagcgttgtccggaattactgggtgtaaagggagagtaggcgggattgcaagtccgttgttaaatctatcggctcaaccgatggctgcggcggaaactgtagttcttgagtgaagtagaggcaggcggaattcctagtgtagcggtgaaatgcgtagatattaggaggaacaccagtggcgaaggcggcctgctgggctttaactgacgctgaggctcgaaagtgtggggagcaaacaggattagataccctggta
>bc006e02679719159223d553965370c3_D_4__Family XIII_D_5__Family XIII UCG-001
acgggaggcagcagtggggaatattgcacaatgggcgcaagcctgatgcagcaacgccgcgtgaacgaagaaggctcttgggtcgtaaagttctgttctgagggaagaaaacaatgacggtacctcaggagaaagccccggctaactacgtgccagcagccgcggtaatacgtagggggcaagcgttgtccggaattactgggcgtaaagagtacgtaggcggttttgtaagcgtatggtgaaaggcatcggctcaaccggtgtcagccgtgcgaactgcgagacttgagtgcgggagaggaaagcggaattcctggtgtagcggtgaaatgcgtagatatcaggaggaacaccggtggcgaaggcggctttctggaccgtaactgacgctgaggtacgaaagcgtggggagcaaacaggattagataccctggta
>ea4d2f11e9911aa540bf810432703479_D_4__Prevotellaceae_NA
acgggaggcagcagtgaggaatattggtcaatgggcggaagcctgaaccagccaagtagcgtgcaggatgacggccctatgggttgtaaactgcttttgtgcggggataaaaagcgggacgtgtcccgccttgtaggtaccgcaagaaaaaggaccggctaattccgtgccagcagccgcggtaatacggaaggtccgggcgttatccggatttattgggtttaaagggagcgcaggcggcctgttaagcgtgtggtgaaatgtagtcgctcaacgtctgcactgccacgcgaactggcgggcttgggtgcggtgaacgctggcggaattcgtggtgtagcggtgaaatgcttagatatcacgaagaactccgattgcgaaggcagctggcggtaccgttaccgacgctcatgctcgaaagtgtgggtatcgaacaggattagataccctggta
>0daad7292f224ea757453dee22f711ca_D_4__Prevotellaceae_D_5__Prevotellaceae UCG-001
acggaaggcagcagtgaggaatattggtcaatgggcggaagcctgaaccagccaagtagcgtgaaggatgacggccctacgggttgtaaacttcttttgccgggggataaaaaacgggacgcgtcccgtcttgcaggtacccgtgcgaataaggaccggctaattccgtgccagcagccgcggtaatacggaaggtccgagcgttatccggatttattgggtttaaagggagcgcaggcggagatgtaagccagccgtcaaatcgtggtgctcaacgccatccagcggttggaactgcatcccttgagtgcactagaggaaggtggaattcgtggtgtagcggtgaaatgcatagatatcacgaagaactccgattgcgaaggcagccttctggggtgttactgacgctcatgctcgaaggtgcgggtatcaaacaggattagataccctggta
>f9f0e931b4778f256889bc843b259980_D_4__Veillonellaceae_D_5__Schwartzia
acgggaggcagcagtggggaatcttccgcaatgggcgaaagcctgacggagcaacgccgcgtgagtgaagaaggtcttcggatcgtaaagctctgttgtcagggacgacacctttcctcaggaaatgggggaaagcagacggtacctgacgaggaagccacggctaactacgtgccagcagccgcggtaatacgtaggcggcaagcgttgtccggaatcattgggcgtaaagggagcgcaggtgggaggacaagtctttcttaaaagtgcggggctcacccccgtgatggggaagaaactgttcttcttgagtgcaggagaggaaagcggaattcctagtgtagcggtgaaatgcgtagatattaggaagaacaccagtggcgaaggcggctttctggactgtaactgacactgaggctcgaaagcgtggggagcaaacaggattagataccctggta
>51dd1b8dc0da7408d7764854c1bfa6aa_D_4__Rikenellaceae_D_5__Rikenellaceae RC9 gut group
acgggaggcagcagtgaggaatattggtcaatgggcggaagcctgaaccagccatgccgcgtgaaggaataaggccctatgggtcgtaaacttcttttgagcgggagcaataaggcgtacgtgtacgccgatgagagtaccgttcgaataagcatcggctaactccgtgccagcagccgcggtaatacggaggatgcaagcgttatccggatttattgggtttaaagggtgcgtaggcggactgacaagtcaggggtgaaagcccggtgctcaacaccggaactgcccttgatactgccagccttgaattcggatgccgtgggaggaatgagtagtgtagcggtgaaatgcatagatattactcagaacaccgattgcgaaggcatctcacgaatccgacattgacgctgaggcacgaaagcgtggggatcaaacaggattagataccctggta
>ec2adfed8d3dbed2c61d061c3ad910b1_D_4__Ruminococcaceae_D_5__Ruminococcaceae UCG-002
acgggaggcagcagtggggaatattgggcaatgggcgcaagcctgacccagcaacgccgcgtgaaggaagaaggctttcgggttgtaaacttcttttgcaagggacgagacgaagacggtaccttgtgaataagccacggctaactacgtgccagcagccgcggtaatacgtaggtggcaagcgttgtccggatttactgggtgtaaagggcgtgtagccgggtcggtaagtcagatgtgaaatccacgggcttaactcgtgaactgcatttgaaactgctgatcttgagtatcggagaggcaatcggaattcctagtgtagcggtgaaatgcgtagatattaggaggaacaccagtggcgaaggcggattgctggacgacaactgacggtgaggcgcgaaagcgtggggagcaaacaggattagataccctggta
>ab713581bea368fa6809e5fca1a938e1_D_4__Bacteroidales RF16 group_D_5__uncultured bacterium
acgggaggcagcagtgaggaatattggtcaatgggcgagagcctgaaccagccaagtcgcgtgaaggatgaaggttctatggattgtaaacttcttttgttcgagggtaaagtgatctacgtgtaggttattgcaagtatcgaacgaataagcatcggctaactccgtgccagcagccgcggtaatacggaggatgcgagcgttatccggatttattgggtttaaagggtgcgtaggcgggatgttaagtcagcggttaaatagtgtagctcaactatacttcgccgttgaaactggcgttcttgagtgtaaacgaggtaggcggaatgtgacgtgtagcggtgaaatgcttagatatgtcacagaaccccgattgcgaaggcagcttactaggatacaactgacgctgaggcacgaaagcgtgggtatcaaacaggattagataccctggta
>4cc079f333b6f0574cc307f8a2f0a613_D_4__Bacteroidales UCG-001_D_5__uncultured bacterium
acgggaggcagcagtgaggaatattggtcaatggacggaagtctgaaccagccaagtagcgtgagggatgacggccctatgggttgtaaacctcttttgtgagggaataaagtgcgccacgtgtggtgtattgcatgtaccttacgaataaggatcggctaactccgtgccagcagccgcggtaatacggaggatccgagcgttatccggatttattgggtttaaagggagcgtaggcggaaggtcaagtcagctgtgaaatgtagtcgctcaacgtctgcactgcagttgaaactggcctccttgagtgcgtaagaggcaggtggaattcgtcgtgtagcggtgaaatgcttagatatgacgaagaactccgattgcgaaggcagcttgctgggccgcaactgacgctgaagctcgaaggtgcgggtatcaaacaggattagataccctggta
>739a9973413a0e6468bb9566e61483fc_D_4__Prevotellaceae_D_5__Prevotellaceae UCG-003
acggaaggcagcagtgaggaatattggtcaatgggcgcaagcctgaaccagccaagtagcgtgagggatgactgccctacgggttgtaaacctcttttgtttgggaataaaggagcctacgcgtaggcttttgcatgtacctttcgaataagcatcggctaattccgtgccagcagccgcggtaatacggaagatgcgagcgttatccggatttattgggtttaaagggagcgtaggcggccggttaagtctgcggtcaaatgtcagggcccaaccttggcatgccgtggatactgtccggcttgagtgcacacaaggaaggtggaattcgtcgtgtagcggtgaaatgcttagatatgacgaagaactccgattgcgaaggcagccttctggggtgttactgacgctgaggctcgaaagtgcgggaatcaaacaggattagataccctggta
>50ade2f12d221a27bdba0aa3b6f01222_D_4__Family XIII_D_5__Family XIII AD3011 group
acgggaggcagcagtggggaatattgcacaatgggggaaaccctgatgcagcaacgccgcgtgaaggatgaaggcccttgggtcgtaaacttctgttctaagggaagataatgacggtaccttaggagcaagtcccggctaactacgtgccagcagccgcggtaatacgtagggggcaagcgttatccggaattattgggcgtaaagcgtgcgtaggcggtcctttaagcacggggtttaaggcaatggcttaaccattgttcgccctgtgaactgggggacttgagtgcaggagaggaaagcggaattcctagtgtagcggtgaaatgcgtagatattaggaggaacaccagtggcgaaggcggctttctggactgtaactgacgctgaggcacgaaagcgtggggagcaaacaggattagataccctggta
>552a8c737ccd4a8d252fc864673f292b_D_4__Rikenellaceae_D_5__Rikenellaceae RC9 gut group
acgggaggcagcagtgaggaatattggtcaatggacggaagtctgaaccagccatgccgcgtgaaggaataaggccctatgggtcgtaaacttcttttgtggtggagcaataaggtgcacgtgtgcatcgatgagagtacatcacgaataagcatcggctaactccgtgccagcagccgcggtaatacggaggatgcgagcgttatccggatttattgggtttaaagggtgcgtaggctgttcttcaagtcagaggtgaaataccggggctcaaccctggaactgcctttgatactggagggcttgaatactgttgccgtgggaggaatgagtagtgtagcggtgaaatgcatagatattactcagaacaccgattgcgaaggcatctcacgaagcagcgattgacgctgaggcacgaaagcgtggggatcaaacaggattagataccctggta
>91c9c8759a9126cc70f43b4407dc2374_D_4__Prevotellaceae_D_5__Prevotellaceae UCG-003
acgggaggcagcagtgaggaatattggtcaatgggcgagagcctgaaccagccaagtagcgtgaaggatgactgccctatgggttgtaaacttcttttgttcgggaataaagtgcgggacgtgtcccgctttgcatgtaccgttcgaataagcatcggctaattccgtgccagcagccgcggtaatacggaagatgcgagcgttatccggatttattgggtttaaagggagcgtaggcggtcctttaagtcagcggtcaaatgtcagcgcccaacgctggcctgccgttgatactggaggacttgaatacacacaaggaaggtggaattcgtcgtgtagcggtgaaatgcttagatatgacgaagaactccgattgcgaaggcagccttctggagtgcgattgacgctgaggctcgaaagcgcgggtatcaaacaggattagataccctggta
>2cd5fb76c373b1be7789c1278a7ed193_D_4__Bacteroidales UCG-001_D_5__uncultured bacterium
acggaaggcagcagtgaggaatattggtcaatgggcgggagcctgaaccagccaagtagcgtgagggatgacggccctatgggttgtaaacctcttttgacagggaataaagtgagccacgtgtggttcattgcatgtacctgtggaataaggatcggctaactccgtgccagcagccgcggtaatacggaggatccgagcgttatccggatttattgggtttaaagggagcgtaggcgggatgtcaagtcagctgtgaaatgtagtcgctcaacgtctgcactgcagttgaaactggtgttcttgagtgcgtaagaggcaggtggaattcgtcgtgtagcggtgaaatgcatagatatgacgaagaactccgattgcgaaggcagcctgctgggccgctactgacgctgaagctcgaaggtgcgggtatcaaacaggattagataccctggta
>7e6c07e90dad90d9604d56f7da5c3ee3_D_4__Spirochaetaceae_D_5__Treponema 2
acgggaggcagcagctaagaatattccgcaatgggggaaaccctgacggagcgacgccgcgtggatgatgaaggccggaaggttgtaaaatccttttattaccgaggaataagcatttcagggaatgggagtgcggtgactgtaggtaatgaataagcaacggctaattacgtgccagcagccgcggtaacacgtaagttgcgagcgttgttcggaattattgggcgtaaagggcatgtaggcggccgctcaagtctggagtgaaatgcacgggctcaacccgtgaactgctttggaaactggggggctagagtcgccgaggcggagccggaattccaggtgtaggggtgaaatctgtagatatctggaagaacaccgatggcgaaggcaggcttcgagcggacgactgacgctgaggtgcgaaggtgcggggagcaaacaggattagataccctggta
>1d47775a9a2beb3a99e0a4c93930368a_D_4__Ruminococcaceae_D_5__Ruminococcaceae UCG-005
acgggaggcagcagtggggaatattgggcaatgggcgaaagcctgacccagcaacgccgcgtgaaggaagaaggccttcgggttgtaaacttcttttaccagggacgaaggacgtgacggtacctggagaaaaagccacggctaactacgtgccagcagccgcggtaatacgtaggtggcaagcgttgtccggatttactgggtgtaaagggcgtgtaggcggaactgtaagtcagatgtgaaatcccggggctcaaccccggaactgcatttgaaactgcagtccttgagtatcggagaggcaagcggaattcctagtgtagcggtgaaatgcgtagatattaggaggaacaccagtggcgaaggcggcttgctggacgacaactgacgctgaggcgcgaaagcgtggggagcaaacaggattagataccctggta
>8c56dceee9d0a1fb225800da9b06df35_D_4__Lachnospiraceae_D_5__Lachnospiraceae UCG-009
acgggaggcagcagtggggaatattggacaatgggggaaaccctgatccagcgacgccgcgtgagtgaagaagtatttcggtatgtaaagctctatcagcagggaagataatgacggtacctgactaagaagccccggctaactacgtgccagcagccgcggtaatacgtagggggcaagcgttatccggatttactgggtgtaaagggagcgtagacggcatggcaagtctgatgtgaaaacccggggctcaaccccgggactgcattggaaactgtcaggcttgagtgcaggagaggtaagtggaattcctagtgtagcggtgaaatgcgtagatattaggaggaacaccagtggcgaaggcggcttactggactgtaactgacgttgaggctcgaaagcgtggggagcaaacaggattagataccctggta
>a9c3ec06fd9b57b529e0c6d7bbe201b7_D_4__Spirochaetaceae_D_5__Treponema 2
acgggaggcagcagctaagaatattccgcaatggacgaaagtctgacggagcgacgccgcgtggatgatgaaggtcggaagattgtaaaatccttttaagcatgaagaataagcgggacaggtaatggttccgtggtgacggtagtgcttgaataagcaacggctaattacgtgccagcagccgcggtaatacgtaagttgcgagcgttgttcggaattattgggcgtaaagggcatgtaggcggatatgcaagcttggtgtgaaaggcgggagcttaactcccgaactgcgttgagaactgcataactagagtgactgaggggcaggcagaattccaggtgtaggggtgaaatctgtagatatctggaagaataccaatggcgaaggcagcctgccagcagatgactgacgctgaggtgcgaaggtgcggggagcaaacaggattagataccctggta
>b19dcfd3b7ee70e2e0a8a0646caedff8_D_4__Bacteroidales RF16 group_D_5__uncultured bacterium
acgggaggcagcagtgaggaatattggtcaatggacggaagtctgaaccagccaagtcgcgtgaaggaagacggttctatggattgtaaacttcttttgtccgagggtaaagtgagagatgcgtctcttattgcaagtatcggacgaataagcatcggctaactccgtgccagcagccgcggtaatacggaggatgcgagcgttatccggatttattgggtttaaagggtgcgtaggcggatgattaagtctgtggtgaaagcgtgcggctcaaccgtaccgagccatggaaactggttgtcttgagtgtaaacgaggtaggcggaatgtgacatgtagcggtgaaatgcttagatatgtcacagaactccgattgcgaaggcagcttaccagcatacaactgacgctgaggcacgaaagcgtgggtatcaaacaggattagataccctggta
>60f76eb77e50284e9a4030133b481263_D_4__Ruminococcaceae_D_5__[Eubacterium] coprostanoligenes group
acgggaggcagcagtggggaatattgcacaatgggcgcaagcctgatgcagcaacgccgcgtgagggaagacggttttcggattgtaaacctctgttcttggtgacgaagaagtgacggtagccaaggagaaagccacggctaactacgtgccagcagccgcggtaatacgtaggtggcaagcgttatccggaattactgggtgtaaagggagcgcaggcgggacagcaagtcagcggtgaaatgtatgggctcaacccatgaactgccgttgaaactgttgttcttgagtggagtagaggtaggcggaattccgagtgtagcggtgaaatgcgtagatattcggaggaacaccagtggcgaaggcggcctactgggctctaactgacgctgaggctcgaaagtgtggggagcaaacaggattagataccctggta
>2038b83f85220c918bf4b263470638b7_D_4__Rikenellaceae_D_5__Rikenellaceae RC9 gut group
acgggaggcagcagtgaggaatattggacaatggtcggaagactgatccagccatgccgcgtgaaggaagaatgtcctatggattgtaaacttcttttgtacgggagcaataaggtgtatgcatacaccgatgagagtaccgtacgaataagcatcggctaactccgtgccagcagccgcggtaatacggaggatgcgagcgttatccggatttattgggtttaaagggtgcgtaggcggaatgccaagtcagcggtgaaacgcacgcgcttaacgcgtgacctgccgttgaaactggtaatctggaatacggatgctgtgggaggaatgtgtggtgtagcggtgaaatgcatagatatcacacagaacaccgattgcgaaggcatctcacaaatccgtcattgacgctgaggcacgaaagtgtggggatcaaacaggattagataccctggta
>52b80ca7b37e8f3f5b3cb6409f555492_D_4__p-251-o5_D_5__uncultured bacterium
acgggaggcagcagtgaggaatattggtcaatggaggcaactctgaaccagccatctcgcgtgaaggaatacggccctatgggtcttaaacttcttttatagggggataaagtgaggcatgtatgcctttttgtaggtaccctatgaataagcatcggctaactccgtgccagcagccgcggtaatacggaggatgcgagcgttatccggatttattgggtttaaagggtgcgcaggcggcacgttaagtcagcggtgaaatgcaggggctcaaccccggcactgccgttgaaactggcgagctcgagtacggatgaagtcggcggaatgtgatgtgtagcggtgaaatgcttagatatgtcacagaacaccgattgcgaaggcagctgactaatccgcaactgacgctcaggcacgaaagcgtggggatcgaacaggattagataccctggta
>61afd192f639b449fe1531fe6a3aff0e_D_4__Rikenellaceae_D_5__Rikenellaceae RC9 gut group
acggaaggcagcagtgaggaatattggtcaatggtcggaagactgaaccagccatgccgcgtgcaggaataaggccctatgggtcgtaaactgcttttgtggtggagcaataaggcgtacgtgtacgtcgatgagagtacatcacgaataagcatcggctaactccgtgccagcagccgcggtaatacggaggatgcaagcgttatccggatttattgggtttaaagggtgcgtaggctgtgtggcaagtcagcggtgaaatgccggagctcaactccggaactgccgttgatactgtcatgctggaatacggatgccgtgggaggaatgagtagtgtagcggtgaaatgcatagatattactcagaacaccgattgcgaaggcatctcacgaatccgtcattgacgctgaggcacgaaagcgtggggatcaaacaggattagataccctggta
>31b8c4adef60177e06e320ae093de2d0_D_4__Bacteroidales RF16 group_D_5__uncultured bacterium
acgggaggcagcagtgaggaatattggtcaatgggcgagagcctgaaccagccaagtcgcgtgaaggaagacggttctatggattgtaaacttcttttgtccgagggtaaagtgagagatgcgtctcttattgcaagtatcggacgaataagcatcggctaactccgtgccagcagccgcggtaatacggaggatgcgagcgttatccggatttattgggtttaaagggtgcgtaggcggatgattaagtctgtggtgaaagcgtgcggctcaaccgtaccgagccatggaaactggttgtcttgagtgtaaacgaggtaggcggaatgtgacatgtagcggtgaaatgcttagatatgtcacagaactccgattgcgaaggcagcttaccagcatacaactgacgctgaggcacgaaagcgtgggtatcaaacaggattagataccctggta
>b79740030bfeb2724e9678916ec9a7dd_D_4__Rikenellaceae_D_5__Rikenellaceae RC9 gut group
acgggaggcagcagtgaggaatattggtcaatggacggaagtctgaaccagccatgccgcgtgaaggaataaggccctatgggtcgtaaacttcttttgtggtggagcaataaggtgcacgtgtgcatcgatgagagtacatcacgaataagcatcggctaactccgtgccagcagccgcggtaatacggaggatgcaagcgttatccggatttattgggtttaaagggtgcgtaggctgttcttcaagtcagaggtgaaatacccgagcctaactcgggaactgcctttgatactggagggcttgaatactgttgccgtgggaggaatgagtagtgtagcggtgaaatgcatagatattactcagaacaccgattgcgaaggcatctcacgaagcagcgattgacgctgaggcacgaaagcgtggggatcaaacaggattagataccctggta
>6aec4a05bc0d706fc5146be8c5bd9658_D_4__Prevotellaceae_D_5__Prevotellaceae UCG-003
acgggaggcagcagtgaggaatattggtcaatgggcgggagcctgaaccagccaagtagcgtgagggatgactgccctacgggttgtaaacctcttttgtttgggaataaaggagcctacgtgtaggcttttgcatgtacctttcgaataagcatcggctaattccgtgccagcagccgcggtaatacggaagatgcgagcgttatccggatttattgggtttaaagggagcgtaggcggccttttaagtctgcggtcaaatgtcagggcccaaccttggcatgccgtggatactgatgggcttgaatacacgcaaggcaagtggaattcgtcgtgtagcggtgaaatgcttagatatgacgaagaactccgattgcgaaggcagcttgctggtgtgcgattgacgctgaggctcgaaagtgcgggaatcaaacaggattagataccctggta
>c45b3eceb353177c28111daad69752f6_D_4__Rikenellaceae_D_5__Rikenellaceae RC9 gut group
acgggaggcagcagtgaggaatattggtcaatggtcggaagactgaaccagccatgccgcgtgaaggattaaggccctatgggtcgtaaacttcttttgtacgggagcaataaggcttacgtgtaggccgatgagagtaccgtacgaataagcatcggctaactccgtgccagcagccgcggtaatacggaggatgcaagcgttatccggatttattgggtttaaagggtgcgtaggcggtttggtaagtcagcggtgaaatgtccacgcttaacgtggaacgtgccgttgatactgccggacttgaatttggttgccgtgggaggaatgtgtagtgtagcggtgaaatgcttagatattacacagaacaccgattgcgaaggcatctcacgaaaccgacattgacgctgaggcacgaaagtgtggggatcaaacaggattagataccctggta
>3af98b6c1817cefcdfd9449dcf9e0f11_D_4__Lachnospiraceae_D_5__Marvinbryantia
acgggaggcagcagtggggaatattgcacaatgggggaaaccctgatgcagcgacgccgcgtgagtgaagaagttattcgtaatgtaaagctctatcagcagggaagaaaatgacggtacctgactaagaagccccggctaactacgtgccagcagccgcggtaatacgtagggggcaagcgttatccggatttactgggtgtaaagggagcgcagacggctttgcaagtctgatgtgaaaggcaggggctcaactcctggactgcattggaaactgtagggctagagtgtcggagaggtaagcggaattcctagtgtagcggtgaaatgcgtagatattaggaggaacaccagtggcgaaggcggcttactggacgataactgacgttgaggctcgaaagcgtggggagcaaacaggattagataccctggta
>6348f18ede7def027cd7edbf36a91fc8_D_4__Spirochaetaceae_D_5__Treponema 2
acgggaggcagcagctaagaatattccgcaatgggcgaaagcctgacggagcgacaccgcgtggatgaagaaggccggaaggttgtaaaatccttttgaaaccgaggaataagcatcggagggaatgccggtgtggtgactgtaagttttgaataagcaacggctaattacgtgccagcagccgcggtaacacgtaagttgcgagcgttgttcggaattattgggcgtaaagggcatgtaggcggtctggcaagcttggtgtgaaagcccggagctcaactccggaacagcattgagaactaccaggctagaatcactgagggggaaccggaattccaggtgtaggggtgaaatctgtagatatctggaagaacaccaatggcgaaggcaggtttctagcagatgattgacgctgaggtgcgaaggtgcggggagcaaacaggattagataccctggta
>7bcc34e8fc7a752e89dc22e8a182df4c_D_4__Ruminococcaceae_D_5__Saccharofermentans
acgggaggcagcagtggggaatattgggcaatgggcgcaagcctgacccagcaacgccgcgtgaaggatgaaggtcttcggattgtaaacttctttgatcagggacgaataaatgacggtacctgaagaacaagtcacggctaactacgtgccagcagccgcggtaatacgtaggtgacaagcgttatccggatttactgggtgtaaagggcgtgtaggcggtttggcaagtcagaagtgaaattcccgggcttaacttgggcgctgcttctgaaactgctttacttgagtactggagaggatagtggaattcctagtgtagcggtaaaatgcgcagatattaggaggaacaccggtggcgaaggcggctatctggacagtaactgacgctgaggcgcgaaagcacggggagcaaacaggattagataccctggta
>a2b43f539641c8310184af4abe0fe67b_D_4__F082_D_5__uncultured bacterium
acgggaggcagcagtgaggaatattggtcaatggacggaagtctgaaccagccatgccgcgtgaaggaagaatgccctatgggttgtaaacttcttttgccgcagagtaataagtgggatgcgtcccatgatgagagtatgcggcgaataagcatcggctaactccgtgccagcagccgcggtaatacggaggatgcaagcgttatccggatttattgggtttaaagggtgcgtaggcggactgttaagtcagcggtgaaataccacggctcaaccgtggggctgccgttgatactggcggtctggagtacgatcggcgccggcggaatgtgtcatgtagcggtgaaatgcatagatatgacacagaacaccgatcgcgaaggcagctggcgagaacgatactgacgctgaggcacgaaggtgcggggatcaaacaggattagataccctggta
>264161e1c32c6e3a143d8ededfad261e_D_4__Fibrobacteraceae_D_5__Fibrobacter
acgggaggcagcagtagggaatattgcacaatgggggaaaccctgatgcagcaacgccacgtgtgggaagaagcatttcggtgtgtaaaccactgtcgtgaaggaataatgctggacctcggtccagttgaatgtactttgaaaggaagcaccggcaaacttcgtgccagcagccgcggtaatacgaggggtgcaagcgttgttcggaatcactgggcgtaaagggagcgcaggcggagatgcaagcagtctgtacaataccggggcccaaccccggacctgcagactggactgtttctcttggatagctcaggggctggcggaattcctggtgtagcggtggaatgcgtagagatcaggaagaacaccgatggcgaaggcagccagctgggggcttatcgacgctcatgctcgaaagtgcgggtagcaaacaggattagataccctggta
>71dba69958500f32e4dc084b8a0eca47_D_4__Lachnospiraceae_NA
acgggaggcagcagtagggaatattggtcaatgggggaaaccctgaaccagcgacgccgcgtgagtgaagaagtatttcggtatgtaaagctctatcagcagggacgataatgacggtacctgactaagaagccccggctaactacgtgccagcagccgcggtaatacgtagggggcaagcgttatccggatttactgggtgtaaagggagcgtaggtggccatgcaagtcagatgtgaaatcccggggctcaaccccggagctgcatttgaaactgcgtagctagagtgcaggagaggtaagcggaattcctagtgtagcggtgaaatgcgtagatattaggaggaacaccagtggcgaaagcggcttgctggactgcaactgacactgaggctcgaaagcgtggggagcaaacaggattagataccctggta
>65f463a817c4fdcb94082065f9b86871_D_4__Lachnospiraceae_D_5__Lachnoclostridium 10
acgggaggcagcagtgggggatattggacaatgggggaaaccctgatccagcgacgccgcgtgagtgaagaagtatttcggtatgtaaagctctatcagcagggaagaaaaaatcaaaattgacagtacctgactaagaagccccggctaactacgtgccagcagccgcggtaatacgtagggggcaagcgttatccggatttactgggtgtaaagggagcgtaggcggtacggcaagtcaggtgtgaaaacccagggctcaaccctggtactgcacttgaaactgtcgaactagagtatcggagaggttagtggaattcctagtgtagcggtgaaatgcgtagatattaggaggaacaccggtggcgaaggcggctaactggacgataactgacgctgaggctcgaaagcgtggggagcaaacaggattagataccctggta
>14d8616450d6141bcfe3b70c591847de_D_4__Fibrobacteraceae_D_5__Fibrobacter
acggaaggcagcagtagggaatattgcacaatgggggaaaccctgatgcagcaacgccacgtgtgggaagaagcatttcggtgtgtaaaccactgtcgtgagggaataatgcttggtttcggccaagttgaatgtacctcgaaaggaagcaccggcaaacttcgtgccagcagccgcggtaatacgaggggtgcaagcgttgttcggaatcactgggcgtaaagggagcgcaggcggagatgcaagcagtctgtacaataccggggcccaaccccggacctgcagactggactgtttctcttggatagttcaggggcaagcggaattcctggtgtagcggtggaatgcgtagagatcaggaagaacaccgatggcgaaggcagcttgctggggacttatcgacgctcatgctcgaaagtgcgggtagcaaacaggattagataccctggta
>8da6e29d4cdbfea6f00617fb9882a9e2_D_4__Lachnospiraceae_NA
acgggaggcagcagtggggaatattggacaatgggggaaaccctgatccagcgacgccgcgtgagtgaagaagtatttcggtatgtaaagctctttaagcaggaaagaaaatgacggtacctgcagaataagccccggctaactacgtgccagcagccgcggtaatacgtagggggcaagcgttatccggatttactgggtgtaaagggagcgtagacggcaatgcaagtctgaagtgaaagcccgtggcttaactgcgggactgctttggaaactgcatggctagagtgtcggagaggtgagtggaattcccagtgtagcggtgaaatgcgtagatattgggaggaacaccggaggcgaaggcggctcactggacgatcactgacgttgaggctcgaaagcgtggggagcaaacaggattagataccctggta
>d09707bf2740a89add06e04672319cd2_D_4__Rikenellaceae_D_5__hoa5-07d05 gut group
acgggaggcagcagtgaggaatattggtcaatggtcggaagactgaaccagccaagtcgcgtgcaggaagacggtcctatggattgtaaactgcttttgtacgggaataaagtgggggacgtgtcccctttggaatgtaccgtaagaataagggtcggctaactccgtgccagcagccgcggtaatacggaggacccgagcgttatccggatttattgggtttaaagggtgcgcaggcggaggattaagtcagcggtgaaattctcatgctcaacatgagaactgccattgatactggtccccttgagagatgtcgaggatggcggaatgtgatgtgtagcggtgaaatgcttagatatgtcacagaacaccgattgcgaaggcagctgtccagagatcatctgacgctcaggcacgaaagcatgggtatcaaacaggattagataccctggta
>84d647a23415399cdf82204d5702ebc0_D_4__F082_D_5__uncultured bacterium
acggaaggcagcagtgaggaatattggtcaatggacggaagtctgaaccagccatgccgcgtgaaggaagactgccctatgggttgtaaacttcttttatctgggagcaataagcactatgcgtagtgtgatgagagtaccagaggaataagcatcggctaactccgtgccagcagccgcggtaatacggaggatgcaagcgttatccggatttattgggtttaaagggtgcgtaggcggacgcgtaagtcagtggtgaaatatgtcggctcaaccggcaggctgccattgatactgcgcgactagagtccaaacggcgccggcggaatatgtcatgtagcggtgaaatgcttagatatgacatagaacaccgatcgcgaaggcagctggcgaggatgcgactgacgctgaggcacgaaggcgtggggatcgaacaggattagataccctggta
>bb1a82795ccc439e02545df5c3166471_D_4__Defluviitaleaceae_D_5__Defluviitaleaceae UCG-011
acgggaggcagcagtggggaatattgcacaatgggggaaaccctgatgcagcgatgccgcgtgaaggatgaagggtttcggctcgtaaacttttatcgatagtgaagaaacaaatgacggtaactaagtaagaagctccggctaactatgtgccagcagccgcggtaatacatagggagcaagcgttatccggatttactgggtgtaaagggtgcgtaggcggcatggtaagtcagtcgttaaagaccagagcttaactctggaccagcgattgaaactatcaagctagagtacaggagaggttagtggaattactagtgtagaggtggaattcatagatattagtaagaacaccaatggcgaaggcagctaactggcctgaaactgacgctgaggcacgaaagtgtggggagcaaacaggattagataccctggta
>438491a2ce4f41b4150399a3c6404965_D_4__Prevotellaceae_D_5__Prevotellaceae UCG-004
acgggaggcagcagtgaggaatattggtcaatgggcgagagcctgaaccagccaagtagcgtgaaggatgactgccctacgggttgtaaacttcttttatacgggaataaaaaaggccacgcgtggcctcttgcatgtaccgtatgaataagcatcggctaattccgtgccagcagccgcggtaatacggaagatgcgagcgttatccggatttattgggtttaaagggagcgtaggcgggtctttaagtcagtggtcaaagcgtgtggctcaaccataccacgccattgatactggagaccttgagtgcacataaggatggtggaattcgtcgtgtagcggtgaaatgcttagatatgacgaagaactccgattgcgaaggcagctgtccggggtgtaactgacgctaatgctcgaaagtgcgggtatcaaacaggattagataccctggta
>e5c895bf7f47e7e533a72524752ec7cd_D_4__Lachnospiraceae_D_5__Coprococcus 2
acgggaggcagcagtggggaatattgcacaatgggggaaaccctgatgcagcgacgccgcgtgagtgaagaagtatttcggtatgtaaagctctatcagcagggaagataatgacggtacctgactaagaagccccggctaactacgtgccagcagccgcggtaatacgtagggggcaagcgttatccggatttactgggtgtaaagggtgcgtaggtggtatggcaagtcagaagtgaaaacccggggctcaaccccgtggattgcttttgaaactgtcaaactagagtaccggagaggtaagcggaattcctagtgtagcggtgaaatgcgtagatattaggaggaacaccagtggcgaaggcggcttactggacggtaactgacactgaggcacgaaagcgtggggagcaaacaggattagataccctggta
>a53030cf41dda5b6476d07b58d550e12_D_4__Lactobacillaceae_D_5__Lactobacillus
acggaaggcagcagtagggaatcttccacaatggacgcaagtctgatggagcaacgccgcgtgaatgaagaaggccttcgggtcgtaaaattctgttgttagagaagaacatgcaggagagtaactgttcttgtattgacggtatctaaccagaaagccacggctaactacgtgccagcagccgcggtaatacgtaggtggcaagcgttgtccggatttattgggcgtaaagggaacgcaggcggttttttaagtctgatgtgaaagccttcggctcaaccgaagaattgcattggaaactggaagacttgagtgcagaagaggagagtggaactccatgtgtagcggtggaatgcgtagatatatggaagaacaccagtggcgaaagcggctctctggtctgtaactgacgctgaggttcgaaagcgtgggtagcaaacaggattagataccctggta
>764d9f29fdd9cace37cb2c920b109c1e_NA_NA
acggaaggcagcagtgaggaatattggtcaatggaggcaactctgaaccagccaagtcgcgtgaaggaagaaggccctacgggtcgtaaacttcttttgcagggggataaagtcggccacgcgtggccgtttgcaggtaccctgtgaataagcatcggctaactccgtgccagcagccgcggtaatacggaggatgcgagcgttatccggatttattgggtttaaagggtgcgcaggcgggctgttaagtcagcggtgaaatctccgggctcaactcggaaactgccgttgatactggcggtcttgattcatgtcgaggatggcggaatgcagcgtgtagcggtgaaatgcttagatacgctgcagaactccgattgcgaaggcagctgtccagagatgcaatgacgctcaggcacgaaagcatggggatcgaacaggattagataccctggta
>aa2907efd02799577f55c740950f8510_D_4__Fibrobacteraceae_D_5__Fibrobacter
acggaaggcagcagtagggaatattgcacaatgggggaaaccctgatgcagcaacgccacgtgtgggaagaagcatttcggtgtgtaaaccactgtcgtgagggaataaagctggagctgtccagttgaatgtacctcgaaaggaagcaccggcaaacttcgtgccagcagccgcggtaatacgaggggtgcaagcgttgttcggaatcactgggcgtaaagggagcgcaggcggaagtgcaagcggtctgtacaataccggggcccaaccccggacctgcagaccggactgcatttcttggatagttcaggggcaagcggaattcctggtgtagcggtggaatgcgtagagatcaggaagaacaccgatggcgaaggcagcttgctggggacttatcgacgctcatgctcgaaagtgcgggtagcaaacaggattagataccctggta
>abfb25006cf9fd6b7eb06e8eae1dea44_D_4__Lachnospiraceae_NA
acggaaggcagcagtggggaatattgcacaatgggggaaaccctgatgcagcgacgccgcgtgagcgatgaagtatttcggtatgtaaagctctatcagcagggaagataatgacggtacctgactaagaagccccggctaactacgtgccagcagccgcggtaatacgtagggggcaagcgttatccggatttactgggtgtaaagggagcgcaggcggttttttaagtctgatgtgaaagcccgcggctcaactgcgggactgcattggaaactggagaactagagtgtcggaggggcaagtggaattcctagtgtagcggtgaaatgcgtagatattaggaggaacaccagtggcgaaggcggcttgctggacgataactgacgctgaggctcgaaagcgtggggagcaaacaggattagataccctggta
>64030b149216fe83dcda1218cf61a40f_D_4__Paludibacteraceae_D_5__uncultured
acggaaggcagcagtgaggaatattggtcaatgggcgagagcctgaaccagccaagtcgcgtgagggaagacggccctatgggttgtaaacctcttttgccgggggataaagtctgggatgcgtcccagtttgcaggtacccggtgaataaggatcggctaactccgtgccagcagccgcggtaatacggaggatccgagtgttatccggatttattgggtttaaagggtgcgcaggcggtggatcaagtcagtggtgaaatggtgcggctcaaccgtagcattgccgttgaaactggttcacttgagtgcggacgaggcaggcggaatgtgttgtgtagcggtgaaatgcatagatatgacacagaacaccgattgcgaaggcagcctgccaggccgcaactgacgctgaggcacgaaagtgcggggatcgaacaggattagataccctggta
>73e65498f0451656662acb8c9ef32cdd_D_4__Spirochaetaceae_D_5__Treponema 2
acggaaggcagcagctaagaatattccgcaatggacgaaagtctgacggagcgacgccgcgtggatgatgaaggtcgaaagattgtaaaatccttttaggagtgaagaataagaggtgcagggaatggcatcacggtgacggtagctcctgaataagcaacggctaattacgtgccagcagccgcggtaacacgtaagttgcgagcgttgttcggaattattgggcgtaaagggtatgtaggcggtcgtgcaagcttggtgtgaaaggcaggggctcaacccctggactgcattgagaactgcaagacttgaattgctgaagggcagccggaattccaggtgtaggggtgaaatctgtagatatctggaagaacaccaatggcgaaggcaggctgctggcagatgattgacgctgaggtacgaaagtgcggggagcaaacaggattagataccctggta
>15745aae4722e289e8703130bea5ba43_D_4__Lachnospiraceae_NA
acgggaggcagcagtggggaatattgcacaatgggggaaaccctgatgcagcgacgccgcgtgagtgaagaagtatttcggtatgtaaagctctatcagcaggaaagaaaatgacggtacctgactaagaagccccggctaactacgtgccagcagccgcggtaatacgtagggggcaagcgttatccggatttactgggtgtaaagggagcgtagacggctttgcaagtctgaagtgaaagcccggggctcaaccccggaactgctttggaaactgtagagctggagtgcaggagaggtaagtggaattcctagtgtagcggtgaaatgcgtagatattaggaggaacaccagtggcgaaggcggcttactggactgtaactgacgttgaggctcgaaggcgtggggagcaaacaggattagataccctggta
>540c7b4195912b9e6bf1d4e07790963d_D_4__Ruminococcaceae_D_5__Ruminococcaceae UCG-005
acgggaggcagcagtggggaatattgggcaatgggcgaaagcctgacccagcaacgccgcgtgaaggaagaaggccttcgggttgtaaacttcttttaccagggacgaaggacgtgacggtacctggagaaaaagcaacggctaactacgtgccagcagccgcggtaatacgtaggttgcaagcgttgtccggatttactgggtgtaaagggcgtgtaggcggagaggcaagtcagatgtgaaatcccggggctcaaccccggaactgcatttgaaactgtctcccttgagtatcggagaggcaagcggaattcctagtgtagcggtgaaatgcgtagatattaggaggaacaccagtggcgaaggcggcttgctggacgacaactgacgctgaggcgcgaaagcgtggggagcaaacaggattagataccctggta
>b990993c9e9868bbd5246001d1fdd8b6_D_4__Christensenellaceae_D_5__Christensenellaceae R-7 group
acggaaggcagcagtggggaatattgggcaatgggcggaagcctgacccagcaacgccgcgtgagggaagaaggttttcggattgtaaacctctgtccttggtgacgaaggaagtgacggtagccaaggaggaagccccggctaactacgtgccagcagccgcggtaatacgtagggggcgagcgttgtccggaatgactgggcgtaaagggcgtgtaggcggcgctgtaagtccggagtgaaagtcctgctttcaaggtgggaattgctttggagactgcagagcttgagtacggaagaggtaagtggaattcccggtgtagcggtgaaatgcgtagagatcgggaggaacaccagtggcgaaggcgacttactgggccgtaactgacgctgaggcgcgaaagcgtggggagcgaacaggattagataccctggta
>e3fab773dec9ac58c510bc609e2069a1_D_4__Christensenellaceae_D_5__Christensenellaceae R-7 group
acgggaggcagcagtggggaatattgggcaatgggggaaaccctgacccagcaacgccgcgtggaggaagaaggtcttcggatcgtaaactcctgtcctcaaagacgagaagaagacggtatttgaggaggaagccccggctaactacgtgccagcagccgcggtaatacgtagggggcaagcgttgtccggaatgattgggcgtaaagggcgcgtaggcggcctgttaagtctggagtgaaagtcctgcttttaaggtgggaattgctttggatactgatgggcttgagtgcaggagaggtaagtggaattcccagtgtagcggtgaaatgcgtagagattgggaggaacaccagtggcgaaggcgacttactggactgtaactgacgctgaggcgcgaaagtgtggggagcaaacaggattagataccctggta
>0b0e0d6831b8b3c70e5486a9b3e4a252_D_4__Bacteroidales UCG-001_D_5__uncultured bacterium
acgggaggcagcagtgaggaatattggtcaatggacgagagtctgaaccagccaagtagcgtgcaggatgacggccctatgggttgtaaactgcttttaaccgggaataacgtcatgctcgtgagcttgagtgcatgtaccggttgaataaggatcggctaactccgtgccagcagccgcggtaatacggaggatccgagcgttatccggatttattgggtttaaagggagcgtaggcggagtatcaagtcagctgtgaaatgtagtcgctcaacgtctgcactgcagttgaaactggtacccttgagtgcgtaagaggtaggcggaattcgtcgtgtagcggtgaaatgcttagatatgacgaagaactccgattgcgaaggcagcttactgggccgcaactgacgctgaagctcgaaggtgcgggtatcgaacaggattagataccctggta
>2c0b30eb7c355d9ee1b7f8d25185e615_D_4__Christensenellaceae_D_5__Christensenellaceae R-7 group
acgggaggcagcagtggggaatattgggcaatgggcgaaagcctgacccagcaacgccgcgtgaaggaagaaggttttcggattgtaaacttctgtccttggtgacgaaggaagtgacggtagccaaggaggaagccccggctaactacgtgccagcagccgcggtaatacgtagggggcaagcgttgtccggaatgactgggcgtaaagggcgtgtaggcggccgattaagtctgaagtgaaagtcctgctttcaaggtgggaattgctttggagactggttggcttgagtgcggaagaggtaagtggaattcccagtgtagcggtgaaatgcgtagagattgggaggaacaccagtggcgaaggcgacttactgggccgtaactgacgctgaggcgcgaaagcgtgggtagcaaacaggattagataccctggta
>12b783d223be8420c70967e64e6f6dfb_D_4__Ruminococcaceae_D_5__Ruminococcus 1
acggaaggcagcagtggggaatattgcacaatgggggaaaccctgatgcagcgatgccgcgtggaggaagaaggttttcggattgtaaactcctgtcttaaaggacgataatgacggtactttaggaggaagctccggctaactacgtgccagcagccgcggtaatacgtagggagcgagcgttgtccggaattactgggtgtaaagggagcgtaggcgggacggcaagtcagatgtgaaatacatgggctcaacccatgggctgcatttgaaactgctgttcttgagtgaagtagaggtaagcggaattcctggtgtagcggtgaaatgcgtagatatcaggaggaacaccggtggcgaaggcggcttactgggcttttactgacgctgaggctcgaaagcgtggggagcaaacaggattagataccctggta
>4f02d5973bcbe7de5fca5fbafd63eacf_D_4__Lachnospiraceae_NA
acggaaggcagcagtggggaatattgcacaatgggggaaaccctgatgcagcgacgccgcgtgagtgatgaagtatttcggtatgtaaagctctatcagcagggaagataatgacggtacctgactaagaagcaccggctaaatacgtgccagcagccgcggtaatacgtatggtgcaagcgttatccggatttactgggtgtaaagggagcgtaggcggtacggcaagtctgaagtgaaatcccagggctcaaccttggaactgctttggaaactgtcgaactagagtgtcggagaggtaagtggaatttctagtgtagcggtgaaatgcgtagatattaggaggaacaccagtggcgaaggcggcttactggacgattactgacgctgaggctcgaaagcgtggggagcaaacaggattagataccctggta
>1b9864fcb980b82dc52c405ba2b68fb8_NA_NA
acgggaggcagcagtgaggaatattggacaatgggggcaaccctgatccagccaaaccgcgtgagggatgaaggtcctacggatcgtaaacctcttttatgtgggaataattagcggaacgtgttccgctttgaaggtaccacttgaataagcatcggctaactccgtgccagcagccgcggtaatacggaggatgcaggcgttatccggatttattaggtttaaagggtgcgcaggcgggacattaagtcggtggtgaaataccgtggcccaaccacggggctgccatcgatactgatgaccttgagtgcgtgtgacgtaggcggaatgtggagtgtagcggtgaaatgcttagatattccacagaacaccgattgcgaaggcagcctacgaatgcgtaactgacgctcatgcacgaaagcgcgggtagcgaacaggattagataccctggta
>76f10f0abe4e4dfd39089e24b2a4adf4_D_4__Spirochaetaceae_D_5__Treponema 2
acgggaggcagcagctaagaatattccgcaatggacgaaagtctgacggagcgacgccgcgtggatgatgaaggtcggaagattgtaaaatccttttataactgaggaataagtactgtgagagaaacgcagtatggtgactgtaggttatgaataagcaacggctaattacgtgccagcagccgcggtaacacgtaagttgcgagcgttgttcggaattattgggcgtaaagggcatgtaggcggttttgcaagcttggtgtgaaatctcggagctcaactccgaaattgcgttgagaactgcataactggagtcactgaggggcaatcagaattcctggtgtaggggtgaaatctgtagatatcaggaagaataccaatggcgaaggcaggttaccagcagatgactgacgctgaggtgcgaaggtgcggggagcaaacaggattagataccctggta
>b501fb3eb7d265375e22e3e22677cd62_D_4__Fibrobacteraceae_D_5__Fibrobacter
acgggaggcagcagtagggaatattgcacaatggggggaaccctgatgcagcaacgccacgtgtgggaagaagcatttcggtgtgtaaaccactgtcgtgagggaataatgctatttctcggaatagttgaatgtacctcgaaaggaagcaccggcaaacttcgtgccagcagccgcggtaatacgaggggtgcaagcgttgttcggaatcactgggcgtaaagggagcgtaggcggagatgcaagcagtctgtacaatcccggggcctaaccccggatctgcagactggactgtgtctcttggatagttcaggggcaggcggaattcctggtgtagcggtggaatgcgtagagatcaggaagaacaccgatggcgaaggcagcctgctggggactcatcgacgctgaggctcgaaagtgcgggtagcaaacaggattagataccctggta
>8d2c8fbeaa9d55bbae7f4f65a993c3a6_D_4__Family XIII_NA
acgggaggcagcagtggggaatattgcacaatgggggaaaccctgatgcagcaacgccgcgtgaaggatgaaggcctttgggtcgtaaacttctgtccttggggaagataatgacggtacccttggaggaagccccggctaactacgtgccagcagccgcggtaatacgtagggggcaagcgttatccggaattattgggcgtaaagagtacgtaggcggtttcctaagcgcagggtctaaggcaatggctcaaccattgttcgccctgtgaactgggagacttgagtgcaggaggggaaagcggaattcctagtgtagcggtgaaatgcgtagatattaggaggaacaccagtggcgaaggcggctttctggactgtaactgacgctgaggtacgaaagtgtggggagcaaacaggattagataccctggta
>66ab41cf5d9d5d716bce9e78a95c740c_D_4__Spirochaetaceae_D_5__Treponema 2
acgggaggcagcagctaagaatattccgcaatggacgaaagtctgacggagcgacgccgcgtggatgatgaaggtcggaagattgtaaaatccttttataactgaggaataagccttatgagagaaacgtaaggtggtgactgtaggttatgaataagcaacggctaattacgtgccagcagccgcggtaacacgtaagttgcgagcgttgttcggaattattgggcgtaaagggcatgtaggcggttttgcaagcttggtgtgaaatctcggagctcaactccgaaattgcgttgagaactgcataactagagtcactgaggggcaatcagaattccaggtgtaggggtgaaatctgtagatatctggaagaataccaatggcgaaggcaggttaccagcagatgactgacgctgaggtgcgaaggtgcggggagcaaacaggattagataccctggta
>f8fa90e07fdb5d013f6b304fa9b2a42f_D_4__Prevotellaceae_D_5__Prevotellaceae UCG-001
acgggaggcagcagtgaggaatattggtcaatgggcgagagcctgaaccagccaagtagcgtgaaggatgactgccctatgggttgtaaacttcttttgtccaggaataaaaaagccctcgcgcagggttcttgcaggtactggttgaataaggaccggctaattccgtgccagcagccgcggtaatacggaaggtccgagcgttatccggatttattgggtttaaagggtgcgtaggcgggaagtcaagtcagccgtaaaatcgccgggctcaacccggtcccgcggttgaaactgtcttccttgagtacactagagggcgatggaattcgtggtgtagcggtgaaatgcatagatatcacgaagaactccgattgcgtaggcagtcgcctggggtgccactgacgctgaggcacgaaggtgcgggtatcaaacaggattagataccctggta
>7a33c1c07439dfaeeca54378c854d83b_D_4__Spirochaetaceae_D_5__Treponema 2
acgggaggcagcagctaagaatattccgcaatggacgaaagtctgacggagcgacgccgcgtggatgatgaaggccgaaaggttgtaaaatccttttgaactggaagaataagcaggtcaggcaatggatctgtggtgacggtacagtttgaataagcaacggctaattacgtgccagcagccgcggtaacacgtaagttgcgagcgttgttcggaattattgggcgtaaagggcatgtaggcggttgcctaagcttggtgtgaaatcccggggcttaaccccggaactgcattgagaactgggcagctagagttactgaagtggaatcagaattccaggtgtaggggtgaaatctgtagatatctggaagaataccaatggcgaaggcaggtttcaggcagataactgacgctgaggtgcgaaggtgcggggagcaaacaggattagataccctggta
>cfeba46ed1976cbf59f069efaf520330_D_4__Lachnospiraceae_D_5__Marvinbryantia
acgggaggcagcagtggggaatattgcacaatgggcgaaagcctgatgcagcgacgccgcgtgagcgaagaagttattcgtaatgtaaagctctatcagcagggaagaaaatgacggtacctgactaagaagctccggctaaatacgtgccagcagccgcggtaatacgtatggagcaagcgttatccggatttactgggtgtaaagggagcgtagacggatgtgcaagtctgatgtgaaaggctgcggcttaactgcaggactgcattggaaactgtacatctggagtgccggagaggtaagcggaattcctagtgtagcggtgaaatgcgtagatattaggaggaacaccagtggcgaaggcggcttactggacggtaactgacgttgaggctcgaaagcgtggggagcaaacaggattagataccctggta
>1a7cae92f5b4c9d05b7f73c28689b938_D_4__Spirochaetaceae_D_5__Treponema 2
acgggaggcagcagctaagaatattccgcaatggacgaaagtctgacggagcgacgccgcgtggatgatgaaggtcggaagattgtaaaatccttttatgactgaggaataagcagtgtgagagaaacgcattgtggtgactgtaggtcatgaataagcaacggctaattacgtgccagcagccgcggtaacacgtaagttgcgagcgttgttcggaattattgggcgtaaagggcatgtaggcggttttgcaagcttggtgtgaaatctcggagctcaactccgaaattgcgttgagaactgcataactagagtcactgaggggcaatcagaattccaggtgtaggggtgaaatctgtagatatctggaagaataccaatggcgaaggcaggttaccagcagatgactgacgctgaggtgcgaaggtgcggggagcaaacaggattagataccctggta
>41a9088cca9f4498ab37b4646c42b52d_D_4__Lachnospiraceae_D_5__Lachnospiraceae AC2044 group
acgggaggcagcagtggggaatattggacaatgggggaaaccctgatccagcgacgccgcgtgagtgaagaagtatttcggtatgtaaagctctatcagcaaggaagaaaatgacggtacttgactaagaagctccggctaaatacgtgccagcagccgcggtaatacgtatggagcaagcgttatccggatttactgggtgtaaagggagcgtagacggcgaagcaagtctgaagtgaaatgccggggcttaaccccggaactgctttggaaactgttttgctagagtgcaggagaggtaagcggaattcctagtgtagcggtgaaatgcgtagatattaggaggaacaccagtggcgaaggcggcttactggactgtaactgacgttgaggctcgaaagcgtggggagcaaacaggattagataccctggta
>49d56adf92847b4e1b45ba7f1f625d14_D_4__F082_D_5__uncultured bacterium
acgggaggcagcagtaagggatattgggcaatggggggaaccctgacccagccatgccgcgtgagggaatgaggccctacgggtcgtgaacctcttttgcctggggataacccctcccgcgcgacggggggctgcaggtaccaggcgaataagcatcggctaactccgtgccagcagccgcggtaatacggaggatgcgagcgttatccggattcattgggtttaaagggtgcgcaggcggcgcgttaagtcagcggtgaaatgcaggggcccaaccccggcagtgccgttgatactggcgcgctggaatgcggtcgaggcgggcggaatgtggcgtgtagcggtgaaatgcatagatatgccacagaactccggtagcgaaggcagctcgccaggcctgcattgacgctcaggcacgaaagcgtggggatcgaacaggattagataccctggta
>71daa3898cef5a373cf19da82355429e_D_4__Prevotellaceae_D_5__Prevotellaceae UCG-004
acggaaggcagcagtgaggaatattggtcaatgggcgagagcctgaaccagccaagtagcgtgaaggatgactgccctacgggttgtaaacttcttttatacgggaataaaaaaggccacgcgtggcctcttgcatgtaccgtatgaataagcatcggctaattccgtgccagcagccgcggtaatacggaagatgcgagcgttatccggatttattgggtttaaagggagcgtaggcgggtctttaagtcagtggtcaaagcgtgtggctcaaccataccacgccattgatactggagaccttgagtgcacataaggatggtggaattcgtcgtgtagcggtgaaatgcttagatatgacgaagaactccgattgcgaaggcagctgtccggggtgtaactgacgctaatgctcgaaagtgcgggtatcaaacaggattagataccctggta
>fa9cb654d10511c7a2cdcd534302194e_D_4__p-251-o5_D_5__uncultured bacterium
acgggaggcagcagtgaggaatattggtcaatggaggcaactctgaaccagccatctcgcgtgaaggaatacggccctatgggtcttaaacttcttttatagggggataaagtgagatacgcgtatcttattgtaggtaccctatgaataagcatcggctaactccgtgccagcagccgcggtaatacggaggatgcgagcgttatccggatttattgggtttaaagggtgcgcaggcggcacgttaagtcagcggtgaaatgcaggggctcaaccccggcactgccgttgaaactggcgagctcgagtacggatgaagtcggcggaatgtgatgtgtagcggtgaaatgcttagatatgtcacagaacaccgattgcgaaggcagctgactaatccgcaactgacgctcaggcacgaaagcgtggggatcgaacaggattagataccctggta
>61ea04e34e47747521234d2b56530ce1_D_4__Ruminococcaceae_D_5__Ruminococcus 1
acgggaggcagcagtggggaatattgcacaatgggcgcaagcctgatgcagcgatgccgcgtgagggaagaaggttttcggattgtaaacctctgtcaaaagggacgataatgacggtaccttagaaggaagctccggctaactacgtgccagcagccgcggtaatacgtagggagcgagcgttatccggaattactgggtgtaaagggagtgtaggcgggactgcaagtcagatgtgaaaactaccggctcaactggtagactgcatttgaaactgtggttcttgagtgaagtagaggtaagcggaattcctagtgtagcggtgaaatgcgtagatattaggaggaacatcagtggcgaaggcggcttactgggctttaactgacgctgaggctcgaaagcgtggggagcaaacaggattagataccctggta
>a15283a1e87d27823da1dd91068f6c84_D_4__Rikenellaceae_D_5__hoa5-07d05 gut group
acgggaggcagcagtgaggaatattggtcaatggtcggaagactgaaccagccaagtcgcgtgcaggaagacggtcctatggattgtaaactgcttttgtacgggaataaagtgcgggacgtgtcccgtttggaatgtaccgtaagaataagggtcggctaactccgtgccagcagccgcggtaatacggaggacccgagcgttatccggatttattgggtttaaagggtgcgcaggcggaggattaagtcagcggtgaaattttcatgctcaacatgaaaactgccattgatactggtccccttgagagatgtcgaggatggcggaatgtgatgtgtagcggtgaaatgcttagatatgtcacagaacaccgattgcgaaggcagctgtccagagatcatctgacgctcaggcacgaaagcatgggtatcaaacaggattagataccctggta
>93b88b3478f78851d93b33b0244b1b7f_D_4__Spirochaetaceae_D_5__Treponema 2
acgggaggcagcagctaagaatattccgcaatggacgaaagtctgacggagcgacgccgcgtggacgatgaaggccggaaggttgtaaagtccttttaagcatggagaataagcagtgcaggcaatggcattgcggtgacggtagtgcttgaataagcaacggctaattacgtgccagcagccgcggtaatacgtaagttgcgagcgttgttcggaattattgggcgtaaagggcatgtaggcggatatgcaagcttggtgtgaaaggcgggagcttaactcccggactgcgttgagaactgcataactagagtgactgaggggcaggcagaattccaggtgtaggggtgaaatctgtagatatctggaagaataccaatggcgaaggcagcctgccagcagatgactgacgctgaggtgcgaaggtgcggggagcaaacaggattagataccctggta
>59f93a1c774661b9915466720d59e235_D_4__Ruminococcaceae_D_5__[Eubacterium] coprostanoligenes group
acgggaggcagcagtggggaatattgcacaatgggcgcaagcctgatgcagcaacgccgcgtgagggaagacggtcttcggattgtaaacctttgtctttggtgaagaagaaagtgacggtagccaaggaggaagccacggctaactacgtgccagcagccgcggtaatacgtaggtggcaagcgttatccggatttactgggtgtaaagggagcgcaggcgggacagcaagttggatgtgaaataccgaggcttaaccacggagctgcatccaaaactgttgttcttgagtgaagtagaggtaggcggaattccgagtgtagcggtgaaatgcgtagatattcggaggaacaccagtggcgaaggcggcctactgggctttaactgacgctgaggctcgaaagtgtggggagcaaacaggattagataccctggta
>be0709522da8c936d22e9ad9cbc416dd_D_4__p-251-o5_D_5__uncultured bacterium
acgggaggcagcagtgaggaatattggtcaatggacggaagtctgaaccagccaagtcgcgtgaaggatgaaggtattatgtattgtaaacttctttagcagtggagtaataaggggatcgtgatccctgatgcaagtacactgagaataaggatcggctaactccgtgccagcagccgcggtaatacggaggatccgagcgttatccggatttattgggtttaaagggtgcgcaggcggctttttaagtcagtggttaaatcgtgacgctcaacgtcatcacgccattgatactggagagcttgattgcggtcgaggtttgcggaattcgttgtgtagcggtgaaatgcatagatatgacgaagaacaccgattgcgtaggcagcagaccaggccgtaaatgacgctcatgcacgaaagtgcggggatcgaacaggattagataccctggta
>8b17e56086a1df057f780bfe7d1e69e0_D_4__Christensenellaceae_D_5__Christensenellaceae R-7 group
acgggaggcagcagtggggaatattgggcaatgggcgaaagcctgacccagcaacgccgcgtgagggaagaaggttttcggattgtaaacctctgtcctaagggaagaaggaagtgacggtaccttaggaggaagccccggctaactacgtgccagcagccgcggtaatacgtagggggcaagcgttgtccggaatgactgggcgtaaagggcgtgtaggcggcctgttaagttaggagtgaaagtcctgttttcaaggcgggaattgcttttaatactgatgggcttgagtgcagaagaggtaagtggaattcccagtgtagcggtgaaatgcgtagagattgggaggaacaccagtggcgaaggcgacttactgggctgtaactgacgctgaggcgcgaaagcgtggggagcaaacaggattagataccctggta
>7fb3ec5c8d86b19fa6db809a42f6ad63_D_4__Ruminococcaceae_D_5__Ruminococcaceae NK4A214 group
acgggaggcagcagtggggaatattgggcaatgggcgaaagcctgacccagcaacgccgcgtgaaggaagaaggttttcggattgtaaacttcttttatcagggacgaagaaagtgacggtacctgatgaataagccacggctaactacgtgccagcagccgcggtaatacgtaggtggcaagcgttatccggatttactgggtgtaaagggcgcgtaggcggggatgcaagtcaggtgtgaaatctatgggcttaacccataaactgcatttgaaactgtatctcttgagtgtcggagaggtagacggaattcctagtgtagcggtgaaatgcgtagatattaggaggaacaccagtggcgaaggcggtctactggacgataactgacgctgaggcgcgaaagcgtggggagcaaacaggattagataccctggta
>3278b28a8a3da797510bbac92cf2ccd3_D_4__Spirochaetaceae_D_5__Treponema 2
acgggaggcagcagctaagaatattccgcaatgcacgaaagtgtgacggagcgacgccgcgtggatgatgaaggccggaaggttgtaaaatccttttgaaaccgaggaataagtactgcagggaatggcagtatggtgactgtaagttttgaataagcaccggctaattacgtgccagcagccgcggtaacacgtaaggtgcgagcgttgttcggaattattgggcgtaaagggcatgtaggcggttatgcaagcttggtgtgaaatcccggagctcaactccggaactgcattgagaactacataacttgaatcactgaaggggaaccggaattccaggtgtaggggtgaaatctgtagatatctggaagaacaccaatggcgaaggcaggtttctggcagatgattgacgctgaggtgcgaaggtgcggggagcaaacaggattagataccctggta
>d53f9e34b8ec70927915cd8afad74b24_D_4__Lachnospiraceae_NA
acgggaggcagcagtggggaatattgcacaatgggggaaaccctgatgcagcgacgccgcgtgagtgaagaagtatttcggtatgtaaagctctatcagcaggaaagaaaatgacggtacctgactaagaagccccggctaactacgtgccagcagccgcggtaatacgtagggggcaagcgttatccggatttactgggtgtaaagggagcgtagacggcgatgcaagtctgaagtgaaagcccaaggctcaaccatgggactgctttggaaactgtattgctagagtgcaggagaggtaagtggaattcctagtgtagcggtgaaatgcgtagatattaggaggaacaccagtggcgaaggcggcttactggactgtaactgacgttgaggctcgaaagcgtggggagcaaacaggattagataccctggta
>c4f12da0e4b1f8c1f308df44a4f1068e_NA_NA
acggaaggcagcagtgaggaatattggacaatgggggcaaccctgatccagccaaaccgcgtgagggatgaaggtcctacggatcgtaaacctcttttatgtgggaataattagcggaacgtgttccgctttgaaggtaccacttgaataagcatcggctaactccgtgccagcagccgcggtaatacggaggatgcaggcgttatccggatttattaggtttaaagggtgcgcaggcgggacattaagtcggtggtgaaataccgtggcccaaccacggggctgccatcgatactgatgaccttgagtgcgtgtgacgtaggcggaatgtggagtgtagcggtgaaatgcttagatattccacagaacaccgattgcgaaggcagcctacgaatgcgtaactgacgctcatgcacgaaagcgcgggtagcgaacaggattagataccctggta
>7bffed82c36810add4cf5ca4f8503fe0_D_4__Prevotellaceae_D_5__Prevotellaceae UCG-003
acgggaggcagcagtgaggaatattggtcaatggtcgagagactgaaccagccaagtagcgtgaaggatgactgccctatgggttgtaaacttcttttgttcgggaataaagtgccgcacgtgtgcggttttgtatgtaccgttcgaataagcatcggctaattccgtgccagcagccgcggtaatacggaagatgcgagcgttatccggatttattgggtttaaagggagcgtaggcggcctgttaagtccgcggtcaaatgtcagggcccaaccttggcatgccgtggatactggcgggcttgaatgtgcacaaggaaggtggaattcgtcgtgtagcggtgaaatgcttagatatgacgaagaactccgattgcgaaggcagccttctggggcatgattgacgctgaggctcgaaagtgcgggaatcaaacaggattagataccctggta
>9ab8e8babf6eb756912a8c8c883a78c8_D_4__Ruminococcaceae_D_5__Saccharofermentans
acggaaggcagcagtggggaatattgggcaatgggcgcaagcctgacccagcaacgccgcgtgaaggatgaaggtcttcggattgtaaacttctttgatcagggacgaataaatgacggtacctgaagaacaagtcacggctaactacgtgccagcagccgcggtaatacgtaggtgacaagcgttatccggatttactgggtgtaaagggcgtgtaggcggtttggcaagtcagaagtgaaattcccgggcttaacttgggcgctgcttctgaaactgcttaacttgagtactggagaggatagtggaattcctagtgtagcggtaaaatgcacagatattaggaggaacaccggtggcgaaggcggctatctggacagtaactgacgctgaggcgcgaaagcacggggagcaaacaggattagataccctggta
>edb4635dd68f5b2a6204db1250c9c2c7_D_4__Lachnospiraceae_D_5__Marvinbryantia
acggaaggcagcagtggggaatattgcacaatgggggaaaccctgatgcagcgacgccgcgtgagtgaagaagttattcgtaatgtaaagctctatcagcagggaagaaaatgacggtacctgactaagaagccccggctaactacgtgccagcagccgcggtaatacgtagggggcaagcgttatccggatttactgggtgtaaagggagcgtagacggtctggcaagtctgatgtgaaaggcaggggctcaactcctggactgcattggaaactgtcagtcttgagtgtcggagaggtaagcggaattcctagtgtagcggtgaaatgcgtagatattaggaggaacaccagtggcgaaggcggcttactggacgataactgacgttgaggctcgaaagcgtggggagcaaacaggattagataccctggta
>fba711e4459ebf563657804a053c1455_D_4__F082_D_5__uncultured bacterium
acgggaggcagcagtgaggaatattggtcaatggacggaagtctgaaccagccatgccgcgtgagggacgacggccctatgggttgtaaacctcttttgccgcagagtaataagggtcctgcggggcccgatgagagtatgcggcgaataagcatcggctaactccgtgccagcagccgcggtaatacggaggatgcaagcgttatccggatttattgggtttaaagggtgcgtaggcggacgcgtaagtcagcggtgaaatatcccggctcaaccgggaggctgccgttgatactgcgcgactagagtccgaacggcgccggcggaatatgtaatgtagcggtgaaatgcatagatattacatagaacaccgatcgcgaaggcagctggcgaggacggcactgacgctgaggcacgaaggcgtggggatcaaacaggattagataccctggta
>87b93de061fd9700a532654f2f7669a1_D_4__p-251-o5_D_5__uncultured bacterium
acggaaggcagcagtgaggaatattggtcaatgggcggaagcctgaaccagccaagtcgcgtgaaggatgaaggtattatgtattgtaaacttctttagccagggggcaataaggcgtacgcgtacgccgatgagagtacctggagaataaggatcggctaactccgtgccagcagccgcggtaatacggaggatccgagcgttatccggatttattgggtttaaagggtgcgcaggcggctttttaagtcagtggttaaatcgtgacgctcaacgtcatcacgccattgatactggagagcttgattgcggtcgaggtttgcggaattcgtcgtgtagcggtgaaatgcatagatatgacgaagaacaccgattgcgtaggcagcagaccaggccgtaaatgacgctcatgcacgaaagtgcggggatcgaacaggattagataccctggta
>21cd759855afc046e4f112bb7e395c5c_D_4__Ruminococcaceae_D_5__Ruminococcaceae UCG-005
acgggaggcagcagtggggaatattgggcaatgggggaaaccctgacccagcaacgccgcgtgaaggaagaaggccttcgggttgtaaacttcttttaggtgggacgaacaaatgacggtaccaccagaaaaagcaacggctaactacgtgccagcagccgcggtaatacgtaggttgcaagcgttgtccggatttactgggtgtaaagggcgtgtaggcggagctgcaagtcagatgtgaaatcccggggctcaaccccggaactgcatttgaaactgtagcccttgagtatcggagaggcaagcggaattcctagtgtagcggtgaaatgcgtagatattaggaggaacaccagtggcgaaggcggcttgctggacgacaactgacgctgaggcgcgaaagcgtggggagcaaacaggattagataccctggta
>ffb4710053730643090d7ce05e2e4781_NA_NA
acgggaggcagcagtgaggaatattggtcaatgggcgagagcctgaaccagccaagtcgcgtgcgggaggaaggccctacgggtcgtaaaccgcttttgtacgggaataaaaaatcccacgtgtggggtcttgtaggtaccgtaagaataaggatcggctaactccgtgccagcagccgcggtaatacggaggatccgagcgttatccggatttattgggtttaaagggtgcgcaggcgggctagtaagtctccggtgaaatgtcagggctcaaccttggcactgccggagatactgttggccttgagagtggcggaggtatccggaatgtgtggtgtagcggtgaaatgcatagatatcacacagaacaccgattgcgaaggcaggataccataccatatctgacgctcaggcacgaaagcgtggggatcgaacaggattagataccctggta
>6a7f2be76ab3f9f5a81474bf1a485007_D_4__F082_D_5__uncultured bacterium
acgggaggcagcagtagggaatattggtcaatggggggaaccctgaaccagccatgccgcgtgagggaataaggccctacgggtcgtaaacctcttttaccgggggctaacgggcgtcgtgcgcggcgccgtgaaggtacccggggaataagcatcggctaactccgtgccagcagccgcggtaatacggaggatgcgagcgttatccggatttattgggtttaaagggtgcgcaggcgggctggtaagtcagcggtgaaatgtcggggctcaaccccggcagtgccgttgatactgtcggtcttgagtgcggtgaaggcaggcggaatgcagtgtgtagcggtgaaatgcgtagatatgctgcagaactccgatagcgaaggcagcttgccgtacctgcactgacgctcatgcacgaaagcgtggggatcaaacaggattagataccctggta
>0330512258d52ccde8e1f8c8c110cc00_D_4__Spirochaetaceae_D_5__Treponema 2
acgggaggcagcagctaagaatattccgcaatggacgaaagtctgacggagcgacgccgcgtggatgatgaaggtcggaagattgtaaaatccttttataactgaggaataagtactttgagagaaacggagtatggtgactgtaggttatgaataagcaacggctaattacgtgccagcagccgcggtaacacgtaagttgcgagcgttgttcggaattattgggcgtaaagggcatgtaggcggttttgcaagcttggtgtgaaatctcggagctcaactccgaaattgcgttgagaactgcataactagagtcactgaggggcaatcagaattccaggtgtaggggtgaaatctgtagatatctggaagaataccaatggcgaaggcaggttaccagcagatgactgacgctgaggtgcgaaggtgcggggagcaaacaggattagataccctggta
>5861bd61d21a002cd3616b691873a26d_D_4__Prevotellaceae_D_5__uncultured
acgggaggcagcagtgaggaatattggtcaatgggcgcaagcctgaaccagccaagtagcgtgcaggaagacggccctatgggttgtaaactgcttttgcgcgtgattaaagtgcggtacttgtgccgtattgcagttagcgcgcgaataaggaccggctaattccgtgccagcagccgcggtaatacggaaggtcctggtgttatccggatttattgggtttaaagggagcgtaggcggccgattaagcgtgctgtgaaatggcggggcccaaccccgtccctgcagcgcgaactggttggcttgggtacacgcaaggcaggcggaatttgtggtgtagcggtgaaatgcttagatatcacgaagaaccccgattgcgaaggcagcttgccggagtgttaccgacgctgaagctcgaaggtgcgggtatcgaacaggattagataccctggta
>3e49849a4da80918d93c6f89adb13b8e_D_4__Lachnospiraceae_D_5__Lachnospiraceae UCG-009
acgggaggcagcagtggggaatattggacaatgggggaaaccctgatccagcgacgccgcgtgagtgaagaagtatttcggtatgtaaagctctatcagcagggaagataatgacggtacctgactaagaagccccggctaactacgtgccagcagccgcggtaatacgtagggggcaagcgttatccggatttactgggtgtaaagggagcgtagacggcatggcaagtctgatgtgaaaacccggggctcaaccccgggactgcattggaaactgtcaggctagagtgcaggaggggtaagcggaattcctagtgtagcggtgaaatgcgtagatattaggaggaacaccggtggcgaaggcggcttactggactgtaactgacgttgaggctcgaaagcgtggggagcaaacaggattagataccctggta
>fc69b1a3400485aac7b96fb72b2a5c1c_D_4__Spirochaetaceae_D_5__Treponema 2
acggaaggcagcagctaagaatattccgcaatggacgaaagtctgacggagcgacgccgcgtggatgatgaaggtcgaaagattgtaaaatccttttggaagtgaggaataagcattgcagggaatggcagtgtggtgactgtagcttctgaataagcaacggctaattacgtgccagcagccgcggtaacacgtaagttgcgagcgttgttcggaattattgggcgtaaagggcatgtaggcggtcatgaaagtctgtagtgaaatccctgggcttaacccaggaactgctatggaaactgcaagactagaattactgaagggcaactggaattccaagtgtaggggtgaaatctgtagatatttggaagaacaccaatggcgaaggcaagttgctggcagataattgacgctgaggtgcgaaggtgcggggagcaaacaggattagataccctggta
>c76a18c89518d88a55a065e38fd4d4c1_D_4__Lachnospiraceae_NA
acgggaggcagcagtggggaatattgcacaatgggcgaaagcctgatgcagcgacgccgcgtgagcgaagaagtatttcggtatgtaaagctctatcagcagggaagataatgacggtacctgactaagaagcaccggctaaatacgtgccagcagccgcggtaatacgtatggtgcaagcgttatccggatttactgggtgtaaagggagcgtaggcggtatgctaagtctgatgtgaaagcccgaggctcaacctcggtactgcattggaaactggtaaactagagtgtcggaggggtaagtggaattcctagtgtagcggtgaaatgcgtagatattaggaggaacaccagtggcgaaggcggcttactggacgataactgacgctgaggctcgaaagcgtggggagcaaacaggattagataccctggta
>0a5bfc562b7cbd074025097253d5f76f_D_4__Fibrobacteraceae_D_5__Fibrobacter
acgggaggcagcagtagggaatattgcacaatggggggaaccctgatgcagcaacgccacgtgtgggaagaagcatttcggtgtgtaaaccactgtcgtgagggaataagacccgcccccgggcggggttgaatgtacctcgaaaggaagcaccggcaaacttcgtgccagcagccgcggtaatacgaggggtgcaagcgttgttcggaatcactgggcgtaaagggagcgtaggcggagaagcaagcggtctgtacaagaccggggcccaaccccggacctgcagaccggactgctcctcttggatagttcaggggcaggcggaattcctggtgtagcggtggaatgcgtagagatcaggaagaacaccgatggcgaaggcagcctgctggggactcatcgacgctgaggctcgaaagtgcgggtagcaaacaggattagataccctggta
>f98ae0dadd01f2296643e5437ba03fca_D_4__Ruminococcaceae_D_5__Ruminococcaceae UCG-010
acgggaggcagcagtggggaatattgggcaatgggcgaaagcctgacccagcaacgccgcgtgagggaagaaggtcttcggattgtaaacctttgtcttatgggacgataatgacggtaccataggaggaagccacgactaactacgtgccagcagtcgcggtaatacgtaggtggcgagcgttatccggaattattgggtgtaaagggtgcgtaggcgggatgtaaagtcagatgtgaaataccgcagcttaactgcggggctgcatttgaaacttatgttcttgagtgcggtagaggtaagtggaattcccagtgtagcggtgaaatgcgtagatattgggaggaacaccagtggcgaaggcgacttactgggccgttactgacgctgaggcacgaaagtgtggggagcaaacaggattagataccctggta
>cf3a4be837e2e30cd342dcb9b079f72d_D_4__Ruminococcaceae_D_5__Candidatus Soleaferrea
acgggaggcagcagtgggggatattgcacaatgggcgaaagcctgatgcagcgacgccgcgtgagggaagacggttttcggattgtaaacctctgtcttcggggacgaaaaaggacggtacccgaggaggaagccacggctaactacgtgccagcagccgcggtaatacgtaggtggcaagcgttgtccggaattactgggtgtaaagggagagtaggcgggattgcaagtccgttgttaaatctatcggctcaaccggtagctgcggcggaaactgtagttcttgagtgaagtagaggcaggcggaattcctagtgtagcggtgaaatgcgtagatattaggaggaacaccagtggcgaaggcggcctgctgggctttaactgacgctgaggctcgaaagtgtggggagcaaacaggattagataccctggta
>39c93257512ad43661c8131418061ccf_D_4__Lachnospiraceae_D_5__[Eubacterium] ruminantium group
acgggaggcagcagtggggaatattgcacaatgggcgaaagcctgatgcagcgacgccgcgtgagcgatgaagtatttcggtatgtaaagctctatcagcagggaagataatgacggtacctgactaagaagcaccggctaaatacgtgccagcagccgcggtaatacgtatggtgcaagcgttatccggatttactgggtgtaaagggtgcgtaggtggtatggcaagtcagaagtgaaaactatgggctcaacccatagactgcttttgaaactgtcaaactagagtgcaggagaggaaagaagaattcctagtgtagcggtgaaatgcgtagatattaggaggaataccagtggcgaaggcgtctttctggactgttactgacactgaggcacgaaagcgtggggagcaaacaggattagataccctggta
>451d1b45002b3759118263719b108f6c_D_4__Eggerthellaceae_D_5__uncultured
acgggaggcagcagtggggaattttgcgcaatgggggaaaccctgacgcagcaacgccgcgtgcgggacggaggccttcgggctgtaaaccgctttcagcagggaagactttgacggtacctgcagaagaagctccggctaactacgtgccagcagccgcggtaatacgtagggggcgagcgttatccggattcattgggcgtaaagcgcgcgtaggcggctgcctaagcggagtttctaatcttggggctcaacctcaagccggactccgaactgggcggctcgagtgcggtaggggcaggcggaattccacgtgtagcggtgaaatgcgcagatatgtggaggaacaccgatggcgaaggcagcctgctgggccgtcactgacgctgaggcgcgaaagccgggggagcgaacaggattagataccctggta
>c8c6448c60f77c32080cff0dd0627934_D_4__Lachnospiraceae_NA
acgggaggcagcagtgggggatattgcacaatgggggaaaccctgatgcagcgacgccgcgtgagtgaagaagtatttcggtatgtaaagctctatcagcagggaagaaaatgacggtacctgactaagaagctccggctaaatacgtgccagcagccgcggtaatacgtatggagcaagcgttatccggatttactgggtgtaaagggagcgtagacggttaagcaagtctgaagtgaaaggtgtgggctcaacccgcaaactgctttggaaactgtttaactagagtgtcggagaggtaagtggaattcctagtgtagcggtgaaatgcgtagatattaggaggaacaccagtggcgaaggcggcttactggacgataactgacgttgaggctcgaaagcgtggggagcaaacaggattagataccctggta
>279fd12e88883caa4be86d07947ee571_D_4__Bacteroidales RF16 group_D_5__uncultured bacterium
acgggaggcagcagtgaggaatattggtcaatgggcgagagcctgaaccagccaagtcgcgtgaaggatgaaggttctatggattgtaaacttcttttgttcgagggtaaagtgagtcacgtgtgatttattgcaagtatcgaacgaataagcatcggctaactccgtgccagcagccgcggtaatacggaggatgcgagcgttatccggatttattgggtttaaagggtgcgtaggcgggatgttaagtcagcggttaaatagtgtagctcaactatactttgccgttgaaactggcgttcttgagtgtaaacgaggtaggcggaatgtgacgtgtagcggtgaaatgcttagatatgtcacagaaccccgattgcgaaggcagcttaccaggatacaactgacgctgaggcacgaaagcgtgggtatcaaacaggattagataccctggta
>c24db3e9e672d5e8d68e510f9efbda30_D_4__Prevotellaceae_D_5__Prevotellaceae UCG-004
acggaaggcagcagtgaggaatattggtcaatggtcggaagactgaaccagccaagtagcgtgaaggatgactgccctatgggttgtaaacttcttttatgcgggaataaaaaggattacgtgtagtctgttgcatgtaccgcatgaataaggatcggctaattccgtgccagcagccgcggtaatacggaagatccgagcgttatccggatttattgggtttaaagggagcgtaggcgggcctttaagtcagtggtcaaagcgtgtggctcaaccataccacgccgttgatactggaggccttgagtgcacataaggatggtggaattcatggtgtagcggtgaaatgcttagatatcatgaagaactccgattgcgaaggcagctgtccggggtgtaactgacgctaatgctcgaaagtgcgggtatcaaacaggattagataccctggta
>d57ee8222583aaea842d378c624daf98_D_4__Lactobacillaceae_D_5__Lactobacillus
acgggaggcagcagtagggaatcttccacaatgggcgaaagcctgatggagcaacgccgcgtgagtgaagaaggtcttcggatcgtaaagctctgttgttagagaagaacactgatgagagtaactgttcatcagttgacggtatctaaccagcaagtcacggctaactacgtgccagcagccgcggtaatacgtaggtggcaagcgttatccggatttattgggcgtaaagggaacgcaggcggttttttaagtctgatgtgaaagccttcggcttaaccggagaatagcattggaaactggaagacttgagtgcagaagaggagagtggaattccatgtgtagcggtgaaatgcgtagatatatggaggaacaccagtggcgaaagcggctctctggtctgtaactgacgctgaggttcgaaagcgtgggtagcaaacaggattagataccctggta
>b4b661cd2c947d03f4cdbeb89c33fee7_D_4__Spirochaetaceae_D_5__Treponema 2
acgggaggcagcagctaagaatattccgcaatggacgaaagtctgacggagcgacgccgcgtggatgatgaaggtcggaagattgtaaaatccttttatgactgaggaataatcacgggagtggaaagcctgtgaggtgactgtaggtcatgaataagcaacggctaattacgtgccagcagccgcggtaacacgtaagttgcgagcgttgttcgaaattattgggcgtaaagggcatgtaggcggttttgcaagcttggtgtgaaatctcggagctcaactccgaaattgcgttgagaactgcatgactagagtcactgaggggcaatcagaattccaggtgtaggggtgaaatctgtagatatctggaagaataccaatggcgaaggcaggttaccagcagatgactgacgctgaggtgcgaaggtgcggggagcaaacaggattagataccctggta
>32d05e1d4e3a4861f9d23c04a27c5f8c_D_4__F082_D_5__uncultured bacterium
acgggaggcagcagtgaggaatattggtcaatggtcggaagactgaaccagccatgccgcgtgggggagggaggccctatgggttgtaaaccccttttgcccgggagtaataaggcggacgcgtccgccgatgagagtaccgggagaataagcatcggctaactccgtgccagcagccgcggtaatacggaggatgcgagcgttatccggatttattgggtttaaagggtgcgtaggcgggctgataagtcagcggtgaaatatcccggctcaaccgggaggctgccgttgatactgtcggccttgagtccgaacggcgccggcggaatgtgtcatgtagcggtgaaatgcatagatatgacacagaacaccgatcgcgaaggcagctggcgaggacgcgactgacgctgaggcacgaaagcgtggggatcaaacaggattagataccctggta
>abc811818313cd2437eb09e3d0d5232b_D_4__F082_D_5__uncultured bacterium
acgggaggcagcagtaagggatattgggcaatgggggcgaccctgacccagccatgccgcgtgagggaatgaggccctacgggtcgtgaacctcttttgcctggggataacggcgtccacgcgatgggcgcgtgcaggtaccaggcgaataagcatcggctaactccgtgccagcagccgcggtaatacggaggatgcgagcgttatccggattcattgggtttaaagggtgcgcaggcggcccgtcaagtcagcggtgaaatccgggggcccaacccccgaagtgccgttgatactgtcgggctggaatgcggtcgaggcgggcggaatgtggcgtgtagcggtgaaatgcatagatatgccacagaactccgatagcgaaggcagctcgccaggcctgcattgacgctcgggcacgaaagcgtggggatcgaacaggattagataccctggta
>ed155d56a1acf0f311f3fa925b88dc0e_D_4__Rikenellaceae_D_5__Rikenellaceae RC9 gut group
acgggaggcagcagtgaggaatattggtcaatggtcggaagactgaaccagccatgccgcgtgaaggattaaggccctatgggtcgtaaacttcttttgtacgggagcaataagagccacgtgtggttcgatgagagtaccgtacgaataagcatcggctaactccgtgccagcagccgcggtaatacggaggatgcaagcgttatccggatttattgggtttaaagggtgcgtaggcggtatggtaagtcagcggtgaaatgtccacgcttaacgtggaacttgccgttgatactgtcgtactggaattcggttgtcgtgggaggaatgtgtagtgtagcggtgaaatgcatagatattacacagaacaccgattgcgaaggcatctcacgaagccgcgattgacgctgaggcacgaaagtgcggggatcaaacaggattagataccctggta
>2a4dee87ec247ef4260d856fbb4ead95_D_4__Spirochaetaceae_D_5__Treponema 2
acggaaggcagcagctaagaatattccgcaatggacgaaagtctgacggagcgacgccgcgtggatgatgaaggtcggaagattgtaaaatccttttaagcatgaagaataagcgggacaggtaatggttccgtggtgacggtagtgcttgaataagcaacggctaattacgtgccagcagccgcggtaatacgtaagttgcgagcgttgttcggaattattgggcgtaaagggcatgtaggcggatatgcaagcttggtgtgaaaggcgggagcttaactcccgaactgcgttgagaactgcataactagagtgactgaggggcaggcagaattccaggtgtaggggtgaaatctgtagatatctggaagaataccaatggcgaaggcagcctgccagcagatgactgacgctgaggtgcgaaggtgcggggagcaaacaggattagataccctggta
>f92ad937bc544a112140fd45c81330b3_D_4__Lachnospiraceae_NA
acgggaggcagcagtggggaatattgcacaatgggggaaaccctgatgcagcgacgccgcgtgagtgaagaagtatttcggtatgtaaagctctatcagcagggaagaaagtgacggtacctgactaagaagccccggctaactacgtgccagcagccgcggtaatacgtagggggcaagcgttatccggatttactgggtgtaaagggagcgcagacggtaagataagtctgatgtgaaaacccggggctcaaccccgggattgcattggaaactgtagaactagagtgcaggagaggtaagcggaattcctagtgtagcggtgaaatgcgtagatattaggaggaacaccagtggcgaaggcggcttactggactgtaactgacgttgaggctcgaaagcgtggggagcaaacaggattagataccctggta
>6c121cd7c67e65e90cd438353a16efca_D_4__Prevotellaceae_D_5__Prevotella 1
acggaaggcagcagtgaggaatattggtcaatggacggaagtctgaaccagccaagtagcgtgcaggatgacggccctatgggttgtaaactgcttttatatggggataaaaaagagtacgtgtactttcttgcaggtaccatatgaataaggaccggctaattccgtgccagcagccgcggtaatacggaaggtccgggcgttatccggatttattgggtttaaagggagcgtaggcggtattttaagcgtgttgtgaaatgtagatgctcaacatctgaattgcagcgcgaactggagtacttgagtgcgcaggaagttggcggaattcgtcgtgtagcggtgaaatgcttagatatgacgaagaactccgattgcgaaggcagctgactgtagcgtaactgacgctgaagctcgaaggtgcgggtatcgaacaggattagataccctggta
>f05d313b0631cb243ae81fd98285ce38_D_4__Lactobacillaceae_D_5__Lactobacillus
acgggaggcagcagtagggaatcttccacaatgggcgaaagcctgatggagcaacgccgcgtgagtgaagaaggtcttcggatcgtaaagctctgttgttagagaagaacactgatgagagtaactgttcatcagttgacggtatctaaccagcaagtcacggctaactacgtgccagcagccgcggtaatacgtaggtggcaagcgttatccggatttattgggcgtaaagggaacgcaggcggttttttaagtctgatgtgaaagccttcggcttaaccggagaatagcattggaaactggaagacttgagtgcagaagaggagagtggaactccatgtgtagcggtgaaatgcgtagatatatggaagaacaccagtggcgaaagcggctctctggtctgtaactgacgctgaggttcgaaagcgtgggtagcaaacaggattagataccctggta
>8e44018eebc6adb63247dba352f80ab1_D_4__Prevotellaceae_NA
acggaaggcagcagtgaggaatattggtcaatgggcggaagcctgaaccagccaagtagcgtgcaggatgacggccctatgggttgtaaactgcttttgtgcggggataaaaagcgggacgtgtcccgccttgtaggtaccgcaagaaaaaggaccggctaattccgtgccagcagccgcggtaatacggaaggtccgggcgttatccggatttattgggtttaaagggagcgcaggcggccttttaagcgtgtggtgaaatgtaggcgctcaacgtctgcactgccacgcgaactggagggcttgggtgcggtgaacgctggcggaattcgtggtgtagcggtgaaatgcttagatatcacgaagaactccgattgcgaaggcagctggcggtaccgttaccgacgctcatgctcgaaagtgtgggtatcgaacaggattagataccctggta
>293928d3ed9b358469f0801d3134d1c1_NA_NA
acgggaggcagcagtgaggaatattggtcaatggacggaagtctgaaccagccaagtcgcgtgcgggacgaaggccctacgggtcgtaaaccgcttttgtacggggataaagtcacccacgtgtgggtgtttgtaggtaccgtaagaataaggatcggctaactccgtgccagcagccgcggtaatacggaggatccgagcgttatccggatttattgggtttaaagggtgcgcaggcgggctgctaagtctccggtgaaatgtcagggctcaaccttggcactgccggagatactggcggccttgagagtggcggaggtatccggaatgtgtggtgtagcggtgaaatgcatagatatcacacagaacaccgattgcgaaggcaggataccataccatatctgacgctcaggcacgaaagcgtggggatcgaacaggattagataccctggta
>dea727e7f2d6691d9ddd8ce06ae7196c_D_4__Spirochaetaceae_D_5__Treponema 2
acgggaggcagcagctaagaatattccgcaatggacgaaagtctgacggagcgacgccgcgtggatgatgaaggtcggaagattgtaaaatccttttaagcatgaagaataagcgggacaggtaatggttccgtggtgacggtagtgcttgaataagcaacggctaattacgtgccagcagccgcggtaatacgtaagttgcgagcgttgttcggaattattgggcgtaaagggcatgtaggcggatatgcaagcttggtgtgaaaggcgggagctcaactcccggactgcgttgagaactgcataactagagtgactgaggggcaggcagaattccaggtgtaggggtgaaatctgtagatatctggaagaataccaatggcgaaggcagcctgccagcagatgactgacgctgaggtgcgaaggtgcggggagcaaacaggattagataccctggta
>cc8bedd8d254f75a1db5923d38ef5f38_D_4__Lachnospiraceae_NA
acgggaggcagcagtggggaatattgcacaatgggggaaaccctgatgcagcgacgccgcgtgagtgaagaagtatttcggtatgtaaagctctatcagcagggaagataatgacggtacctgactaagaagccccggctaactacgtgccagcagccgcggtaatacgtagggggcaagcgttatccggatttactgggtgtaaagggagcgtagacggtttggcaagtctgaagtgaaagcccggggctcaaccccggtattgctttggaaactgttgaactagagtgccggaggggtaagcggaattcctagtgtagcggtgaaatgcgtagatattaggaggaacaccagtggcgaaggcggcttactggacggtaactgacgttgaggctcgaaagcgtggggagcaaacaggattagataccctggta
>a643ba458f7eaabdb6d37b975ac981da_D_4__Ruminococcaceae_D_5__Ruminococcus 1
acgggaggcagcagtggggaatattgcacaatgggcgcaagcctgatgcagcgatgccgcgtgagggaagaaggttttcggattgtaaacctctgtcaacagggacgaaaatgacggtacctgtgaaggaagctccggctaactacgtgccagcagccgcggtaatacgtagggagcaagcgttatccggaattactgggtgtaaagggagtgtaggcgggactgtaagtcagatgtgaaatataccggctcaactggtagactgcatttgaaactgcggttcttgagtgaagtagaggtaagcggaattcctagtgtagcggtgaaatgcgtagatattaggaggaacatcagtggcgaaggcggcttactgggctttaactgacgctgaggctcgaaagcgtggggagcaaacaggattagataccctggta
>968e96bf539f85a4aa52ef34ab47723c_D_4__Lachnospiraceae_NA
acggaaggcagcagtggggaatattggacaatgggggaaaccctgatccagcgacgccgcgtgagtgaagaagtatttcggtatgtaaagctctatcagcaaggaagaaaatgacggtacttgactaagaagccccggctaactacgtgccagcagccgcggtaatacgtagggggcaagcgttatccggatttactgggtgtaaagggagcgtagacggcaatgtaagtctgaagtgaaagccccgggctcaacccgggaactgctttggaaactgtatagctagagtgcaggagaggtaagtggaattcctagtgtagcggtgaaatgcgtagatattaggaggaacaccagtggcgaaggcggcttactggactgtaactgacgttgaggctcgaaagcgtggggagcaaacaggattagataccctggta
>35a0de5eb80100ab77fcf07b3d21be45_D_4__Ruminococcaceae_NA
acgggaggcagcagtgggggatattgcacaatgggggaaaccctgatgcagcaatgccgcgtgagggaagaaggtcttcggattgtaaacctaagtagtcagggatgaagaaagtgacattacctgaagagtaagctccggctaactacgtgccagcagccgcggtaatacgtagggagcgagcgttgtccggatttactgggtgtaaagggtgcgtaggcgggcttgcaagtcaggcgtgaaataccggggcttaactccggggctgcgcttgaaactgtaagtcttgagtgaagtagaggcaggcggaattcccagtgtagcggtgaaatgcgtagatattgggaggaacaccagtggcgaaggcggcctgctgggctttaactgacgctgaggcacgaaagtatggggagcaaacaggattagataccctggta
>0617a41684aec2be71b56b1f2025a3bf_D_4__Succinivibrionaceae_NA
acggaaggcagcagtagggaatattgcacaatggggggaaccctgatgcagccatgccgcgtgtgtgaagaaggccttcgggttgtaaagcactttcggaggggaggaaaatgacgttaccctcagaagaagcaccggctaactccgtgccagcagccgcggtaatacggagggtgcaagcgttaatcggaataactgggcgtaaagggcatgcaggcggttgtataagtagggtgtgaaatccccgggctcaacctgggaactgcattctaaactgtacaactagagtattgcagggggagacggaattccaggtgtagcggtggaatgcgtagatatctggaagaacaccaaaggcgaaggcagtctcctgggcaaatactgacgctcatatgcgaaagcgtgggtagcaaacaggattagataccctggta
>b55a7ae95501c246cfcb827923c81e45_D_4__Lachnospiraceae_D_5__Lachnospiraceae AC2044 group
acgggaggcagcagtggggaatattggacaatgggggaaaccctgatccagcgacgccgcgtgagtgaagaagtatttcggtatgtaaagctctatcagcaaggaagaaaatgacggtacttgactaagaagctccggctaaatacgtgccagcagccgcggtaatacgtatggagcaagcgttatccggatttactgggtgtaaagggagcgtagacggtaaagcaagtctgaagtgaaatcccggggctcaaccccggaactgctttggaaactgtttaactagagtgcaggagaggtaagcggaattcctagtgtagcggtgaaatgcgtagatattaggaggaacaccagtggcgaaggcggcttactggactgtaactgacgttgaggctcgaaagcgtggggagcaaacaggattagataccctggta
>89429e5a5567e0e697621b48180caca2_D_4__Family XIII_D_5__Family XIII AD3011 group
acgggaggcagcagtggggaatattgcacaatgggggaaaccctgatgcagcaacgccgcgtgaaggatgaaggcccttgggtcgtaaacttctgttctaagggaagataatgacggtaccttaggagcaagtcccggctaactacgtgccagcagccgcggtaatacgtagggggcaagcgttatccggaattattgggcgtaaagagtgcgtaggtggtttcctaagcatggggtttaaggcaatggcttaaccattgttcgccccatgaactgggtgacttgagttctggagaggaaagcggaattcctagtgtagcggtgaaatgcgtagatattaggaggaacaccagtggcgaaggcggctttctggacagatactgacactgaggcacgaaagtgtggggagcaaacaggattagataccctggta
>a3c895159f88863dc9b680ea4bbdc246_D_4__Bacteroidales UCG-001_NA
acgggaggcagcagtgaggaatattggtcaatgggcgagagcctgaaccagccaagtagcgtgcaggatgacggccctatgggttgtaaactgcttttaaccgggaataacgttaccttcgtgaaggtaagtgcatgtaccggttgaataaggatcggctaactccgtgccagcagccgcggtaatacggaggattcgagcgttatccggatttattgggtttaaagggagcgtaggcgggaagtcaagtcagctgtgaaatgtagacgctcaacgtctgcactgcagttgaaactggttttcttgagtgcgtaagaggcaggcggaattcgtcgtgtagcggtgaaatgcttagatatgacgaagaactcctattgcgaaggcagcttgctgggccgcaactgacgctgaagctcgaaggtgcgggtatcgaacaggattagataccctggta
>58f6695b7ec980cb46999ef63a7165f3_D_4__Rikenellaceae_D_5__hoa5-07d05 gut group
acgggaggcagcagtgaggaatattggtcaatggtcggaagactgaaccagccaagtcgcgtgcaggaagacggtcctatggattgtaaactgcttttgtacgggaataaagtgcgggacgtgtcccgtttggaatgtaccgtaagaataagggtcggctaactccgtgccagcagccgcggtaatacggaggacccgagcgttatccggatttattgggtttaaagggtgcgcaggcggaggattaagtcagcggtgaaattctcatgctcaacatgagaactgccattgatactggtccccttgagagatgtcgaggatggcggaatgtgatgtgtagcggtgaaatgcttagatatgtcacagaacaccgattgcgaaggcagctgtccagagatcttctgacgctcaggcacgaaagcatgggtatcaaacaggattagataccctggta
>6b5d5207d2188cbe6b80373ea36e2cf1_D_4__Spirochaetaceae_D_5__Treponema 2
acggaaggcagcagctaagaatattccgcaatggacgaaagtctgacggagcgacgccgcgtggatgatgaaggtcggaagattgtaaaatccttttataactgaggaataagtctggtgagagaaacgccggatggtgactgtaggttatgaataagcaacggctaattacgtgccagcagccgcggtaacacgtaagttgcgagcgttgttcggaattattgggcgtaaagggcatgtaggcggttttgcaagcttggtgtgaaatctcggagctcaactccgaaattgcgttgagaactgcatgactggagtcactgaggggcaatcagaattcctggtgtaggggtgaaatctgtagatatcaggaagaataccaatggcgaaggcaggttaccagcagatgactgacgctgaggtgcgaaggtgcggggagcaaacaggattagataccctggta
>0e68af1325a50c78164fda743a071f74_D_4__Lachnospiraceae_NA
acggaaggcagcagtggggaatattgcacaatgggggaaaccctgatgcagcgacgccgcgtgagtgaagaagtatttcggtatgtaaagctctatcagcagggaagaaaatgacggtacctgactaagaagccccggctaactacgtgccagcagccgcggtaatacgtagggggcaagcgttatccggatttactgggtgtaaagggagcgtagacggcgatgcaagtctgatgtgaaagcccggggctcaaccccggcactgcattggaaactgtgttgctagagtgcaggagaggtaagtggaattcctagtgtagcggtgaaatgcgtagatattaggaggaacaccagaggcgaaggcggcttactggactgtaactgacgttgaggctcgaaagcgtggggagcaaacaggattagataccctggta
>5c266430582de49aef78e20b85238198_D_4__Bacteroidales RF16 group_D_5__uncultured bacterium
acgggaggcagcagtgaggaatattggtcaatgggcggaagcctgaaccagccaagtcgcgtgaaggatgaaggttctatggattgtaaacttcttttgttcgagggtaaagtgagggtcgtgacccttattgcaagtatcgaacgaataagcatcggctaactccgtgccagcagccgcggtaatacggaggatgcgagcgttatccggatttattgggtttaaagggtgcgtaggcgggctattaagtcagcggtcaaatcgtgttgctcaacaatactgagccgttgaaactggtggtcttgagtgtaaatgaggtaggcggaatgtgacgtgtagcggtgaaatgcttagatatgtcacagaaccccgattgcgaaggcagcttaccaagatacaactgacgctgaggcacgaaagcgtgggtatcaaacaggattagataccctggta
>a50cf6e19bf378e4b30bcdd136673aee_D_4__Christensenellaceae_D_5__Christensenellaceae R-7 group
acgggaggcagcagtggggaatattgggcaatgggcgaaagcctgacccagcaacgccgcgtggaggaagaaggttttcggatcgtaaactcctgtccttggtgaagaggagaagacggtagccaaggaggaagccccggctaactacgtgccagcagccgcggtaatacgtagggggcaagcgttgtccggaatgattgggcgtaaagggcgcgtaggcggcctggtaagtctgaagtgaaagtcctggctttaagttgggaattgctttggatactgtcgggcttgagtgcaggagaggtcagtggaattcccagtgtagcggtgaaatgcgtagagattgggaggaacaccagtggcgaaggcgactgactggactgtaactgacgctgaggcgcgaaagtgtggggagcaaacaggattagataccctggta
>f41905943eb01544e803dec94d5c5de0_D_4__Spirochaetaceae_D_5__Treponema 2
acgggaggcagcagctaagaatattccgcaatggacgaaagtctgacggagcgacgccgcgtggatgatgaaggtcggaagattgtaaaatccttttataactgaggaataagcgttatcagagaaaggtaatgtggtgactgtaggttatgaataagcaacggctaattacgtgccagcagccgcggtaacacgtaagttgcgagcgttgttcggaattattgggcgtaaagggcatgtaggcggttttgcaagcttgatgtgaaaggcaggagcttaactcctggactgcgttgagaactgcatgactagagtcactgaggggcaatcagaattccaggtgtaggggtgaaatctgtagatatctggaagaataccaatggcgaaggcaggttaccagcagatgactgacgctgaggtgcgaaggtgcggggagcaaacaggattagataccctggta
>af71ebb32e432b9f16c788490e12f4a1_D_4__Lachnospiraceae_D_5__Blautia
acgggaggcagcagtggggaatattgcacaatgggggaaaccctgatgcagcgacgccgcgtgaaggaagaagtatctcggtatgtaaacttctatcagcagggaagaaagtgacggtacctgactaagaagccccggctaactacgtgccagcagccgcggtaatacgtagggggcaagcgttatccggatttactgggtgtaaagggagcgtagacggcaagacaagtctgaagtgaaaggcatgggctcaacctgtggactgctttggaaactgccttgcttgagtgccggaggggtaagcggaattcctagtgtagcggtgaaatgcgtagatattaggaggaacaccagtggcgaaggcggcttactggacggtaactgacgttgaggctcgaaagcgtggggagcaaacaggattagataccctggta
>d87ef3634549cc97b8f65929eb2cd09b_D_4__Prevotellaceae_D_5__Prevotellaceae UCG-001
acgggaggcagcagtgaggaatattggtcaatgggcgggagcctgaaccagccaagtagcgtggaggatgacggccctacgggttgtaaactccttttgccgggggataaaaaacgggacgtgtcccgtcttgcaggtacccgcgcgaataaggaccggctaattccgtgccagcagccgcggtaatacggaaggtccgagcgttatccggatttattgggtttaaagggagcgcaggcggagaggcaagccagccgtaaaatcgttgagctcaactcaatctcgcggttggaactgcttcccttgagtgcacgagaggatggtggaattcgtggtgtagcggtgaaatgcatagatatcacgaagaactccgattgcgaaggcagccatctggcgtgttactgacgctcatgctcgaaggcgcgggtatcaaacaggattagataccctggta
>f989f6fe0f81fded32e8337513d56382_D_4__Lachnospiraceae_D_5__[Eubacterium] hallii group
acggaaggcagcagtggggaatattgcacaatgggggaaaccctgatgcagcaacgccgcgtgagtgaagaagtatttcggtatgtaaagctctatcagcagggaagataatgacggtacctgactaagaagcaccggctaaatacgtgccagcagccgcggtaatacgtatggtgcaagcgttatccggatttactgggtgtaaagggtgcgtaggtggcatggtaagtcagatgtgaaataccggggctcaaccccggggctgcatttgaaactgccaggctggagtacaggagaggcaagcggaattcctagtgtagcggtgaaatgcgtagatattaggaggaacaccagtggcgaaggcggcttgctggactgttactgacactgaggcacgaaagcgtggggagcaaacaggattagataccctggta
>b4e970b8b66f1e045b6aaf1005461bff_D_4__Spirochaetaceae_D_5__Treponema 2
acggaaggcagcagctaagaatattccgcaatggacgaaagtctgacggagcgacgccgcgtggatgatgaaggccggaaggttgtaaaatccttttatacatgaggaataagcagagcaggaaatggctttgtggtgactgtagtgtatgaataagcaacggctaattacgtgccagcagccgcggtaacacgtaagttgcgagcgttgttcggaattattgggcgtaaagggcatgtaggcggttttgcaagcttggtgtgaaaggcaggagcttaactcctggactgcgttgagaactgcaagactagagttactgaagagcaatcagaattccaggtgtaggggtgaaatctgtagatatctggaagaataccaatggcgaaggcaggttgctggcagatgactgacgctgaggtgcgaaggtgcggggagcaaacaggattagataccctggta
>64ff13c5ba8124db56236b23e8ca8d25_D_4__Spirochaetaceae_D_5__Treponema 2
acgggaggcagcagctaagaatattccacaatggacgaaagtctgatggagccacgccgcgtggacgatgaaggtcggaagattgtaaagtcctttagcaagtgaggaataagcaggataggtaatgattctgtggtgactgtagcttgagaataagggtcggctaattacgtgccagcagccgcggtaacacgtaagaccctagcgttattcggaattattgggcgtaaagggcatgtaggcggtttgataagtcagaagtgaaataccggagctcaactccggtgctgcttttgatactgttgaacttgagtcagtgaggcgaaactggaattcctagtgtaggggtgaaatctgtagatattaggaagaacaccggtggcgaaggcaggtttcgagcacatgactgacgctgaggtgcgaaggtgcggggagcaaacaggattagataccctggta
>e46ab3e94e11aeee03cc41510904ddd7_D_4__Paludibacteraceae_D_5__uncultured
acgggaggcagcagtgaggaatattggtcaatgggcgagagcctgaaccagccaagtcgcgtgagggaagacggccctatgggttgtaaacctcttttgcgcgggaataaagagccccatgcgtggggtgttgcatgtaccgcgcgaataaggatcggctaactccgtgccagcagccgcggtaatacggaggatccgagtgttatccggatttattgggtttaaagggtgcgtaggcgggacgtcaagtcagtggtgaaatggtgcggctcaaccgtagcattgccgttgaaactggggttcttgagtgcgaatgaggtgggcggaatgtgtcatgtagcggtgaaatgcatagatatgacacagaacaccgattgcgaaggcagctcactgggacgcaactgacgctgaggcacgaaagtgcggggatcgaacaggattagataccctggta
>6ba42d233aa58bcaae231e29d51c79ba_D_4__Ruminococcaceae_D_5__Ruminococcaceae UCG-010
acgggaggcagcagtggggaatattgggcaatgggcgaaagcctgacccagcgacgccgcgtgagggaagaaggtcttcggattgtaaacctctttcagcagggaagaagcaagtgacggtacctgcagaagaagtcacggctaactacgtgccagcagccgcggtaatacgtaggtggcgagcgttatccggaattactgggtgtaaagggtgtgtaggcggagaagcaagtcaggcgtgaaatttatgggctcaacccataaactgcgcttgaaactgtttcccttgagagtgggagaggtaaacggaattcctggtgtagtagtgaaatgcgtagatatcaggaggaacaccggtggcgaaggcggtttactggaccacaactgacgctgagacacgaaagcgtggggagcaaacaggattagataccctggta
>51e65b7947a369051bfcae15701d2cad_D_4__Lachnospiraceae_NA
acgggaggcagcagtggggaatattggacaatgggggaaaccctgatccagcgacgccgcgtgagtgaagaagtatttcggtatgtaaagctctatcagcaagaaagaaaatgacggtacttgactaagaagccccggctaactacgtgccagcagccgcggtaatacgtagggggcaagcgttatccggatttactgggtgtaaagggagcgtagacggcgatgcaagtctgaagtgaaagcccggggctcaaccccggaactgctttggaaactgtatagctagagtgcaggagaggtatgtggaattcctagtgtagcggtgaaatgcgtagatattaggaggaacaccagtggcgaaggcgacatactggactgtaactgacgttgaggctcgaaggcgtggggagcaaacaggattagataccctggta
>74bfe21294652c38ee1746e7e34c6442_D_4__Ruminococcaceae_D_5__Ruminococcaceae UCG-005
acggaaggcagcagtggggaatattgggcaatgggggaaaccctgacccagcaacgccgcgtgaaggaagaaggctttcgggttgtaaacttcttttaccagggacgaaggacgtgacggtacctggagaaaaagccacggctaactacgtgccagcagccgcggtaatacgtaggtggcaagcgttgtccggatttactgggtgtaaagggcgtgtaggcggagcagcaagtcagaagtgaaatctccgggcttaacccggaaactgcttttgaaactgttgcccttgagtatcggagaggcaggcggaattcctagtgtagcggtgaaatgcgtagatattaggaggaacaccagtggcgaaggcggcctgctggacgacaactgacgctgaggcgcgaaagcgtggggagcaaacaggattagataccctggta
>b7fcdd9547cd7a71f173a7afb1c17113_D_4__Spirochaetaceae_D_5__Treponema 2
acgggaggcagcagctaagaatattccgcaatggacgaaagtctgacggagcgacgccgcgtggatgatgaaggccggaaggttgtaaaatccttttataactgaggaataagtctggtgagagaaacgccggatggtgactgtaggttatgaataagcaacggctaattacgtgccagcagccgcggtaacacgtaagttgcgagcgttgttcggaattattgggcgtaaagggcatgtaggcggttttgcaagcttggtgtgaaattccggggctcaactccggaactgcgttgagaactgcataactagagtcactgaggggcaatcagaattcctggtgtaggggtgaaatctgtagatatcaggaagaataccaatggcgaaggcaggttaccagcagatgactgacgctgaggtgcgaaggtgcggggagcaaacaggattagataccctggta
>4085fcca08c1f545e67c4e398e96fd0b_D_4__Spirochaetaceae_D_5__Treponema 2
acgggaggcagcagctaagaatattccgcaatgggggaaaccctgacggagcgacgccgcgtggacgatgaaggccggaaggttgtaaagtccttttatggcagaggaataagcgggggagtggaaagcccctgtgatgactgtaggccatgaataagcaccggctaattacgtgccagcagccgcggtaacacgtaaggtgcgagcgttgttcggaatcattgggcgtaaagggcatgtaggcggtctgtcaagccaggcgtgaaagccaggggctcaacccctgaactgcgcttggaactggcggactggagtcgctgagggggaaccggaattcctggtgtaggggtgaaatctgtagatatcaggaagaacaccgatggcgaaggcaggtttccagcagacgactgacgctgaggtgcgaaggtgcggggagcaaacaggattagataccctggta
>9e15fd6b4ce224db17b73038a0d4a671_D_4__Lachnospiraceae_D_5__Lachnospiraceae XPB1014 group
acgggaggcagcagtgggggatattgcacaatgggggaaaccctgatgcagcgacgccgcgtgagtgatgaagtatttcggtatgtaaagctctatcagcagggaagaaaatgacggtacctgactaagaagcaccggctaaatacgtgccagcagccgcggtaatacgtatggtgcaagcgttatccggatttactgggtgtaaagggagcgtagacggatggctaagtctgatgtgaaaggtgagggctcaacccttaaactgcattggaaactggtcatctagagtgtcggagaggtaagtggaattcctagtgtagcggtgaaatgcgtagatattaggaggaacaccagtggcgaaggcggcttactggacgataactgacgttgaggctcgaaagcgtggggagcaaacaggattagataccctggta
>1da5e2ad02f1ffc68a08d428da308e67_NA_NA
acgggaggcagcagtgaggaatattggtcaatggacggaagtctgaaccagccaagtcgcgtgcgggacgaaggccctacgggtcgtaaaccgcttttgtacgggaataaagtcacccacgcgtgggtgtttgtaggtaccgtaagaataaggatcggctaactccgtgccagcagccgcggtaatacggaggatccgagcgttatccggatttattgggtttaaagggtgcgcaggcgggctgctaagtctccggtgaaatgtcagggctcaaccttggcactgccggagatactggcggccttgagagtggcggaggtttccggaatgtgtggtgtagcggtgaaatgcatagatatcacacagaacaccgattgcgaaggcaggagaccataccatatctgacgctcaggcacgaaagcgtggggatcgaacaggattagataccctggta
>f21883970be1b99d5df3e8b17dcb38b8_D_4__Fibrobacteraceae_D_5__Fibrobacter
acgggaggcagcagtagggaatattgcacaatgggggaaaccctgatgcagcaacgccacgtgtgggaagaagcatttcggtgtgtaaaccactgtcgtgagggaataaggcattgtttcggcgatgttgaatgtacctcgaaaggaagcaccggcaaacttcgtgccagcagccgcggtaatacgaggggtgcaagcgttgttcggaatcactgggcgtaaagggagcgcaggcggagatgcaagcggactgtacaatcccggggcccaaccccggacctgcagtccggactgcacctcttggatagttcaggggcaagcggaattcctggtgtagcggtggaatgcgtagagatcaggaagaacaccgatggcgaaggcagcttgctggggacttatcgacgctcatgctcgaaagtgcgggtagcaaacaggattagataccctggta
>c4bbffaa09134c5d7fdae8d414934214_D_4__Bacteroidales RF16 group_D_5__uncultured bacterium
acgggaggcagcagtgaggaatattggtcaatgggcggaagcctgaaccagccaagtcgcgtgaaggatgaaggttctatggattgtaaacttcttttgttcgagggtaaagtgagggtcgtgacccttattgcaagtatcgaacgaataagcatcggctaactccgtgccagcagccgcggtaatacggaggatgcgagcgttatccggatttattgggtttaaagggtgcgtaggcgggctattaagtcagcggtcaaatcgtgttgctcaacaatacttagccgttgaaactggtggtcttgagtgtaaatgaggtaggcggaatgtgacgtgtagcggtgaaatgcttagatatgtcacagaaccccgattgcgaaggcagcttaccaagatacaactgacgctgaggcacgaaagcgtgggtatcaaacaggattagataccctggta
>b7563fce8976a816727cd8a0391137e1_D_4__Ruminococcaceae_D_5__Ruminococcaceae UCG-010
acggaaggcagcagtggggaatattgggcaatgggcgaaagcctgacccagcgacgccgcgtgagggaagaaggtcttcggattgtaaaccttagtcaacagggaagaagcaagtgacggtacctgtggaggaagccacggctaactacgtgccagcagccgcggtaatacgtaggtggcgagcgttatccggatttactgggtgtaaagggtgtgtaggcgggactgcaagtcagatgtgaaaactatcggctcaactgatagcttgcatttgaaactgtggttcttgagtgtgggagaggtaagcggaattcccggtgtagcggtgaaatgcgtagatatcgggaggaacaccagtggcgaaggcggcttactggaccacaactgacgctgagacacgaaagcgtggggagcaaacaggattagataccctggta
>93088770c41eb9e42730142b359c23a0_D_4__Ruminococcaceae_D_5__Ruminococcaceae NK4A214 group
acggaaggcagcagtggggaatattgggcaatgggcgaaagcctgacccagcaacgccgcgtgaaggaagaaggttttcggattgtaaacttcttttatcagggacgaagaaagtgacggtacctgatgaataagccacggctaactacgtgccagcagccgcggtaatacgtaggtggcaagcgttatccggatttactgggtgtaaagggcgcgtaggcggggatgcaagtcaggtgtgaaatctatgggcttaacccataaactgcatttgaaactgtatctcttgagtgtcggagaggtagacggaattcctagtgtagcggtgaaatgcgtagatattaggaggaacaccagtggcgaaggcggtctactggacgataactgacgctgaggcgcgaaagcgtggggagcaaacaggattagataccctggta
>dfffd462447bd0cedc78dc0088958599_D_4__Clostridiaceae 1_D_5__Clostridium sensu stricto 1
acggaaggcagcagtggggaatattgcacaatgggggaaaccctgatgcagcaacgccgcgtgagtgatgacggtcttcggattgtaaagctctgtctttagggacgataatgacggtacctaaggaggaagccacggctaactacgtgccagcagccgcggtaatacgtaggtggcaagcgttgtccggatttactgggcgtaaagggagcgtaggtggatatttaagtgggatgtgaaatacccgggcttaacctgggtgctgcattccaaactggatatctagagtgcaggagaggaaaggagaattcctagtgtagcggtgaaatgcgtagagattaggaagaataccagtggcgaaggcgcctttctggactgtaactgacactgaggctcgaaagcgtggggagcaaacaggattagataccctggta
>e9da290fc336fadc7ecfeae7a284e548_D_4__p-251-o5_D_5__uncultured bacterium
acgggaggcagcagtgaggaatattggtcaatggaggcaactctgaaccagccatctcgcgtgaaggaatacggccctatgggtcttaaacttcttttatagggggataaagtgagatacgcgtatctttttgtaggtaccctatgaataagcatcggctaactccgtgccagcagccgcggtaatacggaggatgcgagcgttatccggatttattgggtttaaagggtgcgcaggcggcacgttaagtcagcggtgaaatgcaggggctcaaccccggcactgccgttgaaactggcgagctcgagtacggatgaagtcggcggaatgtgatgtgtagcggtgaaatgcttagatatgtcacagaacaccgattgcgaaggcagctgactaatccgcaactgacgctcaggcacgaaagcgtggggatcgaacaggattagataccctggta
>626a4cc370903ca4af4f8ec087a0b65f_D_4__Ruminococcaceae_D_5__Saccharofermentans
acggaaggcagcagtggggaatattgggcaatgggcgaaagcctgacccagcaacgccgcgtgaaggatgaaggtcttcggattgtaaacttctttgattggggaagaataaatgacctacccaaagaacaagccacggctaactacgtgccagcagccgcggtaatacgtaggtggcaagcgttatccggatttactgggtgtaaagggcgtgtaggcggctctgcaagtcagaagtgaaattcctgggctcaacccgggcgctgcttctgaaactgcagaacttgagtactggaggggaaagcggaattcctagtgtagcggtaaaatgcgcagatattaggaggaacaccggtggcgaaggcggctttctggacagtaactgacgctgaggcgcgaaagcgtggggagcaaacaggattagataccctggta
>e5f632c6ca1c8fff27adf834c15c9bc5_D_4__Spirochaetaceae_D_5__Treponema 2
acgggaggcagcagctaagaatattccgcaatggacgaaagtctgacggagcgacgccgcgtgtacgatgaaggtcggaagattgtaaagtacttttatgcatgaggaataagcagtgcagggaatggcattgtggtgactgtagtgcatgaataagcaacggctaattacgtgccagcagccgcggtaacacgtaagttgcgagcgttgttcggaattattgggcgtaaagggcatgtaggcggttatgcaagtctggtgtgaaaggcaggagctcaactcctggactgcgccggaaactgcagaactagagtgactgaggagcaatcagaattccaggtgtaggggtgaaatctgtagatatctggaagaataccaatggcgaaggcaggttgctagcagatgactgacgctgaggtgcgaaggtgcggggagcaaacaggattagataccctggta
>92772348b1a1a6b003ef64e8af6394b1_D_4__Spirochaetaceae_D_5__Treponema 2
acgggaggcagcagctaagaatattccgcaatggacgaaagtctgacggagcgacgccgcgtggatgatgaaggccggaaggttgtaaaatccttttataactgaggaataagtagtggagtggaaagccattacggtgactgtaggttatgaataagcaacggctaattacgtgccagcagccgcggtaacacgtaagttgcgagcgttgttcggatttattgggcgtaaagggcatgtaggcggtcttgcaagcttggtgtgaaaggcggaagcttaacttccgaattgcgttgagaactgcaggacttgagtcactgaggggcaatcagaattccaggtgtaggggtgaaatctgtagatatctggaagaataccaatggcgaaggcagattaccagcagatgactgacgctgaggtgcgaaggtgcggggagcaaacaggattagataccctggta
>fd57f92f7b6db9f58f1d62510b1bb2a5_D_4__Lachnospiraceae_NA
acgggaggcagcagtggggaatattggacaatgggggaaaccctgatccagcgacgccgcgtgagtgaagaagtatttcggtatgtaaagctctatcagcaggaaagaaaatgacggtacctgactaagaagccccggctaactacgtgccagcagccgcggtaatacgtagggggcaagcgttatccggatttactgggtgtaaagggagcgtagacggttttgcaagtctgaagtgaaagcccggggcccaaccccggaactgctttggaaactgtagaactggagtgcaggagaggtaagtggaattcctagtgtagcggtgaaatgcgtagatattaggaggaacaccagtggcgaaggcggcttactggactgtaactgacgttgaggctcgaaggcgtggggagcaaacaggattagataccctggta
>9096b2452b5fd2157b97738190086f57_D_4__Ruminococcaceae_D_5__Ruminococcus 1
acgggaggcagcagtggggaatattgcacaatgggggaaaccctgatgcagcgatgccgcgtggaggaagaaggttttcggattgtaaactcctgtcttaaaggacgataatgacggtactttaggaggaagctccggctaactacgtgccagcagccgcggtaatacgtagggagcgagcgttgtccggaattactgggtgtaaagggagcgtaggcgggactgcaagtcagatgtgaaatgccggggcttaaccccggagctgcatttgaaactgtggttcttgagtgaagtagaggcaagcggaattcctggtgtagcggtgaaatgcgtagatatcaggaggaacaccggtggcgaaggcggcttgctgggcttttactgacgctgaggctcgaaagcgtgggtagcaaacaggattagataccctggta
>5b5a8dd77da67b75d2c39efa53bde9a8_D_4__F082_D_5__uncultured bacterium
acgggaggcagcagtgaggaatattggtcaatggacggaagtctgaaccagccatgccgcgtgaaggatgaatgccctatgggttgtaaacttcttttgccgcagagtaataagggtcctgcggggcccgatgagagtatgcggcgaataagcatcggctaactccgtgccagcagccgcggtaatacggaggatgcaagcgttatccggatttattgggtttaaagggtgcgtaggcggacgcgtaagtcagcggtgaaatatcccggctcaaccgggaggctgccgttgatactgcgcgactcgagtccaaacggcgccggcggaatatgtaatgtagcggtgaaatgcatagatattacatagaacaccgatcgcgaaggcagctggcgaggatggcactgacgctgaggcacgaaggcgtggggatcaaacaggattagataccctggta
>a4c85144892fb993054bba106d61c55c_D_4__Lachnospiraceae_NA
acggaaggcagcagtggggaatattgcacaatgggggaaaccctgatgcagcgacgccgcgtgagtgaagaagtatttcggtatgtaaagctctatcagcagggaagaaaatgacggtacctgactaagaagccccggctaactacgtgccagcagccgcggtaatacgtagggggcaagcgttatccggatttactgggtgtaaagggagcgtagacggttctgcaagtctgatgtgaaaggcaggggctcaactcctggactgcattggaaactgtagaactagagtgccggagaggtaagcggaattcctagtgtagcggtgaaatgcgtagatattaggaggaacaccagtggcgaaggcggcttactggacggtaactgacgttgaggctcgaaagcgtggggagcaaacaggattagataccctggta
>21c0bcac5d984a511bf3114061745b6a_D_4__Lachnospiraceae_D_5__Lachnospiraceae XPB1014 group
acgggaggcagcagtgggggatattgcacaatgggggaaaccctgatgcagcgacgccgcgtgagtgatgaagtatttcggtatgtaaagctctatcagcagggaagataatgacggtacctgactaagaagcaccggctaaatacgtgccagcagccgcggtaatacgtatggtgcaagcgttatccggatttactgggtgtaaagggagcgtagacggcaaggcaagccagatgtgaaaggctggggctcaaccccgggactgcatttggaactgtctagctagagtatcggagaggtaagtggaattcctagtgtagcggtgaaatgcgtagatattaggaggaacaccagtggcgaaggcggcttactggacgataactgacgttgaggctcgaaagcgtggggagcaaacaggattagataccctggta
>f581fa484708bd28954ec3729d123243_D_4__Ruminococcaceae_D_5__Ruminococcus 1
acgggaggcagcagtggggaatattgcacaatgggcgcaagcctgatgcagcgatgccgcgtgagggaagaaggttttcggattgtaaacctctgtcaacagggacgaagaagacggtacctgtgaaggaagctccggctaactacgtgccagcagccgcggtaatacgtagggagcaagcgttatccggaattactgggtgtaaagggagtgtaggcgggactgtaagtcagatgtgaaatataccggctcaactggtagactgcatttgaaactgcggttcttgagtgaagtagaggtaagcggaattcctagtgtagcggtgaaatgcgtagatattaggaggaacatcagtggcgaaggcggcttactgggctttaactgacgctgaggctcgaaagcgtggggagcaaacaggattagataccctggta
>e638411aa5650309091a738f885bfd3f_D_4__Prevotellaceae_D_5__Prevotellaceae UCG-003
acgggaggcagcagtgaggaatattggtcaatgggcgagagcctgaaccagccaagtagcgtgcaggatgacggccctatgggttttaaactgcttttgattgggaataacgtgccccactcgtggggcagtgcatgtacctttcgaataagcatcggctaattccgtgccagcagccgcggtaatacggaagatgcgagcgttatccggatttattgggtttaaagggagcgtaggcgggctgttgagtcagcggttaaatgtcagtgcccaacattggcatgccgttgatactggcggccttgaatgcacacaaggaaggtggaattcgtcgtgtagcggtgaaatgcttagatatgacgaagaactccgattgcgaaggcagccttctggggtgccattgacgctgaggctcgaaagtgcgggaatcaaacaggattagataccctggta
>e86cf12fd8435f266f3133245ff02ed4_D_4__Spirochaetaceae_D_5__Treponema 2
acgggaggcagcagctaagaatattccgcaatggacgaaagtctgacggagcgacgccgcgtggatgatgaaggtcggaagattgtaaaatccttttataactgaggaataagcagtgtgagagaaacgcattgtggtgactgtaggttatgaataagcaacggctaattacgtgccagcagccgcggtaacacgtaagttgcgagcgttgttcggaattattgggcgtaaagggcatgtaggcggttttgcaagcttgatgtgaaaggcaggagcttaactcctggactgcgttgagaactgcataactagagtcactgaggggcaatcagaattccaggtgtaggggtgaaatctgtagatatctggaagaataccaatggcgaaggcaggttaccagcagatgactgacgctgaggtgcgaaggtgcggggagcaaacaggattagataccctggta
>75df91b4bd74a82aeccdc01a22b5d836_D_4__p-251-o5_D_5__uncultured bacterium
acggaaggcagcagtgaggaatattggtcaatgggcggaagcctgaaccagccatgtcgcgtgcaggactacggccctacgggtcttaaactgcttttgattggggataaagtgggggacgcgtcccctattgcaggtaccaatcgaataaggatcggctaactccgtgccagcagccgcggtaatacggaggatccgagcgttatccggatttattgggtttaaagggtgcgtaggcgggctgttaagtcagcggtgaaacccccgggctcaacccggggactgccattgaaactggcggcctagagtacgttgggagtgcgcggaatgtgtggtgtagcggtgaaatgcatagatatcacacagaacaccgatcgcgaaggcagcgcactacgccgcaactgacgctgaggcacgaaggcgcggggatcgaacaggattagataccctggta
>bec93e595ee915f43d1d2ad9e5f1e164_D_4__Prevotellaceae_D_5__Prevotellaceae UCG-001
acgggaggcagcagtgaggaatattggtcaatgggcgcgagcctgaaccagccaagtagcgtgcaggatgactgccctatgggttgtaaactgcttttgcctggggataaagtgcggcacgcgtgccgctttgcaggtaccaggtgaataaggaccggctaattccgtgccagcagccgcggtaatacggaaggtccgagcgttatccggatttattgggtttaaagggagcgtaggtggaaaggtaagtcagccgtcaaatcgcgcagcttaactgcgcccagcggttgaaactgccgttcttgagtgcacaagaggaaggtggaattcgtggtgtagcggtgaaatgcttagatatcacgaagaactccgattgcgaaggcagccttctggggtgcaactgacactgaggctcgaaggtgcgggtatcaaacaggattagataccctggta
>e94711d8aa36873c19506594996bc2ab_D_4__Lachnospiraceae_D_5__Marvinbryantia
acgggaggcagcagtggggaatattgcacaatgggggaaaccctgatgcagcgacgccgcgtgagtgaagaagttattcgtaatgtaaagctctatcagcagggaagaaaatgacggtacctgactaagaagccccggctaactacgtgccagcagccgcggtaatacgtagggggcaagcgttatccggatttactgggtgtaaagggagcgtagacggtctggcaagtctgatgtgaaaggcaggggctcaactcctggactgcattggaaactgtcagtcttgagtgccggagaggtaagcggaattcctagtgtagcggtgaaatgcgtagatattaggaggaacaccagtggcgaaggcggcttactggacggtaactgacgttgaggctcgaaagcgtggggagcaaacaggattagataccctggta
>517287df3b08326ff1d2245638aaacf5_D_4__Lachnospiraceae_D_5__Acetitomaculum
acggaaggcagcagtggggaatattgcacaatgggggaaaccctgatgcagcaacgccgcgtgagtgaagaagtatttcggtatgtaaagctctatcagcagggaagataatgacggtacctgactaagaagccccggctaactacgtgccagcagccgcggtaatacgtagggggcaagcgttatccggatttactgggtgtaaagggagcgcaggcggtaacgcaagccagaggtgaaaacccggggctcaaccccgaggattgcctttggaactgtggaactggagtgctggaggggcaggcggaattcctggtgtagcggtgaaatgcgtagatatcaggaggaacaccggtggcgaaggcggcctgctggacagtaactgacgctgaggctcgaaagcgtggggagcaaacaggattagataccctggta
>15684ef2df31bbc6d9ffb1f4dd3c7df9_D_4__Lachnospiraceae_D_5__Lachnospiraceae XPB1014 group
acgggaggcagcagtgggggatattgcacaatgggggaaaccctgatgcagcgacgccgcgtgagtgatgaagtatttcggtatgtaaagctctatcagcaggaaagataatgacggtacctgactaagaagcaccggctaaatacgtgccagcagccgcggtaatacgtatggtgcaagcgttatccggatttactgggtgtaaagggagcgtagacggcatggcaagccagatgtgaaaggtgggggctcaactcccaagctgcatttggaactgtcaagctagagtatcggagaggtaagtggaattcctagtgtagcggtgaaatgcgtagatattaggaggaacaccagtggcgaaggcggcttactggacgataactgacgttgaggctcgaaagcgtggggagcaaacaggattagataccctggta
>3038dddb9713d4334926f82a0a04fc01_D_4__Ruminococcaceae_D_5__Ruminococcaceae UCG-010
acgggaggcagcagtggggaatattgggcaatgggcgaaagcctgacccagcgacgccgcgtgagcgatgaaggtcttcggattgtaaagctctgttgatagggacgaacaaatgacggtacctatcgaggaagccacggctaactacgtgccagcagccgcggtaatacgtaggtggcaagcgttatccggatttactgggtgtaaagggtgtgtaggcgggggagcaagtcagatgtgaaatctatgggctcaactcatagactgcgtctgaaactgttcttcttgagagtcggagaggtaattggaattcccggtgtagcggtgaaatgcgtagatatcgggaggaacaccggtggcgaaggcggattactggacgacaactgacgctgagacacgaaagcgtggggagcaaacaggattagataccctggta
>db1a57b8da0ae61123a4d82d7d627094_D_4__p-251-o5_D_5__uncultured bacterium
acggaaggcagcagtgaggaatattggtcaatgggcggaagcctgaaccagccatctcgcgtgcaggactacggccctacgggtcttaaactgcttttatggggggataaagtcgggcattcgtgcccgtttgcaggtaccccatgaataaggatcggctaactccgtgccagcagccgcggtaatacggaggatccgagcgttatccggatttattgggtttaaagggtgcgcaggcggcccgttaagtcagcggtgaaatgtcggggctcaacccgggcactgccgttgaaactggggggcttgagtacggatgaggtcggcggaatgtgacgtgtagcggtgaaatgcatagatatgtcacagaacaccgattgcgaaggcagccggccaatccgcaactgacgctcatgcacgaaagcgtggggatcgaacaggattagataccctggta
>890c6152d5820e4702991691ce8f40a6_D_4__Ruminococcaceae_D_5__Ruminiclostridium 9
acgggaggcagcagtggggaatattgggcaatgggcgcaagcctgacccagcaatgccgcgtgaaggaagaaggctttcgggttgtaaacttcttttaagtgggacgataatgacggtaccacttgaataagctccggctaactacgtgccagcagccgcggtaatacgtagggagcaagcgttatccggatttactgggtgtaaagggcgtgtaggcgggactgcaagtcagatgtgaaagcacgaggctcaacttcgtgtctgcatttgaaactgtagttcttgagtgttggagaggctaacggaactcctagtgtagcggtgaaatgcgtagatattaggaagaacaccagtggcgaaggcggttagctggacaataactgacgctgaggcgcgaaagcgtgggtagcaaacaggattagataccctggta
>a7713340bc847d5f41e6264871bba682_D_4__Ruminococcaceae_D_5__Saccharofermentans
acgggaggcagcagtggggaatattgggcaatgggcgcaagcctgacccagcaacgccgcgtgaaggatgaaggtcttcggattgtaaacttctttaatcggggaagaaaaaaatgacctacccgaagaataagccacggctaactacgtgccagcagccgcggtaatacgtaggtggcaagcgttatccggatttactgggtgtaaagggcgtgtaggcggctctgcaagtcagaagtgaaattcccgggctcaacctgggcgctgcttctgaaactgcagaacttgagtactggaggggaaagcggaattcctagtgtagcggtaaaatgcgcagatattaggaggaacaccggtggcgaaggcggctttctggacagtaactgacgctgaggcgcgaaagcgtggggagcaaacaggattagataccctggta
>d345fd785d2b0c7e3ed214e0b3d96487_D_4__Spirochaetaceae_D_5__Treponema 2
acgggaggcagcagctaagaatattccgcaatggacgaaagtctgacggagcgacaccgcgtgaatgatgaaggtcgaaagattgtaaaattcttttgtaagtgaggaataagccgtgtagggaatgacatggtggtgactgtagcttatgaataagcaacggctaattacgtgccagcagccgcggtaacacgtaagttgcgagcgttgttcggaattattgggcgtaaagggcatgtaggcggttatgaaagtctggagtgaaatccctgagcttaactcaggaactgctttggaaactgcatgactagaattactgaagggcaactggaattccaagtgtaggggtgaaatctgtagatatttggaagaacaccaatggcgaaggcaagttgctggcagataattgacgctgaggtgcgaaggtgcggggagcaaacaggattagataccctggta
>b0d3007720f36a10c232639e0184ad8b_D_4__Lachnospiraceae_D_5__Lachnoclostridium 10
acgggaggcagcagtgggggatattggtcaatgggggcaaccctgaaccagcgacgccgcgtgagtgaagaagtatttcggtatgtaaagctctatcagcagggaagaaaaaatcaaaattgacagtacctgactaagaagccccggctaactacgtgccagcagccgcggtaatacgtagggggcaagcgttatccggatttactgggtgtaaagggagtgtaggcggcgaagcaagtcagatgtgaaagcccggggctcaactccgggactgcatttgaaactgttttgctagagtatcggagaggtcagtggaattcctagtgtagcggtgaaatgcgtagatattaggaagaacaccggtggcgaaggcggctgactggacgataactgacgctgaggctcgaaagcgtggggagcaaacaggattagataccctggta
>47be543131ed2172ae594a0fcaa7f3fb_D_4__Prevotellaceae_D_5__Prevotellaceae UCG-001
acggaaggcagcagtgaggaatattggtcaatgggcgagagcctgaaccagccaagtagcgtgaaggatgacggccctatgggttgtaaacttctttttccgggggataaagtgacccacgtgtgggttattgcaggtacccggtgaataaggaccggctaattccgtgccagcagccgcggtaatacggaaggtccgagcgttatccggatttattgggtttaaagggagcgtaggtggaaatgtaagtcagccgtcaaatcgcggagctcaactccgtccagcggttgaaactgcgtttcttgagtgcgcaagaggcaggtggaattcgaggtgtagcggtgaaatgcttagatatctcgaagaactccgattgcgaaggcagcttgctggggcgcaactgacgctgaggctcgaaggtgcgggtatcaaacaggattagataccctggta
>841c02712b075ef327ebbd76cb8f1389_NA_NA
acgggaggcagcagtgaggaatattggtcaatggacggaagtctgaaccagccatgccgcgtgaaggaagacggccctatgggttgtaaacttcttttgctttagggtaataagccccatgcgtggggtgatgaaagtataaggcgaataagtatcggctaactccgtgccagcagccgcggtaatacggaggatacgagcgttatccggatttattgggtttaaagggtgcgtaggcggatgagtaagtcagtggtgaaatatcctagctcaactaggaggctgccattgatactgcttatctagagtgcgaacggcgccggcggaatgtgtcatgtagcggtgaaatgcttagagatgacacagaacaccgatcgcgaaggcagctggcgagcacgacactgacgctgaggcacgaaggtgcggggatcaaacaggattagataccctggta
>ef3037ffc5f9e1c9f9eb83f186e92958_D_4__Spirochaetaceae_D_5__Treponema 2
acgggaggcagcagctaagaatattccgcaatggacgaaagtctgacggagcgacgccgcgtggatgatgaaggtcggaagattgtaaaatccttttaagcatgaagaataatcaggacaggtaatggtcttgaggtgacggtagtgcttgaataagcaacggctaattacgtgccagcagccgcggtaatacgtaagttgcgagcgttgttcggaattattgggcgtaaagggcatgtaggcggtttgacaagtctggtgtgaaaggcgggagctcaactcccgaactgcgttggaaactgttaaacttgagtgactgaggggcaatcagaattccaggtgtaggggtgaaatctgtagatatctggaagaataccaatggcgaaggcaggttgccagcagatgactgacgctgaggtgcgaaggtgcggggagcaaacaggattagataccctggta
>6b84134f8c0904133beb1ddaffa8c8d3_D_4__Lachnospiraceae_D_5__Lachnospiraceae XPB1014 group
acgggaggcagcagtgggggatattgcacaatgggggaaaccctgatgcagcgacgccgcgtgagtgatgaagtatttcggtatgtaaagctctatcagcagggaagaaaatgacggtacctgactaagaagcaccggctaaatacgtgccagcagccgcggtaatacgtatggtgcaagcgttatccggatttactgggtgtaaagggagcgtagacggcatagcaagccagatgtgaaaggtgggggctcaacccccaagctgcatttggaactgttaagctagagtatcggagaggtaagtggaattcctagtgtagcggtgaaatgcgtagatattaggaggaacaccagtggcgaaggcggcttactggacgataactgacgttgaggctcgaaagcgtggggagcaaacaggattagataccctggta
>4d480a58e843f1ff9ccb4708fdb301d3_D_4__Lachnospiraceae_NA
acggaaggcagcagtggggaatattgcacaatgggcgaaagcctgatgcagcgacgccgcgtgagtgaagaagtatttcggtatgtaaagctctatcagcagggaagaaaaatgacggtacctgactaagaagcaccggctaaatacgtgccagcagccgcggtaatacgtatggtgcaagcgttatccggatttactgggtgtaaagggagcgcaggcggtacggcaagtctgatgtgaaagcccggggctcaaccccggtactgcattggaaactgtcgaactagagtgtcggaggggtaagtggaattcctagtgtagcggtgaaatgcgtagatattaggaggaacaccagtggcgaaggcggcttactggacgatcactgacgctgaggctcgaaagcgtggggagcaaacaggattagataccctggta
>225a6f6644a332da860cfb3a7e059c15_D_4__Ruminococcaceae_D_5__Ruminococcaceae NK4A214 group
acgggaggcagcagtggggaatattgggcaatgggcgaaagcctgacccagcaacgccgcgtgaaggaagaaggtcttcggattgtaaacttcttttatgtaggacgaagaaagtgacggtactacatgaataagccacggctaactacgtgccagcagccgcggtaatacgtaggtggcaagcgttatccggatttactgggtgtaaagggcgcgtaggcggggatgcaagtcagatgtgaaatccatgggctcaacccatgaactgcatttgaaactgtatctcttgagtgctggagaggtagatggaattcctagtgtagcggtgaaatgcgtagatattaggaagaacaccagtggcgaaggcgatctactggacagtaactgacgctgaggcgcgaaagcgtggggagcaaacaggattagataccctggta
>6eb5534b1f853f141c1a25e81bb2b6e8_D_4__Lachnospiraceae_NA
acgggaggcagcagtggggaatattgcacaatgggggaaaccctgatgcagcgacgccgcgtgagtgatgaagtatttcggtatgtaaagctctatcagcagggaagaaaatgacggtacctgactaagaagcaccggctaaatacgtgccagcagccgcggtaatacgtatggtgcaagcgttatccggatttactgggtgtaaagggagcgtaggcggcatggcaagccagatgtgaaagcccggggcccaaccccggaactgcatttggaactgtcaggctagagtaccggagaggtaagcggaattcctagtgtagcggtgaaatgcgtagatattaggaggaacaccagtggcgaaggcggcttactggacggtaactgacgctgaggctcgaaagcgtggggagcaaacaggattagataccctggta
>961df56e639249dce8767b5997d00113_D_4__Ruminococcaceae_D_5__Saccharofermentans
acgggaggcagcagtggggaatattgggcaatgggcgaaagcctgacccagcaacgccgcgtgaaggatgaaggtcttcggattgtaaacttctttaattagggaagaataactgacattacctaaagaataagtcacggctaactacgtgccagcagccgcggtaatacgtaggtgacaagcgttatccggatttactgggtgtaaagggcgtgtaggcggttttgcaagtcagaagtgaaattcccgggctcaacttgggcgctgcttctgaaactgcagaacttgagtactggagaggatagtggaattcctagtgtagtggtaaaatgcgtagatattaggaggaacaccggtggcgaaggcggctatctggacagtaactgacgctgaggcgcgaaagcgtggggagcaaacaggattagataccctggta
>8f75be6ef679e68a9d04bb8d5358c9e4_D_4__Ruminococcaceae_D_5__Ruminococcaceae UCG-005
acggaaggcagcagtggggaatattgggcaatgggcgaaagcctgacccagcaacgccgcgtgaaggaagaaggccttcgggttgtaaacttcttttgtcagggacgaaggacgtgacggtacctgacgaataagcaacggctaactacgtgccagcagccgcggtaatacgtaggttgcaagcgttgtccggatttactgggtgtaaagggcgtgtaggcggagctgcaagtcagatgtgaaatcccggggctcaaccccggaactgcatttgaaactgtagcccttgagtatcggagaggcaagcggaattcctagtgtagcggtgaaatgcgtagatattaggaggaacaccagtggcgaaggcggcttgctggacgacaactgacgctgaggcgcgaaagcgtggggagcaaacaggattagataccctggta
>0b8625f09e72b87023dcd57d43d2869f_NA_NA
acggaaggcagcagtgaggaatattggtcaatgggcgagagcttgaaccagccaagtcgcgtgcgggacgaaggccctacgggtcgtaaaccgcttttatacgggaataaagtgcgccacgcgtggcgttttgcaggtaccgtaggaataaggatcggctaactccgtgccagcagccgcggtaatacggaggatccgagcgttatccggatttattgggtttaaagggtgcgcaggcggcctgctaagtctccggtgaaatgtcagggctcaaccttggcactgccggagatactggcgggcttgagagtggcggacgtcgccggaatgtgtggtgtagcggtgaaatgcttagatatcacacagaacaccgattgcgaaggcaggcgacgataccatttctgacgctcaggcacgaaagcgtggggatcgaacaggattagataccctggta
>0379c03379b9f9879eed752823a224af_D_4__Family XIII_D_5__Anaerovorax
acggaaggcagcagtggggaatattgcacaatgggcgcaagcctgatgcagcaacgccgcgtgagcgatgaaggtcttcggatcgtaaagctctgtccttgaggacgaaacaaatgacggtactcttggaggaagccccggctaactacgtgccagcagccgcggtaatacgtagggggcgagcgttatccggaattattgggcgtaaagagtacgtaggtggttttgtaagcgtagggtgaaagcccggggcttaactccggttagccctacgaactgcaagacttgagtgcaggaggggaaagtggaattcctggtgtagcggtgaaatgcgtagatatcaggaggaacaccggtggcgaaggcgactttctggactgtaactgacactgaggtacgaaagcgtggggagcaaacaggattagataccctggta
>1d05606906ae67ace8a5b04b10eb4836_D_4__Ruminococcaceae_D_5__Ruminococcaceae NK4A214 group
acgggaggcagcagtggggaatattgggcaatgggcgaaagcctgacccagcaacgccgcgtgaaggaagaaggtcttcggattgtaaacttcttttatgagggacgaaggacgtgacggtacctcatgaataagccacggctaactacgtgccagcagccgcggtaatacgtaggtggcaagcgttatccggatttactgggtgtaaagggcgcgtaggcggggatgcaagtcagatgtgaaatctatgggcttaactcataaactgcatttgaaactgtatctcttgagtgctggagaggtagacggaattcctagtgtagcggtgaaatgcgtagatattaggaagaacaccagtggcgaaggcggtctactggacagtaactgacgctgaggcgcgaaagcgtggggagcaaacaggattagataccctggta
>c57b0ef3c606117db7c5a326419f2417_D_4__Ruminococcaceae_D_5__Ruminococcaceae UCG-005
acgggaggcagcagtggggaatattaggcaatgggggaaaccctgacctagcaacgccgcgtgaaggaagaaggctttcgggttgtaaacttcttttaccagggacgaagaacgtgacggtacctggagaaaaagccacggctaactacgtgccagcagccgcggtaatacgtaggtggcaagcgttgtccggatttactgggtgtaaagggcgtgtaggcggagaggcaagtcagaagtgaaatccccgggcttaacccgggaactgcttttgaaactgtttcccttgagtatcggaggggcaggcggaattcctagtgtagcggtgaaatgcgtagatattaggaagaacaccggtggcgaaggcggcctgctggacgacaactgacgctgaggcgcgaaagcgtggggagcaaacaggattagataccctggta
>dc4e1bd266980b9c32a1e25159683f85_D_4__Rikenellaceae_D_5__Rikenellaceae RC9 gut group
acgggaggcagcagtgaggaatattggtcaatgggcggaagcctgaaccagccatgccgcgtgaaggaataaggtcctatggatcgtaaacttcttttgagcgggagcaataaggactacgtgtagtccgatgagagtaccgttcgaataagcatcggctaactccgtgccagcagccgcggtaatacggaggatgcaagcgttatccggatttattgggtttaaagggtgcgtaggcggcttgtcaagtcagtggtgaaagccccctgctcaacaggggaactgccattgatactgtcaggcttgaattcggatgccgtgggaggaatgagtagtgtagcggtgaaatgcatagatattactcagaacaccgattgcgaaggcatctcacgaatccgacattgacgctgaggcacgaaagcgtggggatcaaacaggattagataccctggta
>cd56ee25124ca7bbaedb49e5016dac93_D_4__Lachnospiraceae_D_5__Lachnospiraceae UCG-009
acgggaggcagcagtggggaatattggacaatgggcgaaagcctgatccagcgacgccgcgtgagtgaagaagtatttcggtatgtaaagctctatcagcagggaagataatgacggtacctgactaagaagccccggctaactacgtgccagcagccgcggtaatacgtagggggcaagcgttatccggatttactgggtgtaaagggagcgtagacggcatggcaagtctgatgtgaaagcccggggctcaaccccgggactgcattggaaactgtcaagctagagtgcaggagaggtaagtggaattcctagtgtagcggtgaaatgcgtagatattaggaggaacaccagtggcgaaggcggcttactggactgtaactgacgttgaggctcgaaagcgtggggagcaaacaggattagataccctggta
>03c8ae988a4bbff2cf788aacda1b966d_D_4__Ruminococcaceae_D_5__Ruminococcaceae UCG-002
acggaaggcagcagtggggaatattgggcaatgggcgcaagcctgacccagcaacgccgcgtgaaggaagaaggctttcgggttgtaaacttcttttaagggggaagaggagaagacggtacccctagaataagccacggctaactacgtgccagcagccgcggtaatacgtaggtggcaagcgttgtccggatttactgggtgtaaagggcgtgtagccgggggagcaagtcagatgtgaaatctatgggcttaacccataaactgcatttgaaactgttcttcttgagtgctggaggggcaatcggaattccttgtgtagcggtgaaatgcgtagatataaggaggaacaccagtggcgaaggcggattgctggacagtaactgacggtgaggcgcgaaagtgtggggagcaaacaggattagataccctggta
>f7bf58ddcf8431bb68cd7acbe37ea9a1_D_4__Prevotellaceae_NA
acggaaggcagcagtgaggaatattggtcaatgggcggaagcctgaaccagccaagtagcgtgcaggatgacggccctatgggttgtaaactgcttttgtgcggggataaaacggggaacgcgttcccccttgtaggtaccgcaagaaaaaggaccggctaattccgtgccagcagccgcggtaatacggaaggtccgggcgttatccggatttattgggtttaaagggagcgcaggcggtctgttaagcgtgtggtgaaatgtaggcgctcaacgtctaacgtgccacgcgaactggcggacttgagtgcggtgaacgctggcggaattcgtggtgtagcggtgaaatgcttagatatcacgaagaactccgattgcgaaggcagctggcggtaccgttactgacgctcatgctcgaaagtgtgggtatcgaacaggattagataccctggta
>3b0dc7739b695eb67eafeaf4751cce3f_D_4__Clostridiaceae 1_D_5__Clostridium sensu stricto 1
acgggaggcagcagtggggaatattgcacaatgggggaaaccctgatgcagcaacgccgcgtgagtgatgacggccttcgggttgtaaagctctgtttccagggacgataatgacggtacctggggaggaagccacggctaactacgtgccagcagccgcggtaatacgtaggtggcaagcgttgtccggatttactgggcgtaaagggagcgtaggcggatttttaagtgggatgtgaaatacccgggctcaacttgggtgctgcattccaaactggaaatctagagtgtcggagaggaaagcagaattcctagtgtagcggtgaaatgcgtagagattaggaagaataccagtggcgaaggcggctttctggacgataactgacgctgaggctcgaaagcgtggggagcaaacaggattagataccctggta
>5db802a1120dc0cbb0759ef52cbb96eb_D_4__Rikenellaceae_D_5__Rikenellaceae RC9 gut group
acgggaggcagcagtgaggaatattggtcaatgggcgcaagcctgaaccagccatgccgcgtgcaggaagacggccctatgggttgtaaactgcttttgctgtggagcaataagggcctcgcgcaggtccgatgagagtacacagcgaataagcatcggctaactccgtgccagcagccgcggtaatacggaggatgcaagcgttatccggatttattgggtttaaagggtgcgtaggctgtgcgttaagtcagaggtgaaaggtccgcgctcaacgcgggagctgcctttgatactggcgcgctggagtgcggatgccgttggaggaatgagtggtgtagcggtgaaatgcttagatatcactcagaacaccgattgcgaaggcatctgacgaatccgtaactgacgctgaggcacgaaagcgtggggatagaacaggattagataccctggta
>d03a9467e6ee8ffd6910492f8656f776_D_4__Christensenellaceae_D_5__Christensenellaceae R-7 group
acgggaggcagcagtggggaatattgggcaatgggcggaagcctgacccagcaacgccgcgtgaaggaagaaggttttcggattgtaaacttctgtccttggtgacgaaggaagtgacggtagccaaggaggaagccccggctaactacgtgccagcagccgcggtaatacgtagggggcgagcgttgtccggaatgactgggcgtaaagggcgtgtaggcggttttttaagtatgaagtgaaatcccagctttcaaggttgggtctgctttgtagactggaagacttgagtgcggaagaggtaagtggaattcccagtgtagcggtgaaatgcgtagagattgggaggaacaccagtggcgaaggcgacttactgggccgtaactgacgctgaggcgcgaaagcgtggggagcgaacaggattagataccctggta
>1659dac563a7224813f5154768ed8b18_D_4__Ruminococcaceae_D_5__Ruminococcaceae NK4A214 group
acggaaggcagcagtggggaatattgggcaatgggcgaaagcctgacccagcaacgccgcgtgaaggaagaaggtcttcggattgtaaacttcttttataagggacgaagaaagtgacggtaccttatgaataagccacggctaactacgtgccagcagccgcggtaatacgtaggtggcaagcgttatccggatttactgggtgtaaagggcgcgtaggcggggatgcaagtcagatgtgaaatctatgggcttaactcataaactgcatttgaaactgtatctcttgagtgctggagaggtagatggaattccttgtgtagcggtgaaatgcgtagatataaggaagaacaccagtggcgaaggcgatctactggacagtaactgacgctgaggcgcgaaagcgtggggagcaaacaggattagataccctggta
>d9b5c34f03ededd0a4ef70916692c1a3_D_4__Prevotellaceae_D_5__Prevotellaceae UCG-004
acgggaggcagcagtgaggaatattggtcaatgggcgagagcctgaaccagccaagtagcgtggaggaagaaggtcctatgggttgtaaactccttttgtgcgggggtaaagtgcgccacgtgtggtgcattgcaagtaccgtacgaataagcatcggctaactccgtgccagcagccgcggtaatacggaggatgcgagcgttatccggatttattgggtttaaagggagcgtaggctggatgttaagtcagcggtcaaaaggagcggctcaaccgttcttcgccgttgatactggtatccttgagtgcgcaagaggtggatggaatttagggtgtagcggtgaaatgcttagatatcctaaagaactccgattgcgaaggcagtccactggggcgcaactgacgctgaagctcgaaagtgcgggtatcaaacaggattagataccctggta
>5a3bff87388e7e91c9188391e7b14b02_NA_NA
acgggaggcagcagtgaggaatattggtcaatggacggaagtctgaaccagccaagtagcgtgaaggacgacggtattatgtattgtaaacttcttttatgggagggtaaagtgagctacgtgtagttcattgcaagtaccccatgaataagcatcggctaactccgtgccagcagccgcggtaatacggaggatgcgagcgttatccggatttattgggtttaaagggagcgtaggcgggagatcaagtcagctgtgaaatgtgtatgctcaacatatgcactgcagttgaaactggttttcttgagtgcgttagaagtgggtggaatttgtggtgtagcggtgaaatgcttagatatcacaaagaactccgattgcgaaggcagctcactatgccgcaactgacgctgaagctcgaaggtgcgggtatcgaacaggattagataccctggta
>63227714eec50cef76ca69cf8dcca714_D_4__Fibrobacteraceae_D_5__Fibrobacter
acgggaggcagcagtagggaatattgcacaatgggggaaaccctgatgcagcaacgccacgtgtgggaagaagcatttcggtgtgtaaaccactgtcatgagggaataatgcttgccttcgggcaagttgaatgtaccttgagaggaagcaccggcaaacttcgtgccagcagccgcggtaatacgaggggtgcaagcgttgttcggaatcactgggcgtaaagggagcgtaggcggaggcgcaagcagtctgtacaatcccggggcctaaccccggatctgcagactggactgtgtctcttggatagttcaggggcaggcggaattcctggtgtagcggtggaatgcgtagagatcaggaagaacaccgatggcgaaggcagcctgctggggacttatcgacgctgaggctcgaaagtgcgggtagcaaacaggattagataccctggta
>3f1055cdfb827e6ae5af1f81c09d9e82_D_4__Lachnospiraceae_NA
acgggaggcagcagtggggaatattgcacaatgggggaaaccctgatgcagcgacgccgcgtgagtgaagaagtatttcggtatgtaaagctctatcagcagggaagaaaatgacggtacctgactaagaagccccggctaactacgtgccagcagccgcggtaatacgtagggggcaagcgttatccggatttactgggtgtaaagggagcgtagacggtaatgcaagtcagaagtgaaagcccagggctcaaccttgggactgcttttgaaactgtaatactagagtgcaggagaggtaagtggaattcctagtgtagcggtgaaatgcgtagatattaggaggaacaccagtggcgaaggcggcttactggactgtaactgacgttgaggctcgaaagcgtggggagcaaacaggattagataccctggta
>67d4223328fa58b9181b55932804bb9c_D_4__F082_D_5__uncultured bacterium
acgggaggcagcagtgaggaatattggtcaatggacggaagtctgaaccagccatgccgcgtgaaggaagaatgccctatgggttgtaaacttcttttgggagggaataataaggatcgtgcgcggtccgatgaaggtaccttccgaataagcatcggctaactccgtgccagcagccgcggtaatacggaggatgcaagcgttatccggatttattgggtttaaagggtgcgtaggcggatgagtaagtcagcggtgaaataccccagctcaactggggggctgccgttgatactgcttatctagagtgcgaacggcgccggcggaatgtgtcatgtagcggtgaaatgcttagagatgacacagaacaccgatcgcgaaggcagctggcgagcacgacactgacgctgaggcacgaaggtgcggggatcaaacaggattagataccctggta
>a4b4a85e64ada9769ec72f2b5502cdfe_D_4__Spirochaetaceae_D_5__Treponema 2
acggaaggcagcagctaagaatattccgcaatgggggaaaccctgacggagcgacgccgcgtggacgatgaaggccggaaggttgtaaagtccttttatggcagaggaataagcgggggagtggaaagcctccgtgatgactgtaggccatgaataagcaccggctaattacgtgccagcagccgcggtaacacgtaaggtgcgagcgttgttcggaatcattgggcgtaaagggcatgtaggcggtctgtcaagccaggcgtgaaagccaggggctcaacccctgaactgcgcttggaactggcggactggagtcgctgagggggaaccggaattcctggtgtaggggtgaaatctgtagatatcaggaagaacaccgatggcgaaggcaggtttccagcagacgactgacgctgaggtgcgaaggtgcggggagcaaacaggattagataccctggta
>ad2f15809055d0e1b87e2b07292d74bf_D_4__Prevotellaceae_NA
acgggaggcagcagtgaggaatattggtcaatgggcgcgagcctgaaccagccaagtagcgtgagggaagacggccctacgggttgtaaacctcttttgcgcgggaataaagtcagccacgtgtggctgtttgcatgtaccgcgggaataaggaccggctaattccgtgccagcagccgcggtaatacggaaggtccgggcgttatccggatttattgggtttaaagggagcgcaggccgccttttaagcgtgttgtgaaatgcgggcgcccaacgtccgcactgcagcgcgaactggagggcttgagtttgcggaaagaaggcggaattcgttgtgtagcggtgaaatgcttagatatgacgaagaactccgattgcgaaggcagccttctgcagcattactgacgctaaagctcgaaagtgcgggtatcgaacaggattagataccctggta
>df62298984acade4f20fc9a7411de7ca_D_4__Lachnospiraceae_NA
acgggaggcagcagtggggaatattgcacaatgggggaaaccctgatgcagcaacgccgcgtgagtgatgaagtatttcggtatgtaaagctctatcagcagggaagaaaatgacggtacctgactaagaagccccggctaactacgtgccagcagccgcggtaatacgtagggggcaagcgttatccggatttactgggtgtaaagggtgcgtagacggctgtgcaagtcagaagtgaaatcccggggcttaaccccggtgctgcttttgaaactgtacggctagagtgctggaggggcaagcggaattcctggtgtagcggtgaaatgcgtagatatcaggaggaacaccggtggcgaaggcggcttgctggacagtaactgacgttgaggcacgaaagcgtggggagcaaacaggattagataccctggta
>b8278e0004c3841557cbb17eef76a3bf_D_4__Bacteroidales UCG-001_D_5__uncultured bacterium
acgggaggcagcagtgaggaatattggtcaatggacgtaagtctgaaccagccaagtagcgtgagggatgacggccatatggttgtaaacctcttttgcgagggaataaagtgcgtcacgtgtggtgcattgcatgtaccttgcgaataaggatcggctaactccgtgccagcagccgcggtaatacggaggatccgagcgttatccggatttattgggtttaaagggagcgtaggcgggaagtcaagtcagctgtgaaatgtagtcgctcaacgtctgcactgcagttgaaactggttttcttgagtgcgtaagaggcaggtggaatttgtcgtgtagcggtgaaatgcttagatatgacgaagaactccgattgcgaaggcagcctgctgggccgcaactgacgctgaagctcgaaggtgcgggtatcaaacaggattagataccctggta
>242f49f159dcdad0bf77010ba4176de3_D_4__Rikenellaceae_D_5__Rikenellaceae RC9 gut group
acgggaggcagcagtgaggaatattggtcaatggtcggaagactgaaccagccatgccgcgtgaaggattaaggccctatgggtcgtaaacttcttttgtacgggagcaataaggcttacgtgtaggccgatgagagtaccgtacgaataagcatcggctaactccgtgccagcagccgcggtaatacggaggatgcaagcgttatccggatttattgggtttaaagggtgcgtaggcggtatggtaagtcagcggtgaaatgtccacgcttaacgtggaacttgccgttgatactgtcgtactggaattcggttgtcgtgggaggaatgtgtagtgtagcggtgaaatgcatagatattacacagaacaccgattgcgaaggcatctcacgaagccgcgattgacgctgaggcacgaaagtgcggggatcaaacaggattagataccctggta
>b0b1ff8180aa390c2ce13d2213983dc8_D_4__Bacteroidales RF16 group_D_5__uncultured bacterium
acgggaggcagcagtgaggaatattggtcaatgggcgagagcctgaaccagccaagtcgcgtgaaggaagaaggttctatggattgtaaacttcttttgtctgagggtaaagtgagagatgcgtctcttattgcaagtatcagacgaataagcatcggctaactccgtgccagcagccgcggtaatacggaggatgcgagcgttatccggatttattgggtttaaagggtgcgtaggcggatgattaagtcagcggtgaaagcgtgttgctcaacaataccaagccgttgaaactggttatcttgagtgtaaacgaggtaggcggaatgtgacgtgtagcggtgaaatgcttagatatgtcacagaaccccgattgcgaaggcagcttaccagcatacaactgacgctgaggcacgaaagcgtgggtatcaaacaggattagataccctggta
>890b3a27dee1b0cf18f5c4faebb5c4fc_D_4__Lachnospiraceae_D_5__Blautia
acgggaggcagcagtggggaatattgcacaatgggggaaaccctgatgcagcgacgccgcgtgaaggaagaagtatctcggtatgtaaacttctatcagcagggaagataatgacggtacctgactaagaagccccggctaactacgtgccagcagccgcggtaatacgtagggggcaagcgttatccggatttactgggtgtaaagggagcgtagacggagaagcaagtctgatgtgaaaggcatgggctcaacctgtggactgcattggaaactgtttttcttgagtgccggaggggtaagcggaattcctagtgtagcggtgaaatgcgtagatattaggaggaacaccagtggcgaaggcggcttactggacggtaactgacgttgaggctcgaaagcgtggggagcaaacaggattagataccctggta
>64297a34e6035e9eafd8a86da0393ff5_D_4__Ruminococcaceae_D_5__Ruminococcaceae NK4A214 group
acgggaggcagcagtggggaatattgggcaatgggcgcaagcctgacccagcaacgccgcgtgaaggaagaaggctttcgggttgtaaacttcttttatcagggacgaagaaagtgacggtacctgatgaataagccacggctaactacgtgccagcagccgcggtaatacgtaggtggcaagcgttgtccggatttactgggtgtaaagggcgcgtaggcgggatagcaagtcaggtgtgaaatctatgggctcaacccataaactgcacttgaaactgttattcttgagtgtcggagaggtagatggaattcctagtgtagcggtgaaatgcgtagatattaggaggaacaccagtggcgaaggcgatctactggacgataactgacgctgaggcgcgaaagcgtggggagcaaacaggattagataccctggta
>725c204547ac639c607dbe87bfbd1ce7_D_4__Prevotellaceae_D_5__Prevotellaceae UCG-001
acgggaggcagcagtgaggaatattggtcaatgggcgcgagcctgaaccagccaagtagcgtgcaggatgactgccctatgggttgtaaactgcttttgcctggggataaagtgcggcacgcgtgccgctttgcaggtaccaggtgaataaggaccggctaattccgtgccagcagccgcggtaatacggaaggtccgagcgttatccggatttattgggtttaaagggagcgtaggtggaatggtaagtcagccgtcaaatcgcgcagcttaactgcgcccagcggttgaaactgccgttcttgagtgcacaagaggaaggtggaattcgtggtgtagcggtgaaatgcttagatatcacgaagaactccgattgcgaaggcagccttctggggtgcaactgacactgaggctcgaaggtgcgggtatcaaacaggattagataccctggta
>17490094cdd3f41466d30336ceda52f9_D_4__Ruminococcaceae_D_5__Ruminococcaceae UCG-005
acgggaggcagcagtggggaatattgggcaatgggcgaaagcctgacccagcaacgccgcgtgaaggaagaaggccttcgggttgtaaacttcttttaccagggacgaaggacgtgacggtacctggagaaaaagccacggctaactacgtgccagcagccgcggtaatacgtaggtggcaagcgttgtccggatttactgggtgtaaagggcgtgtaggcggagctgcaagtcagatgtgaaatcccggggctcaaccccggaactgcatttgaaactgtagcccttgagtatcggagaggcaagcggaattcctagtgtagcggtgaaatgcgtagatattaggaggaacaccagtggcgaaggcggcttgctggacgacaactgacgctgaggcgcgaaagcgtggggagcaaacaggattagataccctggta
>764827c21d14e774d731f8af8f340942_D_4__Lachnospiraceae_NA
acggaaggcagcagtggggaatattgcacaatgggggaaaccctgatgcagcgacgccgcgtgagtgaagaagtatttcggtatgtaaagctctatcagcaaggaagaaaatgacggtacttgactaagaagccccggctaactacgtgccagcagccgcggtaatacgtagggggcaagcgttatccggatttactgggtgtaaagggagcgtagacggtatggcaagtctgaagtgaaatgcatgggctcaacccatgaactgctttggaaactgtcaaactagagtgcaggagaggtaagtggaattcctagtgtagcggtgaaatgcgtagatattaggaggaacaccagtggcgaaggcggcttactggactgtaactgacgttgaggctcgaaagcgtggggagcaaacaggattagataccctggta
>29ffddc91168696891f3cb9b60b58dd8_D_4__Ruminococcaceae_D_5__Papillibacter
acggaaggcagcagtggggaatattgggcaatgggggcaaccctgacccagcaacgccgcgtgaaggaagaaggctttcgggttgtaaacttctttgacgagggacgataatgacggtacctcgaaaacaagccacggctaactacgtgccagcagccgcggtaatacgtaggtggcaagcgttgtccggatttactgggtgtaaagggcgcgtaggcgggattgcaagtcagatgtgaaatctccgggcttaacccggaaattgcatttgaaactgtagttcttgagtatcggagaggcaagcggaattccgtgtgtagcggtgaaatgcgtagatatacggaggaacaccagtggcgaaggcggcttgctggacgacaactgacgctgaggcgcgaaagcgtggggagcaaacaggattagataccctggta
>fef0fa8a6d944fadf2bdfa4ad4f2371c_D_4__Bacteroidales UCG-001_NA
acggaaggcagcagtgaggaatattggtcaatgggcgagagcctgaaccagccaagtagcgtgcaggatgacggccctatgggttgtaaactgcttttgtgcgggaataacgtgctccacgtgtggggcagtgcatgtaccgtacgaataaggatcggctaactccgtgccagcagccgcggtaatacggaggatccgagcgttatccggatttattgggtttaaagggagcgtaggcggaaggtcaagtcagctgtgaaatgtagtcgctcaacgtctgcactgcagttgaaactggcctccttgagtgcgtaagaggcaggcggaattcgtcgtgtagcggtgaaatgcttagatatgacgaagaactccgattgcgaaggcagcttgctgggccgcaactgacgctgaagctcgaaggtgcgggtatcgaacaggattagataccctggta
>cb558aceb8200a51af65d74f23c43f54_D_4__Rikenellaceae_D_5__hoa5-07d05 gut group
acgggaggcagcagtgaggaatattggtcaatggtcggaagactgaaccagccaagtcgcgtgcaggaagacggtcctatggattgtaaactgcttttgtacgggaataaagtgggggacgtgtcccctttggaatgtaccgtaagaataagggtcggctaactccgtgccagcagccgcggtaatacggaggacccgagcgttatccggatttattgggtttaaagggtgcgcaggcggaggattaagtcagcggtgaaattctcatgctcaacatgagaactgccattgatactggtccccttgagagatgtcgaggatggcggaatgtgatgtgtagcggtgaaatgcttagatatgtcacagaacaccgattgcgaaggcagctgtccagagatcttctgacgctcaggcacgaaagcatgggtatcaaacaggattagataccctggta
>e170ef9d7b9491f24755242dffaa45cc_D_4__Spirochaetaceae_D_5__Treponema 2
acgggaggcagcagctaagaatattccgcaatggacggaagtctgacggagcgacgccgcgtgaacgaagaaggtcggaagattgtaaagttcttttagacatgaggaagaagcaggagagtggaaagttcctgcggtgactgtagtgtcagaataagcaacggctaattacgtgccagcagccgcggtaacacgtaagttgcgagcgttgttcggaattattgggcgtaaagggcatgtaggcggttgtgcaagcttgatgtgaaatccccgggcttaacccgggaactgcattgagaactgcatgactagaattactgaggggtaactggaattccaagtgtaggggtgaaatctgtagatatttggaagaacaccgatggcgaaggcaagttactggcagataattgacgctgaggtgcgaaggtgcggggagcgaacaggattagataccctggta
>477dae54831e5e573895436755b3248b_D_4__Spirochaetaceae_D_5__Treponema 2
acggaaggcagcagctaagaatattccgcaatggacgaaagtctgacggagcgacgccgcgtggatgatgaaggccggaaggttgtaaaatccttttaagtgtgaagaataagcgagggcagggaaagcccatgtggtgacggtagcacttgaataagcaacggctaattacgtgccagcagccgcggtaacacgtaagttgcgagcgttgttcggaattattgggcgtaaagggcatgtaggcggttttgcaagcttggtgtgaaatcccggggcttaactccggaattgcgttgagaactgcataactagagtcactgaggggcaatcagaattcctggtgtaggggtgaaatctgtagatatcaggaagaataccaatggcgaaggcaggttaccagcagatgactgacgctgaggtgcgaaggtgcggggagcaaacaggattagataccctggta
>fcbd67aac1ab4c00a69832dcd6ffa87b_D_4__Rikenellaceae_D_5__Rikenellaceae RC9 gut group
acgggaggcagcagtgaggaatattggtcaatgggcggaagcctgaaccagccatgccgcgtgaaggaataaggtcctatggatcgtaaacttcttttgagcgggagcaataaggattacgtgtaatccgatgagagtaccgttcgaataagcatcggctaactccgtgccagcagccgcggtaatacggaggatgcaagcgttatccggatttattgggtttaaagggtgcgtaggcggcttgtcaagtcagtggtgaaagccccctgctcaacaggggaactgccattgatactgtcaggcttgaattcggatgccgtgggaggaatgagtagtgtagcggtgaaatgcatagatattactcagaacaccgattgcgaaggcatctcacgaatccgacattgacgctgaggcacgaaagcgtggggatcaaacaggattagataccctggta
>bce2bc53922d52142b8d7458afd5af8f_NA_NA
acggaaggcagcagtgaggaatattggtcaatggaggaaactctgaaccagccaagtcgcgtgagggaagaatgccctacgggttgtaaacctcttttgccgggggataaacctgaccacgtgtggtcagctgaaggtacccggtgaataagcatcggctaactccgtgccagcagccgcggtaatacggaggatgcgagcgttatccggatttattgggtttaaagggtgcgcaggcgggctgttaagtcagcggtgaaatctccgggctcaactcggaaactgccgttgatactggcggccttgagtcatgtcgaggatggcggaatgcagcgtgtagcggtgaaatgcttagatatgctgcagaactccgattgcgaaggcagctgtccagagatgtactgacgctgaggcacgaaagcatgggtatcaaacaggattagataccctggta
>a48ae20152d3bee25e3776ec59837510_D_4__Prevotellaceae_NA
acgggaggcagcagtgaggaatattggtcaatgggcgagagcctgaaccagccaagtagcgtgcaggatgacggccctatgggttgtaaactgcttttataagggaataaagtgagctacgtgtagctttttgcatgtaccttatgaataaggaccggctaattccgtgccagcagccgcggtaatacggaaggtccgggcgttatccggatttattgggtttaaagggagcgtaggcggccttttaagcgtgttgtgaaatgtcggagctcaacttcggcactgcagcgcgaactggagggcttgagtgcgccggaagtaggcggaattcgtcgtgtagcggtgaaatgcttagatatgacgaagaactccgattgcgaaggcagcttactgtcgcgtaactgacgctgaagctcgaaagtgcgggtatcgaacaggattagataccctggta
>984593704998b03876998ccee0411be6_D_4__Ruminococcaceae_D_5__Ruminococcus 1
acggaaggcagcagtggggaatattgcacaatgggcgcaagcctgatgcagcgatgccgcgtgagggaagaaggttttcggattgtaaacctctgtcaaaagggacgataatgacggtaccttagaaggaagctccggctaactacgtgccagcagccgcggtaatacgtagggagcgagcgttatccggaattactgggtgtaaagggagtgtaggcgggactgcaagtcagatgtgaaaactaccggctcaactggtagactgcatttgaaactgtggttcttgagtgaagtagaggtaagcggaattcctagtgtagcggtgaaatgcgtagatattaggaggaacatcagtggcgaaggcggcttactgggctttaactgacgctgaggctcgaaagcgtggggagcaaacaggattagataccctggta
>a8282ff530272fd3b66e68a8d8bd713b_D_4__Spirochaetaceae_D_5__Treponema 2
acggaaggcagcagctaagaatattccgcaatggacgaaagtctgacggagcgacgccgcgtggatgatgaaggccggaaggttgtaaaatccttttgaaaccgaggaataagcgcaggagggaatgcctgcgtggtgactgtaagttttgaataagcaccggctaattacgtgccagcagccgcggtaacacgtaaggtgcaagcgttgttcggaattattgggcgtaaagggcatgtaggcggtcaggcaagcttggtgtgaaatcccggggctcaactccggaactgcattgagaactacttgactagaatcactgagggggaaccggaattcctagtgtaggggtgaaatctgtagatattaggaagaacaccaatggcgaaggcaggtttctagcagatgattgacgctgaggtgcgaaggtgcggggagcaaacaggattagataccctggta
>39cf85f1ec1fd292d0f645d29c42cdab_D_4__F082_D_5__uncultured bacterium
acgggaggcagcagtgaggaatattggtcaatggacggaagtctgaaccagccatgccgcgtgagggacgaatgccctatgggttgtaaacctcttttgcccgggagtaataagggccgtgcgcggcctgatgagagtaccgggcgaataagcatcggctaactccgtgccagcagccgcggtaatacggaggatgcaagcgttatccggatttattgggtttaaagggtgcgtaggcggacgcgtaagtcagcggtgaaatatcccggctcaaccgggaggctgccgttgatactgcgcgactagagtccgaacggcgccggcggaatatgtaatgtagcggtgaaatgcatagatattacatagaacaccgatcgcgaaggcagctggcgaggacggcactgacgctgaggcacgaaggcgtggggatcaaacaggattagataccctggta
>b48480030903dd79cb53283cacff6cc1_D_4__Rikenellaceae_D_5__Rikenellaceae RC9 gut group
acgggaggcagcagtgaggaatattggtcaatggacggaagtctgaaccagccatgccgcgtgcaggaataaggccctatgggtcgtaaactgcttttgtggtggagcaataaggcgtacgtgtacgtcgatgagagtacatcacgaataagcatcggctaactccgtgccagcagccgcggtaatacggaggatgcaagcgttatccggatttattgggtttaaagggtgcgtaggctgtgccgcaagtcagtggtgaaatgcccgggcctaacctgggaactgccattgatactgcggtgctggaatacggatgccgtgggaggaatgagtagtgtagcggtgaaatgcatagatattactcagaacaccgattgcgaaggcatctcacgaatccgtcattgacgctgaggcacgaaagcgtggggatcaaacaggattagataccctggta
>10ec7b2408e74bca557a4e7419aa2b44_NA_NA
acgggaggcagcagtgaggaatattggtcaatgggcgagagcctgaaccagccaagtcgcgtgcgggacgaaggccctacgggtcgtaaaccgcttttgtacgggaataaaaaatcccacgtgtggggtcttgtaggtaccgtaagaataaggatcggctaactccgtgccagcagccgcggtaatacggaggatccgagcgttatccggatttattgggtttaaagggtgcgcaggcgggctagtaagtctccggtgaaatgtcagggctcaaccttggcactgccggagatactgttggccttgagagtggcggaggtatccggaatgtgtggtgtagcggtgaaatgcatagatatcacacagaacaccgattgcgaaggcaggataccataccatatctgacgctcaggcacgaaagcgtggggatcgaacaggattagataccctggta
>70ee775b988d7946c91f159c7e6fbf63_D_4__Lachnospiraceae_D_5__Acetitomaculum
acgggaggcagcagtggggaatattgcacaatgggggaaaccctgatgcagcaacgccgcgtgagtgatgaagtatttcggtatgtaaaactctatcagcagggaagaagatgacggtacctgactaagaagcaccggctaaatacgtgccagcagccgcggtaatacgtatggtgcaagcgttatccggatttactgggtgtaaagggagcgcaggcggtcctgcaagccagaggtgaaaacccggggctcaaccccgtgattgcctttggaactgtaggacttgagtactggaggggcaggcggaattcctggtgtagcggtgaaatgcgtagatatcaggaggaacaccggtggcgaaggcggcctgctggacagaaactgacgctgaggctcgaaagcgtggggagcaaacaggattagataccctggta
>7a5c9eef2e150d46594ba2dffead615c_D_4__Christensenellaceae_D_5__Christensenellaceae R-7 group
acgggaggcagcagtggggaatattgggcaatgggggaaaccctgacccagcaacgccgcgtgagggaagaaggttttcggatcgtaaacctctgtccttggtgaagagcaagagacggtaaccagggaggaagccccggctaactacgtgccagcagccgcggtaatacgtagggggcaagcgttgtccggaatgattgggcgtaaagggcgcgtaggcggctgtctaagtctggagtgaaattcccgcttttaaggtgggaactgctttggatactggtcagcttgagtgcaggagaggttagtggaattcccagtgtagcggtgaaatgcgtagagattgggaggaacaccagtggcgaaggcgactaactggactgtaactgacgctgaggcgcgaaagtgtggggagcaaacaggattagataccctggta
>5b3b6741642facc8e1b5df8ae82f9420_D_4__p-251-o5_D_5__uncultured bacterium
acgggaggcagcagtgaggaatattggtcaatggacggaagtctgaaccagccaagtcgcgtgaaggatgaaggtattatgtattgtaaacttctttagcagtggagtaataaggtggtcgagaccactgatgcaagtacactgagaataaggatcggctaactccgtgccagcagccgcggtaatacggaggatccgagcgttatccggatttattgggtttaaagggtgcgcaggcggctttttaagtcagtggttaaatcgtgacgctcaacgtcatcacgccattgatactggagagcttgattgcggtcgaggtttgcggaattcgttgtgtagcggtgaaatgcatagatatgacgaagaacaccgattgcgtaggcagcagaccaggccgtaaatgacgctcatgcacgaaagtgcggggatcgaacaggattagataccctggta
>62856494aaa7c2420a150bec22061ed4_D_4__Lachnospiraceae_D_5__[Eubacterium] hallii group
acgggaggcagcagtggggaatattgcacaatgggggaaaccctgatgcagcaacgccgcgtgagtgaagaagtatttcggtatgtaaagctctatcagcagggaagataatgacggtacctgactaagaagctccggctaaatacgtgccagcagccgcggtaatacgtatggagcaagcgttatccggatttactgggtgtaaagggtgcgtaggcggcatggcaagtcagatgtgaaagaccggggctcaactccggggctgcatttgaaactgccaggctggagtacaggagaggcaggcggaattcctagtgtagcggtgaaatgcgtagatattaggaggaacaccagtggcgaaggcggcctgctggactgttactgacgctgaggcacgaaagcgtggggagcaaacaggattagataccctggta
>e590bd6b04c4c25f970b87bbe3b401ce_D_4__Lachnospiraceae_D_5__uncultured
acgggaggcagcagtggggaatattgcacaatgggggaaaccctgatgcagcgacgccgcgtgaaggatgacgtatttcggtatgtaaacttctatcagcaaggaagatgatgacggtacttgactaagaagccccggctaactacgtgccagcagccgcggtaatacgtagggggcaagcgttatccggatttactgggtgtaaagggagcgcaggcggccatgcaagtcagaagtgaaagcccggggctcaaccccgggactgcttttgaaactgtaaggctagattgccggagaggtaagcggaattcctagtgtagcggtgaaatgcgtagatattaggaggaacaccagtggcgaaggcggcttactggacggtaaatgacgctcaggctcgaaagcgtggggagcaaacaggattagataccctggta
>345d3aafafaff3214470ee7da6585eac_D_4__Lachnospiraceae_D_5__[Eubacterium] ruminantium group
acgggaggcagcagtggggaatattgcacaatgggggaaaccctgatgcagcgacgccgcgtgaacgatgaagtatttcggtatgtaaagttctatcagcagggaagataatgacggtacctgactaagaagcaccggctaaatacgtgccagcagccgcggtaatacgtatggtgcaagcgttatccggatttactgggtgtaaagggtgcgtaggtggcatggcaagtctgaagtgaaatgcgggggctcaacccctgaactgctttggaaactgtcaagcttgagtacaggagaggaaagcggaattcctagtgtagcggtgaaatgcgtagatattaggaggaacaccagtggcgaaggcggctttctggactgtaactgacactgaggcacgaaagcgtggggagcaaacaggattagataccctggta
>0987e7536a34888499513a73149257e9_D_4__Lachnospiraceae_D_5__Marvinbryantia
acggaaggcagcagtggggaatattgcacaatgggggaaaccctgatgcagcgacgccgcgtgagtgaagaagttattcgtaatgtaaagctctatcagcagggaagaaaatgacggtacctgactaagaagccccggctaactacgtgccagcagccgcggtaatacgtagggggcaagcgttatccggatttactgggtgtaaagggagcgtagacggtctagcaagtctgatgtgaaaggcaggggctcaactcctggactgcattggaaactgttagtcttgagtgtcggagaggtaagcggaattcctagtgtagcggtgaaatgcgtagatattaggaggaacaccagtggcgaaggcggcttactggacgataactgacgttgaggctcgaaagcgtggggagcaaacaggattagataccctggta
>63519967ef82e8055ca0cda70edc5408_D_4__Ruminococcaceae_D_5__[Eubacterium] coprostanoligenes group
acggaaggcagcagtggggaatattgcacaatgggcgcaagcctgatgcagcaacgccgcgtgagggaagacggtcttcggattgtaaacctttgtctttggtgaagaagaaagtgacggtagccaaggaggaagccacggctaactacgtgccagcagccgcggtaatacgtaggtggcaagcgttgtccggatttactgggtgtaaagggagcgcaggcgggacagcaagttggatgtgaaataccgaggcttaaccacggagctgcatccaaaactgttgttcttgagtgaagtagaggtaggcggaattccgagtgtagcggtgaaatgcgtagatattcggaggaacaccagtggcgaaggcggcctactgggctttaactgacgctgaggctcgaaagtgtggggagcaaacaggattagataccctggta
>e8a1b9675f5fb199760565a664e8dd53_D_4__Ruminococcaceae_D_5__Ruminococcaceae UCG-002
acgggaggcagcagtggggaatattgggcaatgggcgcaagcctgacccagcaacgccgcgtgaaggaagaaggctttcgggttgtaaacttcttttaagggggaagagcagaagacggtacccctagaataagccacggctaactacgtgccagcagccgcggtaatacgtaggtggcaagcgttgtccggatttactgggtgtaaagggcgtgtagccgggggagcaagtcagatgtgaaatctatgggcttaacccataaactgcatttgaaactgttcttcttgagtgctggaggggcaatcggaattccttgtgtagcggtgaaatgcgtagatataaggaggaacaccagtggcgaaggcggattgctggacagtaactgacggtgaggcgcgaaagtgtggggagcaaacaggattagataccctggta
>8503f157b237b2b4b9da928848dea53c_D_4__Ruminococcaceae_D_5__Ruminococcaceae UCG-010
acgggaggcagcagtggggaatattgggcaatgggcgaaagcctgacccagcgacgccgcgtgagggaagaagatcttcggattgtaaaccttagtcaacagggaagaagcaagtgacggtacctgtggaggaagccacggctaactacgtgccagcagccgcggtaatacgtaggtggcgagcgttatccggatttactgggtgtaaagggtgtgtaggcgggactgtaagtcagatgtgaaaactgccggctcaactggcagcctgcatttgaaactgcggttcttgagtgtgggagaggtaagcggaattcccggtgtagcggtgaaatgcgtagatatcgggaggaacaccagtggcgaaggcggcttactggaccacaactgacgctgagacacgaaagcgtggggagcaaacaggattagataccctggta
>4fb8d0fe561e83cf04b54f988036ee5f_D_4__Bacteroidales BS11 gut group_D_5__uncultured bacterium
acggaaggcagcagtagggaatattgggcaatggaggcaactctgacccagccatgccgcgtgaaggaagacggccctatgggttgtaaacttcttttatcgtagagtaaacctgcccacgtgtgggcagttgagagtatacgaggaataagtatcggctaactccgtgccagcagccgcggtaatacgggggatacgagcgttatccggatttattgggtttaaagggtgcgcaggcggatcggtaagtcaggggtgaaaagttggggctcaactccaatcgtgcctttgatactgccggactagagtgcgatagacgtggccggaatgtgatgtgtagcggtgaaatgcttagatatgtcacagaacaccgatcgagaagtcaggtcacgagctcgcaactgacgctcaggcacgaaagcgtggggatcaaacaggattagataccctggta
>95b02242e39d33b98b7950d3f2b5a1e2_D_4__Lachnospiraceae_D_5__FD2005
acgggaggcagcagtggggaatattggacaatgggcgaaagcctgatccagcgacgccgcgtgaacgatgaagtatttcggtatgtaaagttctatcagcagggaagataatgacggtacctgactaagaagcaccggctaaatacgtgccagcagccgcggtaatacgtatggtgcaagcgttatccggatttactgggtgtaaagggagcgtaggcggctttgcaagtctgatgtgaaagcccggggctcaactccggtattgcattggaaactgtagagctagagtgtcggaggggtaagtggaattcctagtgtagcggtgaaatgcgtagatattaggaggaacaccagtggcgaaggcggcttactggacgattactgacgctgaggctcgaaagcgtggggagcaaacaggattagataccctggta
>562c5469445ce7751b8d4f1f84915d84_D_4__Spirochaetaceae_D_5__Treponema 2
acggaaggcagcagctaagaatattccgcaatggacgaaagtctgacggagcgacgccgcgtggatgatgaaggtcggaagattgtaaaatccttttataactgaggaataagtctggtgagagaaacgccggatggtgactgtaggttatgaataagcaacggctaattacgtgccagcagccgcggtaacacgtaagttgcgagcgttgttcggaattattgggcgtaaagggcatgtaggcggttttgcaagcttggtgtgaaattccggagctcaactccggaactgcgttgagaactgcataactagagtcactgaggggcaatcagaattcctggtgtaggggtgaaatctgtagatatcaggaagaataccaatggcgaaggcaggttaccagcagatgactgacgctgaggtgcgaaggtgcggggagcaaacaggattagataccctggta
>adba48989224fce0b23ae0a414ea1f2c_D_4__Ruminococcaceae_D_5__Ruminococcaceae UCG-010
acgggaggcagcagtggggaatattgggcaatgggcgaaagcctgacccagcgacgccgcgtgagggaagaagatcttcggattgtaaaccttagtcaacagggacgaagaaagtgacggtacctgtggaggaagccacggctaactacgtgccagcagccgcggtaatacgtaggtggcgagcgttatccggaattactgggtgtaaagggtgtgtaggcgggtctgcaagtcagatgtgaaaactatgggcttaacccatagcctgcatttgaaactgtggatcttgagcgtgggagaggtaaacggaattcccggtgtagcggtgaaatgcgtagatatcgggaggaacaccagtggcgaaggcggtttactggaccatgactgacgctgagacacgaaagcgtggggagcaaacaggattagataccctggta
>34250bf40b46a621fb2acc6bb7fc20b7_D_4__Prevotellaceae_D_5__Prevotellaceae UCG-004
acggaaggcagcagtgaggaatattggtcaatgggcgagagcctgaaccagccaagtagcgtgaaggaagactgccctatgggttgtaaacttcttttgtgcgggggtaaagtggtccacgcgtggtccattgcaagtaccgtacgaataagcatcggctaactccgtgccagcagccgcggtaatacggaggatgcgagcgttatccggatttattgggtttaaagggagcgtaggcgggcgattaagtcagcggttaaatagtgtggctcaaccatgccttgccgttgatactggttgtcttgagagtactagaggtggatggaatttagggtgtagcggtgaaatgcttagatatcctaaagaactccgattgcgaaggcagtccactggggtacgtctgacgctgaagctcgaaagtgcgggtatcaaacaggattagataccctggta
>50a45ebd29fc8e8835305b4422f484aa_D_4__Prevotellaceae_D_5__Prevotellaceae UCG-001
acgggaggcagcagtgaggaatattggtcaatgggcgagagcctgaaccagccaagtagcgtgaaggatgacggccctacgggttgtaaacttcttttgccgggggataaaaaacgggacgtgtcccgtcttgcaggtacccgtgcgaataaggaccggctaattccgtgccagcagccgcggtaatacggaaggtccgagcgttatccggatttattgggtttaaagggagcgcaggcggagatgtaagccagccgtaaaatcgtggggctcaaccccatcccgcggttggaactgcatcccttgagtgcacgagaggatggtggaattcgtggtgtagcggtgaaatgcatagatatcacgaagaactccgattgcgaaggcagccatctggcgtgttactgacgctcatgctcgaaggtgcgggtatcaaacaggattagataccctggta
>ec3ab388ac4d88ba173a2d473b2f9727_D_4__Lachnospiraceae_NA
acgggaggcagcagtggggaatattgcacaatgggcgaaagcctgatgcagcgacgccgcgtgagcgaagaagtatttcggtatgtaaagctctatcagcagggaagataatgacggtacctgactaagaagcaccggctaaatacgtgccagcagccgcggtaatacgtatggtgcaagcgttatccggatttactgggtgtaaagggagcgcaggcggtacggcaagtctgatgtgaaagcccggggctcaaccccggtactgcattggaaactgtcgaactagagtgtcggaggggtaagtggaattcctagtgtagcggtgaaatgcgtagatattaggaggaacaccagtggcgaaggcggcttactggacgataactgacgctgaggctcgaaagcgtggggagcaaacaggattagataccctggta
>14e9321fe7eaaccd61528fbf4991a035_D_4__Lachnospiraceae_D_5__Blautia
acggaaggcagcagtggggaatattgcacaatgggggaaaccctgatgcagcgacgccgcgtgaaggaagaagtatctcggtatgtaaacttctatcagcagggaagaaaatgacggtacctgactaagaagccccggctaactacgtgccagcagccgcggtaatacgtagggggcaagcgttatccggatttactgggtgtaaagggagcgtagacggaattgcaagtctgatgtgaaaggcatgggctcaacctgtggactgcattggaaactgtgattcttgagtgccggaggggtaagcggaattcctggtgtagcggtgaaatgcgtagatatcaggaggaacaccggtggcgaaggcggcttactggacggcaactgacgttgaggctcgaaggcgtggggagcaaacaggattagataccctggta
>7a8fc3c3d317e4db7d0102ce16b46218_D_4__Prevotellaceae_D_5__Prevotellaceae Ga6A1 group
acgggaggcagcagtgaggaatattggtcaatgggcgagagcctgaaccagccaagtagcgtgagggatgactgccctatgggttgtaaacctcttttatacgggaataaagtgcggcacgtgtgccgctttgcatgtaccgtaagaataagcatcggctaattccgtgccagcagccgcggtaatacggaagatgcgagcgttatccggatttattgggtttaaagggagcgtaggcggaagattaagtcagccgtgaaatcccgtcgcttaacgacggaactgcggttgatactggttttcttgagtgcacataaggaaggtggaatttgtggtgtagcggtgaaatgcttagatatcacgaagaactccgattgcgaaggcagccttctggggtgcaactgacgctgaggctcgaaagtgcgggtatcaaacaggattagataccctggta
>0bfcaa9429139e9ca7074ef556f451f3_D_4__Ruminococcaceae_D_5__[Eubacterium] coprostanoligenes group
acgggaggcagcagtggggaatattgcacaatgggcgcaagcctgatgcagcaacgccgcgtgagggaagacggttttcggattgtaaacctctgtcttcggtgacgaacaatgacggtagccgaggaggaagccacggctaactacgtgccagcagccgcggtaatacgtaggtggcaagcgttatccggaattactgggtgtaaagggagcgcaggcgggacagcaagtcagcggtgaaatttatgggctcaacccataaactgccgttgaaactgttgttcttgagtggagtagaggcaggcggaattccgagtgtagcggtgaaatgcgtagatattcggaggaacaccagtggcgaaggcggcctgctgggctctaactgacgctgaggctcgaaagtgtggggagcaaacaggattagataccctggta
>df50026df28dd640476437e3d829befa_D_4__Lachnospiraceae_D_5__Lachnospiraceae UCG-009
acgggaggcagcagtggggaatattggacaatgggggaaaccctgatccagcgacgccgcgtgagtgaagaagtatttcggtatgtaaagctctatcagcagggaagataatgacggtacctgactaagaagccccggctaactacgtgccagcagccgcggtaatacgtagggggcaagcgttatccggatttactgggtgtaaagggagcgtagacggcaaggcaagtctgatgtgaaaacccggggctcaacctcgggactgcattggaaactgtctagctagagtgcaggagaggtaagtggaattcctagtgtagcggtgaaatgcgtagatattaggaggaacaccagtggcgaaggcggcttactggactgtaactgacgttgaggctcgaaagcgtggggagcaaacaggattagataccctggta
>3231e2b0e7e703463be4b7cf224c3488_D_4__Ruminococcaceae_D_5__Ruminococcaceae UCG-002
acggaaggcagcagtggggaatattgggcaatgggcgcaagcctgacccagcaacgccgcgtgaaggaagaaggctttcgggttgtaaacttcttttgtcagggaagagtagaagactgtacctggcgaataagccacggctaactacgtgccagcagccgcggtaatacgtaggtggcaagcgttgtccggatttactgggtgtaaagggcgtgtagccgggtcggtaagtcagatgtgaaatctacgggctcaactcgtaaactgcatttgaaactgctgatcttgagtatcggagaggcaatcggaattcctagtgtagcggtgaaatgcgtagatattaggaggaacaccagtggcgaaggcggattgctggacgacaactgacggtgaggcgcgaaagcgtggggagcaaacaggattagataccctggta
>966ec875ed5915e091d348b0f98a933e_D_4__Prevotellaceae_D_5__Prevotellaceae UCG-004
acgggaggcagcagtgaggaatattggtcaatgggcgcaagcctgaaccagccaagtagcgtgaaggatgactgccctatgggttgtaaacttcttttatatgggaataaagtgagccacgcgtggttttttgtatgtaccatatgaataagcatcggctaattccgtgccagcagccgcggtaatacggaagatgcgagcgttatccggatttattgggtttaaagggagcgtaggcgggtccttaagtcagtggtcaaagcgtgtggctcaaccataccacgccgttgatactggggaccttgagtgcacataaggatggtggaattcgtcgtgtagcggtgaaatgcttagatatgacgaagaactccgattgcgaaggcagctgtccggggtgtaactgacgctaatgctcgaaagtgcgggtatcaaacaggattagataccctggta
>67defc485b78fa8567546a7e855c5051_D_4__Rikenellaceae_D_5__Rikenellaceae RC9 gut group
acgggaggcagcagtgaggaatattggacaatggaggcaactctgatccagccatgccgcgtgaaggactaaggccctatgggtcgtaaacttcttttgacgcagggcaataagggctacgtgtagtccgatgagagtatgcgtcgaataagcatcggctaactccgtgccagcagccgcggtaatacggaggatgcaagcgttatccggatttattgggtttaaagggtgcgtaggcggatgattaagtcagtggtgaaaggtcccggctcaaccggggagctgccattgatactggttgtcttgaatgcggatgccgtgggaggaatgtgtggtgtagcggtgaaatgcatagatatcacacagaacaccgattgcgaaggcatctcacgaatccgttattgacgctgaggcacgaaagcgtggggatcaaacaggattagataccctggta
>36338cb052d7bde7133c26eedfd3ec67_D_4__Lachnospiraceae_NA
acggaaggcagcagtggggaatattgcacaatgggcgcaagcctgatgcagcgacgccgcgtgagtgaagaagtatttcggtatgtaaagctctatcagcaggaaagaaaatgacggtacctgactaagaagccccggctaactacgtgccagcagccgcggtaatacgtagggggcaagcgttatccggatttactgggtgtaaagggagcgtagacggttttgcaagtctgaagtgaaatgccggggctcaaccccggaactgctttggaaactgtagaactagagtgcaggagaggtaagtggaattcctagtgtagcggtgaaatgcgtagatattaggaggaacaccagtggcgaaggcggcttactggactgtaactgacgttgaggctcgaaagcgtggggagcaaacaggattagataccctggta
>2207e1f95445acd2ee78954ce67f92a6_D_4__Spirochaetaceae_D_5__Treponema 2
acgggaggcagcagctaagaatattccgcaatgggggaaaccctgacggagcgacgccgcgtggatgatgaaggccggaaggttgtaaaatccttttgaaactgaggaataagtgctggagggaatgccagcatggtgactgtaggttttgaataagcaccggctaattacgtgccagcagccgcggtaacacgtaaggtgcaagcgttgttcggaattattgggcgtaaagggcatgtaggcggatcgctaagcttggtgtgaaagcctggagcttaactccagaattgcattgagaactggtgaacttgaatcgctgaggggaagccggaattccaagtgtaggggtgaaatctgtagatatttggaagaacaccaatggcgaaggcaggcttctagcagatgattgacgctgaggtgcgaaggtgcggggagcaaacaggattagataccctggta
>84480f99f3bf21562ecaaaab4cfef832_D_4__Prevotellaceae_D_5__Prevotellaceae UCG-001
acgggaggcagcagtgaggaatattggtcaatgggcgggagcctgaaccagccaagtagcgtggaggaagacggccctacgggttgtaaactccttttgccgggggataaaaaacgggacgtgtcccgtcttgcaggtacccgcgcgaataaggaccggctaattccgtgccagcagccgcggtaatacggaaggtccgagcgttatccggatttattgggtttaaagggagcgcaggcggagaggcaagccagccgtaaaatcgttgagctcaactcaatctcgcggttggaactgcttcccttgagtgcacgagaggatggtggaattcgtggtgtagcggtgaaatgcatagatatcacgaagaactccgattgcgaaggcagccatctggcgtgttactgacgctcatgctcgaaggcgcgggtatcaaacaggattagataccctggta
>85edcbe198126e1ef2f8273295a49b2b_D_4__F082_D_5__uncultured bacterium
acgggaggcagcagtgaggaatattggtcaatggacggaagtctgaaccagccatgccgcgtgaaggaagaatgccctatgggttgtaaacttcttttatctgggagcaataagcactatgcgtagtgtgatgagagtaccagaggaataagcatcggctaactccgtgccagcagccgcggtaatacggaggatgcaagcgttatccggatttattgggtttaaagggtgcgtaggcggacgcgtaagtcagtggtgaaatatgtcggctcaaccggcaggctgccattgatactgcgcgactagagtccaaacggcgccggcggaatatgtcatgtagcggtgaaatgcttagatatgacatagaacaccgatcgcgaaggcagctggcgaggatgcgactgacgctgaggcacgaaggcgtggggatcaaacaggattagataccctggta
>99b45c595403f1dd9f4d0840a0750fb3_D_4__Prevotellaceae_NA
acgggaggcagcagtgaggaatattggtcaatggccgagaggctgaaccagccaagtagcgtgcaggatgacggccctatgggttgtaaactgcttttgtgcgtgattaaaagtctccacgtgtggtgatttgcagttagcgcgcgaataaggaccggctaattccgtgccagcagccgcggtaatacggaaggtcctggtgttatccggatttattgggtttaaagggagcgtaggcggctgaataagcgtgttgtgaaatcccggggctcaaccccgcgtgtgcagcgcgaactgttcagcttgagagtacgccaggcaggcggaattcgtggtgtagcggtgaaatgcttagatatcacgaagaaccccgattgcgaaggcagcttgccggagtacttctgacgctgaagctcgaaggtgcgggtatcgaacaggattagataccctggta
>c57aba65ac82eea0d0dc28888a8e30a4_D_4__Lachnospiraceae_D_5__Marvinbryantia
acgggaggcagcagtggggaatattgcacaatgggggaaaccctgatgcagcgacgccgcgtgagcgaagaagtatttcggtatgtaaagctctatcagcagggaagaaaatgacggtacctgactaagaagctccggctaaatacgtgccagcagccgcggtaatacgtatggagcaagcgttatccggatttactgggtgtaaagggagcgtagacgggacagcaagtctgatgtgaaaggcgggggctcaacccctggactgcattggaaactgttgaccttgagtgccggagaggtaagcggaattcctagtgtagcggtgaaatgcgtagatattaggaggaacaccagtggcgaaggcggcttactggacggtaactgacgttgaggctcgaaagcgtggggagcaaacaggattagataccctggta
>a1e178945764d3133d4de0f0d54ea7b7_D_4__Rikenellaceae_D_5__Rikenellaceae RC9 gut group
acgggaggcagcagtgaggaatattggtcaatgggcgcaagcctgaaccagccatgccgcgtgcaggaataaggccctatgggtcgtaaactgcttttgctggggagcaataaggtctacgtgtaggctgatgagagtacccagcgaataagcatcggctaactccgtgccagcagccgcggtaatacggaggatgcaagcgttatccggatttattgggtttaaagggtgcgtaggctgttgttcaagtcagaggtgaaagcccggggctcaactccggaactgcctttgatactgggcggcttgaatcctgttgccgtgggaggaatgagtagtgtagcggtgaaatgcatagatattactcagaacaccgattgcgaaggcatctcacgaagcaggtattgacgctgaggcacgaaagcgtggggatcaaacaggattagataccctggta
>a9436d5d59b20cadd37abb600f8bd5ff_D_4__Spirochaetaceae_D_5__Treponema 2
acgggaggcagcagctaagaatattccgcaatggacgaaagtctgacggagcgacgccgcgtgaacgatgaaggtcggaagattgtaaagttcttttataactgaggaataagtactttgagagaaacggagtatggtgactgtaggttatgaataagcaacggctaattacgtgccagcagccgcggtaacacgtaagttgcgagcgttgttcggatttattgggtttaaaggacgtgtaggcggttctgtaagcttggtgtgaaaggcgggagcttaactcccgaattgcgttgagaactgcaggacttgagttactggggagcagtcagaattccaggtgtaggggtgaaatctgtagatatctggaagaataccaatggcgaaggcaggctgctaacagatgactgacgctgaggcgtgaaggtgcggggagcaaacaggattagataccctggta
>d22d276643c37aeafea4e2f1bcf39ccd_D_4__Prevotellaceae_NA
acggaaggcagcagtgaggaatattggtcaatgggcggaagcctgaaccagccaagtagcgtgcaggatgacggccctatgggttgtaaactgcttttgtgcggggataaaaagcgggacgtgtcccgccttgtaggtaccgcaagaaaaaggaccggctaattccgtgccagcagccgcggtaatacggaaggtccgggcgttatccggatttattgggtttaaagggagcgcaggcggcctgttaagcgtgtggtgaaatgtagtcgctcaacgtctgcactgccacgcgaactggcgggcttgggtgcggtgaacgctggcggaattcgtggtgtagcggtgaaatgcttagatatcacgaagaactccgattgcgaaggcagctggcggtaccgttaccgacgctcatgctcgaaagtgtgggtatcgaacaggattagataccctggta
>1de91e8694aaaff835fb242ddb338d40_D_4__Lachnospiraceae_D_5__Lachnospiraceae AC2044 group
acggaaggcagcagtggggaatattggacaatgggggaaaccctgatccagcgacgccgcgtgagtgaagaagtatttcggtatgtaaagctctatcagcaaggaagaaaatgacggtacttgactaagaagctccggctaaatacgtgccagcagccgcggtaatacgtatggagcaagcgttatccggatttactgggtgtaaagggagcgtagacggcctagcaagtctgaagtgaaagcccggggctcaaccccggaactgctttggaaactgttaagctagagtacaggagaggtaagcggaattcctagtgtagcggtgaaatgcgtagatattaggaggaacaccagtggcgaaggcggcttactggactgtaactgacgttgaggctcgaaagcgtggggagcaaacaggattagataccctggta
>a3fc5ac2bc053497e12c2134b420a83b_D_4__Ruminococcaceae_D_5__Ruminococcaceae NK4A214 group
acggaaggcagcagtggggaatattgggcaatgggcgaaagcctgacccagcaacgccgcgtgaaggaagaaggtcttcggattgtaaacttcttttatgtgggacgaacaaatgacggtaccacatgaataagccacggctaactacgtgccagcagccgcggtaatacgtaggtggcaagcgttatccggatttactgggtgtaaagggcgcgtaggcggggaagcaagtcagatgtgaaatccatgggctcaacccatgaactgcatttgaaactgtttctcttgagtgctggagaggtagatggaattcctagtgtagcggtgaaatgcgtagatattaggaagaacaccagtggcgaaggcgatctactggacagtaactgacgctgaggcgcgaaagcgtggggagcaaacaggattagataccctggta
>60d030d02abfb4bb7beb62a93acecaea_D_4__F082_D_5__uncultured bacterium
acgggaggcagcagtgaggaatattggtcaatggacggaagtctgaaccagccatgccgcgtgagggaagaatgccctatgggttgtaaacctcttttgttttgggataataagccccatgcgtggggtgatgaaggtacaagacgaataagcatcggctaactccgtgccagcagccgcggtaatacggaggatgcaagcgttatccggatttattgggtttaaagggtgcgtaggcggaagagtaagtcagtggtgaaataccctcgctcaacgagggggctgccattgatactgcttttctagagtgcgaacggcgccggcggaatgtgtcatgtagcggtgaaatgcttagagatgacacagaacaccgatcgcgaaggcagctggcgagcacgacactgacgctgaggcacgaaggtgcggggatcaaacaggattagataccctggta
>ad371a928208b37760f5e78359044aa3_D_4__Rikenellaceae_D_5__Rikenellaceae RC9 gut group
acgggaggcagcagtgaggaatattggtcaatggacggaagtctgaaccagccatgccgcgtgcgggaataaggccctatgggtcgtaaaccgcttttgacggggagcaataaggcgtacgtgtacgccgatgagagtactcgtcgaataagcatcggctaactccgtgccagcagccgcggtaatacggaggatgcaagcgttatccggatttattgggtttaaagggtgcgtaggctgtgcttcaagtcaggggtgaaatgcccgggcctaacccgggaactgcctttgatactggagcgctggaatacggatgccgtgggaggaatgagtagtgtagcggtgaaatgcatagatattactcagaacaccgattgcgaaggcatctcacgaatccgtcattgacgctgaggcacgaaagcgtggggatcaaacaggattagataccctggta
>35095f6b24ff2b0c1da8ff7d6876c8a4_D_4__Spirochaetaceae_D_5__Treponema 2
acgggaggcagcagctaagaatattccgcaatggacgaaagtctgacggagcgacgccgcgtggatgatgaaggccggaaggttgtaaaatccttttataactgaggaataagtaaggtgagagaaacgccttatggtgactgtaggttatgaataagcaacggctaattacgtgccagcagccgcggtaacacgtaagttgcgagcgttgttcggaattattgggcgtaaagggcatgtaggcggttttgcaagcttggtgtgaaatcccggagcttaactccggaattgcgttgagaactgcataactagagtcactgaggggcaatcagaattcctggtgtaggggtgaaatctgtagatatcaggaagaataccaatggcgaaggcaggttaccagcagatgactgacgctgaggtgcgaaggtgcggggagcaaacaggattagataccctggta
>89258c05702d0f55a6aa60a9b63948e6_D_4__p-251-o5_D_5__uncultured bacterium
acggaaggcagcagtgaggaatattggtcaatggaggcaactctgaaccagccatctcgcgtgaaggaatacggccctatgggtcttaaacttcttttatagggggataaagtgaggcatgtatgcctttttgtaggtaccctatgaataagcatcggctaactccgtgccagcagccgcggtaatacggaggatgcgagcgttatccggatttattgggtttaaagggtgcgcaggcggcacgttaagtcagcggtgaaatgcaggggctcaaccccggcactgccgttgaaactggcgagctcgagtacggatgaagtcggcggaatgtgatgtgtagcggtgaaatgcttagatatgtcacagaacaccgattgcgaaggcagctgactaatccgcaactgacgctcaggcacgaaagcgtggggatcgaacaggattagataccctggta
>1171047efe47134bd56f5d0a222c96ec_D_4__Lachnospiraceae_D_5__Marvinbryantia
acgggaggcagcagtggggaatattgcacaatgggggaaaccctgatgcagcgacgccgcgtgagtgaagaagttattcgtaatgtaaagctctatcagcagggaagaaaatgacggtacctgactaagaagccccggctaactacgtgccagcagccgcggtaatacgtagggggcaagcgttatccggatttactgggtgtaaagggagcgtagacggcttagcaagtctgatgtgaaaggcaggggctcaactcctggactgcattggaaactgttaagctagagtgccggagaggtaagcggaattcctagtgtagcggtgaaatgcgtagatattaggaggaacaccagtggcgaaggcggcttactggacggtaactgacgttgaggctcgaaagcgtggggagcaaacaggattagataccctggta
>0c766239fdad1a564377b10d26808098_D_4__Spirochaetaceae_D_5__Treponema 2
acgggaggcagcagctaagaatattccgcaatggacgaaagtctgacggagcgacgccgcgtggatgatgaaggccggaaggttgtaaaatccttttaagtatgaagaataagcagggcaggaaatggttctgtggtgacggtaatacttgaataagcaacggctaattacgtgccagcagccgcggtaacacgtaagttgcgagcgttgttcgaaattattgggcgtaaaggacatgtaggcggttttgcaagcttggtgtgaaaggcaggagcttaactcctggactgcgttgagaactgcaagactagagtcactgaggggcaatcagaattccaggtgtaggggtgaaatctgtagatatctggaagaataccaatggcgaaggcaggttaccagcagatgactgacgctgaggtgtgaaggtgcggggagcaaacaggattagataccctggta
>83128b8968864b90d90231259806d770_D_4__p-251-o5_D_5__uncultured bacterium
acgggaggcagcagtgaggaatattggtcaatgggcggaagcctgaaccagccaagtcgcgtgagggaggaaggtcctacggattgtaaacctctttagccggggagcaataagcgctatgtatagcgtgatgagagtacccggagaataaggatcggctaactccgtgccagcagccgcggtaatacggaggatccgagcgttatccggatttattgggtttaaagggtgcgcaggcggtcgattaagtcagtggtcaaatcacggtgctcaacgccgttccgccattgatactggttgacttgattccggtcgaggcaggcggaattcgtagtgtagcggtgaaatgcatagatattacgaagaactccgattgcgtaggcagcttaccaggccggcaatgacgctcatgcacgaaagtgcggggatcgaacaggattagataccctggta
>9ffb407410b85ea794c9dc7e6aaf26b8_D_4__Lachnospiraceae_D_5__[Eubacterium] ruminantium group
acggaaggcagcagtggggaatattgcacaatgggggaaaccctgatgcagcgacgccgcgtgaacgatgaagtatttcggtatgtaaagttctatcagcagggaagataatgacggtacctgactaagaagcaccggctaaatacgtgccagcagccgcggtaatacgtatggtgcaagcgttatccggatttactgggtgtaaagggtgcgtaggtggcatggcaagtctgaagtgaaatgcgggggctcaacccctgaactgctttggaaactgtcaagctagagtgcaggagaggaaagcggaattcctagtgtagcggtgaaatgcgtagatattaggaggaacaccagtggcgaaggcggctttctggactgtaactgacactgaggcacgaaagcgtggggagcaaacaggattagataccctggta
>02c2c67ee2a33cea75c91ff36182ff6a_D_4__Prevotellaceae_D_5__Prevotellaceae UCG-001
acggaaggcagcagtgaggaatattggtcaatgggcgagagcctgaaccagccaagtagcgtgaaggatgactgccctacgggttgtaaacttcttttgccgggggataaaaaacgggacgtgtcccgtcttgcaggtacccgtgcgaataaggaccggctaattccgtgccagcagccgcggtaatacggaaggtccgagcgttatccggatttattgggtttaaagggagcgcaggcggagatgcaagccagccgtaaaatcgttgagctcaactcaatctcgcggttggaactgcatcccttgagtgcgggagaggcaggtggaattcgtggtgtagcggtgaaatgcatagatatcacgaagaactccgattgcgaaggcagcctgctggtccgttactgacgctcatgctcgaaggtgcgggtatcaaacaggattagataccctggta
>e537073e2662c8757635bbfd897741aa_D_4__Fibrobacteraceae_D_5__Fibrobacter
acgggaggcagcagtagggaatattgcacaatgggggaaaccctgatgcagcaacgccacgtgtgggaagaagcatttcggtgtgtaaaccactgtcgtgaaggaataatgcctggtctcggccaggttgaatgtactttgaaaggaagcaccggcaaacttcgtgccagcagccgcggtaatacgaggggtgcaagcgttgttcggaatcactgggcgtaaagggagcgcaggcggagatgcaagcagtctgtacaataccggggcccaaccccggacctgcagactggactgtttctcttggatagctcaggggctggcggaattcctggtgtagcggtggaatgcgtagagatcaggaagaacaccgatggcgaaggcagccagctgggggcttatcgacgctcatgctcgaaagtgcgggtagcaaacaggattagataccctggta
>af920d76809a81d2820c1f745cc07481_NA_NA
acgggaggcagcagtgaggaatattggtcaatgggcgtaagcctgaaccagccatgccgcgtgcaggatgacggccttatgggttgtaaactgcttttgttcgggacgagaatgagcacgtgtgctcaaatgacggtaccggaagaataagcaccggctaactccgtgccagcagccgcggtaatacggagggtgcaagcgttatccggatttattgggtttaaagggtgcgtagacggtctggtaagtcagtggtgaaattggctcgctcaacgagacaattgccattgatactgttggactagaatgcgatcggcgtcggaggaatgcgacaagtagcggtgaaatgcttagatatgtcgcagaacaccgatagcgaaggcatccgatgaggtcgcattgacgttcaggcacgaaagcgtggggatcgaacaggattagataccctggta
>672ed7ae06ed01e6b32c2ed3cf97d80e_D_4__Paludibacteraceae_D_5__uncultured
acgggaggcagcagtgaggaatattggtcaatgggcggaagcctgaaccagccaagtcgcgtgagggaagacggccctacgggttgtaaacctcttctgcgcgggggtaaagtcggggacgtgtccccgattgcaagtaccgcgcgaaaaaggatcggctaactccgtgccagcagccgcggtaatacggaggatccgagtgttatccggatttattgggtttaaagggtgcgcaggcgggatgtcaagtcagtggtgaaatggtgcggctcaaccgtagcattgccgttgaaactggcgtccttgagtgcgaatgaggtacgcggaacgtgtcatgtagcggtgaaatgcatagatatgacacagaacaccgattgcgaaggcagcgtactgggacgcgactgacgctgaggcacgaaagtgcggggatcgaacaggattagataccctggta
>0aad231d5576a631461fc7085947ccc5_D_4__Ruminococcaceae_D_5__Ruminococcaceae UCG-010
acgggaggcagcagtggggaatattgggcaatgggcgaaagcctgacccagcgacgccgcgtgagggaagaaggtcttcggattgtaaacctctttcagcagggaagaagcaagtgacggtacctgcagaagaagtcacggctaactacgtgccagcagccgcggtaatacgtaggtggcgagcgttatccggaattactgggtgtaaagggtgtgtaggcggagaagcaagtcaggcgtgaaatacacgggctcaacccgtgaactgcgcttgaaactgtttcccttgagagtgggagaggtaaacggaattcctggtgtagtagtgaaatgcgtagatatcaggaggaacaccggtggcgaaggcggtttactggaccacaactgacgctgagacacgaaagcgtggggagcaaacaggattagataccctggta
>d0bec81278c1415b6fb6b4fd25c326f5_D_4__Ruminococcaceae_D_5__Ruminococcaceae UCG-010
acgggaggcagcagtggggaatattggacaatgggcgaaagcctgatccagcgacgccgcgtgaaggaagaaggtcttcggattgtaaactttagtgagcagggacgatagtgacggtacctgcatagcaagccacggctaactacgtgccagcagccgcggtaatacgtaggtggcaagcgttatccggaattactgggtgtaaagggtgagtaggcgggaaggcaagtcagatgtgaaatgcaggagctcaactcctgagctgcatttgaaactgtttttcttgagagtcggaggggtaatcggaattcccagtgtagcggtgaaatgcgcagagattgggaggaacaccagtggcgaaggcggattactggacgacaactgacgctgatacacgaaagcgtggggagcaaacaggattagataccctggta
>9d6046c858f97494dbfd79350de248e1_D_4__Lachnospiraceae_NA
acgggaggcagcagtggggaatattgcacaatgggcgaaagcctgatgcagcgacgccgcgtgaacgaagaagtatttcggtatgtaaagttctatcagcagggaagataatgacggtacctgactaagaagcaccggctaaatacgtgccagcagccgcggtaatacgtatggtgcaagcgttatccggatttactgggtgtaaagggagcgtaggcggtatgctaagtctgatgtgaaagcccgaggctcaacctcggtactgcattggaaactggtaaactagagtgtcggaggggtaagtggaattcctagtgtagcggtgaaatgcgtagatattaggaggaacaccagtggcgaaggcggcttactggacgataactgacgctgaggctcgaaagcgtggggagcaaacaggattagataccctggta
>ff6182c3c0c0d56922ae219e98e0b3ef_D_4__Paludibacteraceae_D_5__uncultured
acggaaggcagcagtgaggaatattggtcaatgggcgagagcctgaaccagccaagtcgcgtgaaggaagacggccctatgggttgtaaacttcttttgtacgggaataaagtcagacacgtgtgtctgtttgcatgtaccgtatgaataaggatcggctaactccgtgccagcagccgcggtaatacggaggatccgagtgttatccggatttattgggtttaaagggtgcgtaggcgggggatcaagtcagtggtgaaatggtgcggctcaaccgtagcattgccgttgaaactggttctcttgagtgcgaatgaggcaggcggaatgtgttgtgtagcggtgaaatgcttagatatgacacagaacaccgattgcgaaggcagcttgctgggacgcaactgacgctgaggcacgaaagtgcggggatcgaacaggattagataccctggta
>bf0bde259d91fae0924535ff704e3cde_D_4__Ruminococcaceae_D_5__Candidatus Soleaferrea
acgggaggcagcagtgggggatattgcacaatgggcgaaagcctgatgcagcgacgccgcgtgagggaagacggttttcggattgtaaacctctgtcttcggggacgaaaaaggacggtacccgaggaggaagctacggctaactacgtgccagcagccgcggtaatacgtaggtagcgagcgttgcccggaattactgggtgtaaagggagtgtaggcgggttatcaagtccgttgttaaatctcacggctcaaccgtgagctgcggcggaaactgatgatcttgagtgaggtagaggcaagcggaattccacgtgtagcggtgaaatgcgtagagatgtggaagaacaccagtggcgaaggcggcttgctgggccttaactgacgctgaggctcgaaagtgtggggagcaaacaggattagataccctggta
>13dac14bed9bb2e6f61ea66a123e811c_D_4__Ruminococcaceae_D_5__[Eubacterium] coprostanoligenes group
acgggaggcagcagtggggaatattgcacaatgggcgcaagcctgatgcagcaacgccgcgtgagggaagacggtcttcggattgtaaacctctgtccttggtgacgaagaatgacggtagccgaggaggaagccacggctaactacgtgccagcagccgcggtaatacgtaggtggcaagcgttgtccggatttactgggtgtaaagggagcgcaggcgggaaagcaagtcagctgtgaaatatacaggcttaacctgtagactgcagttgaaactgtttttcttgagtggagtagaggtaagcggaattccgagtgtagcggtgaaatgcgtagagattcggaggaacaccagtggcgaaggcggcttactgggctctaactgacgctgaggctcgaaagtgtggggagcaaacaggattagataccctggta
>0bfd0af8d814beb21914f3bdee2d642b_D_4__Rikenellaceae_D_5__Rikenellaceae RC9 gut group
acgggaggcagcagtgaggaatattggtcaatgggcggaagcctgaaccagccatgccgcgtgaaggaagacggccctatgggttgtaaacttcttttgtagtggagcaataaggtctacgtgtagatcgatgagagtacattacgaataagcatcggctaactccgtgccagcagccgcggtaatacggaggatgcaagcgttatccggatttattgggtttaaagggtgcgtaggctgtctggtaagtcaggggtgaaagcccagtgctcaacactggaactgcctttgatactgtcaggctggaatactgttgccgtgggaggaatgagtagtgtagcggtgaaatgcatagatattactcagaacaccgattgcgaaggcatctcacgaaacagcgattgacgctgaggcacgaaagcgtggggatcaaacaggattagataccctggta
>fdfa57badf4fcc5ea948440323d09fe0_D_4__Ruminococcaceae_D_5__Saccharofermentans
acggaaggcagcagtggggaatattgggcaatgggcgcaagcctgacccagcaacgccgcgtgaaggatgaaggtcttcggattgtaaacttctttaatcggggaagaaaaaaatgacctacccgaagaataagccacggctaactacgtgccagcagccgcggtaatacgtaggtggcaagcgttatccggatttactgggtgtaaagggcgtgtaggcggctctgcaagtcagaagtgaaattcccgggctcaacctgggcgctgcttctgaaactgcagaacttgagtactggaggggaaagcggaattcctagtgtagcggtaaaatgcgcagatattaggaggaacaccggtggcgaaggcggctttctggacagtaactgacgctgaggcgcgaaagcgtggggagcaaacaggattagataccctggta
>8f4b1653ab2ed6fa8a9d4797cb2ff70e_NA_NA
acgggaggcagcagtgaggaatattggtcaatggaggaaactctgaaccagccaagtcgcgtgaaggatgacggccctatgggttgtaaacttcttttgtagatggataaacgacattacgtgtaatgttttgaaggtaatctacgaataagcatcggctaactccgtgccagcagccgcggtaatacggaggatgcgagcgttatccggatttattgggtttaaagggtgcgcaggcgggcgattaagtcagcggtgaaatctcggagctcaactctgaaactgccgttgatactggttgtcttgagtcatgtcgaggatggcggaatgcagcgtgtagcggtgaaatgcttagatatgctgcagaactccgattgcgaaggcagctgtccagagatgaactgacgctcaggcacgaaagcatgggtatcaaacaggattagataccctggta
>5672f75f103e5e638f21742072fc5052_D_4__Ruminococcaceae_NA
acgggaggcagcagtggggaatattggtcaatgggggaaaccctgaaccagcaacgccgcgtgaaggaagaaggctttcgggttgtaaacttcttttgtcagggacgaaacaaatgacggtacctggcgaataagccacggctaactacgtgccagcagccgcggtaatacgtaggtggcaagcgttatccggatttactgggtgtaaagggcgcgtaggcgggacagcaagtcagatgtgaaatgccggggcttaaccccggagctgcatttgaaactgttgttcttgagtgtcggagaggcaagtggaattcctagtgtagcggtgaaatgcgtagatattaggaggaacaccagtggcgaaggcgacttgctggacgataactgacgctgaggcgcgaaagcgtggggagcaaacaggattagataccctggta
>60e14d8c19d89c6d7740bc76ed051c7a_D_4__Prevotellaceae_D_5__Prevotellaceae UCG-003
acgggaggcagcagtgaggaatattggtcaatgggcgagagcctgaaccagccaagtagcgtgagggatgactgccctatgggttgtaaacctcttttgttggggaataaagtgcgggacgtgtcccgttttgtatgtacccttcgaataagcatcggctaattccgtgccagcagccgcggtaatacggaagatgcgagcgttatccggatttattgggtttaaagggagcgtaggcgggctgttaagtcagcggtcaaatgtcagggcccaaccttggcatgccgttgatactggcggccttgagtgcacacaaggaaggtggaattcgtcgtgtagcggtgaaatgcttagatatgacgaagaactccgattgcgaaggcagccttctggggtgttactgacgctgaggctcgaaagcgcgggtatcaaacaggattagataccctggta
>d65be1f606cad65cc7f121350c8a479d_D_4__Lachnospiraceae_D_5__Lachnospiraceae XPB1014 group
acggaaggcagcagtgggggatattgcacaatgggggaaaccctgatgcagcgacgccgcgtgagcgaagaagtatttcggtatgtaaagctctatcagcagggaagaaaatgacggtacctgactaagaagctccggctaaatacgtgccagcagccgcggtaatacgtatggagcaagcgttatccggatttactgggtgtaaagggagcgtagacggtttgccaagtctgatgtgaaaggtgggggctcaacccccaaactgcattggaaactggtagactagagtgtcggagaggtaagtggaattcctagtgtagcggtgaaatgcgtagatattaggaggaacaccagtggcgaaggcggcttactggacgataactgacgttgaggctcgaaagcgtggggagcaaacaggattagataccctggta
>ce4538b5db7049ed8603262986c6780d_D_4__Prevotellaceae_D_5__Prevotella 1
acgggaggcagcagtgaggaatattggtcaatggacggaagtctgaaccagccaagtagcgtgcaggatgacggccctatgggttgtaaactgcttttatatggggataaaaaagagtacgtgtactttcttgcaggtaccatatgaataaggaccggctaattccgtgccagcagccgcggtaatacggaaggtccgggcgttatccggatttattgggtttaaagggagcgtaggcggtattttaagcgtgttgtgaaatgtagatgctcaacatctgaattgcagcgcgaactggagtacttgagtgcgcaggaagttggcggaattcgtcgtgtagcggtgaaatgcttagatatgacgaagaactccgattgcgaaggcagctgactgtagcgtaactgacgctgaagctcgaaagtgcgggtatcgaacaggattagataccctggta
>e5c3d83c37b0c26e30fa077f53986cad_D_4__Veillonellaceae_D_5__Anaerovibrio
acgggaggcagcagtggggaatcttccgcaatgggcgaaagcctgacggagcaacgccgcgtgagtgaagaaggtcttcggatcgtaaagctctgttgagagggacgagagattacttcaggaaatgggagtaagaggacggtacctttcgaggaagccacggctaactacgtgccagcagccgcggtaatacgtaggtggcgagcgttgtccggaattattgggcgtaaagggagcgcaggtgggacttcaagtcagtcttaaaagtgcggggctcaaccccgtgatgggattgaaactgtagttcttgagtgcaggagaggaaagcggaattcctagtgtagcggtgaaatgcgtagatattaggaggaacaccagtggcgaaggcggctttctggactgtaactgacactgaggctcgaaagcgtggggagcgaacaggattagataccctggta
>d51ff898629c7984e3d8071420fa440a_D_4__Rikenellaceae_D_5__Rikenellaceae RC9 gut group
acgggaggcagcagtgaggaatattggtcaatggtcggaagactgaaccagccatgccgcgtgaaggattaaggccctacgggtcgtaaacttcttttgtacgggagcaataaggtctacgtgtaggccgatgagagtaccgtacgaataagcatcggctaactccgtgccagcagccgcggtaatacggaggatgcaagcgttatccggatttattgggtttaaagggtgcgtaggcggtatggtaagtcagcggtgaaatgtccacgcttaacgtggaacgtgccgttgatactgtcgtactggaattcggttgccgtgggaggaatgtgtagtgtagcggtgaaatgcttagatattacacagaacaccaattgcgaaggcatctcacgaaaccgacattgacgctgaggcacgaaagtgtggggatcaaacaggattagataccctggta
>522615c429f773cea27e11d9de0095a4_D_4__Bacteroidales RF16 group_D_5__uncultured bacterium
acgggaggcagcagtgaggaatattggtcaatgggcgagagcctgaaccagccaagtcgcgtgaaggaagacggttctatggattgtaaacttcttttgttcgagggtaaagtgagagatgcgtctcttattgcaagtatcggacgaataagcatcggctaactccgtgccagcagccgcggtaatacggaggatgcgagcgttatccggatttattgggtttaaagggtgcgtaggcgggatgttaagtcagcggtgaaagcgtgtagctcaactataccgagccgttgaaactggcgttcttgagtgtaaacgaggtaggcggaatgtgacatgtagcggtgaaatgcttagatatgtcacagaactccgattgcgaaggcagcttaccagcatacgactgacgctgaggcacgaaagcgtgggtatcaaacaggattagataccctggta
>601aba597f06a5cacef62daea1b14b51_D_4__p-251-o5_D_5__uncultured bacterium
acgggaggcagcagtgaggaatattggtcaatggaggcaactctgaaccagccatctcgcgtgaaggaatacggccctacgggtcttaaacttcttttatagggggataaagtgagccacgagtggctttttgtaggtaccctatgaataagcatcggctaactccgtgccagcagccgcggtaatacggaggatgcgagcgttatccggatttattgggtttaaagggtgcgcaggcggcacgttaagtcagcggtgaaatgtcggggctcaacccgggcactgccgttgaaactggcgagcttgagtacggatgaagtcggcggaatgtgatgtgtagcggtgaaatgcttagatatgtcacagaacaccgattgcgaaggcagctgactaatccgcaactgacgctcaggcacgaaagcgtggggatcgaacaggattagataccctggta
>ab961962781cb8dfa179615259e4cd7b_D_4__Spirochaetaceae_D_5__Treponema 2
acgggaggcagcagctaagaatattccgcaatggacgaaagtctgacggagcgacgccgcgtggatgatgaaggccggaaggttgtaaaatccttttataactgaggaataagtactatcagagaaaggtagtatggtgactgtaggttatgaataagcaacggctaattacgtgccagcagccgcggtaacacgtaagttgcgagcgttgttcggaattattgggcgtaaagggcatgtaggcggttttgcaagcttggtgtgaaatcccggagcttaactccggaattgcgttgagaactgcataactagagtcactgaggggcaatcagaattccaggtgtaggggtgaaatctgtagatatctggaagaataccaatggcgaaggcaggttaccagcagatgactgacgctgaggtgcgaaggtgcggggagcaaacaggattagataccctggta
>96e7a455d2a444f932dc184aed7a04c2_D_4__Ruminococcaceae_D_5__Ruminococcaceae UCG-005
acgggaggcagcagtggggaatattgggcaatgggggaaaccctgacccagcaacgccgcgtgaaggaagaaggctttcgggttgtaaacttcttttaccagggacgaaggacgtgacggtacctggagaaaaagccacggctaactacgtgccagcagccgcggtaatacgtaggtggcaagcgttgtccggatttactgggtgtaaagggcgtgtaggcggagatgcaagtcagaagtgaaatctaggggctcaacccctaaactgcttttgaaactgtatcccttgagtatcggagaggcaggcggaattcccagtgtagcggtgaaatgcgtagatattgggaggaacaccagtggcgaaggcggcctgctggacgacaactgacgctgaggcgcgaaagcgtggggagcaaacaggattagataccctggta
>f43ec946d2bba7c6684df44d6d69592e_D_4__Fibrobacteraceae_D_5__Fibrobacter
acgggaggcagcagtagggaatattgcacaatgggggaaaccctgatgcagcaacgccacgtgtgggaagacgcatttcggtgtgtaaaccactgtcgtgagggaataaggacgcttctcggagcgtttgaatgtacctcgaaaggaagcaccggcaaacttcgtgccagcagccgcggtaatacgaggggtgcaagcgttgttcggaatcactgggcgtaaagggagcgcaggcggaagtgcaagcggtctgtacaataccggggcccaaccccggacctgcagaccggactgcatttcttggatagttcaggggcaagcggaattcctggtgtagcggtggaatgcgtagagatcaggaagaacaccgatggcgaaggcagcttgctggggacttatcgacgctcatgctcgaaagtgcgggtagcaaacaggattagataccctggta
>36f46377cb7f6c4a9ccbd2fd83fa6804_D_4__Bacteroidales UCG-001_D_5__uncultured bacterium
acggaaggcagcagtgaggaatattggtcaatggacgaaggtctgaaccagccaagtagcgtgaaggatgactgccctatgggttgtaaacttcttttgtgcgggaataacgtgctccacgtgtggggtattgcatgtaccgtacgaataaggatcggctaactccgtgccagcagccgcggtaatacggaggatccgagcgttatccggatttattgggtttaaagggagcgtaggcggtggatcaagtcagctgtgaaatgtagatgctcaacgtctgcactgcagttgaaactggttcacttgagtgcgtaagaggtaggcggaatttatggtgtagcggtgaaatgcttagatatcataaagaactccgattgcgaaggcagcttactgggccgcaactgacgctgaagctcgaaggtgcgggtatcgaacaggattagataccctggta
>1d991b526d15e0e0023e710b0249cc51_D_4__Clostridiaceae 1_D_5__Clostridium sensu stricto 1
acgggaggcagcagtggggaatattgcacaatgggggaaaccctgatgcagcaacgccgcgtgagtgatgacggtcttcggattgtaaagctctgtctttggggacgataatgacggtacccaaggaggaagccacggctaactacgtgccagcagccgcggtaatacgtaggtggcgagcgttgtccggatttactgggcgtaaagggagcgtaggcggattcttaagtgggatgtgaaatacccgggcttaacctgggtgctgcattccaaactgggaatctagagtgcaggaggggagagtggaattcctagtgtagcggtgaaatgcgtagagattaggaagaacaccagtggcgaaggcgactctctggactgtaactgacgctgaggctcgaaagcgtggggagcaaacaggattagataccctggta
>59b54c7e9ec38380af9dbf799c49dcf2_D_4__F082_D_5__uncultured bacterium
acggaaggcagcagtaagggatattgggcaatgggggcgaccctgacccagccatgccgcgtgagggaatgaggccctacgggtcgtgaacctcttttgcctggggataacggcgtccacgcgatgggcgcgtgcaggtaccaggcgaataagcatcggctaactccgtgccagcagccgcggtaatacggaggatgcgagcgttatccggattcattgggtttaaagggtgcgcaggcggcccgtcaagtcagcggtgaaatccgggggcccaacccccgaagtgccgttgatactgtcgggctggaatgcggtcgaggcgggcggaatgtggcgtgtagcggtgaaatgcatagatatgccacagaactccgatagcgaaggcagctcgccaggcctgcattgacgctcgggcacgaaagcgtggggatcgaacaggattagataccctggta
>37a9bdcfc39992c222f58b526db9ebe1_D_4__p-251-o5_D_5__uncultured bacterium
acggaaggcagcagtgaggaatattggtcaatggaggcaactctgaaccagccatctcgcgtgaaggaatacggccctatgggtcttaaacttcttttatagggggataaagtgagatacgcgtatcttattgtaggtaccctatgaataagcatcggctaactccgtgccagcagccgcggtaatacggaggatgcgagcgttatccggatttattgggtttaaagggtgcgcaggcggcacgttaagtcagcggtgaaatgcaggggctcaaccccggcactgccgttgaaactggcgagctcgagtacggatgaagtcggcggaatgtgatgtgtagcggtgaaatgcttagatatgtcacagaacaccgattgcgaaggcagctgactaatccgcaactgacgctcaggcacgaaagcgtggggatcgaacaggattagataccctggta
>26e71d32c7e4af7052c32e98f0e39b78_D_4__Bacteroidales RF16 group_D_5__uncultured bacterium
acggaaggcagcagtgaggaatattggtcaatgggcggaagcctgaaccagccaagtcgcgtgaaggatgaaggttctatggattgtaaacttcttttgttcgagggtaaagtgagggtcgtgacccttattgcaagtatcgaacgaataagcatcggctaactccgtgccagcagccgcggtaatacggaggatgcgagcgttatccggatttattgggtttaaagggtgcgtaggcgggctattaagtcagcggtcaaatcgtgttgctcaacaatactgagccgttgaaactggtggtcttgagtgtaaatgaggtaggcggaatgtgacgtgtagcggtgaaatgcttagatatgtcacagaaccccgattgcgaaggcagcttaccaagatacaactgacgctgaggcacgaaagcgtgggtatcaaacaggattagataccctggta
>3346a1600de607f6561cafea91e77266_D_4__Prevotellaceae_D_5__Prevotella 1
acgggaggcagcagtgaggaatattggtcaatgggcgagagcctgaaccagccaagtagcgtgcaggatgacggccctatgggttgtaaactgcttttatgcggggataaacgaggggacgtgtccctttttgcaggtaccgcatgaataaggaccggctaattccgtgccagcagccgcggtaatacggaaggtccgggcgttatccggatttattgggtttaaagggagcgtaggccggactttaagcgtgttgtgaaatgtagtcgctcaacgggtgcactgcagcgcgaactggagtccttgagtgcgcgggaagttggcggaatttgtggtgtagcggtgaaatgcttagatatcacgaagaactccgattgcgaaggcagctgactgtagcgtaactgacgctgatgctcgaaagtgcgggtatcgaacaggattagataccctggta
>fd72acaf621edcf31846cd40c34a76f1_D_4__Lachnospiraceae_D_5__[Eubacterium] hallii group
acgggaggcagcagtggggaatattgcacaatgggggaaaccctgatgcagcaacgccgcgtgagtgaagaagtatttcggtatgtaaagctctatcagcagggaagataatgacggtacctgactaagaagctccggctaaatacgtgccagcagccgcggtaatacgtatggagcaagcgttatccggatttactgggtgtaaagggtgcgtaggtggcagggcaagtcagatgtgaaagaccggggctcaactccggggctgcatttgaaactgtcttgctggagtgcaggaggggcaagcggaattcctagtgtagcggtgaaatgcgtagatattaggaggaacaccggtggcgaaggcggcttgctggactgatactgacactgaggcacgaaagcgtggggagcaaacaggattagataccctggta
>8c408a33cc81afb22e344660b3e7e9d6_D_4__Ruminococcaceae_D_5__[Eubacterium] coprostanoligenes group
acggaaggcagcagtggggaatattgcacaatgggcgcaagcctgatgcagcaacgccgcgtgagggaagacggttttcggattgtaaacctctgtctttggtgacgaagaagtgacggtagccaaggaggaagccacggctaactacgtgccagcagccgcggtaatacgtaggtggcaagcgttatccggaattactgggtgtaaagggagcgcaggcgggatagcaagtcagcggtgaaaattatgggcttaacccataaactgccgttgaaactgttattcttgagtggagtagaggcaggcggaattccgagtgtagcggtgaaatgcgtagatattcggaggaacaccagtggcgaaggcggcctgctgggctctaactgacgctgaggctcgaaagtgtggggagcaaacaggattagataccctggta
>bddf661f417fee4273696071578c7447_D_4__Lachnospiraceae_NA
acggaaggcagcagtagggaatattgcacaatgggggaaaccctgatgcagcgacgccgcgtgagcgatgaagtatttcggtatgtaaagctctatcagcagggaagataatgacggtacctgactaagaagccccggctaactacgtgccagcagccgcggtaatacgtagggggcaagcgttatccggatttactgggtgtaaagggagtgtaggtggtttggcaagccagatgtgaaagcccggggctcaaccccgcggactgcatttggaactgttaaacttgagtgcaggagaggaaagtggaattcctagtgtagcggtgaaatgcgtagatattaggaggaacaccagtggcgaaggcggctttctggactgtaactgacactgaggctcgaaagcgtggggagcaaacaggattagataccctggta
>942156e62f66ee9db0dc0166eccc7f3a_D_4__Spirochaetaceae_D_5__Treponema 2
acgggaggcagcagctaagaatattccgcaatgggggaaaccctgacggagcgacgccgcgtggacgatgaaggccggaaggttgtaaagtccttttatggcagaggaataagcgggggagtggaaagcctccgcgatgactgtaggccatgaataagcaccggctaattacgtgccagcagccgcggtaacacgtaaggtgcgagcgttgttcggaatcattgggcgtaaagggcatgtaggcggtctgtcaagccaggcgtgaaagccaggggctcaacccctgaactgcgcttggaactggcggactggagtcgctgagggggaaccggaattcctggtgtaggggtgaaatctgtagatatcaggaagaacaccgatggcgaaggcaggtttccagcagacgactgacgctgaggtgcgaaggtgcggggagcaaacaggattagataccctggta
>2bff0d0ccfc67007ae53046292649087_D_4__Ruminococcaceae_D_5__Ruminococcaceae NK4A214 group
acgggaggcagcagtggggaatattgggcaatgggcgaaagcctgacccagcaacgccgcgtgaaggaagaaggtcttcggattgtaaacttcttttatgagggacgaaggacgtgacggtacctcatgaataagccacggctaactacgtgccagcagccgcggtaatacgtaggtggcaagcgttatccggatttactgggtgtaaagggcgcgtaggcggggagacaagtcaggtgtgaaatctatgggcttaacccataaactgcatttgaaactgtatctcttgagtgctggagaggtagatggaattccttgtgtagcggtgaaatgcgtagatataaggaagaacaccagtggcgaaggcgatctactggacagtaactgacgctgaggcgcgaaagcgtggggagcaaacaggattagataccctggta
>c71751309622959ea8eeb0bbba539bf1_D_4__Prevotellaceae_D_5__Prevotellaceae UCG-003
acggaaggcagcagtgaggaatattggtcaatgggcgtaagcctgaaccagccaagtagcgtgagggatgactgccctacgggttgtaaacctcttttgtttgggaataaagtagactacgtgtagtcttttgcatgtacctttcgaataagcatcggctaattccgtgccagcagccgcggtaatacggaagatgcgagcgttatccggatttattgggtttaaagggagcgtaggcggcctgttaagtctgcggtcaaatgtcagggcccaaccttggcatgccgtggatactggcgggcttgagtgcacacaaggaaggtggaattcgtcgtgtagcggtgaaatgcttagatatgacgaagaactccgattgcgaaggcagccttctggggtgttactgacgctgaggctcgaaagtgcgggaatcaaacaggattagataccctggta
>00f85f5d33ffae1adf9a7602ed1f5b0a_D_4__Rikenellaceae_D_5__Rikenellaceae RC9 gut group
acgggaggcagcagtgaggaatattggtcaatgggcgcaagcctgaaccagccatgccgcgtgcaggaataaggccctatgggtcgtaaactgcttttgctggggagcaataaggtctacgtgtaggctgatgagagtacccggcgaataagcatcggctaactccgtgccagcagccgcggtaatacggaggatgcaagcgttatccggatttattgggtttaaagggtgcgtaggctgttgttcaagtcagaggtgaaagcccggggctcaactccggaactgcctttgatactgggcggcttgaatcctgttgccgtgggaggaatgagtagtgtagcggtgaaatgcatagatattactcagaacaccgattgcgaaggcatctcacgaagcaggcattgacgctgaggcacgaaagcgtggggatcaaacaggattagataccctggta
>09ba4f50654eb9d4e0308bbfc6a0c174_NA_NA
acggaaggcagcagtgaggaatattggtcaatggaggaaactctgaaccagccaagtcgcgtgaaggacgacggccctatgggttgtaaacttcttttgtagatggataaacgacattacgtgtaatgttttgaaggtaatctacgaataagcatcggctaactccgtgccagcagccgcggtaatacggaggatgcgagcgttatccggatttattgggtttaaagggtgcgcaggcgggcgattaagtcagcggtgaaatctcggagctcaactctgaaactgccgttgatactggttgtcttgagtcatgtcgaggatggcggaatgcagcgtgtagcggtgaaatgcttagatatgctgcagaactccgattgcgaaggcagctgtccagagatgaactgacgctcaggcacgaaagcatgggtatcaaacaggattagataccctggta
>0f758e2a0ecb8b75b12a14a6d457add5_D_4__Spirochaetaceae_D_5__Treponema 2
acgggaggcagcagctaagaatattccgcaatggacgaaagtctgacggagcgacgccgcgtggatgatgaaggtcggaagattgtaaaatccttttatgactgaggaataagtactttgagagaaacggagtatggtgactgtaggtcatgaataagcaacggctaattacgtgccagcagccgcggtaacacgtaagttgcgagcgttgttcggaattattgggcgtaaagggcatgtaggcggttttgcaagcttggtgtgaaaggcaggagcttaactcctggactgcgttgagaactgcaagactagagtcactgaggggcaatcagaattcctggtgtaggggtgaaatctgtagatatcaggaagaataccaatggcgaaggcaggttaccagcagatgactgacgctgaggtgcgaaggtgcggggagcaaacaggattagataccctggta
>7c13e08b05768bb543969c6421642e24_D_4__Ruminococcaceae_D_5__Ruminococcaceae UCG-002
acgggaggcagcagtggggaatattgggcaatgggcgcaagcctgacccagcaacgccgcgtgaaggaagaaggctttcgggttgtaaacttcttttgtcagggaagagtagaagactgtacctggcgaataagccacggctaactacgtgccagcagccgcggtaatacgtaggtggcaagcgttgtccggatttactgggtgtaaagggcgtgtagccgggtcggtaagtcagatgtgaaatccacgggctcaactcgtgaactgcatttgaaactgctgatcttgagtatcggagaggcaatcggaattcctagtgtagcggtgaaatgcgtagatattaggaggaacaccagtggcgaaggcggattgctggacgacaactgacggtgaggcgcgaaagcgtggggagcaaacaggattagataccctggta
>29bfd633a625d07d69cd9fa715e1b255_D_4__Bacteroidales RF16 group_D_5__uncultured bacterium
acgggaggcagcagtgaggaatattggtcaatgggcggaagcctgaaccagccaagtcgcgtgaaggatgaaggttctatggattgtaaacttcttttgctcgagggtaaagtgatctacgtgtaggttattgcaagtatcgagtgaataagcatcggctaactccgtgccagcagccgcggtaatacggaggatgcgagcgttatccggatttattgggtttaaagggtgcgtaggcgggagattaagtcagcggtgaaagtttgcggctcaaccgtaaaattgccgttgaaactggtttccttgagtgtaaacgaggttggcggaatgtaacgtgtagcggtgaaatgcttagatatgttacagaaccccgattgcgaaggcagctgaccagcatacaactgacgctgaggcacgaaagcgtgggtatcaaacaggattagataccctggta
>cfbae2c810a566ed4d93c88b6999ba1f_D_4__Lachnospiraceae_NA
acgggaggcagcagtggggaatattgcacaatgggggaaaccctgatgcagcgacgccgcgtgagtgaagaagtatttcggtatgtaaagctctatcagcagggaagataatgacggtacctgactaagaagccccggctaactacgtgccagcagccgcggtaatacgtagggggcaagcgttatccggatttactgggtgtaaagggagcgtaggtggcgtggcaagtcagaagtgaaagcccggggctcaaccccgggactgcttttgaaactgtcatgctggagtgcaggagaggtaagtggaattcctagtgtagcggtgaaatgcgtagatattaggaggaacaccagtggcgaaggcggcttactggactgtaactgacactgaggctcgaaagcgtggggagcaaacaggattagataccctggta
>2853e99350c627480193948fdf2e404d_D_4__Ruminococcaceae_D_5__Ruminococcaceae UCG-010
acgggaggcagcagtggggaatattgggcaatgggcgaaagcctgacccagcgacgccgcgtgaaggaagaaggtcctcggattgtaaacttcttttatatgggacgaaacaaatgacggtaccatatgaataagccacggctaactacgtgccagcagccgcggtaatacgtaggtggcaagcgttatccggatttactgggtgtaaagggtgtgtaggcgggactgcaagtcagatgtgaaaactatgggcttaactcatagcctgcatttgaaactgtggttcttgagggtcggaggggttactggaattcccggtgtagcggtgaaatgcgtagatatcgggaggaacaccggtggcgaaggcgagtaactggacgatacctgacgctgagacacgaaagtgtggggagcaaacaggattagataccctggta
>3721c57230edeca9b01513923df124f4_D_4__Rikenellaceae_D_5__Rikenellaceae RC9 gut group
acggaaggcagcagtgaggaatattggtcaatggacggaagtctgaaccagccatgccgcgtgaaggaataaggccctatgggtcgtaaacttcttttgtggtggagcaataaggtgcacgtgtgcatcgatgagagtacatcacgaataagcatcggctaactccgtgccagcagccgcggtaatacggaggatgcgagcgttatccggatttattgggtttaaagggtgcgtaggctgttcttcaagtcagaggtgaaataccggggctcaaccctggaactgcctttgatactggagggcttgaatactgttgccgtgggaggaatgagtagtgtagcggtgaaatgcatagatattactcagaacaccgattgcgaaggcatctcacgaagcagcgattgacgctgaggcacgaaagcgtggggatcaaacaggattagataccctggta
>d2efeb4ce4c20bb7adbe74a46d753835_D_4__Clostridiaceae 1_D_5__Clostridium sensu stricto 1
acgggaggcagcagtggggaatattgcacaatgggggaaaccctgatgcagcaacgccgcgtgagtgatgacggtcttcggattgtaaagctctgtcttcagggacgataatgacggtacctgaggaggaagccacggctaactacgtgccagcagccgcggtaatacgtaggtggcaagcgttgtccggatttactgggcgtaaagggagcgtaggcggacttttaagtgggatgtgaaatacccgggcttaacctgggtgctgcattccaaactgggagtctagagtgcaggaggggaaagtggaattcctagtgtagcggtgaaatgcgtagagattaggaagaacaccggtggcgaaggcgactttctggactgtaactgacgctgaggctcgaaagcgtggggagcgaacaggattagataccctggta
>80370db786af6ec02b9ccb017814b22e_D_4__p-251-o5_D_5__uncultured bacterium
acgggaggcagcagtgaggaatattggtcaatggacggaagtctgaaccagccaagtcgcgtgaaggatgaaggtattatgtattgtaaacttctttagcagtggagtaataaggtggtcgtgaccactgatgcaagtacactgagaataaggatcggctaactccgtgccagcagccgcggtaatacggaggatccgagcgttatccggatttattgggtttaaagggtgcgcaggcggctttttaagtcagtggttaaatcgtgacgctcaacgtcatcacgccattgatactggagagcttgattgcggtcgaggtttgcggaattcgttgtgtagcggtgaaatgcatagatatgacgaagaacaccgattgcgtaggcagcagaccaggccgtaaatgacgctcatgcacgaaagtgcggggatcgaacaggattagataccctggta
>a41f0012621e2a81af12c2faf2fcfa46_D_4__Lachnospiraceae_D_5__Lachnospiraceae UCG-009
acgggaggcagcagtggggaatattggacaatgggggaaaccctgatccagcgacgccgcgtgagtgaagaagtatttcggtatgtaaagctctatcagcagggaagataatgacggtacctgactaagaagccccggctaactacgtgccagcagccgcggtaatacgtagggggcaagcgttatccggatttactgggtgtaaagggagcgtagacggtatggcaagtctgatgtgaaaacccaaggctcaaccatgggactgcattggaaactgtcaaactagagtgcaggaggggtaagcggaattcctagtgtagcggtgaaatgcgtagatattaggaggaacaccggtggcgaaggcggcttactggactgtaactgacgttgaggctcgaaagcgtggggagcaaacaggattagataccctggta
>99685316eca815c4f12d573e2c028990_D_4__Spirochaetaceae_D_5__Treponema 2
acgggaggcagcagctaagaatattccgcaatggacgaaagtctgacggagcgacgccgcgtggatgatgaaggtcggaagattgtaaaatccttttaagtatgaagaataagcaggacaggtaatggtcctgtggtgacggtagtacttgaataagcaacggctaattacgtgccagcagccgcggtaatacgtaagttgcgagcgttgttcggaattattgggcgtaaagggcatgtaggcggatatgcaagcttggtgtgaaaggcgggagctcaactcccgaactgcgttgagaactgcataactagagtgactgaggggcaggcagaattccaggtgtaggggtgaaatctgtagatatctggaagaataccaatggcgaaggcagcctgccagcagatgactgacgctgaggtgcgaaggtgcggggagcaaacaggattagataccctggta
>ebf500990e0af6cd6a1bab80960c40f5_D_4__Lachnospiraceae_NA
acgggaggcagcagtggggaatattggacaatgggggcaaccctgatccagcgacgccgcgtgagtgaagaagtatttcggtatgtaaagctctatcagcagggaagatgatgacggtacctgactaagaagccccggctaactacgtgccagcagccgcggtaatacgtagggggcaagcgttatccggatttactgggtgtaaagggagcgtaggcggtcagacaagtcagatgtgaaagcccggggctcaactccgggactgcatttgaaactgtaggactagagtactggagaggcaagcggaattcctagtgtagcggtgaaatgcgtagatattaggaagaacaccggtggcgaaggcggcttgctggacagagactgacgctgaggctcgaaagcgtggggagcaaacaggattagataccctggta
>19f58438943136d49c16b4fafe449d26_D_4__Ruminococcaceae_D_5__Ruminococcus 1
acgggaggcagcagtggggaatattgcacaatgggcgcaagcctgatgcagcgatgccgcgtgagggaagaaggttttcggattgtaaacctctgtcctcagggacgataatgacggtacctgaggaggaagctccggctaactacgtgccagcagccgcggtaatacgtagggagcgagcgttgtccggaattactgggtgtaaagggtgcgtaggcgggacggcaagtcagatgtgaaatgtatgggctcaacccataacctgcatttgaaactgttgttcttgagtgaggtagaggtaagcggaattcctagtgtagcggtgaaatgcgtagatattaggaggaacatcggtggcgaaggcggcttactgggcctttactgacgctgaggcacgaaagcgtggggagcaaacaggattagataccctggta
>598cd151b41dd8ec108dc4faa710572a_D_4__Lachnospiraceae_NA
acgggaggcagcagtagggaatattgcacaatgggggaaaccctgatgcagcgacgccgcgtgagcgatgaagtatttcggtatgtaaagctctatcagcagggaagataatgacggtacctgactaagaagccccggctaactacgtgccagcagccgcggtaatacgtagggggcaagcgttatccggatttactgggtgtaaagggagtgtagatggcatggcaagtcagatgtgaaagctcggggctcaaccccggaactgcatttgaaactgtcaagctggagtgcaggagaggaaagtggaattcctagtgtagcggtgaaatgcgtagatattaggaagaacaccagtggcgaaggcggctttctggactgtaactgacattgaggctcgaaagcgtggggagcaaacaggattagataccctggta
>fea8b2e4bbe83254bb01157d2b9851c1_D_4__Lachnospiraceae_D_5__Lachnospiraceae UCG-009
acggaaggcagcagtggggaatattggacaatgggggaaaccctgatccagcgacgccgcgtgagtgaagaagtatttcggtatgtaaagctctatcagcagggaagataatgacggtacctgactaagaagccccggctaactacgtgccagcagccgcggtaatacgtagggggcaagcgttatccggatttactgggtgtaaagggagcgtagacggcatggcaagtctgatgtgaaaacccggggctcaaccccgggactgcattggaaactgtcaggctagagtgcaggaggggtaagcggaattcctagtgtagcggtgaaatgcgtagatattaggaggaacaccggtggcgaaggcggcttactggactgtaactgacgttgaggctcgaaagcgtggggagcaaacaggattagataccctggta
>969e33cad05e89057213ea179853bf3e_D_4__Bacteroidales UCG-001_D_5__uncultured bacterium
acggaaggcagcagtgaggaatattggtcaatggacgagagtctgaaccagccaagtagcgtgcaggatgacggccctatgggttgtaaactgcttttaaccgggaataacgtcatgctcgtgagcttgagtgcatgtaccggttgaataaggatcggctaactccgtgccagcagccgcggtaatacggaggatccgagcgttatccggatttattgggtttaaagggagcgtaggcggagtatcaagtcagctgtgaaatgtagtcgctcaacgtctgcactgcagttgaaactggtacccttgagtgcgtaagaggtaggcggaattcgtcgtgtagcggtgaaatgcttagatatgacgaagaactccgattgcgaaggcagcttactgggccgcaactgacgctgaagctcgaaggtgcgggtatcgaacaggattagataccctggta
>bf6f099db22a9cb19385a34b8c59f2a9_D_4__Lachnospiraceae_NA
acggaaggcagcagtggggaatattgcacaatgggcgaaagcctgatgcagcgacgccgcgtgagtgatgaagtatttcggtatgtaaagctctatcagcagggaagataatgacggtacctgactaagaagcaccggctaaatacgtgccagcagccgcggtaatacgtatggtgcaagcgttatccggatttactgggtgtaaagggagcgcaggcggtacggcaagtctgatgtgaaagcccggggctcaaccccggtactgcattggaaactgtcgaactagagtgtcggaggggtaagtggaattcctagtgtagcggtgaaatgcgtagatattaggaggaacaccagtggcgaaggcggcttactggacgataactgacgctgaggctcgaaagcgtggggagcaaacaggattagataccctggta
>ea8337346f869481d2079fd0f9678dd9_D_4__Ruminococcaceae_NA
acgggaggcagcagtgggggatattgcacaatgggggaaaccctgatgcagcaatgccgcgtgagggaagacggtcttcggattgtaaacctaagtagtcagggatgaagaaagtgacattacctgaagagtaagctccggctaactacgtgccagcagccgcggtaatacgtagggagcgagcgttgtccggatttactgggtgtaaagggtgcgtaggcgggcttgcaagtcaggcgtgaaataccggggcttaactccggggctgcgcttgaaactgtaagtcttgagtgaagtagaggcaggcggaattcccagtgtagcggtgaaatgcgtagatattgggaggaacaccagtggcgaaggcggcctgctgggctttaactgacgctgaggcacgaaagtatggggagcaaacaggattagataccctggta
>407d7dd6163741c9580c2e9aa0844280_NA_NA
acggaaggcagcagtgaggaatattggtcaatgggcgagagcctgaaccagccaagtcgcgtgcgggaggaaggccctacgggtcgtaaaccgcttttgtacgggaataaaaaatcccacgtgtggggtcttgtaggtaccgtaagaataaggatcggctaactccgtgccagcagccgcggtaatacggaggatccgagcgttatccggatttattgggtttaaagggtgcgcaggcgggctagtaagtctccggtgaaatgtcagggctcaaccttggcactgccggagatactgttggccttgagagtggcggaggtatccggaatgtgtggtgtagcggtgaaatgcatagatatcacacagaacaccgattgcgaaggcaggataccataccatatctgacgctcaggcacgaaagcgtggggatcgaacaggattagataccctggta
>a7fc743fea21ff065de90355ce27918b_D_4__Prevotellaceae_D_5__Prevotellaceae UCG-003
acggaaggcagcagtgaggaatattggtcaatggtcgagagactgaaccagccaagtagcgtgaaggatgactgccctatgggttgtaaacttcttttgttcgggaataaagtgccgcacgtgtgcggttttgtatgtaccgttcgaataagcatcggctaattccgtgccagcagccgcggtaatacggaagatgcgagcgttatccggatttattgggtttaaagggagcgtaggcggcctgttaagtccgcggtcaaatgtcagggcccaaccttggcatgccgtggatactggcgggcttgaatgtgcacaaggaaggtggaattcgtcgtgtagcggtgaaatgcttagatatgacgaagaactccgattgcgaaggcagccttctggggcatgattgacgctgaggctcgaaagtgcgggaatcaaacaggattagataccctggta
>ad050bae1717998bcd7fcd903e16dffe_D_4__Lachnospiraceae_NA
acgggaggcagcagtggggaatattgcacaatgggcgaaagcctgatgcagcgacgccgcgtgagtgatgaagtatttcggtatgtaaagctctatcagcagggaagataatgacggtacctgactaagaagcaccggctaaatacgtgccagcagccgcggtaatacgtatggtgcaagcgttatccggatttactgggtgtaaagggagcgcaggcggtacggcaagtctgatgtgaaagcccggggctcaaccccggtactgcattggaaactgtcgaactagagtgtcggaggggtaagtggaattcctagtgtagcggtgaaatgcgtagatattaggaggaacaccagtggcgaaggcgacttactggacgataactgacgctgaggctcgaaagcgtggggagcaaacaggattagataccctggta
>a2d3bc4e6f79f9fc12314fae142ebbc4_D_4__Lachnospiraceae_D_5__[Eubacterium] hallii group
acgggaggcagcagtggggaatattgcacaatgggggaaaccctgatgcagcaacgccgcgtgagtgaagaagtatttcggtatgtaaagctctatcagcagggaagataatgacggtacctgactaagaagctccggctaaatacgtgccagcagccgcggtaatacgtatggagcaagcgttatccggatttactgggtgtaaagggtgtgtaggcggcgaagtaagtcagaagtgaaagaccggggctcaactccggggctgcttttgaaactgcattgctggagtccaggagaggcaggcggaattcctagtgtagcggtgaaatgcgtagatattaggaagaacaccggtggcgaaggcggcctgctggactggtactgacgctgaggcacgaaagcgtggggagcaaacaggattagataccctggta
>db847809257ea763c558007589bac121_D_4__Spirochaetaceae_D_5__Treponema 2
acgggaggcagcagctaagaatattccgcaatggacgaaagtctgacggagcgacgccgcgtggatgatgaaggtcgaaagattgtaaaatccttttaggagtgaagaataagcggtgcagggaatggcatcgcggtgacggtagctcctgaataagcaacggctaattacgtgccagcagccgcggtaacacgtaagttgcgagcgttgttcggaattattgggcgtaaagggtatgtaggcggtcgtgcaagcttggtgtgaaaggcaggggctcaacccctggactgcattgagaactgcaagacttgaattgctgaagggcagccggaattccaggtgtaggggtgaaatctgtagatatctggaagaacaccaatggcgaaggcaggctgctggcagatgattgacgctgaggtacgaaagtgcggggagcaaacaggattagataccctggta
>c6b133478767101f550be1c4704279e9_D_4__Ruminococcaceae_D_5__Saccharofermentans
acggaaggcagcagtggggaatattgggcaatgggcgcaagcctgacccagcaacgccgcgtgaaggatgaaggtcttcggattgtaaacttctttaatcggggaagaaaaaaatgacctacccgaagaataagccacggctaactacgtgccagcagccgcggtaatacgtaggtggcaagcgttatccggatttactgggtgtaaagggcgtgtaggcggctctgtaagtcagaagtgaaattcccgagctcaacttgggcgctgcttctgaaactacagaacttgagtactggaggggaaagcggaattcctagtgtagcggtaaaatgcgcagatattaggaggaacaccggtggcgaaggcggctttctggacagtaactgacgctgaggcgcgaaagcgtggggagcaaacaggattagataccctggta
>32b7e0f9d56804817bcf188968f44df8_D_4__Spirochaetaceae_D_5__Treponema 2
acgggaggcagcagctaagaatattccgcaatgggggaaaccctgacggagcgacgccgcgtggacgatgaaggccggaaggttgtaaagtccttttatggcagaggaataagcgggggagtggaaagcccctgtgatgactgtaggccatgaataagcaccggctaattacgtgccagcagccgcggtaacacgtaaggtgcgagcgttgttcggaatcattgggcgtaaagggcatgtaggcggtctgtcaagccaggcgtgaaagccgggggctcaacccccgaactgcgcttggaactggcggactggagtcgctgagggggaaccggaattcctggtgtaggggtgaaatctgtagatatcaggaagaacaccgatggcgaaggcaggtttccagcagacgactgacgctgaggtgcgaaggtgcggggagcaaacaggattagataccctggta
>4124e52d9d5b16942000d6db96d9ff1b_D_4__Ruminococcaceae_D_5__Ruminococcaceae NK4A214 group
acggaaggcagcagtggggaatattgggcaatgggcgaaagcctgacccagcaacgccgcgtgaaggaagaagatcttcggattgtaaacttcttttatgagggacgaaggaagtgacggtacctcatgaataagccacggctaactacgtgccagcagccgcggtaatacgtaggtggcaagcgttatccggatttactgggtgtaaagggcgcgtaggcgggagagcaagtcagatgtgaaatctgtgggcttaactcacaaactgcatttgaaactgtttttcttgagtgctggagaggtagatggaattccttgtgtagcggtgaaatgcgtagatataaggaagaacaccagtggcgaaggcgatctactggacagtaactgacgctgaggcgcgaaagcgtggggagcaaacaggattagataccctggta
>9729e07ba8573992c947bc1814080e50_D_4__Ruminococcaceae_D_5__Ruminococcaceae NK4A214 group
acggaaggcagcagtggggaatattgggcaatgggcgaaagcctgacccagcaacgccgcgtgaaggaagaaggtcttcggattgtaaacttcttttatgagggacgaaggacgtgacggtacctcatgaataagccacggctaactacgtgccagcagccgcggtaatacgtaggtggcgagcgttatccggatttactgggtgtaaagggcgcgtaggcggggatgcaagtcagatgtgaaatctatgggcttaactcataaactgcatttgaaactgtatctcttgagtgctggagaggtagatggaattccttgtgtagcggtgaaatgcgtagatataaggaagaacaccagtggcgaaggcgatctactggacagtaactgacgctgaggcgcgaaagcgtggggagcaaacaggattagataccctggta
>dcdc366be89542dd587d30b22d6f063d_D_4__Prevotellaceae_D_5__Prevotellaceae UCG-001
acggaaggcagcagtgaggaatattggtcaatgggcgagagcctgaaccagccaagtagcgtgaaggatgactgccctatgggttgtaaacttcttttgtccaggaataaaaaagccctcgcgcagggttcttgcaggtactggttgaataaggaccggctaattccgtgccagcagccgcggtaatacggaaggtccgagcgttatccggatttattgggtttaaagggtgcgtaggcgggaagtcaagtcagccgtaaaatcgccgggctcaacccggtcccgcggttgaaactgtcttccttgagtacactagagggcgatggaattcgtggtgtagcggtgaaatgcatagatatcacgaagaactccgattgcgtaggcagtcgcctggggtgccactgacgctgaggcacgaaggtgcgggtatcaaacaggattagataccctggta
>6360e6e092e323076eca41815775aa8f_D_4__Prevotellaceae_D_5__Prevotella 1
acgggaggcagcagtgaggaatattggtcaatggacggaagtctgaaccagccaagtagcgtgcaggatgacggccctatgggttgtaaactgcttttatatgggaataaatgacgatacgtgtattgttttgcatgtaccatatgaataaggaccggctaattccgtgccagcagccgcggtaatacggaaggtccgggcgttatccggatttattgggtttaaagggagcgtaggcggtctgttaagcgtgctgtgaaatgtcccggctcaaccgtggcactgcagcgcgaactggcggacttgagtgcgcaggaagttggcggaattcgttgtgtagcggtgaaatgcttagatatgacgaagaactccgattgcgaaggcagctgactgtagcgttactgacgctgatgctcgaaagtgcgggtatcgaacaggattagataccctggta
>f266b18193d230e2ac5f3672910d03a4_D_4__Spirochaetaceae_D_5__Treponema 2
acgggaggcagcagctaagaatattccgcaatggacgaaagtctgacggagcgacgccgcgtggatgatgaaggccggaaggttgtaaaatccttttaagtatgaggaataagccgtacaggaaatggtatggtggtgactgtagtactagaataagcaacggctaattacgtgccagcagccgcggtaacacgtaagttgcgagcgttgttcggaattattgggcgtaaagggcatgtaggcggtcatataagcttgatgtgaaaggcaggagctcaactcctggactgcgttgagaactgtatgactggagtcactgaggggcagacagaattccaggtgtaggggtgaaatctgtagatatctggaagaataccaatggcgaaggcagtttaccagcagatgactgacgctgaggtgcgaaggtgcggggagcaaacaggattagataccctggta
>cf8e8769bf61476f1a0dba4846fc8801_D_4__Spirochaetaceae_D_5__Treponema 2
acgggaggcagcagctaagaatattccgcaatgcacgaaagtgtgacggagcgacgccgcgtggatgatgaaggccggaaggttgtaaaatccttttggacgtgaggaataaggagagtgagagaaacgctttccggtgactgtagcgtcagaataagcaacggctaattacgtgccagcagccgcggtaacacgtaagttgcgagcgttgttcggaattattgggcgtaaagggcatgtaggcggttttgcaagcttggtgtgaaaggcaggagcttaactcctggactgcgttgagaactgcaagacttgagtcactgaggggcaatcagaattcctggtgtaggggtgaaatctgtagatatcaggaagaataccaatggcgaaggcaggttaccagcagatgactgacgctgaggtgcgaaggtgcggggagcaaacaggattagataccctggta
>10a38b3eefa202eff63f1f54c270e54d_D_4__Fibrobacteraceae_D_5__Fibrobacter
acgggaggcagcagtagggaatattgcacaatgggggaaaccctgatgcagcaacgccacgtgtgggaagacgcatttcggtgtgtaaaccactgtcgtgagggaataaggctgagtttcggctcagttgaatgtacctcgaaaggaagcaccggcaaacttcgtgccagcagccgcggtaatacgaggggtgcaagcgttgttcggaatcactgggcgtaaagggagcgcaggcggaagtgcaagcggtctgtacaataccggggcccaaccccggacctgcagaccggactgcatttcttggatagttcaggggcaagcggaattcctggtgtagcggtggaatgcgtagagatcaggaagaacaccgatggcgaaggcagcttgctggggacttatcgacgctcatgctcgaaagtgcgggtagcaaacaggattagataccctggta
>b5065670049ef80f0f4bca2da78d6395_D_4__Lachnospiraceae_D_5__Lachnospiraceae AC2044 group
acgggaggcagcagtggggaatattgcacaatgggggaaaccctgatgcagcgacgccgcgtgagtgaagaagtatttcggtatgtaaagctctatcagcaaggaagaaaatgacggtacttgactaagaagccccggctaactacgtgccagcagccgcggtaatacgtagggggcaagcgttatccggatttactgggtgtaaagggagcgtagacggcatagcaagtctgaagtgaaatgcgggggctcaacccctgaactgctttggaaactgttaagctagagtgcaggagaggtaagtggaattcctagtgtagcggtgaaatgcgtagatattaggaggaacaccagtggcgaaggcggcttactggactgtaactgacgttgaggctcgaaagcgtggggagcaaacaggattagataccctggta
>9dcfa6701afe2990bf900d8929eb661d_D_4__Spirochaetaceae_D_5__Treponema 2
acgggaggcagcagctaagaatattccgcaatggacgaaagtctgacggagcgacgccgcgtggatgatgaaggtcggaagattgtaaaatccttttaagcatgaagaataagcggaacaggtaatggttccgtggtgacggtagtgcttgaataagcaacggctaattacgtgccagcagccgcggtaatacgtaagttgcgagcgttgttcggaattattgggcgtaaagggcatgtaggcggatatgcaagcttggtgtgaaaggcgggagctcaactcccgaactgcgttgagaactgcataactagagtgactgaggggcaggcagaattccaggtgtaggggtgaaatctgtagatatctggaagaataccaatggcgaaggcagcctgccagcagatgactgacgctgaggtgcgaaggtgcggggagcaaacaggattagataccctggta
>c447f3d9275fbdf95b515dd64360c415_D_4__Desulfovibrionaceae_D_5__Mailhella
acgggaggcagcagtggggaatattgcgcaatgggcgaaagcctgacgcagcgacgccgcgtgagggatgaaggtcttcggatcgtaaacctctgtcagaagggaagaacgtgcatcgtgccaatcagcggtgcagtgacggtaccttcaaaggaagcaccggctaactccgtgccagcagccgcggtaatacggagggtgcaagcgttaatcggaattactgggcgtaaagcgcatgtaggctgtacggtaagtcagtggtgaaatccctgggctcaacctgggaactgccattgaaactgccgaactggagtgtgagagaggatagcggaattccaggtgtaggagtgaaatccgtagatatctggaagaacatcagtggcgaaggcggctatctggctcattactgacgctgagatgcgaaagcgtgggtagcaaacaggattagataccctggta
>ed0f8ad309e17f9646b6f11caf629f63_D_4__Ruminococcaceae_D_5__[Eubacterium] coprostanoligenes group
acgggaggcagcagtggggaatattgcacaatgggcgcaagcctgatgcagcaacgccgcgtgagggaagacggttttcggattgtaaacctctgtctttggtgacgaagaagtgacggtagccaaggaggaagccacggctaactacgtgccagcagccgcggtaatacgtaggtggcaagcgttatccggaattactgggtgtaaagggagcgcaggcgggatagcaagtcagcggtgaaaattatgggcttaactcataaactgccgttgaaactgttattcttgagtggagtagaggcaggcggaattccgagtgtagcggtgaaatgcgtagatattcggaggaacaccagtggcgaaggcggcctgctgggctctaactgacgctgaggctcgaaagtgtggggagcaaacaggattagataccctggta
>3a7bdcc320ee7315a6ff3f4d0ad42cbe_D_4__Christensenellaceae_D_5__Christensenellaceae R-7 group
acgggaggcagcagtggggaatattgggcaatgggcgaaagcctgacccagcaacgccgcgtgaaggaagaaggtcttcggatcgtaaacttctatccttggtgaaaataatgatggtagccaagaaggaagccccggctaactacgtgccagcagccgcggtaatacgtagggggcaagcgttgtccggaatgattgggcgtaaagggcgcgtaggcggctttctaagtctgaagtgaaagtcctgcttttaaggtgggaactgctttggatactggagagcttgagtgcaggagaggtaagcggaattcccggtgtagcggtgaaatgcgtagagatcgggaggaacaccagtggcgaaggcggcttactggactgtaactgacgctgaggcgcgaaagtgtggggagcaaacaggattagataccctggta
>86a7a49390cb248921f4b458fea5b4a2_D_4__F082_D_5__uncultured bacterium
acggaaggcagcagtagggaatattggtcaatggggggaaccctgaaccagccatgccgcgtgagggaataaggccctacgggtcgtaaacctcttttaccgggggctaacgggcgtcgtgcgcggcgccgtgaaggtacccggggaataagcatcggctaactccgtgccagcagccgcggtaatacggaggatgcgagcgttatccggatttattgggtttaaagggtgcgcaggcgggctggtaagtcagcggtgaaatgtcggggctcaaccccggcagtgccgttgatactgtcggtcttgagtgcggtgaaggcaggcggaatgcagtgtgtagcggtgaaatgcgtagatatgctgcagaactccgatagcgaaggcagcttgccgtacctgcactgacgctcatgcacgaaagcgtggggatcaaacaggattagataccctggta
>58e46e7e0276bb88f626fb77d17560a7_D_4__Fibrobacteraceae_D_5__Fibrobacter
acgggaggcagcagtagggaatattgcacaatgggggaaaccctgatgcagcaacgccacgtgtgggaagaagcatttcggtgtgtaaaccactgtcgtgagggaataatgctatttttcggaatagttgaatgtacctcgaaaggaagcaccggcaaacttcgtgccagcagccgcggtaatacgaggggtgcaagcgttgttcggaatcactgggcgtaaagggagcgtaggcggaaatgcaagcaatctgtacaataccggggcccaaccccggacctgcagattggactgtgtttcttggatagttcaggggcaggcggaattcctggtgtagcggtggaatgcgtagagatcaggaagaacaccgatggcgaaggcagcctgctggggacttatcgacgctgaggctcgaaagtgcgggtagcaaacaggattagataccctggta
>dba3016199e7cba94e36f1cfdda3026b_D_4__Bacteroidales RF16 group_D_5__uncultured bacterium
acgggaggcagcagtgaggaatattggtcaatgggcggaagcctgaaccagccaagtcgcgtgaaggatgaaggttctatggattgtaaacttcttttgcctgagggtaaaggacggtacgtgtaccgttttgcaagtatcaggtgaataagcatcggctaactccgtgccagcagccgcggtaatacggaggatgcgagcgttatccggatttattgggtttaaagggtgcgtaggcggtttgttaagtctgtggtaaaagcgtgtggctcaaccataccaagccatggaaactggcggacttgagtgtaaacgaggtaggcggaatatcacgtgtagcggtgaaatgcttagatatgtgatagaaccccgattgcgaaggcagcttaccagcatacaactgacgctgaggcacgaaagcgtgggtatcaaacaggattagataccctggta
>526e4d7fcd7d60ce70b192c5596dea24_D_4__p-251-o5_D_5__uncultured bacterium
acgggaggcagcagtgaggaatattggtcaatgggcggaagcctgaaccagccaagtcgcgtgaaggatgaaggtattatgtattgtaaacttctttagctgtggagcaataatctccatgtatggagagatgagagtacacagagaataaggatcggctaactccgtgccagcagccgcggtaatacggaggatccgagcgttatccggatttattgggtttaaagggtgcgcaggcggctttctaagtcagtggtcaaatcgtggtgctcaacgccatcccgccattgatactggagagcttgattgcggtcgaggtttgcggaattcgtcgtgtagcggtgaaatgcatagatatgacgaagaacaccgattgcgtaggcagcagaccaggccgtaaatgacgctcatgcacgaaagtgcggggatcgaacaggattagataccctggta
>5f113dded6e2d8d5f1cce1e845c83475_D_4__p-251-o5_D_5__uncultured bacterium
acggaaggcagcagtgaggaatattggtcaatggaggcaactctgaaccagccatctcgcgtgaaggaatacggccctatgggtcttaaacttcttttatagggggataaagtgagatacgcgtatctttttgtaggtaccctatgaataagcatcggctaactccgtgccagcagccgcggtaatacggaggatgcgagcgttatccggatttattgggtttaaagggtgcgcaggcggcacgttaagtcagcggtgaaatgcaggggctcaaccccggcactgccgttgaaactggcgagctcgagtacggatgaagtcggcggaatgtgatgtgtagcggtgaaatgcttagatatgtcacagaacaccgattgcgaaggcagctgactaatccgcaactgacgctcaggcacgaaagcgtggggatcgaacaggattagataccctggta
>41411e909dca9d9f7d716b0bd20dd110_D_4__Spirochaetaceae_D_5__Treponema 2
acgggaggcagcagctaagaatattccgcaatggacgaaagtctgacggagcgacgccgcgtgaacgatgaaggtcggaagattgtaaagttcttttataactgaggaataagtactttgagagaaacggagtatggtgactgtaggttatgaataagcaacggctaattacgtgccagcagccgcggtaacacgtaagttgcgagcgttgttcggatttattgggtttaaaggacgtgtaggcggttctgtaagcttggtgtgaaaggcgggagctcaactcccgaattgcgttgagaactgcaggacttgagttactggggagcagtcagaattccaggtgtaggggtgaaatctgtagatatctggaagaataccaatggcgaaggcaggctgctaacagatgactgacgctgaggcgtgaaggtgcggggagcaaacaggattagataccctggta
>f134831b14e8b87a565d3cf433b91aef_D_4__Prevotellaceae_NA
acgggaggcagcagtgaggaatattggtcaatgggcggaagcctgaaccagccaagtagcgtgcaggatgacggccctatgggttgtaaactgcttttatacgggaataaacggcttcacgtgtggggttttgcatgtaccgtatgaataaggaccggctaattccgtgccagcagccgcggtaatacggaaggtccgggcgttatccggatttattgggtttaaagggagcgtaggcggtctgttaagcgtgctgtgaaatgtcctggctcaaccagggagttgcagcgcgaactggcggacttgagtgcgcaggaagttggcggaattcgtcgtgtagcggtgaaatgcttagatatgacgaagaactccgattgcgaaggcagctgactgtagcgttactgacgctgatgctcgaaagtgcgggtatcgaacaggattagataccctggta
>579d9851fa115e90afc71367653b369b_D_4__Ruminococcaceae_D_5__Ruminococcaceae UCG-005
acgggaggcagcagtggggaatattgggcaatgggcgcaagcctgacccagcaacgccgcgtgaaggaagaaggctttcgggttgtaaacttcttttaccagggacgaaggacgtgacggtacctggagaaaaagccacggctaactacgtgccagcagccgcggtaatacgtaggtggcaagcgttgtccggatttactgggtgtaaagggcgtgtaggcggagatgcaagtcaggagtgaaatctatgggctcaacccataaattgcttttgaaactgtatcccttgagtatcggagaggcaggcggaattcctagtgtagcggtgaaatgcgtagatattaggaggaacaccagtggcgaaggcggcctgctggacgacaactgacgctgaggcgcgaaagcgtggggagcaaacaggattagataccctggta
>12f2e0901aefd8c0f00148f98eae063f_D_4__Lachnospiraceae_NA
acggaaggcagcagtggggaatattgcacaatgggcgaaagcctgatgcagcgacgccgcgtgagtgaagaagttattcgtaacgtaaagctctatcagcagggaagaaaatgacggtacctgactaagaagccccggctaactacgtgccagcagccgcggtaatacgtagggggcaagcgttatccggatttactgggtgtaaagggagcgtagacggcatggcaagtctgaagtgaaatcccggggctcaaccctggaactgctttggaaactgtcaagctagagtgcaggagaggtaagcggaattcctagtgtagcggtgaaatgcgtagatattaggaggaacaccagtggcgaaggcggcttactggactgtaactgacgttgaggctcgaaagcgtggggagcaaacaggattagataccctggta
>7113f8fde77098f7237b5f817b62de8f_D_4__Lachnospiraceae_NA
acggaaggcagcagtggggaatattgcacaatgggcgaaagcctgatgcagcgacgccgcgtgagcgaagaagtatttcggtatgtaaagctctatcagcagggaagataatgacggtacctgactaagaagcaccggctaaatacgtgccagcagccgcggtaatacgtatggtgcaagcgttatccggatttactgggtgtaaagggagcgcaggcggtacggcaagtctgatgtgaaagcccggggctcaaccccggtactgcattggaaactgtcgaactagagtgtcggaggggtaagtggaattcctagtgtagcggtgaaatgcgtagatattaggaggaacaccagtggcgaaggcggcttactggacgataactgacgctgaggctcgaaagcgtggggagcaaacaggattagataccctggta
>023addbe5965d2de645c863b66468ca1_D_4__Ruminococcaceae_D_5__Ruminococcaceae UCG-002
acggaaggcagcagtggggaatattgggcaatgggcgcaagcctgacccagcaacgccgcgtgaaggaagaaggctttcgggttgtaaacttcttttgcaagggacgagacgaagacggtaccttgtgaataagccacggctaactacgtgccagcagccgcggtaatacgtaggtggcaagcgttgtccggatttactgggtgtaaagggcgtgtagccgggtcggtaagtcagatgtgaaatccacgggcttaactcgtgaactgcatttgaaactgctgatcttgagtatcggagaggcaatcggaattcctagtgtagcggtgaaatgcgtagatattaggaggaacaccagtggcgaaggcggattgctggacgacaactgacggtgaggcgcgaaagcgtggggagcaaacaggattagataccctggta
>613373117425a0aca26e9afa78ab4248_D_4__Spirochaetaceae_D_5__Treponema 2
acgggaggcagcagctaagaatattccgcaatggacgaaagtctgacggagcgacgccgcgtggatgatgaaggccggaaggttgtaaaatccttttataactgaggaataagtattctgagagaaacggagtatggtgactgtaggttatgaataagcaacggctaattacgtgccagcagccgcggtaacacgtaagttgcgagcgttgttcggaattattgggcgtaaagggcatgtaggcggttttgcaagcttggtgtgaaaggcaggagcttaactcctggactgcgttgagaactgcaagacttgagttactgaggtgcaatcagaattcctggtgtaggggtgaaatctgtagatatcaggaagaataccaatggcgaaggcaggttgcaagcagataactgacgctgaggtgcgaaggtgcggggagcaaacaggattagataccctggta
>6d08bf74eeb43f726eadb655192077b5_D_4__Family XIII_D_5__Anaerovorax
acgggaggcagcagtggggaatattgcacaatgggcgcaagcctgatgcagcaacgccgcgtgagtgatgaaggtcttcggatcgtaaaactctgtccttaagaacgaaacaaatgacggtacttttggaggaagccccggctaactacgtgccagcagccgcggtaatacgtagggggcgagcgttatccggaattattgggcgtaaagagtacgtaggtggtttggtaagcgtgaggtgaaagcccggggctcaactccggtaagcctttcgaactgccagacttgagtgcaggaggggaaagtggaattcctagtgtagcggtgaaatgcgtagatattaggaggaacaccggtggcgaaggcgactttctggactgtaactgacactgaggtacgaaagcgtggggagcaaacaggattagataccctggta
>de5fbc8d60c1fd0528fabfb30ab511a9_D_4__Spirochaetaceae_D_5__Treponema 2
acggaaggcagcagctaagaatattccgcaatggacgaaagtctgacggagcgacgccgcgtggatgatgaaggtcggaagattgtaaaatccttttataactgaggaataagccttatgagagaaacgtaaggtggtgactgtaggttatgaataagcaacggctaattacgtgccagcagccgcggtaacacgtaagttgcgagcgttgttcggaattattgggcgtaaagggcatgtaggcggttttgcaagcttggtgtgaaatctcggagctcaactccgaaattgcgttgagaactgcataactagagtcactgaggggcaatcagaattccaggtgtaggggtgaaatctgtagatatctggaagaataccaatggcgaaggcaggttaccagcagatgactgacgctgaggtgcgaaggtgcggggagcaaacaggattagataccctggta
>90552eb1b326797245798629a14d1e23_D_4__p-251-o5_D_5__uncultured bacterium
acgggaggcagcagtgaggaatattggtcaatgggcgagagcctgaaccagccatgtcgcgtggaggaataaggatctatggttcgtaaactccttttgcggggggataaagtgcgggacgcgtcccgctttgcaggtaccccgcgaataagcatcggctaactccgtgccagcagccgcggtaatacggaggatgcgagcgttatccggatttattgggtttaaagggtgcgtaggcggccccttaagtcggcggtgaaatttccgggctcaacccggtcactgccgtcgaaactggggggcttgagtgcgtttggggtggctggaatgtgcggtgtagcggtgaaatgcatagatatcgcacagaacgccgatcgcggaggcaggtcaccaagccgcaactgacgctgaggcacgaaagcgcggggatcgaacaggattagataccctggta
>040ba9d7cbaad17d2f5062bd2075fe30_D_4__Prevotellaceae_D_5__Alloprevotella
acgggaggcagcagtgaggaatattggtcaatggacgagagtctgaaccagccaagtagcgtgcaggatgacggccctccgggttgtaaactgcttttagttgggaataaaaaaggcgacgtgtcgcctattgtatgtaccatcagaaaaaggaccggctaattccgtgccagcagccgcggtaatacggaaggtccgggcgttatccggatttattgggtttaaagggagcgtaggcgggcttttaagtcagtggtaaaagcgtgtggctcaaccataccacgccattgaaactggaagccttgagtgcacacagggatgctggaattcgtcgtgtagcggtgaaatgcttagatatgacgaagaactccgatcgcgaaggcaggtgtccggggtgtaactgacgctgaggctcgaaagtgcgggtatcaaacaggattagataccctggta
>760c57f62c856407f881e1df28386515_D_4__Eggerthellaceae_D_5__uncultured
acggaaggcagcagtggggaattttgcgcaatggggggaaccctgacgcagcaacgccgcgtgcgggatgaaggccttcgggttgtaaaccgctttcagcagggacgattatgacggtacctgcagaagaagctccggctaactacgtgccagcagccgcggtaatacgtagggagcgagcgttatccggattcattgggcgtaaagcgcgcgtaggcggcttgctaagcggaacctctaatccgagggctcaacccccggccgggttccgaactggcaggctcgagtgcggtaggggcaagtggaattccatgtgtagcggtggaatgcgcagatatatggaagaacaccgatggcgaaggcagcttgctgggccgacactgacgctgaggtgcgaaagcgtggggagcgaacaggattagataccctggta
>5e3739f42aff08ba9c32887a14a332ae_D_4__Ruminococcaceae_D_5__Ruminococcaceae UCG-010
acggaaggcagcagtggggaatattgggcaatgggcgaaagcctgacccagcgacgccgcgtgagggaagaaggtcttcggattgtaaacctctttcagcagggaagaagcaagtgacggtacctgcagaagaagtcacggctaactacgtgccagcagccgcggtaatacgtaggtggcgagcgttatccggaattactgggtgtaaagggtgtgtaggcggagaagcaagtcaggcgtgaaatttatgggctcaacccataaactgcgcttgaaactgtttcccttgagagtgggagaggtaaacggaattcctggtgtagtagtgaaatgcgtagatatcaggaggaacaccggtggcgaaggcggtttactggaccacaactgacgctgagacacgaaagcgtggggagcaaacaggattagataccctggta
>cec309a8bb2713798edc849b53fb8775_D_4__Ruminococcaceae_D_5__Ruminococcus 1
acggaaggcagcagtggggaatattgcacaatgggcgcaagcctgatgcagcgatgccgcgtgagggaagaaggttttcggattgtaaacctctgtcaacagggacgaaaatgacggtacctgtgaaggaagctccggctaactacgtgccagcagccgcggtaatacgtagggagcaagcgttatccggaattactgggtgtaaagggagtgtaggcgggactgtaagtcagatgtgaaatatgccggctcaaccggcagactgcatttgaaactgcggttcttgagtgaagtagaggtaagcggaattcctagtgtagcggtgaaatgcgtagatattaggaggaacatcagtggcgaaggcggcttactgggctttaactgacgctgaggctcgaaagcgtggggagcaaacaggattagataccctggta
>9ce8edd13707b7caa6fb18bfbee8fe47_D_4__Lachnospiraceae_D_5__Lachnospiraceae XPB1014 group
acgggaggcagcagtgggggatattgcacaatgggggaaaccctgatgcagcgacgccgcgtgagtgaagaagtatttcggtatgtaaagctctatcagcagggaagaaaatgacggtacctgactaagaagctccggctaaatacgtgccagcagccgcggtaatacgtatggagcaagcgttatccggatttactgggtgtaaagggagcgcagacggtttgccaagtctgatgtgaaagctaggggctcaacccctaaactgcattggaaactggtagactagagtgtcggagaggtaagtggaattcctagtgtagcggtgaaatgcgtagatattaggaggaacaccagtggcgaaggcggcttactggacgataactgacgttgaggctcgaaagcgtggggagcaaacaggattagataccctggta
>508a05982c9536cd7d4b085de1896eb3_D_4__Bacteroidales UCG-001_D_5__uncultured bacterium
acgggaggcagcagtgaggaatattggtcaatggacgggagtctgaaccagccaagtagcgtgagggatgacggccatatggttgtaaacctcttttgcgagggaataaagtgcgtcacgtgtggtgcattgcatgtaccttgcgaataaggatcggctaactccgtgccagcagccgcggtaatacggaggatccgagcgttatccggatttattgggtttaaagggagcgtaggcgggaagtcaagtcagctgtgaaatgtagtcgctcaacgtctgcactgcagttgaaactggttttcttgagtgcgtaagaggcaggtggaatttgtcgtgtagcggtgaaatgcttagatatgacgaagaactccgattgcgaaggcagcctgctgggccgcaactgacgctgaagctcgaaggtgcgggtatcaaacaggattagataccctggta
>a0fcf3047d4ea8dececf20387e8d4f25_D_4__Lachnospiraceae_D_5__Agathobacter
acgggaggcagcagtggggaatattgcacaatgggcgaaagcctgatgcagcgacgccgcgtgaacgaagaagtatttcggtatgtaaagttctatcagcagggaagataatgacggtacctgactaagaagcaccggctaaatacgtgccagcagccgcggtaatacgtatggtgcaagcgttatccggatttactgggtgtaaagggagcgcaggcggtgcggcaagtctgaagtgaaatcccggggctcaaccccggaactgctttggaaactgtcgtactagagtgtcggaggggtaagcggaattcctagtgtagcggtgaaatgcgtagatattaggaggaacaccagtggcgaaggcggcttactggacgataactgacgctgaggctcgaaagcgtggggagcaaacaggattagataccctggta
>aa208ddb670cb5614f4b3b3b16b4e577_D_4__Fibrobacteraceae_D_5__Fibrobacter
acgggaggcagcagtagggaatattgcacaatgggggaaaccctgatgcagcaacgccacgtgtgggaagaagcatttcggtgtgtaaaccactgtcgtgaaggaataatgcttggtttcggccaagttgaatgtactttgaaaggaagcaccggcaaacttcgtgccagcagccgcggtaatacgaggggtgcaagcgttgttcggaatcactgggcgtaaagggagcgcaggcggggatgcaagcagtctgtacaataccggggcccaaccccggacctgcagactggactgtttcccttggatagctcaggggctggcggaattcctggtgtagcggtggaatgcgtagagatcaggaagaacaccgatggcgaaggcagccagctgggggcttatcgacgctcatgctcgaaagtgcgggtagcaaacaggattagataccctggta
>1487d6fd999e9b2b1c79da02ee718436_D_4__Paludibacteraceae_D_5__uncultured
acgggaggcagcagtgaggaatattggtcaatgggcgagagcctgaaccagccaagtcgcgtgaaggaagacggccctatgggttgtaaacttcttttgcaggggaataaagtgcgtcatgcgtggcgttttgtatgtaccctgcgaataaggatcggctaactccgtgccagcagccgcggtaatacggaggattcgagtgttatccggatttattgggtttaaagggtgcgtaggcgggggatcaagtcagtggtgaaatggtgcggctcaaccgtagcatagccgttgaaactggttttcttgagtgcgaatgaggtgagcggaatgtgtcatgtagcggtgaaatgcatagatatgacacagaacaccgattgcgaaggcagctcactgggacgctactgacgctgaggcacgaaagtgcggggatcgaacaggattagataccctggta
>5f5abf93a03939c040200e01a11ce664_D_4__Prevotellaceae_D_5__Prevotella 1
acgggaggcagcagtgaggaatattggtcaatggacgagagtctgaaccagccaagtagcgtgcaggaagacggccctatgggttgtaaactgcttttgtacgggaataaagtgacctacgtgtaggtttttgcatgtaccgtaagaataaggaccggctaattccgtgccagcagccgcggtaatacggaaggtccgggcgttatccggatttattgggtttaaagggagcgtaggccgtgctttaagcgtgttgtgaaatgtaggcgcccaacgtctgcactgcagcgcgaactggagcacttgagtacgcaggaagtaggcggaattcgtcgtgtagcggtgaaatgcttagatatgacgaagaactccgattgggaagccagcttactgtagcgccactgacgctgatgctcgaaagcgtgggtatcgaacaggattagataccctggta
>01895b2916cdfbcc78c928e8fb4cb259_D_4__Fibrobacteraceae_D_5__Fibrobacter
acggaaggcagcagtagggaatattgcacaatgggggaaaccctgatgcagcaacgccacgtgtgggaagaagcatttcggtgtgtaaaccactgtcgtgaaggaataatgctggacctcggtccagttgaatgtactttgaaaggaagcaccggcaaacttcgtgccagcagccgcggtaatacgaggggtgcaagcgttgttcggaatcactgggcgtaaagggagcgcaggcggagatgcaagcagtctgtacaataccggggcccaaccccggacctgcagactggactgtttctcttggatagctcaggggctggcggaattcctggtgtagcggtggaatgcgtagagatcaggaagaacaccgatggcgaaggcagccagctgggggcttatcgacgctcatgctcgaaagtgcgggtagcaaacaggattagataccctggta
>81149a72436def2f983ae48428042995_D_4__Paludibacteraceae_D_5__uncultured
acgggaggcagcagtgaggaatattggtcaatgggcggaagcctgaaccagccaagtcgcgtgagggaagacggccctacgggttgtaaacctcttctgcgcgggggtaaagtcggggacgcgtccccgattgcaagtaccgcgcgaaaaaggatcggctaactccgtgccagcagccgcggtaatacggaggatccgagtgttatccggatttattgggtttaaagggtgcgcaggcgggatgtcaagtcagtggtgaaatggtgcggctcaaccgtagcattgccgttgaaactggcgtccttgagtgcgaatgaggtacgcggaacgtgtcatgtagcggtgaaatgcatagatatgacacagaacaccgattgcgaaggcagcgtactgggacgcgactgacgctgaggcacgaaagtgcggggatcgaacaggattagataccctggta
>b9318d58a6b3b89819831b24b3b9c178_D_4__Ruminococcaceae_D_5__Ruminococcaceae UCG-010
acgggaggcagcagtggggaatattgggcaatgggcgaaagcctgacccagcgacgccgcgtgagcgaagaaggtcttcggattgtaaagctctgttgacagggacgaagaagtgacggtacctgtcgaggaagccacggctaactacgtgccagcagccgcggtaatacgtaggtggcaagcgttatccggatttactgggtgtaaagggtgtgtaggcgggggagcaagtcagatgtgaaatctatgggctcaactcatagactgcgtctgaaactgttcttcttgagagtcggagaggtaattggaattcccggtgtagcggtgaaatgcgtagatatcgggaggaacaccggtggcgaaggcggattactggacgacaactgacgctgagacacgaaagcgtggggagcaaacaggattagataccctggta
>6a4d2ad9ba54be5c36833491726f2b5b_D_4__Bacteroidales UCG-001_D_5__uncultured bacterium
acgggaggcagcagtgaggaatattggtcaatggacgcaagtctgaaccagccaagtagcgtgagggatgacggccctatgggttgtaaacctcttttgcgggggaataaagtgcgccatgcgtggtgttttgcatgtaccctgcgaataaggatcggctaactccgtgccagcagccgcggtaatacggaggatccgagcgttatccggatttattgggtttaaagggagcgtaggcggaaggtcaagtcagctgtgaaatgtagtcgctcaacgtctgcactgcagttgaaactggcctccttgagtgcgtaagaggcgggcggaattcgtcgtgtagcggtgaaatgcttagatatgacgaagaactccgattgcgaaggcagctcgctgggccgcaactgacgctgaagctcgaaggtgcgggtatcaaacaggattagataccctggta
>00506e172334eee6218fcf8839887c6c_D_4__p-251-o5_D_5__uncultured bacterium
acgggaggcagcagtgaggaatattggtcaatggaggcaactctgaaccagccatctcgcgtgaaggaatacggccctacgggtcttaaacttcttttatagggggataaagtgaggcatgcatgcctttttgtaggtaccctatgaataagcatcggctaactccgtgccagcagccgcggtaatacggaggatgcgagcgttatccggatttattgggtttaaagggtgcgcaggcggcacgttaagtcagcggtgaaatgtcggggctcaacccgggcactgccgttgaaactggcgagcttgagtacggatgaagtcggcggaatgtgatgtgtagcggtgaaatgcttagatatgtcacagaacaccgattgcgaaggcagctgactaatccgcaactgacgctcaggcacgaaagcgtggggatcgaacaggattagataccctggta
>d57684fba58159430bee3bd2180c757b_D_4__Family XIII_D_5__Family XIII AD3011 group
acgggaggcagcagtggggaatattgcacaatgggggaaaccctgatgcagcaacgccgcgtgaaggatgaaggcccttgggtcgtaaacttctgttctaagggaagataatgacggtaccttaggagcaagtcccggctaactacgtgccagcagccgcggtaatacgtagggggcaagcgttatccggaattattgggcgtaaagagtgcgtaggtggtttcctaagcatggggtttaaggcaatggcttaaccattgttcgccccatgaactgggttacttgagtgctggagaggaaagcggaattcctagtgtagcggtgaaatgcgtagatattaggaggaacaccagtggcgaaggcggctttctggacagttactgacactgaggcacgaaagtgtggggagcaaacaggattagataccctggta
>dabffde37f2c03a08ad2e49a65d5e9c7_D_4__Ruminococcaceae_D_5__Ruminococcaceae NK4A214 group
acggaaggcagcagtggggaatattgggcaatgggcgaaagcctgacccagcaacgccgcgtgaaggaagaaggtcttcggattgtaaacttcttttatgagggacgaaggacgtgacggtacctcatgaataagccacggctaactacgtgccagcagccgcggtaatacgtaggtggcaagcgttatccggatttactgggtgtaaagggcgcgtaggcggggatgcaagtcagatgtgaaatccatgggcttaactcatgaactgcatttgaaactgtatctcttgagtgctggagaggtagatggaattccttgtgtagcggtgaaatgcgtagatataaggaagaacaccagtggcgaaggcgatctactggacagtaactgacgctgaggcgcgaaagcgtggggagcaaacaggattagataccctggta
>4f6812f07fa03ea794d9843a9082e448_D_4__Ruminococcaceae_D_5__Ruminococcaceae NK4A214 group
acgggaggcagcagtggggaatattgggcaatgggcgaaagcctgacccagcaacgccgcgtgaaggaagaagatcttcggattgtaaacttcttttatgagggacgaaggaagtgacggtacctcatgaataagccacggctaactacgtgccagcagccgcggtaatacgtaggtggcaagcgttatccggatttactgggtgtaaagggcgcgtaggcgggagagcaagtcagatgtgaaatctgtgggcttaactcacaaactgcatttgaaactgtttttcttgagtgctggagaggtagatggaattccttgtgtagcggtgaaatgcgtagatataaggaagaacaccagtggcgaaggcgatctactggacagtaactgacgctgaggcgcgaaagcgtggggagcaaacaggattagataccctggta
>4693684eb6361585f293c478fe2b6292_D_4__Spirochaetaceae_D_5__Treponema 2
acgggaggcagcagctaagaatattccgcaatggacgaaagtctgacggagcgacgccgcgtggatgatgaaggtcgaaagattgtaaaatccttttaggagtgaagaataagaggtgcagggaatggcatcacggtgacggtagctcctgaataagcaacggctaattacgtgccagcagccgcggtaacacgtaagttgcgagcgttgttcggaattattgggcgtaaagggtatgtaggcggtcgtgcaagcttggtgtgaaaggcaggggctcaacccctggactgcattgagaactgcatgacttgaattgctgaagggcagccggaattccaggtgtaggggtgaaatctgtagatatctggaagaacaccaatggcgaaggcaggctgctggcagatgattgacgctgaggtacgaaagtgcggggagcaaacaggattagataccctggta
>1edd004a086ddd0f8ddc5f1784aa3219_D_4__Lachnospiraceae_D_5__Lachnospiraceae XPB1014 group
acggaaggcagcagtgggggatattgcacaatgggggaaaccctgatgcagcgacgccgcgtgagtgaagaagtatttcggtatgtaaagctctatcagcagggaagaaaatgacggtacctgactaagaagctccggctaaatacgtgccagcagccgcggtaatacgtatggagcaagcgttatccggatttactgggtgtaaagggagcgtagacggtttgccaagtctgatgtgaaaggtgggggctcaacccccaaactgcattggaaactggtagactagagtgtcggagaggtaagtggaattcctagtgtagcggtgaaatgcgtagatattaggaggaacaccagtggcgaaggcggcttactggacgataactgacgttgaggctcgaaagcgtggggagcaaacaggattagataccctggta
>2ab9199fd37738bff048ff49f8815af4_D_4__Spirochaetaceae_D_5__Treponema 2
acggaaggcagcagctaagaatattccgcaatggacgaaagtctgacggagcgacgccgcgtgtacgatgaaggtcggaagattgtaaagtacttttatgcatgaggaataagcagtgcagggaatggcattgtggtgactgtagtgcatgaataagcaacggctaattacgtgccagcagccgcggtaacacgtaagttgcgagcgttgttcggaattattgggcgtaaagggcatgtaggcggttatgcaagtctggtgtgaaaggcaggagctcaactcctggactgcgccggaaactgcagaactagagtgactgaggagcaatcagaattccaggtgtaggggtgaaatctgtagatatctggaagaataccaatggcgaaggcaggttgctagcagatgactgacgctgaggtgcgaaggtgcggggagcaaacaggattagataccctggta
>f0e7016912cecdde87e658ce46df07cc_D_4__Lachnospiraceae_NA
acgggaggcagcagtggggaatattgcacaatgggggaaaccctgatgcagcgacgccgcgtgagtgaagaagtatctcggtatgtaaagctctatcagcagggaagaaaatgacggtacctgactaagaagccccggctaactacgtgccagcagccgcggtaatacgtagggggcaagcgttatccggatttactgggtgtaaagggagcgtagacggcgatgcaagtctgaagtgaaaggcgggggctcaacccttggactgctttggaaactgtattgctagagtgcaggagaggtaagtggaattcctagtgtagcggtgaaatgcgtagatattaggaggaacaccagtggcgaaggcggcttactggactgtaactgacgttgaggctcgaaagcgtggggagcaaacaggattagataccctggta
>0b5d98860fe0dcbc27b31ef94158c6db_D_4__Lachnospiraceae_NA
acgggaggcagcagtggggaatattgcacaatgggggaaaccctgatgcagcgacgccgcgtgagtgaagaagtatttcggtatgtaaagctctatcagcagggaagaaaatgacggtacctgactaagaagccccggctaactacgtgccagcagccgcggtaatacgtagggggcaagcgttatccggatttactgggtgtaaagggagcgtagacggctttgcaagtctgatgtgaaagcccggggctcaaccccggcactgcattggaaactgtagagctagagtgcaggagaggtaagtggaattcctagtgtagcggtgaaatgcgtagatattaggaggaacaccagtggcgaaggcggcttactggactgtaactgacgttgaggctcgaaagcgtggggagcaaacaggattagataccctggta
>fda59a9e7595e9a94905c468ad17eab3_D_4__Prevotellaceae_D_5__Prevotellaceae UCG-004
acgggaggcagcagtgaggaatattggtcaatgggcgagagcctgaaccagccaagtagcgtgaaggatgactgccctacgggttgtaaacttcttttatacgggaataaaaaaggccacgtgtggcctcttgtatgtaccgtatgaataagcatcggctaattccgtgccagcagccgcggtaatacggaagatgcgagcgttatccggatttattgggtttaaagggagcgtaggcgggtctttaagtcagtggtcaaagcgtgtggctcaaccataccacgccattgatactggagaccttgagtgcacataaggatggtggaattcgtcgtgtagcggtgaaatgcttagatatgacgaagaactccgattgcgaaggcagctgtccggggtgtaactgacgctaatgctcgaaagtgcgggtatcaaacaggattagataccctggta
>a40f4baa1440d0233ef0b3c67a38ea44_D_4__p-251-o5_D_5__uncultured bacterium
acggaaggcagcagtgaggaatattggtcaatggacggaagtctgaaccagccaagtcgcgtgaaggatgaaggtattatgtattgtaaacttctttagcagtggagtaataaggtggtcgtgaccactgatgcaagtacactgagaataaggatcggctaactccgtgccagcagccgcggtaatacggaggatccgagcgttatccggatttattgggtttaaagggtgcgcaggcggctttttaagtcagtggttaaatcgtgacgctcaacgtcatcacgccattgatactggagagcttgattgcggtcgaggtttgcggaattcgttgtgtagcggtgaaatgcatagatatgacgaagaacaccgattgcgtaggcagcagaccaggccgtaaatgacgctcatgcacgaaagtgcggggatcgaacaggattagataccctggta
>bbe749ace36e3bbe7da515763e9d0d94_D_4__Spirochaetaceae_D_5__Treponema 2
acggaaggcagcagctaagaatattccgcaatgggggaaaccctgacggagcgacgccgcgtggatgatgaaggccggaaggttgtaaaatccttttattaccgaggaataagcatttcagggaatgggagtgcggtgactgtaggtaatgaataagcaacggctaattacgtgccagcagccgcggtaacacgtaagttgcgagcgttgttcggaattattgggcgtaaagggcatgtaggcggccgctcaagtctggagtgaaatgcacgggctcaacccgtgaactgctttggaaactggggggctagagtcgccgaggcggagccggaattccaggtgtaggggtgaaatctgtagatatctggaagaacaccgatggcgaaggcaggcttcgagcggacgactgacgctgaggtgcgaaggtgcggggagcaaacaggattagataccctggta
>3a50a62c76e13a9a1b9f6c248d3442c7_D_4__Rikenellaceae_D_5__Rikenellaceae RC9 gut group
acgggaggcagcagtgaggaatattggacaatggtcggaagactgatccagccatgccgcgtgaaggaagaatgtcctatggattgtaaacttcttttgtacgggagcaataagggtctcgtgaggcccgatgagagtaccgtacgaataagcatcggctaactccgtgccagcagccgcggtaatacggaggatgcgagcgttatccggatttattgggtttaaagggtgcgtaggcggaatgccaagtcagcggtgaaacgcacgcgcttaacgcgtgacctgccgttgaaactggtaatctggaatacggatgctgtgggaggaatgtgtggtgtagcggtgaaatgcatagatatcacacagaacaccgattgcgaaggcatctcacaaatccgtcattgacgctgaggcacgaaagtgtggggatcaaacaggattagataccctggta
>0e9ef7451b73bd8bcb7b0251063d6e6f_D_4__Prevotellaceae_D_5__Prevotellaceae UCG-001
acggaaggcagcagtgaggaatattggtcaatgggcgggagcctgaaccagccaagtagcgtggaggaagacggccctacgggttgtaaactccttttgccgggggataaaaaacgggacgtgtcccgtcttgcaggtacccgcgcgaataaggaccggctaattccgtgccagcagccgcggtaatacggaaggtccgagcgttatccggatttattgggtttaaagggagcgcaggcggagaggcaagccagccgtaaaatcgttgagctcaactcaatctcgcggttggaactgcttcccttgagtgcacgagaggatggtggaattcgtggtgtagcggtgaaatgcatagatatcacgaagaactccgattgcgaaggcagccatctggcgtgttactgacgctcatgctcgaaggcgcgggtatcaaacaggattagataccctggta
>1c5c51600e7a22624d4f375c8c41899d_D_4__Ruminococcaceae_D_5__Ruminococcus 1
acggaaggcagcagtggggaatattgcacaatgggcgcaagcctgatgcagcgatgccgcgtgagggaagaaggttttcggattgtaaacctctgtcctcagggacgataatgacggtacctgaggaggaagctccggctaactacgtgccagcagccgcggtaatacgtagggagcgagcgttgtccggaattactgggtgtaaagggtgcgtaggcgggacggcaagtcagatgtgaaatgtatgggctcaacccataacctgcatttgaaactgttgttcttgagtgaggtagaggtaagcggaattcctagtgtagcggtgaaatgcgtagatattaggaggaacatcggtggcgaaggcggcttactgggcctttactgacgctgaggcacgaaagcgtggggagcaaacaggattagataccctggta
>180862af0cadca160fdc016812541aed_D_4__Rikenellaceae_D_5__Rikenellaceae RC9 gut group
acggaaggcagcagtgaggaatattggtcaatggacggaagtctgaaccagccatgccgcgtgaaggaataaggccctatgggtcgtaaacttcttttgtggtggagcaataaggtgcacgtgtgcatcgatgagagtacatcacgaataagcatcggctaactccgtgccagcagccgcggtaatacggaggatgcaagcgttatccggatttattgggtttaaagggtgcgtaggctgttcttcaagtcagaggtgaaatacccgagcctaactcgggaactgcctttgatactggagggcttgaatactgttgccgtgggaggaatgagtagtgtagcggtgaaatgcatagatattactcagaacaccgattgcgaaggcatctcacgaagcagcgattgacgctgaggcacgaaagcgtggggatcaaacaggattagataccctggta
>0ef17a3beacc1898a00c4699c6ce3ddb_D_4__Lachnospiraceae_NA
acgggaggcagcagtgggggatattgcacaatgggggaaaccctgatgcagcgacgccgcgtgagtgaagaagtatttcggtatgtaaagctctatcagcagggaagaaaatgacggtacctgactaagaagctccggctaaatacgtgccagcagccgcggtaatacgtatggagcaagcgttatccggatttactgggtgtaaagggagcgtagacggcgaggcaagtctgatgtgaaagccatgggctcaacccatgaactgcattggaaactgtcttgcttgagtgtcggagaggtaagcggaattcctagtgtagcggtgaaatgcgtagatattaggaggaacaccagtggcgaaggcggcttactggacgataactgacgttgaggctcgaaagcgtggggagcaaacaggattagataccctggta
>9ca8a5861dabde754897d1b9ed3a87ea_D_4__p-251-o5_D_5__uncultured bacterium
acgggaggcagcagtgaggaatattggtcaatgggcgagagcctgaaccagccatgtcgcgtggaggaataaggatctatggttcgtaaactccttttgcggggggataaagtgcgggacgcgtcccgtattgcaggtaccccgcgaataagcatcggctaactccgtgccagcagccgcggtaatacggaggatgcgagcgttatccggatttattgggtttaaagggtgcgtaggcggccccttaagtcggcggtgaaatttccgggctcaacccggtcactgccgtcgaaactggggggcttgagtgcgtttggggtggctggaatgtgcggtgtagcggtgaaatgcatagatatcgcacagaacgccgatcgcggaggcaggtcaccaagccgcaactgacgctgaggcacgaaagcgcggggatcgaacaggattagataccctggta
>09b9bd43f3f28ead1b174883bf4c4b6e_D_4__Ruminococcaceae_D_5__Ruminococcaceae NK4A214 group
acggaaggcagcagtggggaatattgggcaatgggcgaaagcctgacccagcaacgccgcgtgaaggaagaaggtcttcggattgtaaacttcttttatgtaggacgaagaaagtgacggtactacatgaataagccacggctaactacgtgccagcagccgcggtaatacgtaggtggcaagcgttatccggatttactgggtgtaaagggcgcgtaggcggggatgcaagtcagatgtgaaatccatgggctcaacccatgaactgcatttgaaactgtatctcttgagtgctggagaggtagatggaattcctagtgtagcggtgaaatgcgtagatattaggaagaacaccagtggcgaaggcgatctactggacagtaactgacgctgaggcgcgaaagcgtggggagcaaacaggattagataccctggta
>b4ffd67d48d4560ad16c460de005cb16_D_4__Ruminococcaceae_D_5__Ruminococcaceae UCG-005
acgggaggcagcagtggggaatattgggcaatgggggaaaccctgacccagcaacgccgcgtgaaggaagaaggccttcgggttgtaaacttcttttaccagggacgataatgacggtacctggagaaaaagcaacggctaactacgtgccagcagccgcggtaatacgtaggttgcaagcgttgtccggatttactgggtgtaaagggcgtgtaggcggagctgcaagtcagatgtgaaatcccggggctcaaccccggaactgcatttgaaactgtagcccttgagtatcggagaggcaagcggaattcctagtgtagcggtgaaatgcgtagatattaggaggaacaccagtggcgaaggcggcttgctggacgacaactgacgctgaggcgcgaaagcgtggggagcaaacaggattagataccctggta
>42df3b0140af708aa05afbcf67bdc693_D_4__Spirochaetaceae_D_5__Treponema 2
acggaaggcagcagctaagaatattccgcaatggacgaaagtctgacggagcgacgccgcgtggacgatgaaggccggaaggttgtaaagtccttttaagcatggagaataagcagtgcaggcaatggcattgcggtgacggtagtgcttgaataagcaacggctaattacgtgccagcagccgcggtaatacgtaagttgcgagcgttgttcggaattattgggcgtaaagggcatgtaggcggatatgcaagcttggtgtgaaaggcgggagcttaactcccggactgcgttgagaactgcataactagagtgactgaggggcaggcagaattccaggtgtaggggtgaaatctgtagatatctggaagaataccaatggcgaaggcagcctgccagcagatgactgacgctgaggtgcgaaggtgcggggagcaaacaggattagataccctggta
>12bd9555523268fe7a6c61ff38f51ea6_D_4__Spirochaetaceae_D_5__Treponema 2
acggaaggcagcagctaagaatattccgcaatggacgaaagtctgacggagcgacgccgcgtggatgatgaaggccgaaaggttgtaaaatccttttgaactggaagaataagcagtgcaggtaatggcattgtggtgacggtacagtttgaataagcaacggctaattacgtgccagcagccgcggtaacacgtaagttgcgagcgttgttcggaattattgggcgtaaagggcatgtaggcggttatctaagcttggtgtgaaaggcaggggctcaactcctggactgcattgagaactggatgactagagttactgaagtggaatcagaattccaggtgtaggggtgaaatctgtagatatctggaagaataccaatggcgaaggcaggtttcaggcagataactgacgctgaggtgcgaaggtgcggggagcaaacaggattagataccctggta
>3597bc28474c6f624ae6062f69611e83_D_4__Lachnospiraceae_D_5__Lachnospiraceae NK4A136 group
acgggaggcagcagtggggaatattgcacaatgggggaaaccctgatgcagcgacgccgcgtgagtgaagaagtatttcggtatgtaaagctctatcagcaggaaagaaaatgacggtacctgactaagaagccccggctaactacgtgccagcagccgcggtaatacgtagggggcaagcgttatccggatttactgggtgtaaagggagcgtagacggttttgcaagtctgaagtgaaatgccggggctcaaccccggaactgctttggaaactgtagaactagagtgcaggagaggtaagtggaattcctagtgtagcggtgaaatgcgtagatattaggaggaacaccagtggcgaaggcggcttactggactgtaactgacgttgaggctcgaaagcgtggggagcaaacaggattagataccctggta
>91c7fd87e7153985cf15c8a4856db48e_D_4__p-251-o5_D_5__uncultured bacterium
acggaaggcagcagtgaggaatattggtcaatgggcggaagcctgaaccagccaagtcgcgtgagggaggaaggtcctacggattgtaaacctctttagccggggagcaataagcgctatgtatagcgtgatgagagtacccggagaataaggatcggctaactccgtgccagcagccgcggtaatacggaggatccgagcgttatccggatttattgggtttaaagggtgcgcaggcggtcgattaagtcagtggtcaaatcacggtgctcaacgccgttccgccattgatactggttgacttgattccggtcgaggcaggcggaattcgtagtgtagcggtgaaatgcatagatattacgaagaactccgattgcgtaggcagcttaccaggccggcaatgacgctcatgcacgaaagtgcggggatcgaacaggattagataccctggta
>9b218ce62f518eaea9a9b04f7ab79fb4_D_4__Ruminococcaceae_D_5__Saccharofermentans
acggaaggcagcagtggggaatattgggcaatgggcgcaagcctgacccagcaacgccgcgtgaaggatgaaggtcttcggattgtaaacttctttgatcagggacgaataaatgacggtacctgaagaacaagtcacggctaactacgtgccagcagccgcggtaatacgtaggtgacaagcgttatccggatttactgggtgtaaagggcgtgtaggcggtttggcaagtcagaagtgaaattcccgggcttaacttgggcgctgcttctgaaactgctttacttgagtactggagaggatagtggaattcctagtgtagcggtaaaatgcgcagatattaggaggaacaccggtggcgaaggcggctatctggacagtaactgacgctgaggcgcgaaagcacggggagcaaacaggattagataccctggta
>7f767e2159e46d4c798596a20975531d_D_4__Prevotellaceae_D_5__Prevotellaceae UCG-003
acggaaggcagcagtgaggaatattggtcaatgggcgagagcctgaaccagccaagtagcgtgcaggatgacggccctatgggttttaaactgcttttgattgggaataacgtgccccactcgtggggcagtgcatgtacctttcgaataagcatcggctaattccgtgccagcagccgcggtaatacggaagatgcgagcgttatccggatttattgggtttaaagggagcgtaggcgggctgttgagtcagcggttaaatgtcagtgcccaacattggcatgccgttgatactggcggccttgaatgcacacaaggaaggtggaattcgtcgtgtagcggtgaaatgcttagatatgacgaagaactccgattgcgaaggcagccttctggggtgccattgacgctgaggctcgaaagtgcgggaatcaaacaggattagataccctggta
>9a8ca5e97fe2d9bff073721eb81c7e56_NA_NA
acgggaggcagcagtggggaatattggacaatgggggagaccctgatccagccatgccgcgtgagtgatgaaggccttcgggttgtaaagctcttttatatagggagataatgacggtactatatgaataagcaccggctaacttcgtgccagcagccgcggtaatacgaagggtgcaagcgttgttcggaattactgggtgtaaagggcgtgtaggcggactagaaagtcagtggtgaaatgcttaggctcaacctgagaagtgccattgaaactgatggtctagagtgcaagagaggataatggaatatccagtgtagaggtgaaattcgtagatattggatagaacaccagtggcgaaagcggttatctggcttgtgtctgacgctgaggcgcgagagcgtggggagcaaacaggattagataccctggta
>aacdd42f70f1a4cf6f458a5fbd8f6fdb_D_4__Family XIII_NA
acggaaggcagcagtggggaatattgcacaatgggggaaaccctgatgcagcaacgccgcgtgaaggatgaaggcctttgggtcgtaaacttctgtccttggggaagataatgacggtacccttggaggaagccccggctaactacgtgccagcagccgcggtaatacgtagggggcaagcgttatccggaattattgggcgtaaagagtacgtaggcggtttcctaagcgcagggtctaaggcaatggctcaaccattgttcgccctgtgaactgggagacttgagtgcaggaggggaaagcggaattcctagtgtagcggtgaaatgcgtagatattaggaggaacaccagtggcgaaggcggctttctggactgtaactgacgctgaggtacgaaagtgtggggagcaaacaggattagataccctggta
>a666bde897a2011ce0faef3dc3d3e13d_D_4__Lachnospiraceae_D_5__[Eubacterium] ruminantium group
acgggaggcagcagtggggaatattgcacaatgggggaaaccctgatgcagcgacgccgcgtgagtgatgaagtatttcggtatgtaaagctctatcagcagggaagataatgacggtacctgactaagaagcaccggctaaatacgtgccagcagccgcggtaatacgtatggtgcaagcgttatccggatttactgggtgtaaagggtgcgtaggtggtatggcaagtcagaagtgaaaacacggggctcaaccccgtgactgcttttgaaactgtcaaactagagtgcaggagaggaaagcggaattcctagtgtagcggtgaaatgcgtagatattaggaggaacaccagtggcgaaggcggctttctggactgtaactgacactgaggcacgaaagcgtggggagcaaacaggattagataccctggta
>6941bff0b939d2174166672146b002f6_D_4__F082_D_5__uncultured bacterium
acgggaggcagcagtgaggaatattggtcaatggacggaagtctgaaccagccatgccgcgtgagggaagacggccctatgggttgtaaacctcttttgccacagggtaataagggtcatgcgtggtccgatgaaagtatgtggcgaataagcatcggctaactccgtgccagcagccgcggtaatacggaggatgcaagcgttatccggattcattgggtttaaagggtgcgtaggcgggctgataagtcagcggtgaaagaccccggctcaaccggggggctgccgttgatactgttagcctagagtgcgaacggcgccggcggaatgtgtcatgtagcggtgaaatgcttagagatgacacagaacaccgatcgcgaaggcagctggcgagcacgacactgacgctgaggcacgaaggtgcggggatcaaacaggattagataccctggta
>6bed7159aae23d19d1db8d7c43c4a238_D_4__Christensenellaceae_D_5__Christensenellaceae R-7 group
acgggaggcagcagtggggaatattgggcaatgggcgaaagcctgacccagcaacgccgcgtgagggaagaaggttttcggattgtaaacctctgtcctcagggacgaaggaagtgacggtacctgaggaggaagccccggctaactacgtgccagcagccgcggtaatacgtagggggcgagcgttgtccggaatgactgggcgtaaagggcgtgtaggcggctttataagtctggagtggaagtcctgctttcaaggtgggaattgctttggagactgtagagcttgagtgcggaagaggtaagtggaattcccagtgtagcggtgaaatgcgtagagattgggaagaacaccagtggcgaaggcgacttactgggccgtaactgacgctgaggcgcgaaagcgtggggagcgaacaggattagataccctggta
>6c6292720be28b60fbe2e521328b806f_D_4__Ruminococcaceae_D_5__Ruminococcaceae NK4A214 group
acgggaggcagcagtggggaatattgggcaatgggcgaaagcctgacccagcaacgccgcgtgaaggaagaaggtcttcggattgtaaacttcttttatgagggacgaaggacgtgacggtacctcatgaataagccacggctaactacgtgccagcagccgcggtaatacgtaggtggcaagcgttatccggatttactgggtgtaaagggcgcgtaggcggggatgcaagtcagatgtgaaatccatgggcttaactcatgaactgcatttgaaactgtatctcttgagtgctggagaggtagatggaattccttgtgtagcggtgaaatgcgtagatataaggaagaacaccagtggcgaaggcgatctactggacagtaactgacgctgaggcgcgaaagcgtggggagcaaacaggattagataccctggta
>2c542b4b88aa7a54dc45ce5157b25bd6_D_4__Lachnospiraceae_NA
acgggaggcagcagtggggaatattgcacaatgggcgaaagcctgatgcagcgacgccgcgtgaaggatgaagtatttcggtatgtaaacttctatcagcagggaagaaaatgacggtacctgactaagaagccccggctaactacgtgccagcagccgcggtaatacgtagggggcaagcgttatccggatttactgggtgtaaagggagcgtagacggcgatgcaagccagatgtgaaagcccggggctcaaccccgggactgcatttggaactgtattgctagagtctcggaggggcaagcggaattcctagtgtagcggtgaaatgcgtagatattaggaggaacaccagtggcgaaggcggcttgctggacgagaactgacgttcaggctcgaaagcgtggggagcaaacaggattagataccctggta
>09e59f6610eed58600a5f0a76bb4f885_D_4__p-251-o5_D_5__uncultured bacterium
acggaaggcagcagtgaggaatattggtcaatgggcggaagcctgaaccagccaagtcgcgtgaaggatgaaggtattatgtattgtaaacttctttagccagggggcaataaggcgtacgcgtacgccgatgagagtacctggagaataaggatcggctaactccgtgccagcagccgcggtaatacggaggatccgagcgttatccggatttattgggtttaaagggtgcgcaggcggctttctaagtcagtggttaaatcgtgacgctcaacgtcatcacgccattgatactggagagcttgattgcggtcgaggtttgcggaattcgtcgtgtagcggtgaaatgcatagatatgacgaagaacaccgattgcgtaggcagcagaccaggccgtaaatgacgctcatgcacgaaagtgcggggatcgaacaggattagataccctggta
>1881889354cbe565205751c77d825524_D_4__Prevotellaceae_D_5__Prevotellaceae UCG-001
acgggaggcagcagtgaggaatattggtcaatgggcgagagcctgaaccagccaagtagcgtgaaggatgacggccctacgggttgtaaacttcttttgccgggggataaaaaacgggacgcgtcccgtcttgcaggtacccgtgcgaataaggaccggctaattccgtgccagcagccgcggtaatacggaaggtccgagcgttatccggatttattgggtttaaagggagcgcaggcggagatgcaagccagccgtaaaatcgttgagctcaactcaatctcgcggttggaactgcatcccttgagtgcactagagggtggtggaattcgtggtgtagcggtgaaatgcatagatatcacgaagaactccgattgcgaaggcagccacctggggtgttactgacgctcatgctcgaaggtgtgggaatcaaacaggattagataccctggta
>b1de216e28ae1d6b16dc548d0fe96c84_D_4__Spirochaetaceae_D_5__Treponema 2
acgggaggcagcagctaagaatattccgcaatggacgaaagtctgacggagcgacgccgcgtggatgatgaaggccggaaggttgtaaaatccttttatgactgaggaataagtggagtgagagaaacgcttcatggtgactgtaggtcatgaataagcaacggctaattacgtgccagcagccgcggtaacacgtaagttgcgagcgttgttcggaattattgggcgtaaagggcatgtaggcggttttgcaagcttggtgtgaaaggcaggagcttaactcctggactgcgttgagaactgcaagacttgagtcactgaggggcaatcagaattcctggtgtaggggtgaaatctgtagatatcaggaagaataccaatggcgaaggcaggttaccagcagatgactgacgctgaggtgcgaaggtgcggggagcaaacaggattagataccctggta
>647ad41c696cce13fa01696bfee4ecb7_D_4__Prevotellaceae_D_5__Prevotellaceae UCG-001
acgggaggcagcagtgaggaatattggtcaatgggcgagagcctgaaccagccaagtagcgtgaaggatgacggccctacgggttgtaaacttcttttgccgggggataaaaaacgggacgtgtcccgtcttgcaggtacccgtgcgaataaggaccggctaattccgtgccagcagccgcggtaatacggaaggtccgagcgttatccggatttattgggtttaaagggagcgcaggcggagaggcaagccagccgtaaaatcgttgagctcaactcaatctcgcggttggaactgcctcccttgagtgcacgagaggatggtggaattcgtggtgtagcggtgaaatgcatagatatcacgaagaactccgattgcgaaggcagccatctggcgtgttactgacgctcatgctcgaaggcgcgggtatcaaacaggattagataccctggta
>a7e9c8ca379956dc28e395bd036b1894_D_4__Lachnospiraceae_D_5__Marvinbryantia
acgggaggcagcagtggggaatattgcacaatgggggaaaccctgatgcagcgacgccgcgtgagcgaagaagtatttcggtatgtaaagctctatcagcagggaagaaaatgacggtacctgactaagaagctccggctaaatacgtgccagcagccgcggtaatacgtatggagcaagcgttatccggatttactgggtgtaaagggagcgtagacgggacagcaagtctgatgtgaaaggcgggggctcaacccctggactgcattggaaactgctgaccttgagtgccggagaggtaagcggaattcctagtgtagcggtgaaatgcgtagatattaggaggaacaccagtggcgaaggcggcttactggacggtaactgacgttgaggctcgaaagcgtggggagcaaacaggattagataccctggta
>47b62d1f0469305a01849b8b8efc15a8_D_4__Lachnospiraceae_NA
acggaaggcagcagtagggaatattggtcaatgggggaaaccctgaaccagcgacgccgcgtgagtgaagaagtatttcggtatgtaaagctctatcagcagggacgataatgacggtacctgactaagaagccccggctaactacgtgccagcagccgcggtaatacgtagggggcaagcgttatccggatttactgggtgtaaagggagcgtaggtggccatgcaagtcagatgtgaaatcccggggctcaaccccggagctgcatttgaaactgcgtagctagagtgcaggagaggtaagcggaattcctagtgtagcggtgaaatgcgtagatattaggaggaacaccagtggcgaaagcggcttgctggactgcaactgacactgaggctcgaaagcgtggggagcaaacaggattagataccctggta
>1523bcc1cc0dc75db9ac41a3e802ce2c_D_4__Lachnospiraceae_D_5__Lachnospiraceae UCG-009
acggaaggcagcagtggggaatattggacaatgggcgaaagcctgatccagcgacgccgcgtgagtgaagaagtatttcggtatgtaaagctctatcagcagggaagataatgacggtacctgactaagaagccccggctaactacgtgccagcagccgcggtaatacgtagggggcaagcgttatccggatttactgggtgtaaagggagcgtagacggcatggcaagtctgatgtgaaaacccagggctcaaccctgggactgcattggaaactgtcaagctagagtgcaggagaggtaagtggaattcctagtgtagcggtgaaatgcgtagatattaggaggaacaccagtggcgaaggcggcttactggactgtaactgacgttgaggctcgaaagcgtggggagcaaacaggattagataccctggta
>137df93ac8f28ff984ea95113fabdbb9_D_4__Spirochaetaceae_D_5__Treponema 2
acggaaggcagcagctaagaatattccgcaatggacgaaagtctgacggagcgacgccgcgtggatgatgaaggtcggaagattgtaaaatccttttataactgaggaataagcgttatcagagaaaggtaatgtggtgactgtaggttatgaataagcaacggctaattacgtgccagcagccgcggtaacacgtaagttgcgagcgttgttcggaattattgggcgtaaagggcatgtaggcggttttgcaagcttgatgtgaaaggcaggagcttaactcctggactgcgttgagaactgcatgactagagtcactgaggggcaatcagaattccaggtgtaggggtgaaatctgtagatatctggaagaataccaatggcgaaggcaggttaccagcagatgactgacgctgaggtgcgaaggtgcggggagcaaacaggattagataccctggta
>d7dd5bd40956798f7a7295a8e00736fc_D_4__Prevotellaceae_D_5__Prevotellaceae UCG-001
acggaaggcagcagtgaggaatattggtcaatgggcgcgagcctgaaccagccaagtagcgtgcaggatgactgccctatgggttgtaaactgcttttgcctggggataaagtgcggcacgcgtgccgctttgcaggtaccaggtgaataaggaccggctaattccgtgccagcagccgcggtaatacggaaggtccgagcgttatccggatttattgggtttaaagggagcgtaggtggaatggtaagtcagccgtcaaatcgcgcagcttaactgcgcccagcggttgaaactgccgttcttgagtgcacaagaggaaggtggaattcgtggtgtagcggtgaaatgcttagatatcacgaagaactccgattgcgaaggcagccttctggggtgcaactgacactgaggctcgaaggtgcgggtatcaaacaggattagataccctggta
>219f2e74db206f2f3a6abec3aa108191_D_4__Lachnospiraceae_NA
acgggaggcagcagtggggaatattgcacaatgggggaaaccctgatgcagcgacgccgcgtgagtgaagaagtatttcggtatgtaaagctctatcagcaaggaagataatgacggtacttgactaagaagccccggctaactacgtgccagcagccgcggtaatacgtagggggcaagcgttatccggatttactgggtgtaaagggagcgtagacggtttggcaagtctgaagtgaaagcccggggctcaaccccggtattgctttggaaactgttgaactagagtgcaggaggggtaagcggaattcctagtgtagcggtgaaatgcgtagatattaggaggaacaccggtggcgaaggcggcttactggactgtaactgacgttgaggctcgaaagcgtggggagcaaacaggattagataccctggta
>f46c953f2f44827b2e2b6567f325da22_D_4__Bacteroidales UCG-001_D_5__uncultured bacterium
acgggaggcagcagtgaggaatattggtcaatggacggaagtctgaaccagccaagtagcgtgcaggatgacggccctatgggttgtaaactgcttttaaccgggaataaagatgttcacgtgtggacagttgcatgtaccggttgaataaggatcggctaactccgtgccagcagccgcggtaatacggaggatccgagcgttatccggatttattgggtttaaagggagcgtaggcggtagatcaagtcagctgtgaaatataggtgctcaacatctggactgcagttgaaactggtttacttgagtgcgtaagaggcaggcggaattcgtcgtgtagcggtgaaatgcttagatatgacgaagaactccgattgcgaaggcagcttgctgggccgcaactgacgctgaagctcgaaggtgcgggtatcgaacaggattagataccctggta
>59d3c911515cf9e4704e50412ec5893f_D_4__Ruminococcaceae_NA
acggaaggcagcagtgggggatattgcacaatgggggaaaccctgatgcagcaatgccgcgtgagggaagaaggtcttcggattgtaaacctaagtagtcagggatgaagaaagtgacattacctgaagagtaagctccggctaactacgtgccagcagccgcggtaatacgtagggagcgagcgttgtccggatttactgggtgtaaagggtgcgtaggcgggcttgcaagtcaggcgtgaaataccggggcttaactccggggctgcgcttgaaactgtaagtcttgagtgaagtagaggcaggcggaattcccagtgtagcggtgaaatgcgtagatattgggaggaacaccagtggcgaaggcggcctgctgggctttaactgacgctgaggcacgaaagtatggggagcaaacaggattagataccctggta
>9149dd9c2c27fd0e8d2c9e9d59e97404_D_4__F082_D_5__uncultured bacterium
acggaaggcagcagtgaggaatattggtcaatggacggaagtctgaaccagccatgccgcgtgagggacgacggccctatgggttgtaaacctcttttgccgcagagtaataagggtcctgcggggcccgatgagagtatgcggcgaataagcatcggctaactccgtgccagcagccgcggtaatacggaggatgcaagcgttatccggatttattgggtttaaagggtgcgtaggcggacgcgtaagtcagcggtgaaatatcccggctcaaccgggaggctgccgttgatactgcgcgactagagtccgaacggcgccggcggaatatgtaatgtagcggtgaaatgcatagatattacatagaacaccgatcgcgaaggcagctggcgaggacggcactgacgctgaggcacgaaggcgtggggatcaaacaggattagataccctggta
>e7b43b5910216558740fcfddc4fa6bce_D_4__F082_D_5__uncultured bacterium
acgggaggcagcagtaagggatattgggcaatggggggaaccctgacccagccatgccgcgtgagggaatgaggccctacgggtcgtgaacctcttttgcctggggataacccctcccgcgcgacggggggctgcaggtaccaggcgaataagcatcggctaactccgtgccagcagccgcggtaatacggaggatgcgagcgttatccggattcattgggtttaaagggtgcgcaggcggcgcgttaagtcagcggtgaaatgcaggggcccaaccccggcagtgccgttgatactggcgcgctggaatgcggtcgaggcgggcggaatgtggcgtgtagcggtgaaatgcatagatatgccacagaactccgatagcgaaggcagctcgccaggcctgcattgacgctcaggcacgaaagcgtggggatcgaacaggattagataccctggta
>2d8b1fe727600e3bf9b6d86d894c060b_D_4__Spirochaetaceae_D_5__Treponema 2
acgggaggcagcagctaagaatattccgcaatgggggaaaccctgacggagcgacgccgcgtggacgatgaaggccggaaggttgtaaagtccttttatggcagaggaataagcgggggagtggaaagcccttgtgatgactgtaggccatgaataagcaccggctaattacgtgccagcagccgcggtaacacgtaaggtgcgagcgttgttcggaatcattgggcgtaaagggcatgtaggcggtctgtcaagccaggcgtgaaagccaggggctcaacccctgaactgcgcttggaactggcggactggagtcgctgagggggaaccggaattcctggtgtaggggtgaaatctgtagatatcaggaagaacaccgatggcgaaggcaggtttccagcagacgactgacgctgaggtgcgaaggtgcggggagcaaacaggattagataccctggta
>b43efd811c0303cae47e7b5e94979506_D_4__Ruminococcaceae_D_5__Ruminococcus 1
acgggaggcagcagtggggaatattgcacaatggaggaaactctgatgcagcgatgccgcgtggaggaagaaggttttcggattgtaaactcctgtcttaagggacgataatgacggtaccttaggaggaagctccggctaactacgtgccagcagccgcggtaatacgtagggagcgagcgttgtccggaattactgggtgtaaagggagcgtaggcgggacatcaagtcagatgtgaaaactatgggcttaacccatagactgcatttgaaactgtagttcttgagtgaagtagaggtaagcggaattcccggtgtagcggtgaaatgcgtagatatcgggaggaacatcagtggcgaaggcggcttactgggctttaactgacgctgaggctcgaaagcgtggggagcaaacaggattagataccctggta
>bbf18449276c7a19fd5824e32218ef7b_D_4__Spirochaetaceae_D_5__Treponema 2
acgggaggcagcagctaagaatattccgcaatggacgaaagtctgacggagcgacgccgcgtggatgatgaaggtcggaagattgtaaaatccttttataactgaggaataagtactttgagagaaacggagtatggtgactgtaggttatgaataagcaacggctaattacgtgccagcagccgcggtaacacgtaagttgcgagcgttgttcggaattattgggcgtaaagggcatgtaggcggttttgcaagcttgatgtgaaaggcaggagcttaactcctggactgcgttgagaactgcatgactggagtcactgaggggcaatcagaattcctggtgtaggggtgaaatctgtagatatcaggaagaataccaatggcgaaggcaggttaccagcagatgactgacgctgaggtgcgaaggtgcggggagcaaacaggattagataccctggta
>8f350169104dead140b496cfcab8f313_D_4__Spirochaetaceae_D_5__Treponema 2
acgggaggcagcagctaagaatattccgcaatggacgaaagtctgacggagcgacgccgcgtggatgatgaaggtcggaagattgtaaaatccttttaagcatgaagaataatcagaacaggtaatggttttgaggtgacggtagtgcttgaataagcaacggctaattacgtgccagcagccgcggtaatacgtaagttgcgagcgttgttcggaattattgggcgtaaagggcatgtaggcggatatgcaagcttggtgtgaaaggcgggagcttaactcccggactgcgttgagaactgcataactagagtgactgaggggcaggcagaattccaggtgtaggggtgaaatctgtagatatctggaagaataccaatggcgaaggcagcctgccagcagatgactgacgctgaggtgcgaaggtgcggggagcaaacaggattagataccctggta
>6989e155b630cef6eb32c292dc3026b2_D_4__Christensenellaceae_D_5__Christensenellaceae R-7 group
acgggaggcagcagtggggaatattgggcaatgggcgaaagcctgacccagcaacgccgcgtgagggaagaaggttttcggattgtaaacctctatcgtggaggacaaaggaagtgatggtactccacaaggaagccccggctaactacgtgccagcagccgcggtaatacgtagggggcgagcgttgtccggaatgactgggcgtaaagggcgtgtaggcggccgattaagtctggagtgaaagtcctgttttcaagatgggaattgctttggatactggttggctagagtgcggaagaggtaagtggaattcccagtgtagcggtgaaatgcgtagagattgggaggaacaccagtggcgaaggcgacttactgggccgtaactgacgctgaggcgcgaaagcgtggggagcgaacaggattagataccctggta
>fbe0ffc0b492ce51ef3a390c35fe9235_D_4__Lachnospiraceae_D_5__Oribacterium
acgggaggcagcagtgggggatattgcacaatgggggaaaccctgatgcagcgacgccgcgtgagtgaagaagtatttcggtatgtaaagctctttaagctggaaagataatgacggtaccagcagaataagccccggctaactacgtgccagcagccgcggtaatacgtagggggcaagcgttatccggatttactgggtgtaaagggagcgtagacggtaaagcaagtctgaagtgaaatcatagggcttaaccctgtaattgctttggaaactgtttaactggagtaccggatgggtaggcggaattcctggtgtagcggtgaaatgcgtagatatcaggaagaacaccggtggcgaaggcggcctgctggacggtaactgacgttgaggctcgaaagcgtggggagcaaacaggattagataccctggta
>3d3290d2b2f6be286c3c5fdfcac839e8_D_4__Ruminococcaceae_D_5__Ruminococcaceae NK4A214 group
acgggaggcagcagtggggaatattgggcaatgggcgaaagcctgacccagcaatgccgcgtgaaggaagaaggtcttcggattgtaaacttcttttatgagggacgaaggaattgacggtacctcatgaataagccacggctaactacgtgccagcagccgcggtaatacgtaggtggcaagcgttatccggatttactgggtgtaaagggcgcgtaggcggggaagcaagtcagatgtgaaatctatgggcttaactcataaactgcatttgaaactgtttctcttgagtgctggagaggtagatggaattcctagtgtagcggtgaaatgcgtagatattaggaagaacaccagtggcgaaggcgatctactggacagtaactgacgctgaggcgcgaaagcgtggggagcaaacaggattagataccctggta
>75a4b8312e386f2cd7d5c88d1530e1f9_D_4__Lachnospiraceae_D_5__Lachnospiraceae AC2044 group
acgggaggcagcagtggggaatattggacaatgggggaaaccctgatccagcgacgccgcgtgagtgaagaagtatttcggtatgtaaagctctatcagcaaggaagaaaatgacggtacttgactaagaagctccggctaaatacgtgccagcagccgcggtaatacgtatggagcaagcgttatccggatttactgggtgtaaagggagcgtagacggcaaagcaagtctgaagtgaaatctatgggctcaacccataaactgctttggaaactgtttagctagagtgcaggagaggtaagtggaattcctagtgtagcggtgaaatgcgtagatattaggaggaacaccagtggcgaaggcggcttactggactgtaactgacgttgaggctcgaaagcgtggggagcaaacaggattagataccctggta
>19707cf7ee9de2f9b25fa78d41b8fc62_D_4__Ruminococcaceae_D_5__Ruminococcus 1
acgggaggcagcagtggggaatattgcacaatgggggaaaccctgatgcagcgatgccgcgtggaggaagaaggttttcggattgtaaactcctgtcttaaaggacgataatgacggtactttaggaggaagctccggctaactacgtgccagcagccgcggtaatacgtagggagcgagcgttgtccggaattactgggtgtaaagggagcgtaggcgggattgcaagtcagatgtgaaaactatgggcttaacccatagactgcatttgaaactgtagttcttgagtgaagtagaggtaagcggaattcctggtgtagcggtgaaatgcgtagatatcaggaggaacaccggtggcgaaggcggcttactgggcttttactgacgctgaggctcgaaagcgtggggagcaaacaggattagataccctggta
>912c946f4d7aa41f9b4775774401d276_D_4__Ruminococcaceae_D_5__Saccharofermentans
acgggaggcagcagtggggaatattgggcaatgggcgcaagcctgacccagcaatgccgcgtgaaggatgaaggtcttcggattgtaaacttctttgattggggaagaataaatgacctacccaaagaacaagctccggctaactacgtgccagcagccgcggtaatacgtagggagcaagcgttatccggatttactgggtgtaaagggcgtgtaggcggctctgcaagtcagaagtgaaatccccgagcttaacttgggtgctgcttctgaaactgtagaacttgagtactggaggggaaagcggaattcctagtgtagcggtaaaatgcgcagatattaggaggaacaccggtggcgaaggcggctttctggacagttactgacgctgaggcgcgaaagcgtggggagcaaacaggattagataccctggta
>82f2b9356fe8b3fd61b3926a9f67717e_D_4__p-251-o5_D_5__uncultured bacterium
acggaaggcagcagtgaggaatattggtcaatgggcggaagcctgaaccagccaagtcgcgtgaaggatgaaggtattatgtattgtaaacttctttagcagcagagtaataagggagtcgagactcctgatgcaagtatgctgaaaataaggatcggctaactccgtgccagcagccgcggtaatacggaggatccgagcgttatccggatttattgggtttaaagggtgcgcaggcggctttttaagtcagcggttaaatcgtgaggctcaacctcatctcgccgttgatactggagagcttgattgcggtcgaggttggcggaattcgtcgtgtagcggtgaaatgcatagatatgacgaagaacaccgattgcgtaggcagctgaccagaccgtaaatgacgctcatgcacgaaagtgcggggatcgaacaggattagataccctggta
>b1c3c273cdab12a2d4650478036442c5_D_4__Bacteroidales RF16 group_D_5__uncultured bacterium
acggaaggcagcagtgaggaatattggtcaatgggcgagagcctgaaccagccaagtcgcgtgaaggatgaaggttctatggattgtaaacttcttttgttcgagggtaaagtgagtcacgtgtgatttattgcaagtatcgaacgaataagcatcggctaactccgtgccagcagccgcggtaatacggaggatgcgagcgttatccggatttattgggtttaaagggtgcgtaggcgggatgttaagtcagcggttaaatagtgtagctcaactatactttgccgttgaaactggcgttcttgagtgtaaacgaggtaggcggaatgtgacgtgtagcggtgaaatgcttagatatgtcacagaaccccgattgcgaaggcagcttaccaggatacaactgacgctgaggcacgaaagcgtgggtatcaaacaggattagataccctggta
>b8e419f9cbc0d9a5513c1ca08e95f37d_D_4__Lachnospiraceae_D_5__Lachnoclostridium 10
acgggaggcagcagtagggaatattggtcaatgggggaaaccctgaaccagcgacgccgcgtgagtgaagaagtatttcggtatgtaaagctctatcagcagggacgataatgacggtacctgactaagaagccccggctaactacgtgccagcagccgcggtaatacgtagggggcaagcgttatccggatttactgggtgtaaagggagcgtaggtggccatgcaagtcagatgtgaaaacccggggctcaaccccgtgactgcatttgaaactgcgtggctggagtacaggagaggtaagcggaattcctagtggagcggtgaaatgcgtagatattaggaggaacaccagtggcgaaagcggcttactggactgaaactgacactgaggctcgaaagcgtggggagcaaacaggattagataccctggta
>06a0d56a30c2d10caff2d8142da3bf1e_D_4__Lachnospiraceae_NA
acgggaggcagcagtgggggatattgcacaatgggggaaaccctgatgcagcgacgccgcgtgagtgatgaagtatttcggtatgtaaagctctatcagcagggaagaaaatgacggtacctgactaagaagctccggctaaatacgtgccagcagccgcggtaatacgtatggagcaagcgttatccggatttactgggtgtaaagggagcgtagacggtgacgcaagtctgaagtgaaaggtgtgggctcaacccgcaaactgctttggaaactgtgtgactagagtgtcggagaggtaagtggaattcctagtgtagcggtgaaatgcgtagatattaggaggaacaccagtggcgaaggcggcttactggacgataactgacgttgaggctcgaaagcgtggggagcaaacaggattagataccctggta
>0c250de9ecf9858d2fc8ccf63ca5ffb2_D_4__Family XIII_D_5__uncultured
acgggaggcagcagtggggaatattgcacaatgggggaaaccctgatgcagcaacgccgcgtgagcgaagaaggcctttgggtcgtaaagctctgtcctgagggaagaaacaaatgacggtacctcgggaggaagccccggctaactacgtgccagcagccgcggtaatacgtagggggcaagcgttatccggaattattgggcgtaaagggtacgtaggcggtttaataagcgtggggtgaaaggcaatggcttaaccattgtaagccctgcgaactgttagacttgagtgcaggagaggaaagcggaattcctagtgtagcggtgaaatgcgtagatattaggaggaacaccagtggcgaaggcggctttctggactgtaactgacgctgaggtacgaaagtgtggggagcaaacaggattagataccctggta
>658ed19e7a89b53c7d6f13477e51fc24_D_4__Bacteroidales BS11 gut group_D_5__uncultured bacterium
acgggaggcagcagtagggaatattgggcaatggaggcaactctgacccagccatgccgcgtgaaggaagacggtcctatggattgtaaacttcttttgccgcagagtaaccgcggggacgcgtccccgcctgagagtatgcggcgaataagtatcggctaactccgtgccagcagccgcggtaatacggaggatacgagcgttatccggatttattgggtttaaagggtgcgcaggcggatcggtaagtcatgggtgaaaagttggggctcaactccaatcgtgcctatgatactgccggactagagtgcaagcgacgtaactggaatgtggtgtgtagcggtgaaatgcttagatatgccacagaacgccgatcgtgaagacaggttacgaatttgcaactgacgctcatgcacgaaagcgtggggatcaaacaggattagataccctggta
>4855c26527503522e68f8c1a7c2e2a38_D_4__Prevotellaceae_D_5__Alloprevotella
acgggaggcagcagtgaggaatattggtcaatggacgagagtctgaaccagccaagtagcgtgcaggatgacggccctccgggttgtaaactgcttttagttgggaataaaagagattacgtgtaatctattgtatgtaccatcagaaaaaggaccggctaattccgtgccagcagccgcggtaatacggaaggtccgggcgttatccggatttattgggtttaaagggagcgtaggcgggcctttaagtcagtggtaaaagcgtgtggctcaaccataccacgccattgaaactggaggccttgagtgcacacagggatgctggaattcgtcgtgtagcggtgaaatgcttagatatgacgaagaactccgatcgcgaaggcaggtgtccggggtgtaactgacgctgaggctcgaaagtgcgggtatcaaacaggattagataccctggta
>08d86da26eb6e7e6b00560233a120fa4_D_4__Lachnospiraceae_D_5__Agathobacter
acgggaggcagcagtggggaatattgcacaatgggggaaaccctgatgcagcgacgccgcgtgagcgattgaagtatttcggtatgtaaagctctatcagcagggaagaaaatgacggtacctgactaagaagccccggctaactacgtgccagcagccgcggtaatacgtagggggcaagcgttatccggatttactgggtgtaaagggagcgcaggcggaaggccaagtctgatgtgaaaacccggagctcaactgcgggattgcattggaaactggtcatcttgagtctcggaggggcaagcggaattcctagtgtagcggtgaaatgcgtagatattaggaggaacaccggtggcgaaggcggcttgctggacgatgactgacgctgaggctcgaaagcgtggggagcaaacaggattagataccctggta
>92f108cdee25cb8945bcdde368b7080a_D_4__uncultured_D_5__uncultured bacterium
acggaaggcagcagtggggaatattggacaatgggggagaccctgatccagccatgccgcgtgagtgaagaaggccttcgggttgtaaagctcttttacataggaaaataatgatggtactatgagaataagcaccggctaacttcgtgccagcagccgcggtaatacgaagggtgcaagcgttgttcggaattactgggtgtaaagggcgtgtaggcggaatatcaagtcagtggtgaaatccctaggctcaacctgggaactgccattgatactgatgatctagagtgatagagaggatgacggaatatccagtgtagaggtgaaattcgtagatattggatagaacaccggtggcgaaagcggttatctggctattaactgacgctgaggcgcgagagcgtggggagcaaacaggattagataccctggta
>6d46aa7ee3bde91ad9ff62b43fa758a5_D_4__Prevotellaceae_D_5__Alloprevotella
acgggaggcagcagtgaggaatattggtcaatgggcgagagcctgaaccagccaagtagcgtgcaggacgacggccctccgggttgtaaactgcttttagttgggaataaaagggagtacgcgtactccatattgtatgtaccatcagaaaaaggaccggctaattccgtgccagcagccgcggtaatacggaaggtccgggcgttatccggatttattgggtttaaagggagcgtaggcgggcttttaagtcagctgtgaaatcctgcggctcaaccgtggaattgcagttgatactgggagtcttgagtgcacgcagggatgccggaattcgttgtgtagcggtgaaatgcttagatatgacgaagaactccgatcgcgaaggcaagtgtccggagtgcgactgacgctgaggctcgaaagtgcgggtatcaaacaggattagataccctggta
>6a74e21e3b0b29499dabdd9a4680ce9d_D_4__Ruminococcaceae_D_5__[Eubacterium] coprostanoligenes group
acgggaggcagcagtgggggatattgcacaatggaggaaactctgatgcagcaacgccgcgtgagggaagaaggttttcggattgtaaacctctgtttttagtgaagaaacaaatgacggtagctaaagaggaagccacggctaactacgtgccagcagccgcggtaatacgtaggtggcaagcgttgtccggatttactgggtgtaaagggtgcgcaggcgggactgcaagttggatgtgaaataccggggctcaaccccggaactgcatccaaaactgtagttcttgagtggagtagaggtaagcggaattccgagtgtagcggtgaaatgcgtagatattcggaggaacaccagtggcgaaggcggcttactgggctctaactgacgctgaggcacgaaagcatgggtagcaaacaggattagataccctggta
>2c178bddda6d6263baf2c16b22d9afbb_D_4__Veillonellaceae_D_5__Anaerovibrio
acgggaggcagcagtggggaatcttccgcaatgggcgcaagcctgacggagcaacgccgcgtgaatgaagaaggtcttcggatcgtaaagttctgttgagagggacgagagataacttcaggaaatgggagttagaggacggtacctttcgaggaagccacggctaactacgtgccagcagccgcggtaatacgtaggtggcgagcgttgtccggaattattgggcgtaaagggagcgcaggtgggaaagtaagtcagtcttaaaagtgcggggctcaaccccgtgatgggattgaaactacttttcttgagtgcaggagaggaaagcggaattcctagtgtagcggtgaaatgcgtagatattaggaggaacaccagtggcgaaggcggctttctggactgtaactgacactgaggctcgaaagcgtggggagcgaacaggattagataccctggta
>12fdcc682286678148d589dda05465f3_D_4__Ruminococcaceae_D_5__Saccharofermentans
acggaaggcagcagtggggaatattgggcaatgggcgaaagcctgacccagcaacgccgcgtgaaggatgaaggtcttcggattgtaaacttctttaattagggaagaataactgacattacctaaagaataagtcacggctaactacgtgccagcagccgcggtaatacgtaggtgacaagcgttatccggatttactgggtgtaaagggcgtgtaggcggttttgcaagtcagaagtgaaattcccgggctcaacttgggcgctgcttctgaaactgcagaacttgagtactggagaggatagtggaattcctagtgtagtggtaaaatgcgtagatattaggaggaacaccggtggcgaaggcggctatctggacagtaactgacgctgaggcgcgaaagcgtggggagcaaacaggattagataccctggta
>06fd7fcd8f9a2dba76c5bbc320a04fb8_D_4__Bacteroidales RF16 group_D_5__uncultured bacterium
acggaaggcagcagtgaggaatattggtcaatgggcggaagcctgaaccagccaagtcgcgtgaaggatgaaggttctatggattgtaaacttcttttgttcgagggtaaagtgagggtcgtgacccttattgcaagtatcgaacgaataagcatcggctaactccgtgccagcagccgcggtaatacggaggatgcgagcgttatccggatttattgggtttaaagggtgcgtaggcgggctattaagtcagcggtcaaatcgtgttgctcaacaatacttagccgttgaaactggtggtcttgagtgtaaatgaggtaggcggaatgtgacgtgtagcggtgaaatgcttagatatgtcacagaaccccgattgcgaaggcagcttaccaagatacaactgacgctgaggcacgaaagcgtgggtatcaaacaggattagataccctggta
>d9865f6cec92a1d2c5bea47bf8479cf4_D_4__Rikenellaceae_D_5__Rikenellaceae RC9 gut group
acgggaggcagcagtgaggaatattggtcaatgggcggaagcctgaaccagccatgccgcgtgaaggaataaggccctacgggtcgtaaacttcttttgagcgggagcaataaggcgcacgtgtgcgtcgatgagagtaccgttcgaataagcatcggctaactccgtgccagcagccgcggtaatacggaggatgcgagcgttatccggattcattgggtttaaagggtgcgtaggcggtttgccaagtcagcggtgaaatgccggtgctcaacaccggagctgccgttgatactggcgggcttgaatcctgttgccgtgggaggaatgagtggtgtagcggtgaaatgcatagatatcactcagaacaccgattgcgaaggcatctcacgaagcaggtattgacgctgaggcacgaaagcgtggggatcgaacaggattagataccctggta
>a58a13ba4fa2a38f8fbbd98c9d5f3283_D_4__Fibrobacteraceae_D_5__Fibrobacter
acggaaggcagcagtagggaatattgcacaatggggggaaccctgatgcagcaacgccacgtgtgggaagaagcatttcggtgtgtaaaccactgtcgtgagggaataagacccgcccccgggcggggttgaatgtacctcgaaaggaagcaccggcaaacttcgtgccagcagccgcggtaatacgaggggtgcaagcgttgttcggaatcactgggcgtaaagggagcgtaggcggagaagcaagcggtctgtacaagaccggggcccaaccccggacctgcagaccggactgctcctcttggatagttcaggggcaggcggaattcctggtgtagcggtggaatgcgtagagatcaggaagaacaccgatggcgaaggcagcctgctggggactcatcgacgctgaggctcgaaagtgcgggtagcaaacaggattagataccctggta
>461d069a200d31a96165dcf3b9651477_D_4__Bacteroidales UCG-001_D_5__uncultured bacterium
acgggaggcagcagtgaggaatattggtcaatgggcgtaagcctgaaccagccaagtagcgtgcaggatgacggccctatgggttgtaaactgcttttaaccgggaataacggtctccacgtgtggggatgtgcatgtaccggttgaataaggatcggctaactccgtgccagcagccgcggtaatacggaggatccgagcgttatccggatttattgggtttaaagggagcgtaggcggaaggtcaagtcagctgtgaaatgtagtcgctcaacgtctgcactgcagttgaaactggcctccttgagtgcgtaagaggcaggcggaattcgtcgtgtagcggtgaaatgcttagatatgacgaagaactcctattgcgaaggcagcttgctgggccgcaactgacgctgaagctcgaaggtgcgggtatcgaacaggattagataccctggta
>2180a70964298e35495ebfd18a7b9a3f_D_4__Ruminococcaceae_D_5__Ruminococcaceae UCG-014
acgggaggcagcagtcgggaatattgcgcaatggaggaaactctgacgcagtgacgccgcgtataggaagaaggttttcggattgtaaactattgtcgttagggaagataaaagacagtacctaaggaggaagctccggctaactacgtgccagcagccgcggtaatacgtagggagcaagcgttatccggatttattgggtgtaaagggtgcgtagacgggaaattaagttagttgtgaaatccctcggcttaactgaggaactgcaactaaaactggttttcttgagtgcgggagaggaaagtggaattcctagtgtagcggtgaaatgcgtagatattaggaggaacaccagtggcgaaggcgactttctggaccgtaactgacgttgaggcacgaaagtgtggggagcaaacaggattagataccctggta
>2417b1b9cf4507edcccfbf90a0c5c1f2_D_4__Muribaculaceae_D_5__uncultured bacterium
acgggaggcagcagtgaggaatattggtcaatggacgcaggtctgaaccagccaagtcgcgtgagggatggcggtcctatggattgtaaacctcttttgtcggggagtaacgtgcgggacgtgtcccgtattgagagtacccgaagaaaaagcatcggctaactccgtgccagcagccgcggtaatacggaggatgcgagcgttatccggatttattgggtttaaagggagcgcaggcggcgcgtcaagtcagcggtaaaatgtcggggctcaaccccggccggccgttgaaactgccgtgctcgagttcgtgcgaggagagcggaatgcgtggtgtagcggtgaaatgcatagatatcacgcagaacgccgattgcgaaggcagccctccagcactggactgacgctgaggctcgaaagcgtgggtatcgaacaggattagataccctggta
>9e01f7c07a3c81ef35711f8d6d89b87c_D_4__F082_D_5__uncultured bacterium
acgggaggcagcagtaagggatattgggcaatgggggcgaccctgacccagccatgccgcgtgagggaatgaggccctacgggtcgtgaacctcttttgcctggggataacggcgcggtcgtgaaccgtgcgtgcaggtaccaggcgaataagcatcggctaactccgtgccagcagccgcggtaatacggaggatgcgagcgttatccggattcattgggtttaaagggtgcgcaggcggcccgtcaagtcagcggtgaaatccgggggcccaacccccgaagtgccgttgatactgtcgggctggaatgcggtcgaggcgggcggaatgtggcgtgtagcggtgaaatgcatagatatgccacagaactccgatagcgaaggcagctcgccaggcctgcattgacgctcgggcacgaaagcgtggggatcgaacaggattagataccctggta
>426bee5bd2f8b4e68797c192101eed46_D_4__Spirochaetaceae_D_5__Treponema 2
acgggaggcagcagctaagaatattccgcaatggacgaaagtctgacggagcgacgccgcgtggatgatgaaggccggaaggttgtaaaatccttttataactgaggaataagtagtgcaggaaatggcattatggtgactgtaggttatgaataagcaacggctaattacgtgccagcagccgcggtaacacgtaagttgcgagcgttgttcggaattattgggcgtaaagggcatgtaggcggttatgcaagcttggtgtgaaaggcaggggcttaactcctggactgcgttgagaactgtataactagagtcactgaggggcaaacagaattccaggtgtaggggtgaaatctgtagatatctggaagaataccaatggcgaaggcagtttaccagcagatgactgacgctgaggtgcgaaggtgcggggagcaaacaggattagataccctggta
>4de14200c6a85b439e4d381157cd5367_D_4__Lachnospiraceae_D_5__Pseudobutyrivibrio
acgggaggcagcagtggggaatattgcacaatgggcgaaagcctgatgcagcgacgccgcgtgagcgaagaagtatttcggtatgtaaagctctatcagcagggaagataatgacggtacctgactaagaagcaccggctaaatacgtgccagcagccgcggtaatacgtatggtgcaagcgttatccggatttactgggtgtaaagggagcgtaggcggttttacaagtctgatgtgaaagcccggggctcaactccggtactgcattggaaactgtagaactagagtgtcggaggggtaagtggaattcctagtgtagcggtgaaatgcgtagatattaggaggaacaccagtggcgaaggcggcttactggacgattactgacgctgaggctcgaaagcgtggggagcaaacaggattagataccctggta
>d7ace41f1b36df9fa9c9423df72c3607_D_4__Lachnospiraceae_NA
acggaaggcagcagtggggaatattgcacaatgggggaaaccctgatgcagcgacgccgcgtgagtgaagaagtatttcggtatgtaaagctctatcagtagggaagaaaatgacggtacctaactaagaagccccggctaactacgtgccagcagccgcggtaatacgtagggggcaagcgttatccggatttactgggtgtaaagggagcgcagacggcaaagcaagtctgatgtgaaatgcgggggctcaacccctgaactgcattggaaactgtttagctagagtgcaggagaggtaagtggaattcctagtgtagcggtgaaatgcgtagatattaggaggaacaccggtggcgaaggcggcttactggactgtaactgacgttgaggctcgaaagcgtggggagcaaacaggattagataccctggta
>d3f99f29581b4d27baab4487ad213ab2_D_4__Ruminococcaceae_D_5__Candidatus Soleaferrea
acggaaggcagcagtgggggatattgcacaatgggcgaaagcctgatgcagcgacgccgcgtgagggaagacggttttcggattgtaaacctctgtcttcggggacgaaaaaggacggtacccgaggaggaagccacggctaactacgtgccagcagccgcggtaatacgtaggtggcaagcgttgtccggaattactgggtgtaaagggagagtaggcgggattgcaagtccgttgttaaatctatcggctcaaccgatggctgcggcggaaactgtagttcttgagtgaagtagaggcaggcggaattcctagtgtagcggtgaaatgcgtagatattaggaggaacaccagtggcgaaggcggcctgctgggctttaactgacgctgaggctcgaaagtgtggggagcaaacaggattagataccctggta
>db87cab58855214644e23584ae72158e_D_4__Ruminococcaceae_D_5__[Eubacterium] coprostanoligenes group
acgggaggcagcagtggggaatattgcacaatgggcgcaagcctgatgcagcaacgccgcgtgagggaagacggtcttcggattgtaaacctttgtctttggtgaagaagaaagtgacggtagccaaggaggaagccacggctaactacgtgccagcagccgcggtaatacgtaggtggcaagcgttgtccggaattactgggtgtaaagggagcgcaggcgggacagcaagttggatgtgaaataccgaggcttaaccacggagctgcatccaaaactgttgttcttgagtgaagtagaggtaggcggaattccgagtgtagcggtgaaatgcgtagatattcggaggaacaccagtggcgaaggcggcctactgggctttaactgacgctgaggctcgaaagtgtggggagcaaacaggattagataccctggta
>8d2064b636f8728dfce9936952b31157_D_4__Lachnospiraceae_NA
acggaaggcagcagtggggaatattgcacaatgggggaaaccctgatgcagcgacgccgcgtgagtgaagaagtatttcggtatgtaaagctctatcagcaaggaagaaaatgacggtacttgactaagaagccccggctaactacgtgccagcagccgcggtaatacgtagggggcaagcgttatccggatttactgggtgtaaagggagcgtagacggtaatgcaagtcagaagtgaaagcccaaggctcaaccatgggactgcttttgaaactgtaatactagagtgcaggagaggtaagtggaattcctagtgtagcggtgaaatgcgtagatattaggaggaacaccagtggcgaaggcggcttactggactgtaactgacgttgaggctcgaaagcgtggggagcaaacaggattagataccctggta
>d81770a8f85004678ad6f34205241b8e_D_4__Spirochaetaceae_D_5__Treponema 2
acgggaggcagcagctaagaatattccgcaatggacgaaagtctgacggagcgacgccgcgtggatgatgaaggccggaaggttgtaaaatccttttattaccgaggaataagtgcgggagggaatgcctgcatggtgactgtaagtaatgaataagcaccggctaattacgtgccagcagccgcggtaacacgtaaggtgcaagcgttgttcggaattattgggcgtaaagggcatgtaggcggtccgttaagtctggtgtgaaatcccggagctcaactccggaactgcgttggaaactgatggactagaatcactgagggggagccggaattccaggtgtaggggtgaaatctgtagatatctggaagaacaccaatggcgaaggcaggcttctagcagatgattgacgctgaggtgcgaaggtgcggggagcaaacaggattagataccctggta
>c02dacd69d8b067f0758b85c8e7442a0_D_4__Veillonellaceae_D_5__Schwartzia
acggaaggcagcagtggggaatcttccgcaatgggcgaaagcctgacggagcaacgccgcgtgagtgaagaaggtcttcggatcgtaaagctctgttgtcagggacgacacctttcctcaggaaatgggggaaagcagacggtacctgacgaggaagccacggctaactacgtgccagcagccgcggtaatacgtaggcggcaagcgttgtccggaatcattgggcgtaaagggagcgcaggtgggaggacaagtctttcttaaaagtgcggggctcacccccgtgatggggaagaaactgttcttcttgagtgcaggagaggaaagcggaattcctagtgtagcggtgaaatgcgtagatattaggaagaacaccagtggcgaaggcggctttctggactgtaactgacactgaggctcgaaagcgtggggagcaaacaggattagataccctggta
>89b982afcdf7b74f5462f95cda05a948_D_4__Desulfovibrionaceae_D_5__Desulfovibrio
acgggaggcagcagtggggaatattgcgcaatgggcgaaagcctgacgcagcgacgccgcgtgagggatgaaggttttcggatcgtaaacctctgtcagaagggaagaacgtgcagcgtgctaatcagcgctgtattgacggtaccttcaaaggaagcaccggctaactccgtgccagcagccgcggtaatacggagggtgcgagcgttaatcggaattactgggcgtaaagcgcacgtaggctgtattgtaagtcaggggtgaaatcccacggctcaaccgtggaactgcccttgatactgcaagactagaattcgggagagggtggcggaattccaggtgtaggagtgaaatccgtagatatctggaggaacatcagtggcgaaggcggccacctggatcgatattgacgctgaggtgcgaaagcgtggggagcaaacaggattagataccctggta
>c1a1c6c429e4db889655786a039fa0d6_D_4__p-251-o5_D_5__uncultured bacterium
acgggaggcagcagtgaggaatattggtcaatgggcgagagcctgaaccagccatgtcgcgtgcaggaatacggccctatgggttttaaactgcttttgcctggggataaagtggcggacttgtccgctattgcaggtaccaggcgaataaggatcggctaactccgtgccagcagccgcggtaatacggaggatccgagcgttatccggatttattgggtttaaagggtgcgtaggcggcatctcaagtctgtggtgaaatgtcagggctcaaccttggcactgccatggaaactggggggctagagtgcgtttggggtgcatggaatgtgtggtgtagcggtgaaatgcatagatatcacacagaacgccgatcgcgaaggcagtgcaccaagccgcgactgacgctgaggcacgaaagtgcggggatcgaacaggattagataccctggta
>c6d6ab2f9f8d24105a6c4d5127c2926e_D_4__Lachnospiraceae_NA
acggaaggcagcagtggggaatattgcacaatgggggaaaccctgatgcagcgacgccgcgtgagtgaagaagtatttcggtatgtaaagctctatcagcagggaagaaaatgacggtacctgactaagaagccccggctaactacgtgccagcagccgcggtaatacgtagggggcaagcgttatccggatttactgggtgtaaagggagcgtagacggtttggcaagtctgaagtgaaatgcgggggctcaactcctgaactgctttggaaactgtcgaactagagtgcaggagaggtaagtggaattcctagtgtagcggtgaaatgcgtagatattaggaggaacaccagtggcgaaggcggcttactggactgtaactgacgttgaggctcgaaagcgtggggagcaaacaggattagataccctggta
>e468f73819c921a0dcb91cc1ee5c2f75_D_4__Prevotellaceae_D_5__Prevotellaceae UCG-003
acgggaggcagcagtgaggaatattggtcaatgggcgagagcctgaaccagccaagtagcgtgagggacgactgccctatgggttgtaaacctcttttgttcgggaataaagtgcgggacgtgtcccgctttgcatgtaccgttcgaataagcatcggctaattccgtgccagcagccgcggtaatacggaagatgcgagcgttatccggatttattgggtttaaagggagcgtaggcggccttttaagtcagtggtcaaatgtcagtgcccaacactggcctgccattgatactggagggcttgaatacacacaaggaaggtggaattcgtcgtgtagcggtgaaatgcttagatatgacgaagaactccgattgcgaaggcagccttctggagtgcgattgacgctgaggctcgaaagcgcgggtatcaaacaggattagataccctggta
>27514f8771c7cf756d6cd7b121834b22_D_4__Family XIII_D_5__Family XIII AD3011 group
acgggaggcagcagtggggaatattgcacaatggaggaaactctgatgcagcaacgccgcgtgaaggatgaaggtcttcggatcgtaaacttctgtccttagggaagataatgacggtacctttggaggaagccccggctaactacgtgccagcagccgcggtaatacgtagggggcaagcgttatccggaattattgggcgtaaagagtgcgtaggtggttacctaagcagggggtgaaaggcattggcttaaccaatgttagccccctgaactgggctacttgagtgcaggaggggaaagcggaattcctagtgtagcggtgaaatgcgtagatattaggaggaacaccggtggcgaaggcggctttctggactgtaactgacactgaggcacgaaagtgtggggagcaaacaggattagataccctggta
>3d66f75ef327c241801c37e6595e4d92_D_4__Rikenellaceae_D_5__Rikenellaceae RC9 gut group
acggaaggcagcagtgaggaatattggtcaatgggcggaagcctgaaccagccatgccgcgtgaaggaataaggtcctatggatcgtaaacttcttttgagcgggagcaataaggactacgtgtagtccgatgagagtaccgttcgaataagcatcggctaactccgtgccagcagccgcggtaatacggaggatgcaagcgttatccggatttattgggtttaaagggtgcgtaggcggcttgtcaagtcagtggtgaaagccccctgctcaacaggggaactgccattgatactgtcaggcttgaattcggatgccgtgggaggaatgagtagtgtagcggtgaaatgcatagatattactcagaacaccgattgcgaaggcatctcacgaatccgacattgacgctgaggcacgaaagcgtggggatcaaacaggattagataccctggta
[truncated: 1,366,078 more chars]
