# Supplementary material for: Understanding the Holobiont: Crosstalk Between Gut Microbiota and Mitochondria During Long Exercise in Horse
Source: Front Mol Biosci. 2021 Apr 8;8:656204. doi: 10.3389/fmolb.2021.656204 (PMC8063112; doi:10.3389/fmolb.2021.656204)
Supplement: Supplementary file 2 [file table1.xlsx]

## Sheet: Table S1
	Table S1. Metadata of the horses recruited in the experiment. The letters between brackets in the "Ranking" column indicate the causes of the elimination of the horse: "L" corresponds to "lameness", R to "retired" and "M" to "metabolic issues".
	ID	Animal	Sex	Breed	Year of birth	Age (years)	Endurance ride	Type of ride	Total length (km)	Ranking	Covered length (km)	Average speed (km/h)	Time spent in the box before the ride (h)	Journey time (h)	Concentrate (kg DM/day)	Forage (kg DM/day)	Ratio forage/concentrate	Forage (% DM/day)	Total intake (kg DM/day)	UFC/day	MADC (g DM/day)	Protein (kg DM/day)	Fiber (kg DM/day)	Fat (kg DM/day)	Ash (kg DM/day)	Energy (Mcal/day)	Energy (MJ/day)
	Ecaomic_201	1	female	Arabian	2005	10	Fontainebleau 2015	CEIO	160	Eliminated (L)	117	19.25	20	16.0	2.12	10.20	4.80	82.77	12.32	9.00	1067.94	1.60	3.48	0.90	3.76	20.26	84.77
	Ecaomic_202	2	gelding	NA	2005	10	Fontainebleau 2015	CEIO	160	Eliminated (R)	117	14.51	0	5.0	1.33	8.50	6.41	86.51	9.83	6.14	783.73	1.14	2.79	0.66	3.01	13.82	57.84
	Ecaomic_203	3	female	Anglo-Arabian	2006	9	Fontainebleau 2015	AmElGP	160	Eliminated (L)	117	15.57	24	3.0	1.59	6.80	4.28	81.08	8.39	5.02	635.83	0.92	2.23	0.53	2.41	11.30	47.28
	Ecaomic_204	4	male	Arabian	2003	12	Fontainebleau 2015	CEIO	160	Eliminated (L)	94	17.17	16	7.0	3.89	10.20	2.62	72.37	14.09	10.24	1257.33	1.77	3.70	0.92	3.87	23.03	96.37
	Ecaomic_205	5	male	Arabian	2007	8	Fontainebleau 2015	CEIO	160	16	160	15.43	16	5.0	1.77	1.70	0.96	48.99	3.47	2.79	314.28	0.44	0.76	0.31	0.74	6.27	26.23
	Ecaomic_206	6	gelding	Arabian	2007	8	Fontainebleau 2015	CEIO	160	2	160	19.05	24	5.0	1.59	5.82	3.65	78.51	7.41	3.61	225.99	0.53	2.33	0.88	0.41	8.12	33.99
	Ecaomic_211	11	gelding	half-Arabian	2006	9	Fontainebleau 2015	CEIOYJ	120	6	120	19.77	24	3.3	3.19	9.01	2.83	73.88	12.20	9.34	1077.12	1.64	3.11	0.85	3.30	21.02	87.93
	Ecaomic_212	12	gelding	Shagya-Arabian	2006	9	Fontainebleau 2015	CEIO	160	Eliminated (R)	94	18.81	0	7.5	1.77	5.95	3.36	77.07	7.72	5.21	653.76	0.96	2.23	0.54	2.67	11.72	49.02
	Ecaomic_213	13	gelding	Arabian	2006	9	Fontainebleau 2015	CEIO	160	17	160	15.43	22	4.0	2.02	3.60	1.78	64.00	5.62	4.36	387.33	0.54	1.27	0.51	1.15	9.82	41.07
	Ecaomic_215	15	gelding	Arabian	2003	12	Fontainebleau 2015	CEIO	160	12	160	16.86	0	9.0	2.12	10.20	4.80	82.77	12.32	9.00	1067.94	1.60	3.48	0.90	3.76	20.26	84.77
	Ecaomic_216	16	gelding	half-Arabian	2006	9	Fontainebleau 2015	CEIO	160	Eliminated (L)	117	17.90	0	9.0	1.07	10.20	9.53	90.50	11.27	7.83	976.77	1.43	3.38	0.82	3.65	17.63	73.75
	Ecaomic_217	17	female	Arabian	2003	12	Fontainebleau 2015	CEIO	160	18	160	15.43	16	5.0	1.93	10.20	5.28	84.07	12.13	7.27	931.63	1.36	3.34	0.80	3.61	16.35	68.40
	Ecaomic_218	18	gelding	Arabian	2003	12	Fontainebleau 2015	CEIO	160	Eliminated (L)	117	18.01	0	9.0	1.06	10.20	9.60	90.57	11.26	7.87	977.67	1.45	3.40	0.84	3.68	17.70	74.07
	Ecaomic_220	19	gelding	Arabian	2005	10	Fontainebleau 2015	CEIO	160	16	160	16.86	0	6.0	2.12	10.20	4.80	82.77	12.32	9.00	1067.94	1.60	3.48	0.90	3.76	20.26	84.77
	Ecaomic_222	21	female	NA	2003	12	Fontainebleau 2015	CEIO	160	14	160	16.21	14	2.0	1.40	7.57	5.41	84.40	8.97	5.87	392.13	0.78	2.62	0.92	1.62	13.20	55.24
	Ecaomic_224	23	female	half-Arabian	2002	13	Fontainebleau 2015	AmElGP	160	1	160	16.69	0	3.3	2.27	8.50	3.74	78.92	10.77	7.73	945.18	1.36	3.05	0.77	3.07	17.40	72.81
	Ecaomic_226	25	gelding	Arabian	2005	10	Fontainebleau 2015	CEIO	160	7	160	18.08	16	8.0	1.06	6.80	6.44	86.56	7.86	5.54	681.36	0.99	2.32	0.60	2.46	12.47	52.19
	Ecaomic_227	26	male	Anglo-Arabian	2003	12	Fontainebleau 2015	CEI90	120	Eliminated (M)	90	14.69	20	2.3	3.52	6.80	1.93	65.89	10.32	8.01	890.80	1.26	2.56	0.77	2.61	18.02	75.39
	Ecaomic_238	37	female	Arabian	2005	10	Fontainebleau 2015	CEI120	120	4	120	19.61	12	6.0	1.27	10.20	8.00	88.89	11.47	7.93	1007.19	1.46	3.47	0.91	3.70	17.84	74.65
	Ecaomic_249	48	female	Arabian	2008	7	Fontainebleau 2015	CEI120	120	47	120	15.71	0	7.5	2.00	5.95	2.98	74.84	7.95	4.73	608.32	0.90	2.21	0.49	2.21	10.64	44.50
