# Supplementary material for: Understanding the Holobiont: Crosstalk Between Gut Microbiota and Mitochondria During Long Exercise in Horse
Source: Front Mol Biosci. 2021 Apr 8;8:656204. doi: 10.3389/fmolb.2021.656204 (PMC8063112; doi:10.3389/fmolb.2021.656204)
Supplement: Supplementary file 4 [file table3.xlsx]

## Sheet: Table S3
	Table S3. Relative abundance of metabolites obtained from blood of the 20 horses under study collected before and after the endurance ride.
					T0																					T1
	ppm	Metabolite	Metabolite name used in R		Ecaomic_201	Ecaomic_202	Ecaomic_203	Ecaomic_204	Ecaomic_205	Ecaomic_206	Ecaomic_211	Ecaomic_212	Ecaomic_213	Ecaomic_215	Ecaomic_216	Ecaomic_217	Ecaomic_218	Ecaomic_220	Ecaomic_222	Ecaomic_224	Ecaomic_226	Ecaomic_227	Ecaomic_238	Ecaomic_249		Ecaomic_201	Ecaomic_202	Ecaomic_203	Ecaomic_204	Ecaomic_205	Ecaomic_206	Ecaomic_211	Ecaomic_212	Ecaomic_213	Ecaomic_215	Ecaomic_216	Ecaomic_217	Ecaomic_218	Ecaomic_220	Ecaomic_222	Ecaomic_224	Ecaomic_226	Ecaomic_227	Ecaomic_238	Ecaomic_249
	8.4595 8.4495	Formate	Formate		29481.47	30707.33	30220.59	29247.91	30192.90	29973.50	30992.13	30194.17	29023.89	30915.49	30554.47	28997.57	30179.02	30856.53	29913.54	30077.31	30818.72	30021.14	30308.91	30097.08		28947.46	30544.10	30619.67	29739.18	29669.02	30358.65	30251.80	30605.93	30047.62	32208.17	30384.98	29518.02	30121.29	32373.64	29782.16	30349.92	31276.91	30454.09	31513.00	29849.70
	7.7595 7.7445	Histidine	Histidine		51681.93	52255.11	52984.15	52493.06	53162.85	55199.16	51585.16	53064.93	52268.77	55826.02	55025.03	52413.64	53698.55	57760.41	53947.93	53540.08	55195.03	51580.69	52447.24	53522.39		56702.12	53356.75	51666.29	53341.86	55591.81	55789.08	51621.41	53564.30	63103.49	50329.62	55613.01	55374.14	54444.78	54525.17	56579.85	56675.56	58700.08	53329.96	58054.59	56457.74
	7.4295 7.4045	Phenylalanine	Phenylalanine		522332.38	514996.03	524607.68	508140.60	522396.09	519355.07	515045.95	520418.96	508813.63	525420.56	520742.39	510869.45	515375.36	539235.61	514950.57	525014.94	526160.85	526539.85	515414.91	514309.88		523415.50	517387.35	525553.90	531069.34	526289.89	518594.29	524146.08	517274.83	523488.52	529578.62	522218.08	515185.79	518961.84	540819.09	520304.00	525482.36	539363.10	535626.63	531829.06	514865.50
	7.1995 7.1695	Tyrosine	Tyrosine		151930.00	138123.71	147195.24	147351.04	144239.51	145770.90	138688.14	145232.59	145366.03	144852.72	144269.77	145019.66	139064.68	146465.19	144667.78	148419.43	144033.44	143274.47	139445.40	141780.48		168935.33	150585.74	148951.19	184861.67	163442.03	167873.99	157509.96	154395.71	175327.29	163674.18	161118.75	178141.60	164289.97	170974.86	161407.12	163763.03	177704.61	162423.36	176308.72	161324.67
	7.0495 7.0395	Histidine MethylHistidine	Histidine_MethylHistidine		54799.87	55537.59	56308.28	56177.07	59058.30	57148.20	58122.64	56780.99	54734.11	59577.78	58223.28	55117.23	56858.70	63466.86	58447.11	57242.91	59334.73	54361.53	56540.06	55923.58		53962.30	54360.31	60947.88	52825.54	59130.44	54255.40	52539.89	56342.78	62838.41	57548.89	54628.73	55551.49	54422.57	63076.71	57183.89	57428.04	59745.50	57508.33	58243.23	52764.38
	6.9045 6.8745	Tyrosine	Tyrosine.1		107553.42	97148.98	107622.88	104645.80	105666.88	104469.05	98777.14	105052.70	101232.64	106590.13	103336.50	97300.16	96577.44	108452.15	106579.04	106989.32	102692.07	101747.90	96950.56	98892.50		121546.69	109582.76	112195.77	132933.36	122761.79	118697.26	113923.52	115072.19	124646.64	124232.18	116320.07	123116.82	115377.04	127527.51	114763.95	118741.21	131732.58	119525.08	129812.99	113349.98
	5.2396 5.2290	a-Glucose	a.Glucose		979679.08	840602.89	958015.91	1014489.20	792118.08	980902.67	980621.83	1002479.86	1056506.44	908857.93	925666.31	997018.92	935740.74	754734.01	983910.46	766452.34	843881.03	869186.34	860930.12	1100605.10		972042.19	907350.45	919933.46	958810.53	871280.07	939733.85	1042846.91	981656.78	940569.42	662298.98	814141.89	1088182.03	895494.76	521721.59	1034175.92	808940.15	706147.99	808269.04	845784.17	1174987.05
	4.4245 4.4095	Unknown	Unknown		105555.87	97558.37	96436.11	101776.07	104256.44	97116.66	103865.03	93803.45	107461.64	93188.77	99055.67	114165.85	99140.01	81161.65	97375.37	101179.48	97546.10	99548.75	105779.23	107517.20		105179.15	104548.96	99047.18	112327.30	100700.57	110636.16	106747.99	95051.10	106949.40	95933.81	108176.94	112211.20	111753.72	99751.78	106458.53	104774.05	96748.54	103240.45	102946.11	111159.68
	4.1330 4.0800	Lactate	Lactate		308563.16	295966.71	287983.37	314895.55	293703.34	280371.28	301167.63	273265.35	297654.95	298021.56	296052.79	300610.49	290830.99	275263.00	271027.14	296871.34	283292.58	296046.52	305447.06	288862.49		414724.79	375914.72	298255.94	335171.21	304637.09	404922.61	320670.31	335083.81	335554.17	311431.96	400533.89	376110.84	383173.63	312865.28	314578.19	314565.36	336855.17	354817.62	350561.28	355208.32
	3.9245 3.8995	Creatine	Creatine		183612.08	182492.56	180327.79	183821.72	174822.82	174150.00	180846.81	177291.61	186065.05	180704.52	192015.92	195383.10	188686.93	171742.92	177199.91	179883.52	189957.63	184991.81	187176.13	186358.41		186442.36	181754.18	181510.29	182831.26	178536.18	184738.29	173164.46	177702.52	181126.52	180488.02	193769.72	200169.67	193256.09	180171.32	189928.35	181280.70	181886.92	188893.61	177204.78	183394.87
	3.8945 3.8745	Glucose	Glucose		749354.57	608777.33	628528.19	684048.95	633613.32	581100.39	656950.52	630112.33	661597.13	584815.38	635358.82	712165.32	630187.61	616612.33	622203.28	649532.58	630519.69	619587.45	630305.38	611620.67		744229.08	636477.06	660837.47	615088.88	659125.24	590334.52	658818.34	625171.90	629706.45	563333.23	658684.72	744160.66	654594.59	636197.19	709848.61	677913.49	632454.47	609776.64	558140.09	686732.34
	3.8600 3.8000	Glucose	Glucose.1		2235484.18	1669920.25	1784224.78	1956434.44	1829630.27	1589425.86	1921672.92	1821374.53	1829989.06	1630307.53	1768456.24	1999046.79	1701001.22	1763757.52	1771341.38	1811698.39	1754643.52	1708107.83	1731890.84	1724301.28		1935253.30	1715907.44	1888625.29	1578231.97	1844452.20	1483667.10	1899273.42	1757184.98	1543338.67	1341512.16	1748084.16	1919593.07	1702951.01	1605964.76	1757342.77	1841861.85	1573811.25	1692962.73	1454019.27	1932233.62
	3.7800 3.6800	Glucose	Glucose.2		445583.45	340742.97	359670.19	382888.59	375073.14	323581.25	400565.95	359904.12	365481.88	338824.19	358490.92	398207.74	339551.61	362283.06	358143.00	360611.18	354629.20	342162.11	357929.26	343824.84		394961.24	351332.96	386943.77	316500.70	369348.78	343735.85	377122.71	375037.24	327486.95	299060.11	375649.98	404456.44	358037.92	345028.11	357932.95	368027.98	329183.74	372052.04	339896.95	388991.50
	3.7745 3.7695	Glucose	Glucose.3		232700.88	198807.47	191257.08	216195.99	215479.00	194515.70	220959.98	193883.74	210618.78	194434.66	196503.27	230020.84	196130.01	207459.12	211855.06	202310.52	207285.03	190508.82	210657.43	196172.62		205006.38	193558.92	213635.72	165200.40	215295.64	202729.00	196347.63	191279.60	214036.31	180129.74	193375.20	241130.25	192419.42	207068.26	214317.67	206082.54	189110.49	223337.92	183194.11	198591.97
	3.7645 3.7495	Glucose	Glucose.4		352714.92	266780.15	280315.84	301996.90	281165.88	261003.89	295734.86	277028.61	283537.73	258612.76	275009.65	292752.04	257568.00	271361.22	266497.57	291748.55	264481.57	267500.87	264129.57	247973.81		298481.18	283140.94	285597.69	225504.89	299985.22	251674.07	303098.80	266475.65	254185.54	198963.82	274046.56	304435.31	269273.06	247382.63	316509.81	304403.51	257214.29	258915.41	222899.49	294832.44
	3.7495 3.7395	Glucose	Glucose.5		961257.40	647647.20	717878.04	768199.98	743726.45	599314.99	807510.77	732067.91	695241.61	647939.04	697659.72	742902.63	648350.48	705603.51	699041.49	704604.61	675344.24	647315.56	656724.10	628032.46		783935.46	709972.75	794540.76	561720.06	778818.84	548657.50	834852.08	718831.85	557546.70	462292.61	692430.40	750031.84	663937.44	613638.66	721297.85	760148.38	593260.75	649888.97	524104.35	796402.35
	3.7245 3.7045	Glucose	Glucose.6		185343.48	129720.14	144036.10	153690.05	149224.88	122978.83	156146.44	147306.16	141382.67	133211.73	139658.55	148633.82	129569.14	141943.51	142936.59	141714.66	136171.74	131119.97	132312.53	131778.84		160165.79	138155.65	160831.87	119013.42	155070.78	117923.57	161425.33	150737.82	118593.34	103874.60	140104.31	153830.56	135837.57	126039.74	143873.31	151959.42	121614.52	133084.32	112650.00	158739.57
	3.7045 3.6895	Glycerol	Glycerol		352714.92	266780.15	280315.84	301996.90	281165.88	261003.89	295734.86	277028.61	283537.73	258612.76	275009.65	292752.04	257568.00	271361.22	266497.57	291748.55	264481.57	267500.87	264129.57	247973.81		298481.18	283140.94	285597.69	225504.89	299985.22	251674.07	303098.80	266475.65	254185.54	198963.82	274046.56	304435.31	269273.06	247382.63	316509.81	304403.51	257214.29	258915.41	222899.49	294832.44
	3.6720 3.6260	Glycerol	Glycerol.1		961257.40	647647.20	717878.04	768199.98	743726.45	599314.99	807510.77	732067.91	695241.61	647939.04	697659.72	742902.63	648350.48	705603.51	699041.49	704604.61	675344.24	647315.56	656724.10	628032.46		783935.46	709972.75	794540.76	561720.06	778818.84	548657.50	834852.08	718831.85	557546.70	462292.61	692430.40	750031.84	663937.44	613638.66	721297.85	760148.38	593260.75	649888.97	524104.35	796402.35
	3.5800 3.5580	Glycerol	Glycerol.2		185343.48	129720.14	144036.10	153690.05	149224.88	122978.83	156146.44	147306.16	141382.67	133211.73	139658.55	148633.82	129569.14	141943.51	142936.59	141714.66	136171.74	131119.97	132312.53	131778.84		160165.79	138155.65	160831.87	119013.42	155070.78	117923.57	161425.33	150737.82	118593.34	103874.60	140104.31	153830.56	135837.57	126039.74	143873.31	151959.42	121614.52	133084.32	112650.00	158739.57
	3.5645 3.5395	Glucose	Glucose.7		405655.07	346290.99	343382.37	371251.73	346177.99	367297.85	343776.90	345605.00	332210.52	318292.42	338694.95	355293.90	299219.93	329467.48	329518.15	355123.18	306306.52	337017.81	305026.62	358378.94		440405.96	351477.22	319600.83	348143.53	336491.39	401947.99	358842.88	361883.53	351998.59	296260.09	373418.69	411341.03	335833.43	331466.70	388414.41	366329.14	322991.49	359358.45	366679.08	418187.74
	3.5145 3.5045	Glycerol	Glycerol.3		473256.90	344024.11	360589.72	389061.85	378941.49	304952.71	408464.73	366289.86	355777.17	329630.01	355213.20	395633.13	337372.56	346288.13	355041.23	356231.98	351859.24	339611.94	350353.04	326642.31		394581.97	369165.69	398347.39	288461.63	388387.15	290655.61	405817.63	365292.45	284099.54	258252.93	362983.97	385481.12	349312.64	327071.34	366123.57	382283.43	315261.24	340739.02	286717.30	410234.54
	3.4995 3.4845	Glucose	Glucose.8		306396.38	210453.11	218802.08	225179.79	236011.56	173282.30	258421.42	218900.60	204441.31	195234.51	208286.19	232626.52	202543.58	212267.09	212125.04	210341.59	202394.97	199168.31	207655.89	181350.47		231645.42	216324.94	248538.32	143979.22	241669.27	162204.33	251607.19	218649.26	147051.98	129683.17	214694.39	228023.85	208119.52	173266.48	214648.06	226476.98	176158.48	196229.27	151744.48	252898.29
	3.4845 3.4445	Glucose	Glucose.9		1099933.77	710398.43	767380.13	837432.95	824866.18	608168.27	927697.15	797595.57	737655.28	700649.40	753172.39	813970.93	705216.58	771658.22	759578.48	732630.40	737505.21	685897.08	725006.78	649748.54		814162.98	761841.46	892095.87	503168.51	860030.90	537180.90	910465.34	767997.86	513301.98	441256.13	731107.57	778025.27	700945.37	649894.17	749252.34	802519.16	607838.98	678759.66	515303.64	876821.80
	3.4095 3.3895	Glucose	Glucose.10		1109785.61	741424.84	786970.53	863094.17	871126.83	657625.98	949345.23	816519.22	773059.80	741619.20	786993.74	833173.92	738934.35	805194.69	790996.25	754766.85	762711.05	700486.78	740549.91	682265.93		860860.45	787095.84	933161.19	510370.32	900714.71	599839.01	925656.45	784457.57	581699.90	522719.25	777782.43	847072.12	753483.36	700449.13	795366.77	841701.00	634053.20	729185.62	571205.05	903560.69
	3.3895 3.3795	Glucose	Glucose.11		130962.24	88363.65	98515.53	106810.71	103039.39	81670.23	104916.02	101890.06	94211.61	92404.55	98152.06	96418.71	86349.08	99461.52	97598.80	94384.90	93764.97	86279.74	87114.98	85943.42		112448.45	97049.64	106385.28	75641.90	110626.71	75374.39	116428.79	98647.87	72089.19	58999.98	102864.05	101030.39	101892.84	80300.75	103443.48	110751.02	84401.97	88289.74	82984.37	109158.84
	3.2695 3.2545	Glucose	Glucose.12		217021.65	191824.43	156563.75	199336.03	190710.58	157001.10	214241.22	151012.50	162329.56	164850.80	162182.32	187045.06	171438.07	164620.75	153518.43	186201.20	159218.68	181538.11	187390.17	156485.75		195499.20	196182.62	191260.08	124162.41	207521.21	163788.26	200252.68	149730.89	127885.88	150625.13	183050.42	222980.67	193906.22	173414.48	189290.99	191018.83	159558.32	173665.96	137324.71	201884.51
	3.2495 3.2345	Trimetylamine N oxine	Trimetylamine_N.oxine		415216.87	302258.35	310926.95	332906.21	335679.48	263074.51	365142.31	302177.30	315663.66	289587.35	304781.93	323876.24	303698.82	305327.74	308257.82	290737.25	306691.97	290454.96	288858.95	275089.58		348283.89	327723.95	363556.78	218654.65	349657.32	263536.38	371054.98	295410.87	249163.97	214804.43	329683.13	338860.74	324285.34	264847.53	344043.01	326870.17	267554.19	304649.89	231334.26	379689.73
	3.2295 3.1845	Choline containing compounds	Choline_containing_compounds		1415907.10	1317572.59	1369064.53	1513766.30	1186731.79	1475973.54	1369214.66	1473625.92	1581172.63	1424133.54	1291947.01	1341017.26	1397495.36	1139839.52	1528850.50	1183828.72	1215179.56	1277733.02	1279022.10	1470255.51		1544115.53	1466959.52	1438932.57	1554574.28	1313203.78	1515874.09	1534303.48	1442177.93	1479063.59	1198904.31	1336095.81	1493681.05	1430175.08	894729.25	1637828.08	1250632.98	1183657.59	1242258.39	1306646.21	1722963.66
	3.1545 3.1445	Dimethylsulfone	Dimethylsulfone		271224.92	81460.55	162623.14	114807.91	377428.05	127341.31	83490.39	102631.76	193102.33	92188.82	122806.85	164903.71	121610.07	102129.98	95424.56	89299.90	99913.28	97473.32	89880.63	91235.63		249831.22	84353.46	151588.16	118887.70	757868.89	128659.98	87414.63	116404.06	149298.40	98047.26	137353.70	143911.46	142738.64	108420.45	103815.47	91690.31	107731.04	96997.62	97133.91	103782.95
	3.0445 3.0295	Creatine	Creatine.1		168938.32	171854.70	166837.98	167885.34	166688.04	162534.83	157509.95	159288.52	170942.92	170342.46	181920.86	161381.65	175022.80	174649.23	160197.97	176590.59	168311.82	164320.33	168485.45	155418.02		240207.98	188819.83	185789.49	187429.35	202906.45	207833.02	173009.58	168626.48	221225.73	225265.09	216757.16	244984.49	215035.79	220486.32	258302.31	208422.68	216644.88	178888.30	182823.37	194710.99
	2.5490 2.5300	Citrate	Citrate		1124661.87	1194205.71	1083884.21	1140402.44	1105513.96	1135387.24	1208096.83	1078101.39	1224718.37	1013344.68	1025453.88	1244844.42	1151046.27	907542.21	1118149.32	1099588.30	1052731.87	1155383.38	1220445.16	1188347.90		1141695.14	1230647.09	1102012.44	1053569.43	1115059.08	1311900.26	1145654.50	1140884.20	1157812.24	1038386.31	1181039.55	1219242.72	1242895.34	1025458.47	1219260.34	1078725.94	1036033.77	1146173.07	1039855.22	1265019.42
	2.5245 2.5095	Citrate	Citrate.1		68851.50	85138.89	68897.12	66461.16	74733.70	79126.22	76839.73	61206.41	73553.58	70676.67	66277.03	82505.87	74111.57	67753.01	71648.30	75255.76	72173.94	76197.72	85163.04	66392.80		66157.89	85016.21	68575.83	49228.89	75037.69	87555.26	65116.13	63195.69	81248.03	73762.52	72555.59	81648.30	74639.23	78535.48	93030.39	72187.10	74803.77	74046.21	60513.13	68805.26
	2.4545 2.4445	Glutamine	Glutamine		112319.13	136665.82	112817.52	108622.65	120698.96	128541.31	121375.92	100872.01	119051.62	115501.66	109588.62	130636.84	119976.42	110763.40	115189.67	122515.99	115991.57	122476.21	135535.61	107565.74		109412.21	138188.38	108615.47	86147.51	120629.81	138218.71	108564.51	102153.40	128155.03	116342.06	116972.88	129183.53	119300.70	123840.41	147384.41	117268.04	120310.07	117053.66	98321.32	111090.19
	2.4445 2.4295	Glutamine	Glutamine.1		74325.16	87319.95	74156.21	71147.40	78302.98	81930.60	78525.35	67301.74	77659.73	74596.12	72504.81	82776.39	78296.77	70499.30	73172.09	79662.84	75459.15	80106.21	86463.42	71362.80		73454.13	89637.86	71391.71	61428.68	79761.16	94586.46	79108.74	68779.04	83112.99	77735.43	79613.40	84719.41	81821.99	81976.59	94310.41	79407.66	79590.58	79263.05	66609.83	77804.82
	2.4295 2.3600	Glutamine	Glutamine.2		147665.19	152583.48	140446.55	144248.98	149586.40	142103.63	151686.03	131321.06	147231.91	140333.18	138407.36	153812.10	148090.26	131842.49	129804.26	142882.27	141460.06	145565.89	153837.15	142288.91		152017.28	163001.57	141154.94	122802.51	143801.84	169645.80	143237.91	146879.37	142027.78	142876.83	166184.62	150134.28	159774.51	145331.18	147185.11	145849.70	148473.34	148085.99	128536.52	153063.38
	2.3250 2.2600	Glutamate	Glutamate		782962.88	790948.76	746618.93	785247.60	754303.33	778821.72	768196.75	730383.38	814694.95	718090.94	713535.00	886911.15	765700.10	696432.60	761187.69	784347.48	762752.48	776475.78	795167.51	752581.14		778002.65	800455.05	732450.78	739071.17	758053.63	842169.45	742257.29	738013.27	841453.07	752727.32	763524.44	882865.29	789782.17	759918.93	872561.77	778581.52	775574.01	780111.79	701217.80	771220.16
	2.0445 2.0245	Glutamine Glutamate	Glutamine_Glutamate		1572228.94	1480744.14	1525545.60	1625771.92	1462270.10	1481150.51	1470345.62	1468929.09	1603667.55	1434798.21	1564296.69	1751264.01	1563528.20	1412981.08	1481636.78	1594180.83	1535301.64	1535237.29	1495336.31	1644108.18		1550470.34	1457699.31	1435747.89	1546954.22	1438527.57	1513580.18	1439159.59	1447225.06	1527987.35	1396791.06	1498150.17	1699772.17	1522348.73	1395003.63	1515506.34	1551143.53	1451072.55	1510317.03	1388129.08	1568210.86
	2.0145 1.9395	Glutamine Glutamate	Glutamine_Glutamate.1		2442194.89	2361766.98	2416600.29	2570759.51	2241708.52	2526799.93	2421131.66	2506364.05	2688280.42	2366105.79	2392339.88	2672214.54	2466319.40	2170942.69	2483534.74	2369887.82	2362744.91	2400465.41	2368361.85	2595362.45		2482439.78	2382689.52	2328320.73	2557346.70	2245365.84	2511700.90	2417172.72	2458121.71	2543743.12	2181928.69	2304085.58	2634388.94	2401241.69	1950158.65	2518357.72	2298206.13	2203879.18	2331563.97	2268769.98	2596858.80
	1.9195 1.9095	Acetate	Acetate		408174.68	422456.16	459915.85	652744.21	507608.82	479985.58	453915.08	428263.25	462554.64	438403.52	459317.60	450405.86	527565.54	441109.07	436439.93	510586.36	504821.60	522009.02	467499.57	463683.84		530595.65	523205.06	578197.32	648145.17	654896.74	660442.72	699127.96	440842.53	509409.27	520702.11	471293.29	608049.37	617712.05	727505.51	576585.83	542283.84	596683.76	530101.08	480374.30	556492.25
	1.4895 1.4595	Alanine	Alanine		773655.71	773430.66	745497.14	784974.81	745849.34	812053.48	791562.67	773539.70	817144.15	786501.69	769342.47	799008.02	758252.18	742772.65	767173.06	755887.53	736209.33	759066.23	797361.82	813892.18		722507.59	762442.80	708650.50	719376.94	693080.20	785201.35	735184.38	740601.83	757042.87	699295.41	752569.38	735342.17	730407.02	640298.23	763307.98	687399.60	693114.18	728873.19	693952.38	776634.42
	1.3395 1.3095	Lactate	Lactate.1		891723.93	807744.65	883390.87	1018142.07	791916.43	874288.58	875377.50	771486.40	906255.65	943070.21	923532.56	938181.34	930972.52	822804.47	769862.80	779661.49	839134.13	853883.60	814467.71	922094.73		1536322.04	1255564.29	927999.73	1090005.03	908901.66	1504147.15	1025151.14	1091398.30	1142378.74	947242.34	1367150.56	1455758.80	1308082.84	856470.36	1040696.19	937852.67	1069633.80	1166885.11	1178573.79	1264614.40
	1.3095 1.1695	Methyl functions FA	Methyl_functions_FA		8157891.35	8035671.72	8879907.11	9403787.00	7357211.74	9530716.47	8322523.06	8977089.52	9741133.76	9174921.63	9023214.42	8845305.45	9018121.12	7350545.66	9141310.59	7382089.61	8524116.65	8375846.49	7998507.53	10075469.82		9022192.85	8631299.95	8289419.68	9934623.85	7993148.76	9679491.70	9306605.64	8998863.45	9583917.64	7798894.58	8028582.84	9874609.40	8788659.75	5815232.38	9716704.33	7721531.20	7521221.89	8030095.27	8679404.08	10228621.41
	1.1195 1.1045	3-Hydroxyisobutyrate	X3.Hydroxyisobutyrate		483997.99	469235.88	490623.24	506107.82	472914.85	510392.94	480550.12	521732.75	520105.40	494873.84	478256.70	498618.61	482546.07	451783.43	516042.76	472781.50	464615.96	477839.85	465693.49	517256.64		506404.65	488537.12	475536.36	551566.14	486283.53	509098.82	525950.40	523486.66	537758.06	484891.83	475996.81	529958.71	498025.21	429985.82	517643.32	477096.57	470465.80	476192.31	503636.59	532479.63
	1.0495 1.0395	Valine	Valine		353481.51	357593.34	351434.85	367252.35	352722.19	383289.72	360755.30	368523.90	374568.32	362590.24	352388.77	355987.82	354261.96	341657.78	364192.40	345630.43	345739.63	356228.44	346757.16	367715.51		368250.05	375264.85	350121.15	389235.57	373098.09	387703.14	381908.58	375630.09	405654.91	366051.01	354695.05	374984.48	360234.32	340941.88	390809.87	354598.54	361324.42	364311.06	357485.17	374185.05
	1.0345 1.0245	Isoleucine	Isoleucine		238811.40	242399.93	236195.34	246573.45	238506.81	256881.27	242876.91	246643.36	250955.78	244435.15	237523.17	240007.50	238792.69	234163.93	243483.91	234005.90	233293.83	239780.72	234321.70	245963.47		247284.74	250911.55	235588.44	257323.85	252249.98	260226.27	253085.25	250474.22	273738.49	250258.74	238855.18	252909.59	242205.94	232906.19	262832.65	238912.21	244264.51	246397.21	238986.08	248715.74
	0.9895 0.9795	Valine	Valine.1		278267.04	279576.42	275950.59	284462.65	272103.68	301639.81	279269.25	285064.14	290727.01	282203.22	274085.35	282814.99	274820.37	268445.96	277154.47	276632.90	269707.30	279299.24	272790.59	279816.22		288536.42	296528.83	266876.76	301286.53	288186.22	307333.49	301535.26	288923.08	319170.31	279019.95	279564.61	296348.44	281497.43	267458.40	307329.98	281643.76	285609.04	283540.17	277581.38	288847.67
	0.9475 0.9345	Isoleucine	Isoleucine.1		1441687.58	1420681.02	1471234.11	1510518.65	1383773.81	1533084.56	1406744.46	1498295.78	1518961.17	1461587.98	1459414.36	1470884.59	1435617.43	1394103.81	1463566.24	1440226.91	1419585.49	1461936.12	1415093.44	1512289.76		1513121.39	1501973.64	1392776.29	1600800.61	1475065.53	1566343.73	1566934.97	1494505.94	1667590.78	1430994.73	1442767.27	1571764.01	1465350.24	1365808.77	1613836.68	1466623.17	1458713.78	1486586.91	1463165.38	1522002.43
	0.9230 0.9195	Leucine	Leucine		532817.01	506509.14	540060.99	555647.10	507777.94	542271.67	515063.37	545482.18	555869.64	522830.87	537668.92	549249.58	522254.05	510487.13	533347.98	538334.92	519561.98	532665.28	513446.63	564225.30		556090.72	525695.57	514400.78	585181.76	528436.01	548202.58	555496.69	541782.14	576937.37	514053.97	524880.09	575495.48	532681.55	496229.14	563337.38	537912.15	524428.77	535461.72	531226.96	559294.00
	0.8545 0.7845	Methyl functions FA	Methyl_functions_FA.1		3909604.66	3714574.57	4031494.29	4266040.72	3689601.84	4267539.73	3994198.01	4357577.06	4480277.43	4001294.35	3835697.87	4189857.81	3934836.80	3521540.19	4322654.01	3737949.79	3709587.74	3856741.37	3674298.62	4394510.52		4218482.75	3910501.61	3947878.95	4670530.71	3866016.20	4233756.96	4392418.71	4336213.08	4552134.27	3816890.91	3771385.25	4529370.40	4010648.38	3156642.10	4382538.01	3802354.93	3687403.25	3846184.81	4041472.77	4550897.87
