# Supplementary material for: Understanding the Holobiont: Crosstalk Between Gut Microbiota and Mitochondria During Long Exercise in Horse
Source: Front Mol Biosci. 2021 Apr 8;8:656204. doi: 10.3389/fmolb.2021.656204 (PMC8063112; doi:10.3389/fmolb.2021.656204)
Supplement: Supplementary file 5 [file table4.xlsx]

## Sheet: Table S4
	Table S4. Biochemical parameters obtained from the blood of the 20 horses under study collected before and after the endurance race.
												T0										T1
	ID	Animal	Sex	Breed	Birth date	Age (years)	Distance race (km)	Ranking	Distance covered (km)			Creatine kinase (IU1/L 30 °C)	Aspartate transaminase (IU/L 30 °C)	Total protein (g/L)	Total bilirubin (mg/L)	γ-glutamyltransferase (IU/L)	Creatinine (mg/L)	Serum amyloid A (mg/L)	Non-esterified fatty acids (mmol/L)	β-hidroxybutyrate (mmol/L)		Creatine kinase (IU1/L 30 °C)	Aspartate transaminase (IU/L 30 °C)	Total protein (g/L)	Total bilirubin (mg/L)	γ-glutamyltransferase (IU/L)	Creatinine (mg/L)	Serum amyloid A (mg/L)	Non-esterified fatty acids (mmol/L)	β-hidroxybutyrate (mmol/L)
	Ecaomic_201	1	Female	Arabe	2005	10	160	Eliminated (L)	117			199.00	269.00	73.90	17.40	10.00	11.70	100.00	0.07	0.17		164150.00	8560.00	78.50	33.90	10.00	14.70	100.00	0.92	0.33
	Ecaomic_202	2	Gelding	NA	2005	10	160	Eliminated (R)	117			264.00	243.00	70.10	14.90	12.00	12.40	1.25	0.02	0.16		1447.00	350.00	69.70	29.80	15.00	13.70	34.43	0.51	0.28
	Ecaomic_203	3	Female	Anglo-Arabian	2006	9	160	Eliminated (L)	117			168.00	318.00	61.80	13.10	13.00	13.10	1.25	0.22	0.18		17228.00	1500.00	68.50	33.40	18.00	12.80	65.35	0.29	0.40
	Ecaomic_204	4	Male	Arabe	2003	12	160	Eliminated (L)	94			194.00	216.00	58.50	7.70	10.00	10.40	1.25	0.02	0.23		6210.00	521.00	61.20	21.40	13.00	12.60	5.39	1.41	0.32
	Ecaomic_205	5	Male	Arabe	2007	8	160	16	160			162.00	297.00	70.40	19.30	15.00	11.50	1.25	0.15	0.20		3366.00	471.00	70.40	27.80	11.00	12.30	5.27	0.78	0.42
	Ecaomic_206	6	Gelding	Arabe	2007	8	160	2	160			152.00	222.00	73.00	16.80	10.00	11.10	1.25	0.02	0.20		3229.00	410.00	67.40	31.20	6.00	13.60	100.00	1.69	0.74
	Ecaomic_211	11	Gelding	Half-Arabian	2006	9	120	6	120			137.00	405.00	65.90	14.10	41.00	9.90	1.25	0.02	0.17		4365.00	605.00	72.00	48.70	40.00	14.10	100.00	0.68	0.83
	Ecaomic_212	12	Gelding	Shagya-Arabian	2006	9	160	Eliminated (R)	94			164.00	255.00	68.90	10.50	18.00	13.20	1.25	0.01	0.15		1174.00	341.00	74.50	23.10	17.00	13.20	15.55	0.65	0.29
	Ecaomic_213	13	Gelding	Arabe	2006	9	160	17	160			80.00	260.00	72.90	14.40	17.00	12.30	4.12	0.06	0.18		1161.00	380.00	78.70	30.30	16.00	13.80	40.37	0.94	0.53
	Ecaomic_215	15	Gelding	Arabe	2003	12	160	12	160			119.00	229.00	68.80	27.70	13.00	12.60	1.25	0.05	0.18		1995.00	417.00	72.60	80.40	14.00	14.50	47.24	1.53	0.57
	Ecaomic_216	16	Gelding	Half-Arabian	2006	9	160	Eliminated (L)	117			638.00	338.00	62.70	13.10	11.00	15.50	1.25	0.02	0.20		15419.00	1038.00	60.00	27.40	9.00	17.70	100.00	0.97	0.27
	Ecaomic_217	17	Female	Arabe	2003	12	160	18	160			94.00	203.00	67.60	11.20	10.00	9.80	100.00	0.05	0.15		3026.00	396.00	72.60	42.90	15.00	17.30	100.00	1.85	0.57
	Ecaomic_218	18	Gelding	Arabe	2003	12	160	Eliminated (L)	117			139.00	243.00	68.90	13.10	9.00	14.40	1.25	0.03	0.21		1060.00	297.00	62.50	28.10	9.00	15.40	41.99	1.41	0.36
	Ecaomic_220	19	Gelding	Arabe	2005	10	160	16	160			104.00	228.00	66.20	17.80	13.00	11.40	1.25	0.03	0.18		6728.00	553.00	65.30	60.90	8.00	13.60	80.76	1.39	0.49
	Ecaomic_222	21	Female	NA	2003	12	160	14	160			180.00	254.00	68.10	15.10	12.00	12.10	1.25	0.27	0.12		4738.00	487.00	67.60	45.00	12.00	17.60	100.00	1.36	0.58
	Ecaomic_224	23	Female	Half-Arabian	2002	13	160	1	160			124.00	371.00	69.40	21.10	81.00	12.10	1.25	0.02	0.19		5345.00	687.00	70.00	52.90	84.00	14.60	100.00	0.97	0.49
	Ecaomic_226	25	Gelding	Arabe	2005	10	160	7	160			150.00	250.00	60.90	13.20	9.00	12.30	1.25	0.09	0.25		2087.00	398.00	63.40	42.60	8.00	14.10	21.84	1.33	0.39
	Ecaomic_227	26	Male	Anglo-Arabian	2003	12	120	Eliminated (M)	90			170.00	236.00	62.80	11.90	11.00	11.10	1.25	0.02	0.15		1995.00	372.00	56.30	31.10	7.00	12.50	18.02	0.59	0.43
	Ecaomic_238	37	Female	Arabe	2005	10	120	4	120			98.00	273.00	69.80	18.00	18.00	11.00	1.25	0.03	0.23		4354.00	496.00	67.60	38.00	13.00	14.40	48.22	1.76	0.36
	Ecaomic_249	48	Female	Arabe	2008	7	120	47	120			196.00	296.00	68.80	15.90	11.00	11.50	1.25	0.05	0.21		133510.00	6828.00	60.30	29.50	13.00	14.50	100.00	1.15	0.34
											Mean	157.251	265.847	67.3414	14.7738	14.0786	11.8962	2.05645	0.0405642	0.182836		4912	647.423	67.6937	35.8368	13.358	14.2707	45.1142	1.00851	0.427891
											SD	117.023	53.072	4.22101	4.31951	16.5549	1.39061	30.3523	0.0708501	0.0318673		44843.6	2237.15	6.08696	14.3184	17.3293	1.59291	37.0397	0.445219	0.151778
