# Supplementary material for: Understanding the Holobiont: Crosstalk Between Gut Microbiota and Mitochondria During Long Exercise in Horse
Source: Front Mol Biosci. 2021 Apr 8;8:656204. doi: 10.3389/fmolb.2021.656204 (PMC8063112; doi:10.3389/fmolb.2021.656204)
Supplement: Supplementary file 6 [file table5.xlsx]

## Sheet: Table S5
	Table S5. Fecal pH and fecal short chain fatty acids measurements in the 20 horses under study before the endurance race.
	ID	Animal	Sex	Breed	Birth date	Age (years)	Distance race (km)	Ranking	Distance covered (km)		Fecal pH	Fecal acetate (%)	Fecal propionate (%)	Fecal isobutyrate (%)	Fecal butyrate (%)	Fecal isovalerate (%)	Fecal valerate (%)
	Ecaomic_201	1	Female	Arabe	2005	10	160	Eliminated (L)	117		6.74	69.90	21.00	1.74	5.37	1.18	0.82
	Ecaomic_202	2	Gelding	NA	2005	10	160	Eliminated (R)	117		6.71	68.12	17.08	2.92	6.61	3.69	1.57
	Ecaomic_203	3	Female	Anglo-Arabian	2006	9	160	Eliminated (L)	117		7.40	66.33	19.90	2.69	6.39	1.93	2.76
	Ecaomic_204	4	Male	Arabe	2003	12	160	Eliminated (L)	94		7.04	65.66	23.39	2.40	5.99	1.66	0.91
	Ecaomic_205	5	Male	Arabe	2007	8	160	16	160		7.23	69.21	21.19	2.52	4.73	1.58	0.77
	Ecaomic_206	6	Gelding	Arabe	2007	8	160	2	160		6.85	65.83	22.52	2.92	6.28	1.67	0.79
	Ecaomic_211	11	Gelding	Half-Arabian	2006	9	120	6	120		6.82	72.12	18.37	2.23	4.80	1.61	0.87
	Ecaomic_212	12	Gelding	Shagya-Arabian	2006	9	160	Eliminated (R)	94		7.05	63.43	24.21	2.45	7.14	1.72	1.05
	Ecaomic_213	13	Gelding	Arabe	2006	9	160	17	160		6.71	65.50	23.12	2.49	5.45	2.46	0.97
	Ecaomic_215	15	Gelding	Arabe	2003	12	160	12	160		6.82	69.48	21.64	2.12	5.54	0.76	0.47
	Ecaomic_216	16	Gelding	Half-Arabian	2006	9	160	Eliminated (L)	117		6.30	70.87	18.85	1.90	6.27	1.08	1.02
	Ecaomic_217	17	Female	Arabe	2003	12	160	18	160		5.96	66.58	20.84	1.93	8.48	1.09	1.08
	Ecaomic_218	18	Gelding	Arabe	2003	12	160	Eliminated (L)	117		6.35	64.13	26.88	2.11	5.06	1.31	0.51
	Ecaomic_220	19	Gelding	Arabe	2005	10	160	16	160		5.77	65.93	23.47	1.87	6.32	1.59	0.83
	Ecaomic_222	21	Female	NA	2003	12	160	14	160		6.28	66.30	23.20	1.84	6.94	1.17	0.55
	Ecaomic_224	23	Female	Half-Arabian	2002	13	160	1	160		6.74	72.76	18.18	2.01	4.90	1.56	0.58
	Ecaomic_226	25	Gelding	Arabe	2005	10	160	7	160		7.42	61.50	26.19	2.71	7.39	1.54	0.68
	Ecaomic_227	26	Male	Anglo-Arabian	2003	12	120	Eliminated (M)	90		6.69	62.71	24.91	2.60	6.47	2.31	1.01
	Ecaomic_238	37	Female	Arabe	2005	10	120	4	120		6.58	59.29	26.23	2.67	8.05	2.71	1.06
	Ecaomic_249	48	Female	Arabe	2008	7	120	47	120		7.11	56.58	30.42	2.90	7.04	2.12	0.95
