# Supplementary material for: Understanding the Holobiont: Crosstalk Between Gut Microbiota and Mitochondria During Long Exercise in Horse
Source: Front Mol Biosci. 2021 Apr 8;8:656204. doi: 10.3389/fmolb.2021.656204 (PMC8063112; doi:10.3389/fmolb.2021.656204)
Supplement: Supplementary file 7 [file table6.xlsx]

## Sheet: Table S6
	Table S6. ASV taxonomical assignments and ASV counts for the 20 horses under study.
	ASV_ID	Confidence	Kingdom	Phylum	Class	Order	Family	Genus	Species	Ecaomic_201	Ecaomic_202	Ecaomic_203	Ecaomic_204	Ecaomic_205	Ecaomic_206	Ecaomic_211	Ecaomic_212	Ecaomic_213	Ecaomic_215	Ecaomic_216	Ecaomic_217	Ecaomic_218	Ecaomic_220	Ecaomic_222	Ecaomic_224	Ecaomic_226	Ecaomic_227	Ecaomic_238	Ecaomic_249
	003b07768976fdb09f513feee22700e4	0.9631	Bacteria	Bacteroidetes	Bacteroidia	Bacteroidales	NA	NA	NA	0	0	0	0	0	0	0	0	0	0	22	0	756	0	0	0	0	0	27	0
	003c50f8a389132baae3de8b785977db	0.9999	Bacteria	Firmicutes	Clostridia	Clostridiales	Lachnospiraceae	NA	NA	0	0	0	0	0	0	0	0	0	0	0	0	0	0	0	0	0	0	0	0
	003efde45d84c51077cfbf0ad5f75abf	0.9838	Bacteria	Proteobacteria	Alphaproteobacteria	Rhodospirillales	uncultured	uncultured rumen bacterium	uncultured rumen bacterium	0	0	0	0	0	0	0	0	0	0	0	0	0	0	0	0	0	0	0	0
	004f8353994202c4d4486b6f5f253ce5	0.9992	Bacteria	Firmicutes	Clostridia	Clostridiales	Lachnospiraceae	NA	NA	0	0	0	0	0	0	0	0	0	0	0	32	0	0	0	0	10	0	0	0
	00506e172334eee6218fcf8839887c6c	0.9775	Bacteria	Bacteroidetes	Bacteroidia	Bacteroidales	p-251-o5	uncultured bacterium	uncultured bacterium	0	0	0	0	0	0	0	0	0	0	0	0	0	0	0	0	0	0	0	169
	00618b505fdcc6038a794bddc01c4a29	0.7961	Bacteria	Firmicutes	Clostridia	Clostridiales	Lachnospiraceae	Marvinbryantia	NA	0	0	0	0	0	0	0	0	0	0	0	0	0	0	0	0	0	0	0	0
	00748dfab1ca2de0fff395ebaaa82646	0.8037	Bacteria	Firmicutes	Clostridia	Clostridiales	Ruminococcaceae	uncultured	uncultured rumen bacterium	0	0	0	0	0	0	0	0	0	0	0	0	0	0	0	0	0	0	0	0
	007a02eb98b3135ef5576a098ebec45b	0.9994	Bacteria	Firmicutes	Clostridia	Clostridiales	Ruminococcaceae	[Eubacterium] coprostanoligenes group	NA	0	0	0	0	20	0	0	0	0	0	0	0	0	0	0	14	0	0	0	0
	0086ae27654cc0c71c445355d5088c49	0.7126	Bacteria	Spirochaetes	Spirochaetia	Spirochaetales	Spirochaetaceae	Treponema 2	uncultured bacterium	0	0	0	0	0	0	0	0	0	0	0	0	39	0	0	0	0	192	0	0
	009c1552b913dabb0414a0c8415d008f	0.8907	Bacteria	Firmicutes	Clostridia	Clostridiales	Christensenellaceae	Christensenellaceae R-7 group	NA	0	0	0	0	0	0	0	0	0	0	0	0	0	0	0	0	0	0	0	0
	00b40394dbf0673d8efcfc6482dc2931	0.9954	Bacteria	Firmicutes	Clostridia	Clostridiales	Clostridiales vadinBB60 group	NA	NA	0	0	0	0	11	0	0	0	0	0	0	0	0	0	0	9	0	0	0	0
	00c02585a4653a9ceaee498e8eaa7f72	0.8496	Bacteria	Firmicutes	Clostridia	Clostridiales	Ruminococcaceae	Ruminococcaceae UCG-009	uncultured bacterium	0	0	0	0	0	0	0	0	0	0	0	0	0	0	0	0	0	0	0	11
	00cf0e075dcb554f7dec5febaaeec704	0.9673	Bacteria	Firmicutes	Clostridia	Clostridiales	Ruminococcaceae	[Eubacterium] coprostanoligenes group	uncultured bacterium	0	0	0	0	0	0	0	0	0	0	0	0	22	0	0	0	43	47	0	13
	00f344dbfe876520fa003350305228a5	0.8384	Bacteria	Bacteroidetes	Bacteroidia	Bacteroidales	Prevotellaceae	Prevotellaceae UCG-001	uncultured bacterium	0	0	0	0	0	0	0	0	0	0	0	0	0	0	0	0	0	0	49	0
	00f85f5d33ffae1adf9a7602ed1f5b0a	0.7104	Bacteria	Bacteroidetes	Bacteroidia	Bacteroidales	Rikenellaceae	Rikenellaceae RC9 gut group	uncultured bacterium	0	0	0	0	0	0	0	0	0	0	0	0	0	0	0	0	0	0	20	0
	0122ce9c6bad25e5f356d5b66a65d644	0.8178	Bacteria	Firmicutes	Clostridia	Clostridiales	Christensenellaceae	Christensenellaceae R-7 group	NA	10	0	0	0	0	0	0	0	0	0	0	0	0	0	0	0	0	0	9	0
	0165f6c76cfb659affa01a75a3b9e8e9	0.9488	Bacteria	Actinobacteria	Coriobacteriia	Coriobacteriales	Atopobiaceae	uncultured	uncultured bacterium	0	0	0	0	0	0	0	0	8	0	0	15	0	0	0	0	0	0	0	0
	017249d38f74db77b1b52bc03ac2cded	0.9999	Bacteria	Firmicutes	Clostridia	Clostridiales	Ruminococcaceae	Ruminococcaceae NK4A214 group	NA	0	0	0	0	0	0	0	0	0	0	0	0	0	0	0	0	0	0	0	0
	01839db46e003678af730ee792f9d0cb	0.7126	Bacteria	Bacteroidetes	Bacteroidia	Bacteroidales	Prevotellaceae	Prevotella 1	NA	0	0	0	0	0	0	0	0	0	0	6	0	0	0	0	0	0	0	47	0
	01892659ff9fa84534c99822df06f504	0.8362	Bacteria	Firmicutes	Clostridia	Clostridiales	Ruminococcaceae	[Eubacterium] coprostanoligenes group	uncultured Clostridium sp.	58	0	0	0	57	0	0	0	0	0	32	0	0	0	0	31	38	0	147	0
	01895b2916cdfbcc78c928e8fb4cb259	0.7434	Bacteria	Fibrobacteres	Fibrobacteria	Fibrobacterales	Fibrobacteraceae	Fibrobacter	_Fibrobacter sp. UWH9	39	0	0	0	0	0	0	0	0	0	0	0	0	0	0	0	0	0	0	176
	019d10f77f434dc64d3911e897165887	0.9997	Bacteria	Firmicutes	Clostridia	Clostridiales	Lachnospiraceae	NA	NA	0	0	0	0	0	0	0	0	0	0	0	0	0	21	0	0	0	0	0	0
	01b0961ab61e6d9754bda68bb309fe12	1.0000	Bacteria	Firmicutes	Clostridia	Clostridiales	Lachnospiraceae	NA	NA	0	0	0	0	0	0	0	0	0	0	0	0	0	0	0	0	0	0	26	25
	01b137c075c957bfaf64755db9f17dfb	0.9837	Bacteria	Bacteroidetes	Bacteroidia	Bacteroidales	p-251-o5	uncultured bacterium	uncultured bacterium	0	0	0	0	0	0	0	0	38	0	1	45	26	0	0	35	0	0	0	0
	01b6de46ec73f69f78f29c7c8b9aad76	0.9811	Bacteria	Firmicutes	Clostridia	Clostridiales	Ruminococcaceae	Ruminococcaceae UCG-004	uncultured bacterium	20	0	0	0	0	0	0	27	9	0	30	0	0	0	0	0	0	10	0	0
	01ba4aefb2da83fc7977bc2d2180ad37	0.7545	Bacteria	Firmicutes	Clostridia	Clostridiales	Lachnospiraceae	Lachnospiraceae UCG-009	uncultured bacterium	0	0	0	0	0	0	0	0	0	0	82	0	0	26	0	0	0	0	36	0
	01d2f2982f770d551ab6662e6f5f9b1e	0.8226	Bacteria	Firmicutes	Clostridia	Clostridiales	Family XIII	Anaerovorax	uncultured rumen bacterium	0	0	0	0	0	9	0	0	0	0	0	0	0	0	0	0	0	0	0	0
	01d45221ca26cb31f15979ec64f125b3	0.7624	Bacteria	Proteobacteria	Alphaproteobacteria	Rhodospirillales	uncultured	uncultured bacterium	uncultured bacterium	0	0	0	0	0	0	0	0	0	0	70	0	49	0	0	0	0	12	44	0
	01d94b8f5065434b4beac20020860258	0.9996	Bacteria	Proteobacteria	Gammaproteobacteria	Aeromonadales	Succinivibrionaceae	Succinivibrionaceae UCG-002	NA	0	6	0	0	0	0	0	0	0	0	0	0	0	0	0	0	0	0	0	0
	01df14809079f87fc0d05cce65637d3c	0.8122	Bacteria	Firmicutes	Clostridia	Clostridiales	Lachnospiraceae	Lachnospiraceae UCG-009	uncultured bacterium	0	0	0	0	0	0	0	0	0	0	0	0	0	0	0	0	0	0	0	20
	01e0558eddf74f89e250d340e154f469	0.9465	Bacteria	Firmicutes	Clostridia	Clostridiales	Lachnospiraceae	Lachnospiraceae XPB1014 group	uncultured bacterium	0	58	0	0	35	0	0	0	0	108	144	147	126	128	0	0	0	117	125	106
	0213ce1d3fd97672dfec8904fe62f51b	0.9998	Bacteria	Bacteroidetes	Bacteroidia	Bacteroidales	Prevotellaceae	NA	NA	0	0	0	0	0	0	0	0	0	0	0	0	0	0	0	0	0	0	0	37
	023a3b9b7e3f5b486c2343bbd0aa05f1	0.9807	Bacteria	Bacteroidetes	Bacteroidia	Bacteroidales	Prevotellaceae	Prevotellaceae UCG-001	NA	0	0	0	0	0	0	0	0	0	0	0	0	17	0	0	0	0	18	0	0
	023addbe5965d2de645c863b66468ca1	0.9984	Bacteria	Firmicutes	Clostridia	Clostridiales	Ruminococcaceae	Ruminococcaceae UCG-002	NA	0	0	0	0	0	0	0	0	43	0	0	0	0	0	0	0	47	57	43	0
	028e101d2c40460897a19b4dfe228f61	0.7051	Bacteria	Firmicutes	Clostridia	Clostridiales	Lachnospiraceae	Lachnospiraceae AC2044 group	uncultured rumen bacterium	0	0	0	0	0	25	0	114	52	44	147	78	199	0	0	114	0	72	45	67
	02a0aac940217e9d1589059e5b813269	0.9992	Bacteria	Firmicutes	Clostridia	Clostridiales	Ruminococcaceae	[Eubacterium] coprostanoligenes group	NA	0	0	0	83	52	0	0	0	53	35	0	38	59	29	28	0	0	0	0	59
	02af6c25f184cb1c460aa62062c6ee68	0.8174	Bacteria	Firmicutes	Clostridia	Clostridiales	Lachnospiraceae	Oribacterium	uncultured bacterium	0	0	0	0	0	0	0	0	0	0	11	0	0	0	0	0	0	43	0	0
	02c2c67ee2a33cea75c91ff36182ff6a	0.7577	Bacteria	Bacteroidetes	Bacteroidia	Bacteroidales	Prevotellaceae	Prevotellaceae UCG-001	_wallaby gut metagenome	30	9	0	0	0	0	0	0	0	0	115	0	26	0	0	34	0	0	0	0
	02c58e521681066ee02c655c0741fc60	0.9878	Bacteria	Bacteroidetes	Bacteroidia	Bacteroidales	Bacteroidales RF16 group	uncultured bacterium	uncultured bacterium	0	0	0	0	0	0	0	0	0	0	0	0	0	0	0	0	0	0	0	0
	02cd2869546f88a26afaeb570a0985c8	0.8547	Bacteria	Tenericutes	Mollicutes	Anaeroplasmatales	Anaeroplasmataceae	Anaeroplasma	uncultured bacterium	0	0	0	0	0	3	0	0	0	0	0	0	0	0	0	0	0	0	0	0
	02d736d48dcaadbfefd956737c2d91fe	0.8505	Bacteria	Firmicutes	Clostridia	Clostridiales	Christensenellaceae	Christensenellaceae R-7 group	NA	0	0	0	0	0	0	0	0	0	0	0	0	14	0	0	0	0	0	0	0
	02e10bc84491e15a41bdac98a022300b	1.0000	Bacteria	Firmicutes	Clostridia	Clostridiales	Lachnospiraceae	NA	NA	0	0	0	0	0	0	0	0	0	0	0	0	0	0	0	34	0	0	0	0
	0308cd99a223a23cc7406dbcf0aa3605	0.7880	Bacteria	Bacteroidetes	Bacteroidia	Bacteroidales	Rikenellaceae	Rikenellaceae RC9 gut group	uncultured bacterium	0	0	0	0	0	0	0	0	0	0	0	49	0	0	0	0	0	0	0	0
	031b9db5366b695cd79e4115661dc58a	0.9223	Bacteria	Firmicutes	Clostridia	Clostridiales	Ruminococcaceae	Ruminococcaceae UCG-013	uncultured bacterium	0	0	0	10	0	0	0	0	0	0	0	0	0	0	0	0	0	0	0	0
	032b7c2a8f48ace41d3145aca45d8ff9	1.0000	Bacteria	Bacteroidetes	Bacteroidia	Bacteroidales	Rikenellaceae	hoa5-07d05 gut group	uncultured bacterium	16	31	0	0	0	0	42	58	78	0	3	66	20	30	45	52	9	0	20	23
	0330512258d52ccde8e1f8c8c110cc00	0.7660	Bacteria	Spirochaetes	Spirochaetia	Spirochaetales	Spirochaetaceae	Treponema 2	uncultured bacterium	22	0	1	0	0	0	34	8	0	0	0	1	14	4	12	30	20	0	125	0
	034c3d3faf858cfc86e66faf5d071cab	0.7992	Bacteria	Firmicutes	Clostridia	Clostridiales	Ruminococcaceae	Ruminococcaceae NK4A214 group	uncultured bacterium	0	0	0	0	0	0	0	0	0	0	0	0	0	0	0	65	0	0	0	0
	0360077f871d58347b6b2d90ddc3ac47	0.9965	Bacteria	Bacteroidetes	Bacteroidia	Bacteroidales	Rikenellaceae	Rikenellaceae RC9 gut group	NA	0	0	0	0	17	0	0	0	0	0	0	0	0	0	0	0	0	0	0	0
	0365daf7b11c83d01c950d691d2e8590	0.9557	Bacteria	Firmicutes	Clostridia	Clostridiales	Lachnospiraceae	Acetitomaculum	NA	0	0	0	0	0	0	0	0	0	0	0	0	0	0	0	0	0	0	0	0
	0379c03379b9f9879eed752823a224af	0.9980	Bacteria	Firmicutes	Clostridia	Clostridiales	Family XIII	Anaerovorax	NA	0	0	0	23	82	0	0	0	0	0	0	0	0	0	0	0	0	23	36	0
	039974e7e15891192b7eed5b49fc4264	0.7139	Bacteria	Spirochaetes	Spirochaetia	Spirochaetales	Spirochaetaceae	Treponema 2	uncultured bacterium	0	0	0	0	0	0	2	0	0	0	0	20	0	0	0	3	0	0	0	20
	039e228ca8492378238aaf1c55fba03e	0.8832	Bacteria	Bacteroidetes	Bacteroidia	Bacteroidales	Rikenellaceae	Rikenellaceae RC9 gut group	uncultured bacterium	0	0	0	0	0	0	0	0	0	0	0	0	0	0	0	0	0	23	0	16
	03abf94c5dc3d726a4d1fbf312822895	0.7895	Bacteria	Bacteroidetes	Bacteroidia	Bacteroidales	Prevotellaceae	Prevotellaceae UCG-003	uncultured bacterium	0	0	0	0	0	0	0	0	0	0	0	0	0	0	0	29	0	0	0	0
	03ae17e8d4e128ac9f4e9edbaf61da18	1.0000	Bacteria	Bacteroidetes	Bacteroidia	NA	NA	NA	NA	0	0	0	0	0	0	0	0	0	0	0	0	0	0	0	0	0	0	0	0
	03beebc26884d1bcd1217d7de11e6cb4	0.9189	Bacteria	Firmicutes	Clostridia	Clostridiales	Ruminococcaceae	Ruminiclostridium 1	NA	0	0	0	0	33	0	34	0	0	0	0	0	0	0	0	39	0	0	0	6
	03bf3aea48244b7781ae647f1a2b4c89	1.0000	Bacteria	Bacteroidetes	Bacteroidia	Bacteroidales	Rikenellaceae	hoa5-07d05 gut group	uncultured bacterium	53	49	0	6	0	61	0	31	79	140	59	23	5	92	0	18	0	0	0	160
	03c8ae988a4bbff2cf788aacda1b966d	0.9217	Bacteria	Firmicutes	Clostridia	Clostridiales	Ruminococcaceae	Ruminococcaceae UCG-002	uncultured bacterium	0	0	0	0	0	0	0	0	0	0	0	0	0	0	0	0	65	0	97	0
	0404dae36cba401fe5d76e7ed3eae95a	0.9066	Bacteria	Firmicutes	Clostridia	Clostridiales	Christensenellaceae	Christensenellaceae R-7 group	NA	37	0	0	0	0	0	0	0	0	0	0	0	0	0	0	0	0	0	0	0
	040ba9d7cbaad17d2f5062bd2075fe30	0.7271	Bacteria	Bacteroidetes	Bacteroidia	Bacteroidales	Prevotellaceae	Alloprevotella	uncultured bacterium	29	0	0	0	0	72	0	0	0	0	0	0	0	25	0	0	0	0	0	29
	04387556dc881e73966c70ca30604a56	0.9995	Bacteria	Firmicutes	Clostridia	Clostridiales	Lachnospiraceae	NA	NA	0	0	38	19	27	0	0	0	0	0	83	89	88	82	0	0	70	107	0	88
	045068e73d45aa9621b580f506d2e6e6	0.9986	Bacteria	Firmicutes	Clostridia	Clostridiales	Lachnospiraceae	NA	NA	0	0	0	0	0	0	0	0	0	0	0	0	0	0	0	0	0	0	0	0
	04513f4431852cc351f16bdfddec821d	0.9992	Bacteria	Bacteroidetes	Bacteroidia	Bacteroidales	Prevotellaceae	NA	NA	0	18	0	0	30	0	0	69	0	0	0	69	38	58	0	57	116	64	0	0
	04547529ad7621a677ab5329a767a898	0.9997	Bacteria	Spirochaetes	Spirochaetia	Spirochaetales	Spirochaetaceae	Treponema 2	NA	0	0	0	0	0	0	0	0	0	0	0	0	0	6	0	0	0	0	0	0
	0470c652da41b207859d2b3734a24666	0.9983	Bacteria	Firmicutes	Clostridia	Clostridiales	NA	NA	NA	0	0	0	0	0	0	0	0	0	0	0	0	0	0	0	0	0	0	24	35
	0493383c1228d50ebbe06db5529c1130	0.9892	Bacteria	Bacteroidetes	Bacteroidia	Bacteroidales	p-251-o5	uncultured bacterium	uncultured bacterium	0	0	0	0	0	0	0	0	0	0	0	0	0	28	0	0	0	0	0	0
	04970e8ed75f30d152dee3322979a859	1.0000	Bacteria	Bacteroidetes	Bacteroidia	Bacteroidales	Prevotellaceae	NA	NA	0	0	0	0	0	0	0	0	0	0	0	0	11	0	0	0	0	0	0	0
	04a7fde3c645b6e124b45d3c5a3357bb	1.0000	Bacteria	Firmicutes	Clostridia	Clostridiales	Lachnospiraceae	NA	NA	0	0	0	0	0	49	0	0	0	0	0	0	0	0	0	23	0	0	0	0
	04aeb6130c237c1d7914655361912ef8	1.0000	Bacteria	Epsilonbacteraeota	Campylobacteria	Campylobacterales	Campylobacteraceae	Campylobacter	NA	0	0	0	7	0	0	0	0	0	0	0	0	0	0	0	0	0	0	0	0
	04b4dc5d1062d14fc6e61dd8eb13eed4	0.8783	Bacteria	Firmicutes	Clostridia	Clostridiales	Lachnospiraceae	Lachnospiraceae ND3007 group	uncultured Lachnospiraceae bacterium	0	0	0	0	0	0	0	0	0	0	0	51	0	0	0	22	0	0	69	0
	04c10eb33aa6fb295d69afbd5e8f83d6	0.9998	Bacteria	Bacteroidetes	Bacteroidia	Bacteroidales	Prevotellaceae	Prevotellaceae UCG-003	NA	0	0	0	0	0	0	0	0	0	0	49	0	47	0	0	0	0	40	0	26
	0517722e550a9de7cfb8da656a744067	0.9940	Bacteria	Firmicutes	Clostridia	Clostridiales	Lachnospiraceae	NA	NA	0	0	0	0	0	0	0	0	0	0	0	0	0	0	0	0	0	0	0	0
	051ed33af563aff7126f33412dab5e06	0.9984	Bacteria	Firmicutes	Clostridia	Clostridiales	Lachnospiraceae	Lachnospiraceae UCG-006	uncultured rumen bacterium	0	17	0	0	0	0	0	0	0	0	0	0	17	0	12	0	0	9	0	0
	052aac7bb17b47e519863df415d3a705	0.9871	Bacteria	Bacteroidetes	Bacteroidia	Bacteroidales	Paludibacteraceae	uncultured	uncultured bacterium	0	0	0	0	0	0	0	0	0	0	27	0	0	11	0	0	0	0	0	0
	0549a22c7e020222b04ab314b2e92e5d	0.9932	Bacteria	Spirochaetes	Spirochaetia	Spirochaetales	Spirochaetaceae	Treponema 2	NA	0	0	0	0	0	0	0	0	0	0	0	0	0	0	0	0	0	0	0	0
	0555a5345a9d46cf9acb242f107918f0	0.9974	Bacteria	Bacteroidetes	Bacteroidia	Bacteroidales	Bacteroidales RF16 group	uncultured bacterium	uncultured bacterium	0	0	0	0	10	0	0	0	0	0	0	0	0	0	0	0	0	0	0	0
	056786585c752db9d1c7a283e91da687	0.8017	Bacteria	Firmicutes	Clostridia	Clostridiales	Lachnospiraceae	Marvinbryantia	uncultured bacterium	0	0	0	0	0	0	0	0	0	0	0	0	21	0	0	0	0	0	0	0
	0601120c18b1cf73dfd9990471d103c2	0.9121	Bacteria	Bacteroidetes	Bacteroidia	Bacteroidales	Prevotellaceae	NA	NA	0	0	0	0	10	0	7	0	0	0	0	0	0	0	0	0	0	0	15	0
	060b3df40662b6cb1bf0c43b9ba280e4	0.7213	Bacteria	Firmicutes	Clostridia	Clostridiales	Clostridiales vadinBB60 group	uncultured bacterium	uncultured bacterium	0	0	0	0	0	0	0	0	0	0	0	0	0	0	0	0	0	0	18	38
	0617a41684aec2be71b56b1f2025a3bf	1.0000	Bacteria	Proteobacteria	Gammaproteobacteria	Aeromonadales	Succinivibrionaceae	NA	NA	0	0	0	0	0	0	35	9	0	0	0	60	0	0	0	0	0	0	0	0
	06455a15a388e9fa18690b57d24d8e5c	0.9564	Bacteria	Firmicutes	Clostridia	Clostridiales	Clostridiales vadinBB60 group	uncultured bacterium	uncultured bacterium	0	0	0	0	0	0	0	0	0	0	0	0	0	10	0	0	0	0	0	0
	069ae98e61ebe5d277f391656a64d8f3	0.9998	Bacteria	Bacteroidetes	Bacteroidia	Bacteroidales	Rikenellaceae	Rikenellaceae RC9 gut group	NA	0	0	0	0	0	0	0	0	0	0	0	35	0	0	0	0	0	0	0	0
	069ba2574a3bb2a386a88e3c282de522	0.7602	Bacteria	Spirochaetes	Spirochaetia	Spirochaetales	Spirochaetaceae	Treponema 2	uncultured bacterium	20	0	0	0	0	0	0	0	0	0	0	0	0	0	0	0	0	0	0	0
	06a0d56a30c2d10caff2d8142da3bf1e	0.9997	Bacteria	Firmicutes	Clostridia	Clostridiales	Lachnospiraceae	NA	NA	0	0	0	0	0	0	0	0	0	0	0	99	0	0	0	40	0	0	0	0
	06a2a1511579e78a6e6e6934086320e1	0.9623	Bacteria	Bacteroidetes	Bacteroidia	Bacteroidales	Prevotellaceae	Prevotellaceae UCG-003	uncultured bacterium	0	0	0	0	0	0	21	0	0	0	0	0	0	0	0	34	0	0	0	0
	06af75630a8717c6601a522a11d4eb0d	0.9360	Bacteria	Firmicutes	Clostridia	Clostridiales	Christensenellaceae	NA	NA	18	0	0	0	0	0	0	0	0	0	0	21	0	0	0	0	0	0	15	0
	06d56362ce65287870ac0af8115451ce	0.7413	Bacteria	Spirochaetes	Spirochaetia	Spirochaetales	Spirochaetaceae	Treponema 2	uncultured bacterium	0	0	0	0	0	0	0	0	0	0	0	0	0	0	0	0	0	0	0	0
	06e7d1591ea6858a4c59cdae34790599	0.7442	Bacteria	Bacteroidetes	Bacteroidia	Bacteroidales	Rikenellaceae	Rikenellaceae RC9 gut group	uncultured bacterium	0	0	0	55	0	0	0	0	0	0	0	0	0	0	0	0	0	0	0	0
	06fd7fcd8f9a2dba76c5bbc320a04fb8	0.9991	Bacteria	Bacteroidetes	Bacteroidia	Bacteroidales	Bacteroidales RF16 group	uncultured bacterium	uncultured bacterium	0	0	0	19	0	0	0	0	0	0	0	83	0	0	0	0	22	0	0	27
	070131f18724ca975f7725cb67ffb219	1.0000	Bacteria	Bacteroidetes	Bacteroidia	Bacteroidales	Rikenellaceae	hoa5-07d05 gut group	uncultured bacterium	0	0	0	0	0	0	0	14	0	0	0	0	0	0	0	115	14	0	0	0
	07066cee03b8e3db77f7d6d5dcc9ee54	0.9984	Bacteria	Firmicutes	Clostridia	Clostridiales	Ruminococcaceae	Ruminococcaceae UCG-010	NA	0	0	0	0	0	0	0	0	0	0	0	0	0	0	0	0	0	0	0	0
	070a22151c3bdfe0e7b06da5e3ad7974	0.7996	Bacteria	Bacteroidetes	Bacteroidia	Bacteroidales	Rikenellaceae	Rikenellaceae RC9 gut group	uncultured bacterium	0	0	0	0	0	0	0	0	0	0	0	0	0	0	0	0	0	0	15	17
	070dc7f5211bdce96bfcee7d144f627d	0.9846	Bacteria	Firmicutes	Clostridia	Clostridiales	Lachnospiraceae	Lachnoclostridium 10	uncultured bacterium	0	0	0	0	0	0	20	0	0	0	0	0	21	0	0	14	0	31	0	0
	070ff920b6ee2363e6e4c21b6496b9f6	0.9696	Bacteria	Bacteroidetes	Bacteroidia	Bacteroidales	Prevotellaceae	Prevotellaceae UCG-004	NA	66	0	0	0	0	0	0	0	16	0	0	0	0	32	0	0	0	0	0	0
	071543b5ae3df6e4708597eb82abf1a2	0.8271	Bacteria	Bacteroidetes	Bacteroidia	Bacteroidales	Rikenellaceae	Rikenellaceae RC9 gut group	uncultured bacterium	0	0	0	0	0	0	0	0	0	0	0	0	0	0	0	0	0	0	0	0
	07181eadfe74f916fc29e6aa59aca309	0.8937	Bacteria	Firmicutes	Clostridia	Clostridiales	Christensenellaceae	Christensenellaceae R-7 group	NA	0	0	0	0	0	0	0	0	0	0	0	0	0	0	36	0	0	0	0	0
	071864c864fb871dc19b5964b2b8c6a0	0.9918	Bacteria	Bacteroidetes	Bacteroidia	Bacteroidales	Bacteroidales UCG-001	uncultured bacterium	uncultured bacterium	0	0	0	0	0	0	0	0	28	12	58	0	0	0	0	0	0	0	9	50
	07251cbdc87d977704321726b5808d91	0.9997	Bacteria	Firmicutes	Clostridia	Clostridiales	Lachnospiraceae	NA	NA	0	0	0	0	0	0	0	0	0	0	0	15	0	15	0	0	0	0	0	0
	07376e5e7fc06da62058dffa45d80d3c	0.7085	Bacteria	Bacteroidetes	Bacteroidia	Bacteroidales	Prevotellaceae	Prevotella 1	uncultured Prevotellaceae bacterium	0	0	0	0	0	73	0	0	0	0	0	0	0	0	0	0	0	0	0	0
	0738a67db4d8d5e6e2fad52e76deff5e	0.9974	Bacteria	Bacteroidetes	Bacteroidia	NA	NA	NA	NA	0	0	0	24	0	0	0	0	0	0	0	0	0	0	0	0	0	0	0	14
	073d90eaabe44996c38c202621fbb886	0.7679	Bacteria	Bacteroidetes	Bacteroidia	Bacteroidales	Rikenellaceae	Rikenellaceae RC9 gut group	uncultured bacterium	0	0	0	0	0	0	0	0	0	0	0	53	0	0	0	0	0	0	0	0
	076a02567a112507a2e76a97a91fe776	0.8824	Bacteria	Bacteroidetes	Bacteroidia	Bacteroidales	Rikenellaceae	Rikenellaceae RC9 gut group	uncultured bacterium	0	0	0	0	0	0	0	0	0	16	0	0	0	0	0	14	0	0	0	0
	07821a49388ac9a5be0f4f7e016426d1	0.7544	Bacteria	Bacteroidetes	Bacteroidia	Bacteroidales	Rikenellaceae	Rikenellaceae RC9 gut group	uncultured bacterium	0	0	0	0	0	0	0	0	0	0	6	0	5	0	0	0	0	0	6	0
	0791297b2ba12ef2c16cf6ac0a97b4a9	0.9994	Bacteria	Firmicutes	Clostridia	Clostridiales	Lachnospiraceae	NA	NA	0	0	0	0	0	0	0	0	0	22	51	0	0	0	0	0	25	0	0	42
	0795274fa21610df23788ab7a8cab0cc	0.9857	Bacteria	Firmicutes	Clostridia	Clostridiales	Lachnospiraceae	Lachnospiraceae UCG-008	uncultured rumen bacterium	0	0	0	0	0	0	0	0	0	0	0	9	0	0	0	0	0	0	10	0
	07bffe86a06b535db7f2f91880938230	0.9997	Bacteria	Bacteroidetes	Bacteroidia	Bacteroidales	Prevotellaceae	NA	NA	0	0	0	0	0	0	0	0	0	0	0	0	0	0	0	0	0	0	0	0
	07defe0e69c7a30d59b2ca74fa8c71c4	1.0000	Bacteria	Fibrobacteres	Fibrobacteria	Fibrobacterales	Fibrobacteraceae	Fibrobacter	NA	0	42	0	0	0	0	0	68	51	0	0	0	0	0	0	67	0	0	0	145
	07f236a4c61588545b878de87c0ea55b	0.9986	Bacteria	Bacteroidetes	Bacteroidia	Bacteroidales	Bacteroidales RF16 group	uncultured bacterium	uncultured bacterium	37	0	0	99	73	0	0	0	0	0	104	0	0	34	0	0	76	105	52	43
	07fd27d83a5d71fb4599e32e26f78db5	0.9367	Bacteria	Firmicutes	Clostridia	Clostridiales	Lachnospiraceae	Butyrivibrio	uncultured bacterium	0	0	0	0	8	0	0	0	0	0	16	0	0	0	0	0	0	0	0	0
	0808265f5c2de8d447896830fa9ac769	0.7505	Bacteria	Bacteroidetes	Bacteroidia	Bacteroidales	Rikenellaceae	Rikenellaceae RC9 gut group	uncultured bacterium	0	0	0	0	0	0	0	0	0	0	0	0	0	0	0	0	0	0	0	0
	080da16c967abbddea37a4ac6d860a8f	0.9994	Bacteria	Bacteroidetes	Bacteroidia	Bacteroidales	Prevotellaceae	NA	NA	15	0	0	0	0	0	0	0	0	0	0	0	0	0	0	0	0	0	23	0
	080ea69e082930c96b9dbca637ac6f03	0.7627	Bacteria	Firmicutes	Clostridia	Clostridiales	Defluviitaleaceae	Defluviitaleaceae UCG-011	uncultured Eubacteriaceae bacterium	0	0	0	0	0	0	0	0	0	0	0	73	0	0	0	0	13	0	0	0
	08586072c746662f1469f09a0ec1259e	0.8140	Bacteria	Firmicutes	Clostridia	Clostridiales	Ruminococcaceae	Saccharofermentans	uncultured bacterium	0	0	0	0	75	0	0	85	0	22	0	0	179	0	0	50	62	0	0	76
	0869c9ec3f37167ca2463eb8240f7d15	0.9769	Bacteria	Firmicutes	Clostridia	Clostridiales	Ruminococcaceae	NA	NA	0	0	0	0	49	0	0	0	0	0	0	0	0	16	0	0	0	0	65	31
	086dec5b1cd594cee66762f84857eeb4	0.8967	Bacteria	Spirochaetes	Spirochaetia	Spirochaetales	Spirochaetaceae	Treponema 2	uncultured bacterium	0	0	0	0	0	0	0	0	0	0	3	5	0	0	0	0	0	0	12	8
	089e2989b1ae8cef8b8127f6f4843acc	0.7971	Bacteria	Bacteroidetes	Bacteroidia	Bacteroidales	Rikenellaceae	Rikenellaceae RC9 gut group	uncultured bacterium	0	0	0	0	0	0	28	0	0	0	0	0	35	0	0	0	0	0	30	0
	08afb9e23dba0c3c09e6f71f57ab0973	0.8910	Bacteria	Firmicutes	Clostridia	Clostridiales	Christensenellaceae	Christensenellaceae R-7 group	NA	38	0	0	0	0	0	0	41	0	0	54	88	40	18	8	0	0	30	42	27
	08d1325a310c831f1d4e0272c00648db	1.0000	Bacteria	Firmicutes	Clostridia	Clostridiales	Lachnospiraceae	NA	NA	0	0	0	0	0	0	0	0	0	0	0	0	0	0	0	0	0	0	0	0
	08d86da26eb6e7e6b00560233a120fa4	0.9862	Bacteria	Firmicutes	Clostridia	Clostridiales	Lachnospiraceae	Agathobacter	uncultured rumen bacterium	0	0	0	0	0	0	0	11	0	0	0	0	0	0	0	22	27	0	19	0
	08f35a5bb4a1ae4e9c6fc5b5807c8f93	0.9100	Bacteria	Bacteroidetes	Bacteroidia	Bacteroidales	Bacteroidales RF16 group	uncultured bacterium	uncultured bacterium	0	0	4	0	0	16	0	0	0	0	0	0	0	30	0	0	21	0	0	0
	0915c842fd38e2ec93b374e34b2da8c3	0.8699	Bacteria	Spirochaetes	Spirochaetia	Spirochaetales	Spirochaetaceae	Treponema 2	uncultured bacterium	0	0	0	0	0	0	0	0	0	0	0	51	0	0	0	0	0	0	0	0
	0926f8c00c14ced648480a70988f90fc	0.9640	Bacteria	Spirochaetes	Spirochaetia	Spirochaetales	Spirochaetaceae	Treponema 2	uncultured bacterium	0	0	0	0	0	0	0	0	0	0	0	0	0	0	0	0	0	0	0	7
	0928ce2c8a2eaff287b78f8c7da7cfb4	0.7859	Bacteria	Bacteroidetes	Bacteroidia	Bacteroidales	Prevotellaceae	Prevotellaceae UCG-003	uncultured bacterium	0	0	0	0	0	0	28	0	0	0	0	0	0	31	0	0	0	18	0	0
	093a557633de837f55561de13fe5ee2d	0.9502	Bacteria	Firmicutes	Clostridia	Clostridiales	Christensenellaceae	Christensenellaceae R-7 group	NA	22	0	0	0	0	0	0	0	0	0	38	0	0	0	0	0	38	0	0	24
	0967b78ee4d16381395bde8767015993	0.9902	Bacteria	Firmicutes	Clostridia	Clostridiales	Ruminococcaceae	NA	NA	0	0	0	0	0	0	0	0	0	0	0	9	0	0	0	30	0	0	0	0
	09719a38d7b2e4aa6b6966a485d6c567	0.9540	Bacteria	Bacteroidetes	Bacteroidia	Bacteroidales	Bacteroidales RF16 group	uncultured bacterium	uncultured bacterium	0	0	0	0	21	0	0	0	0	0	0	0	0	0	0	0	0	0	0	30
	097952e6314cad3c4e71fd984cfd6613	0.9970	Bacteria	Firmicutes	Clostridia	Clostridiales	Ruminococcaceae	Ruminococcaceae NK4A214 group	NA	0	0	0	0	0	0	0	0	0	0	0	0	0	20	0	0	27	0	0	0
	0987e7536a34888499513a73149257e9	0.8861	Bacteria	Firmicutes	Clostridia	Clostridiales	Lachnospiraceae	Marvinbryantia	NA	60	0	0	0	0	0	0	53	0	0	0	37	49	0	0	74	49	0	0	58
	098e8645de7feda378b35a935badb7a0	0.9689	Bacteria	Bacteroidetes	Bacteroidia	Bacteroidales	Paludibacteraceae	uncultured	uncultured bacterium	0	61	20	0	63	0	0	32	0	0	0	0	0	0	0	0	0	0	0	0
	099c75d8110b31ac344a00d8653acaf2	0.9954	Bacteria	Firmicutes	Clostridia	Clostridiales	Defluviitaleaceae	Defluviitaleaceae UCG-011	uncultured bacterium	0	0	0	0	0	0	0	0	0	0	0	0	0	0	4	0	0	0	0	0
	099f2bb8895b5ec24b8ced647b18b7cc	0.8560	Bacteria	Bacteroidetes	Bacteroidia	Bacteroidales	Prevotellaceae	Prevotella 1	uncultured Prevotellaceae bacterium	0	0	0	0	0	0	0	41	0	0	0	0	0	0	0	0	0	12	0	12
	09b8719038becf8f042620b6e4b99c2e	0.9990	Bacteria	Bacteroidetes	Bacteroidia	Bacteroidales	Prevotellaceae	Prevotellaceae UCG-001	NA	0	0	0	0	0	0	0	18	0	0	0	0	0	0	0	0	0	0	0	0
	09b9bd43f3f28ead1b174883bf4c4b6e	0.9913	Bacteria	Firmicutes	Clostridia	Clostridiales	Ruminococcaceae	Ruminococcaceae NK4A214 group	NA	0	0	21	0	0	0	0	0	0	0	25	43	6	0	0	30	17	0	0	34
	09ba4f50654eb9d4e0308bbfc6a0c174	0.9294	Bacteria	Bacteroidetes	Bacteroidia	Bacteroidales	NA	NA	NA	0	0	0	0	51	0	0	10	0	0	0	0	0	0	0	0	0	0	0	0
	09bdb53f55810526d5f86a9cd1a95b24	0.7114	Bacteria	Fibrobacteres	Fibrobacteria	Fibrobacterales	Fibrobacteraceae	Fibrobacter	_Fibrobacter sp.	0	0	0	0	0	0	0	0	0	0	0	0	0	0	0	0	0	0	0	33
	09e59f6610eed58600a5f0a76bb4f885	0.9994	Bacteria	Bacteroidetes	Bacteroidia	Bacteroidales	p-251-o5	uncultured bacterium	uncultured bacterium	0	0	0	0	0	0	0	39	0	0	0	0	0	0	0	0	0	0	31	87
	09ec8d2a72518a0a984f9960dca83f81	0.9765	Bacteria	Firmicutes	Clostridia	Clostridiales	Lachnospiraceae	Oribacterium	uncultured bacterium	0	0	26	0	58	0	0	0	0	0	0	0	0	0	6	0	0	45	26	0
	09fa8355b7a9bd1d51dab01b511599b8	0.9992	Bacteria	Bacteroidetes	Bacteroidia	Bacteroidales	Prevotellaceae	NA	NA	0	0	0	0	0	0	0	0	55	0	0	0	0	0	0	0	0	0	0	0
	09fbee37569c46a10f09f759348a1703	0.7824	Bacteria	Firmicutes	Clostridia	Clostridiales	Ruminococcaceae	Ruminococcaceae UCG-010	uncultured bacterium	0	0	0	0	0	0	0	0	0	0	0	0	0	0	26	0	0	0	0	0
	0a035e4f07dcabef82f54c5b5331d022	1.0000	Bacteria	Firmicutes	Clostridia	Clostridiales	Lachnospiraceae	NA	NA	29	0	0	0	24	32	40	16	0	0	162	0	58	0	0	39	24	39	20	58
	0a253ff3087a984b6fe389c9860430cf	0.9936	Bacteria	Bacteroidetes	Bacteroidia	Bacteroidales	Prevotellaceae	Prevotellaceae UCG-004	uncultured bacterium	0	8	5	0	0	0	0	0	0	0	9	0	4	0	0	0	0	0	3	0
	0a44767608cd524c34aa86386b445a41	0.9995	Bacteria	Firmicutes	Clostridia	Clostridiales	Lachnospiraceae	NA	NA	0	0	0	0	0	0	0	0	4	0	4	0	0	0	0	0	0	0	0	0
	0a5bfc562b7cbd074025097253d5f76f	0.7060	Bacteria	Fibrobacteres	Fibrobacteria	Fibrobacterales	Fibrobacteraceae	Fibrobacter	_Fibrobacter sp.	0	0	0	0	0	0	0	0	0	0	0	85	0	0	0	0	0	0	0	0
	0a6297e5754ff64bcab78f20b3ed92be	0.9987	Bacteria	Firmicutes	Clostridia	Clostridiales	Ruminococcaceae	[Eubacterium] coprostanoligenes group	NA	0	27	0	0	20	0	0	0	0	0	0	0	91	0	0	0	0	0	0	51
	0a7ea4024c26caf64bb296598038f853	0.9996	Bacteria	Firmicutes	Clostridia	Clostridiales	Ruminococcaceae	Ruminococcus 1	NA	0	0	0	0	0	0	0	0	0	0	0	0	0	0	0	88	0	0	0	0
	0a8c1a3297660d1c8ac7300f3ba92fb1	0.8965	Bacteria	Firmicutes	Clostridia	Clostridiales	Christensenellaceae	Christensenellaceae R-7 group	NA	0	0	0	0	0	0	0	0	0	0	0	0	0	0	0	0	0	0	0	0
	0a9a5a52fc66d9bf5d3bb03c58bed7b8	0.7369	Bacteria	Bacteroidetes	Bacteroidia	Bacteroidales	Prevotellaceae	Prevotellaceae UCG-001	uncultured bacterium	0	0	0	0	86	0	0	32	0	0	0	0	0	0	0	0	0	0	0	0
	0aad231d5576a631461fc7085947ccc5	0.7370	Bacteria	Firmicutes	Clostridia	Clostridiales	Ruminococcaceae	Ruminococcaceae UCG-010	uncultured rumen bacterium	0	0	31	0	0	0	0	0	0	0	52	0	0	0	0	0	48	0	0	0
	0acf4bef415bcd5562353d8cf88eeded	0.9990	Bacteria	Firmicutes	Clostridia	Clostridiales	Ruminococcaceae	Ruminococcaceae NK4A214 group	NA	0	0	0	0	0	0	0	0	0	0	0	0	0	0	0	0	0	0	0	0
	0afcf872a9fea1bb2233038cb46b931d	0.8830	Bacteria	Bacteroidetes	Bacteroidia	Bacteroidales	Rikenellaceae	Rikenellaceae RC9 gut group	uncultured bacterium	0	0	0	0	0	0	0	0	0	0	0	0	0	0	0	0	0	0	0	0
	0b039495fd28057d92381463800091ee	0.9997	Bacteria	Firmicutes	Clostridia	Clostridiales	Clostridiales vadinBB60 group	NA	NA	0	0	0	0	0	0	0	0	0	0	0	0	0	0	0	0	6	0	0	0
	0b0e0d6831b8b3c70e5486a9b3e4a252	0.9003	Bacteria	Bacteroidetes	Bacteroidia	Bacteroidales	Bacteroidales UCG-001	uncultured bacterium	uncultured bacterium	0	0	0	0	0	0	0	0	0	0	0	248	0	0	0	46	0	0	0	0
	0b156892c2a849955d41b21218d68f87	0.8178	Bacteria	Firmicutes	Clostridia	Clostridiales	Ruminococcaceae	Ruminococcaceae UCG-010	uncultured bacterium	0	0	0	0	64	0	0	0	0	0	0	0	0	0	0	0	0	0	0	0
	0b304cea1ac6dbfdde8a6771e253fe33	0.7842	Bacteria	Firmicutes	Clostridia	Clostridiales	Ruminococcaceae	Ruminococcaceae UCG-010	uncultured bacterium	0	0	0	0	0	0	0	0	0	0	0	0	0	0	0	0	0	0	0	0
	0b423f56c6273f07e4ad192a7ac5d04e	0.8198	Bacteria	Bacteroidetes	Bacteroidia	Bacteroidales	Prevotellaceae	Prevotellaceae UCG-001	_wallaby gut metagenome	21	0	14	0	0	0	0	56	0	8	0	0	0	0	0	11	0	0	0	0
	0b5d98860fe0dcbc27b31ef94158c6db	1.0000	Bacteria	Firmicutes	Clostridia	Clostridiales	Lachnospiraceae	NA	NA	0	0	0	0	0	0	0	0	0	33	38	0	41	45	0	0	0	0	46	0
	0b65e6e83039023669e6606b049caf0e	0.9836	Bacteria	Bacteroidetes	Bacteroidia	Bacteroidales	Bacteroidales BS11 gut group	uncultured bacterium	uncultured bacterium	0	0	0	0	0	0	0	0	41	0	28	0	41	0	0	181	24	39	0	0
	0b8625f09e72b87023dcd57d43d2869f	0.9855	Bacteria	Bacteroidetes	Bacteroidia	Bacteroidales	NA	NA	NA	45	0	0	0	0	0	49	0	0	0	0	0	0	0	0	0	0	0	0	0
	0bb33d3d1f34fdd02112345ad4e2c623	0.9342	Bacteria	Bacteroidetes	Bacteroidia	Bacteroidales	F082	uncultured bacterium	uncultured bacterium	0	0	0	0	0	0	0	0	0	0	0	157	0	0	0	0	0	0	0	0
	0bb6af61b31fed00cfaca519dbaa6844	0.8731	Bacteria	Spirochaetes	Spirochaetia	Spirochaetales	Spirochaetaceae	Treponema 2	uncultured bacterium	0	33	0	41	19	10	0	40	0	0	13	0	66	63	0	251	55	45	69	95
	0bc6663c17e7153a3e5113a87b126cfc	0.9987	Bacteria	Bacteroidetes	Bacteroidia	Bacteroidales	Bacteroidales RF16 group	uncultured bacterium	uncultured bacterium	0	0	0	83	48	88	0	0	67	20	75	0	0	0	0	0	83	0	0	0
	0bfcaa9429139e9ca7074ef556f451f3	0.9977	Bacteria	Firmicutes	Clostridia	Clostridiales	Ruminococcaceae	[Eubacterium] coprostanoligenes group	NA	0	0	0	0	0	0	34	0	0	0	0	21	0	0	0	0	0	0	0	0
	0bfd0af8d814beb21914f3bdee2d642b	0.7282	Bacteria	Bacteroidetes	Bacteroidia	Bacteroidales	Rikenellaceae	Rikenellaceae RC9 gut group	uncultured bacterium	0	0	0	0	0	0	0	0	0	0	12	0	0	0	0	36	0	76	0	28
	0c250de9ecf9858d2fc8ccf63ca5ffb2	0.7548	Bacteria	Firmicutes	Clostridia	Clostridiales	Family XIII	uncultured	uncultured bacterium	0	0	0	0	11	0	0	47	0	0	0	46	0	0	0	18	0	0	34	0
	0c2539da241fdf5bb6175da8a15a13ef	0.9157	Bacteria	Firmicutes	Clostridia	Clostridiales	Family XIII	Family XIII AD3011 group	uncultured bacterium	43	0	0	0	0	0	0	0	0	0	0	0	0	0	0	0	0	0	0	0
	0c468fcbf1e0f74e938bf52c09ed3790	0.8707	Bacteria	Bacteroidetes	Bacteroidia	Bacteroidales	Rikenellaceae	Alistipes	uncultured bacterium	0	0	0	0	0	0	0	0	12	0	0	0	0	0	0	0	0	0	0	0
	0c495163e48b633a1f526b15832d567b	0.9374	Bacteria	Bacteroidetes	Bacteroidia	Bacteroidales	F082	uncultured bacterium	uncultured bacterium	0	0	0	0	0	0	0	0	0	0	0	175	0	0	0	0	0	0	0	0
	0c766239fdad1a564377b10d26808098	0.9249	Bacteria	Spirochaetes	Spirochaetia	Spirochaetales	Spirochaetaceae	Treponema 2	uncultured bacterium	0	0	0	0	0	0	0	0	0	0	0	0	186	0	0	13	0	0	0	0
	0c8a3e5e53a92bf411c3622587792553	0.7690	Bacteria	Firmicutes	Clostridia	Clostridiales	Lachnospiraceae	Pseudobutyrivibrio	NA	0	0	0	0	0	0	0	0	0	0	0	0	0	0	0	0	0	0	0	0
	0caaa9b4d4ba1f1195f261063c88e90f	0.7450	Bacteria	Firmicutes	Clostridia	Clostridiales	Ruminococcaceae	Ruminococcaceae UCG-010	uncultured bacterium	0	0	0	0	12	0	8	0	0	0	0	0	0	0	0	0	0	0	0	0
	0cb095a790c1887783dc83148c52c0a5	0.8755	Bacteria	Spirochaetes	Spirochaetia	Spirochaetales	Spirochaetaceae	Treponema 2	uncultured bacterium	0	0	0	0	0	0	0	0	0	0	0	0	0	0	0	45	0	0	0	0
	0ccf840b4c8b891b3b36b771805da79d	0.9992	Bacteria	Firmicutes	Clostridia	Clostridiales	Ruminococcaceae	[Eubacterium] coprostanoligenes group	NA	0	0	0	0	135	0	65	0	0	38	0	0	77	0	30	83	0	0	86	0
	0ce27d1fa1e7315265afa429b6d4d6c4	0.9985	Bacteria	Bacteroidetes	Bacteroidia	Bacteroidales	Bacteroidales RF16 group	uncultured bacterium	uncultured bacterium	0	0	0	0	0	0	0	0	0	0	0	0	0	0	0	0	0	0	0	0
	0d1537fc291fdd75adaec0a65d1f31de	0.9992	Bacteria	Spirochaetes	Spirochaetia	Spirochaetales	Spirochaetaceae	NA	NA	0	0	0	0	0	0	0	0	0	0	0	0	0	0	0	14	0	0	24	0
	0d28b622a1dbbbd303ec4783da6d320f	0.9285	Bacteria	Proteobacteria	Deltaproteobacteria	NA	NA	NA	NA	0	0	0	0	0	0	0	0	0	0	0	0	0	0	0	0	0	0	0	0
	0d2a4ffeed07c5d53841c6d78b8d8677	0.9907	Bacteria	Bacteroidetes	Bacteroidia	Bacteroidales	Prevotellaceae	Prevotellaceae UCG-001	uncultured Prevotellaceae bacterium	0	0	12	0	0	0	0	13	0	0	0	0	114	0	0	0	0	12	0	0
	0d5b7b46d8af0de961ba5be61a5ff9ef	0.7956	Bacteria	Firmicutes	Clostridia	Clostridiales	Lachnospiraceae	Lachnospiraceae AC2044 group	uncultured bacterium	85	0	0	0	0	0	36	23	82	0	0	55	135	81	0	25	47	0	34	62
	0d5bdd36242480c12195da8352746ceb	0.8028	Bacteria	Proteobacteria	Alphaproteobacteria	Rhodospirillales	uncultured	uncultured rumen bacterium	uncultured rumen bacterium	0	0	0	0	0	0	0	0	0	0	0	0	8	0	0	0	0	0	0	0
	0d744fcab23dc4542ebc28f0bcb1314f	0.9645	Bacteria	Firmicutes	Clostridia	Clostridiales	Lachnospiraceae	Lachnospiraceae XPB1014 group	NA	0	0	0	0	0	0	0	0	0	0	0	0	16	0	0	0	0	0	0	0
	0d7d5e0574a0d1f9b78f63dc1b1470e8	0.7787	Bacteria	Firmicutes	Clostridia	Clostridiales	Ruminococcaceae	Ruminococcaceae NK4A214 group	uncultured bacterium	0	0	0	0	0	0	0	4	0	0	8	0	0	0	0	18	13	0	0	4
	0d9edcbd28c521c7a64b1426617a24d6	0.8557	Bacteria	Spirochaetes	Spirochaetia	Spirochaetales	Spirochaetaceae	Treponema 2	uncultured bacterium	0	0	0	0	0	0	0	0	0	0	0	0	0	0	0	16	0	0	0	0
	0daa5edc00af4b717aae12ebcdb46e6c	0.9980	Bacteria	Proteobacteria	Gammaproteobacteria	Betaproteobacteriales	Burkholderiaceae	NA	NA	0	0	0	0	0	0	0	0	0	0	0	12	0	0	0	0	0	0	0	0
	0daad7292f224ea757453dee22f711ca	0.9998	Bacteria	Bacteroidetes	Bacteroidia	Bacteroidales	Prevotellaceae	Prevotellaceae UCG-001	NA	46	0	0	36	0	0	0	0	0	0	0	27	0	0	0	0	0	0	24	205
	0dc3dd37941e6192f5005e3ee1d63fb3	0.8090	Bacteria	Bacteroidetes	Bacteroidia	Bacteroidales	Rikenellaceae	Rikenellaceae RC9 gut group	uncultured bacterium	0	0	0	0	25	0	0	0	0	0	0	0	12	0	0	0	0	0	0	0
	0e072dfb12444b6cf413dadf08757126	0.9058	Bacteria	Firmicutes	Clostridia	Clostridiales	Ruminococcaceae	NA	NA	0	0	0	0	0	0	0	0	0	0	0	0	0	0	0	0	0	0	0	0
	0e08bca8e64f06a29dc3231b8a211303	0.8187	Bacteria	Bacteroidetes	Bacteroidia	Bacteroidales	NA	NA	NA	4	0	0	0	0	0	0	5	0	25	0	0	38	0	0	14	34	0	3	64
	0e12162cd8b4a28bfa057e26ce5e5e33	0.9994	Bacteria	Firmicutes	Clostridia	Clostridiales	Lachnospiraceae	NA	NA	0	0	0	0	0	0	0	0	0	0	0	0	0	0	0	0	0	0	50	0
	0e2b6886c0c0ba55da05d94083dd7ec3	0.8450	Bacteria	Bacteroidetes	Bacteroidia	Bacteroidales	Prevotellaceae	Prevotella 1	uncultured Prevotellaceae bacterium	0	0	0	0	0	0	0	0	0	0	0	0	26	0	0	0	0	0	0	0
	0e3e62c5a6c212914d8e4a0741ad0af0	0.7985	Bacteria	Bacteroidetes	Bacteroidia	Bacteroidales	Prevotellaceae	Prevotella 1	NA	24	0	0	0	0	0	0	0	0	0	0	0	0	0	0	18	24	0	0	13
	0e68af1325a50c78164fda743a071f74	1.0000	Bacteria	Firmicutes	Clostridia	Clostridiales	Lachnospiraceae	NA	NA	0	0	0	0	52	57	39	97	0	0	0	0	6	0	0	64	0	0	30	27
	0e69211066efa59ed461ca7d5c444ce9	0.8252	Bacteria	Spirochaetes	Spirochaetia	Spirochaetales	Spirochaetaceae	Treponema 2	uncultured bacterium	0	66	26	0	0	0	0	80	0	0	0	63	48	42	0	0	0	0	41	51
	0e69524abc525796aaf4d33b0ce62d52	0.9940	Bacteria	Bacteroidetes	Bacteroidia	Bacteroidales	Paludibacteraceae	uncultured	uncultured bacterium	0	0	0	0	0	0	0	0	0	0	38	0	0	0	0	0	0	0	0	23
	0e9ef7451b73bd8bcb7b0251063d6e6f	0.9974	Bacteria	Bacteroidetes	Bacteroidia	Bacteroidales	Prevotellaceae	Prevotellaceae UCG-001	NA	87	0	0	0	0	0	47	35	0	0	0	43	0	0	69	0	0	26	0	0
	0ebca1118cff58a4d2a2b8bd931438e0	0.9961	Bacteria	Bacteroidetes	Bacteroidia	Bacteroidales	Prevotellaceae	Prevotellaceae UCG-001	uncultured Prevotellaceae bacterium	0	0	0	0	25	0	0	0	14	0	0	0	0	0	0	0	0	0	0	0
	0ecb9eda3e6baf53e881d915b9492509	0.9711	Bacteria	Bacteroidetes	Bacteroidia	Bacteroidales	Rikenellaceae	dgA-11 gut group	uncultured bacterium	0	0	0	0	0	0	0	0	0	0	0	0	0	0	0	0	0	0	0	0
	0ee26a113c4f643d52a700d9af63e7bd	0.9939	Bacteria	Bacteroidetes	Bacteroidia	Bacteroidales	p-251-o5	uncultured bacterium	uncultured bacterium	0	0	0	0	0	0	0	0	0	0	0	0	0	0	0	0	0	0	0	0
	0ef17a3beacc1898a00c4699c6ce3ddb	0.9994	Bacteria	Firmicutes	Clostridia	Clostridiales	Lachnospiraceae	NA	NA	0	0	0	0	0	0	29	0	0	0	0	11	0	0	0	0	0	0	72	0
	0efe19857d4d849cabe443dd0837b963	0.8467	Bacteria	Bacteroidetes	Bacteroidia	Bacteroidales	Rikenellaceae	Rikenellaceae RC9 gut group	uncultured bacterium	14	0	0	0	0	0	0	13	0	0	0	111	0	29	0	0	0	0	35	10
	0f0b98973a96a2d01e88275b1956da81	0.8526	Bacteria	Firmicutes	Clostridia	Clostridiales	Christensenellaceae	Christensenellaceae R-7 group	NA	0	0	0	0	0	9	0	0	0	0	0	15	0	0	0	0	0	0	0	0
	0f109028a1bda833e3cc33e72234347b	0.7171	Bacteria	Firmicutes	Clostridia	Clostridiales	Ruminococcaceae	Ruminococcus 1	_Ruminococcus sp. HUN007	95	0	65	46	0	61	76	0	84	131	179	136	418	160	90	136	153	152	311	114
	0f1e8a5cf7e63162aa256b5f9b1b4f8b	0.7962	Bacteria	Firmicutes	Clostridia	Clostridiales	Ruminococcaceae	Ruminococcaceae UCG-010	uncultured bacterium	5	0	0	0	0	0	0	0	0	0	0	0	0	0	0	0	0	0	0	0
	0f2370c65b189413732b17bd20391149	0.9306	Bacteria	Tenericutes	Mollicutes	NA	NA	NA	NA	0	0	0	4	0	0	0	0	0	0	0	0	0	0	0	0	0	0	0	0
	0f758e2a0ecb8b75b12a14a6d457add5	0.9999	Bacteria	Spirochaetes	Spirochaetia	Spirochaetales	Spirochaetaceae	Treponema 2	NA	0	0	26	25	0	26	0	0	0	0	0	0	57	0	0	34	0	0	0	51
	0f8e3ba07b217869dfae5aa79a2eee3e	0.7151	Bacteria	Firmicutes	Clostridia	Clostridiales	Lachnospiraceae	Lachnospiraceae UCG-002	NA	0	0	0	0	0	0	0	0	0	0	0	24	0	0	0	0	0	0	0	0
	0f97f203df2241689857158b9242b75d	0.9997	Bacteria	Fibrobacteres	Fibrobacteria	Fibrobacterales	Fibrobacteraceae	Fibrobacter	_Fibrobacter sp.	0	0	0	0	0	0	0	0	0	0	0	0	0	0	0	0	21	0	0	0
	100b68d7c7e045818af49aa5fc5e112c	0.9363	Bacteria	Bacteroidetes	Bacteroidia	Bacteroidales	Bacteroidales BS11 gut group	uncultured bacterium	uncultured bacterium	0	0	0	0	0	0	0	0	0	16	0	0	0	0	0	0	0	0	0	0
	1049b9240a0f6fddc73ab74169508031	0.9987	Bacteria	Firmicutes	Clostridia	Clostridiales	Ruminococcaceae	Ruminococcaceae UCG-010	NA	0	0	14	0	0	0	0	0	0	0	39	0	0	0	0	0	0	60	0	0
	104a31e0c2fe3f6a0e9b2f3d64adc87a	0.9421	Bacteria	Bacteroidetes	Bacteroidia	Bacteroidales	F082	uncultured bacterium	uncultured bacterium	0	0	0	0	0	0	0	0	0	0	0	0	0	0	0	0	0	0	0	0
	1052b8b16636000c08e281de3d9eab89	0.9282	Bacteria	Firmicutes	Clostridia	Clostridiales	Ruminococcaceae	Ruminococcaceae UCG-005	uncultured rumen bacterium	0	0	0	0	0	0	0	46	0	0	0	0	0	0	0	0	19	0	0	0
	108da3bac78ba5b5c0035d315c998317	0.9990	Bacteria	Firmicutes	Clostridia	Clostridiales	Ruminococcaceae	Ruminococcus 1	NA	0	0	0	0	0	0	0	2	0	0	0	0	0	0	0	0	0	0	0	0
	10a368f5851b4aec653b98cd210df778	0.9190	Bacteria	Bacteroidetes	Bacteroidia	Bacteroidales	Rikenellaceae	Rikenellaceae RC9 gut group	uncultured bacterium	0	0	0	0	0	0	0	0	0	0	0	0	0	0	0	19	0	42	0	0
	10a38b3eefa202eff63f1f54c270e54d	1.0000	Bacteria	Fibrobacteres	Fibrobacteria	Fibrobacterales	Fibrobacteraceae	Fibrobacter	NA	0	0	66	0	0	0	0	0	0	0	0	33	0	0	0	0	0	0	0	0
	10b1a2a1bb83faf5f05ad23f79958b23	0.9993	Bacteria	Firmicutes	Clostridia	Clostridiales	Lachnospiraceae	NA	NA	0	0	0	0	0	0	0	0	0	0	0	30	0	0	0	0	0	0	48	0
	10b5904cb2d533830a13cfe615ba7b0f	0.9952	Bacteria	Bacteroidetes	Bacteroidia	Bacteroidales	NA	NA	NA	0	0	0	0	0	0	0	0	0	0	0	0	18	0	0	0	0	0	0	0
	10e2f663cad8b4919456c51ccc1ac880	0.8957	Bacteria	Bacteroidetes	Bacteroidia	Bacteroidales	Rikenellaceae	Rikenellaceae RC9 gut group	uncultured bacterium	0	0	0	0	0	0	0	0	0	0	0	0	0	0	0	0	0	0	29	8
	10ec7b2408e74bca557a4e7419aa2b44	0.9716	Bacteria	Bacteroidetes	Bacteroidia	Bacteroidales	NA	NA	NA	0	0	0	0	0	87	0	0	0	0	0	0	0	0	0	0	0	0	0	0
	10f23a1a071235d71775eff669f60934	0.9999	Bacteria	Proteobacteria	Gammaproteobacteria	Pseudomonadales	Pseudomonadaceae	Pseudomonas	NA	0	0	0	0	0	0	0	0	0	0	0	0	0	0	0	0	0	0	0	6
	10f4d4f1a22ffc30c731f3e5da88f5e0	0.8370	Bacteria	Spirochaetes	Spirochaetia	Spirochaetales	Spirochaetaceae	Treponema 2	uncultured bacterium	0	0	0	0	0	0	0	0	0	0	0	0	0	0	0	0	5	0	0	0
	1122f26040b1a7834e8b89a974c328b7	0.9982	Bacteria	Bacteroidetes	Bacteroidia	Bacteroidales	Rikenellaceae	Rikenellaceae RC9 gut group	NA	23	0	0	0	0	0	0	0	0	0	0	0	0	22	0	0	0	0	33	0
	112d538aca09b47e33dc57c89f5f47d2	0.9617	Bacteria	Firmicutes	Clostridia	Clostridiales	Family XIII	Anaerovorax	NA	0	0	0	0	0	0	0	0	0	0	0	0	0	0	0	0	0	0	0	0
	112e8e3d4d55b7c09ba76e25529a2edd	0.9997	Bacteria	Firmicutes	Clostridia	Clostridiales	Lachnospiraceae	Lachnospiraceae UCG-006	uncultured rumen bacterium	0	0	0	0	0	0	0	0	0	0	0	0	0	0	0	21	0	0	0	0
	112ed649733f1f1eb07d6d8d3121eff8	1.0000	Bacteria	Firmicutes	Clostridia	Clostridiales	Lachnospiraceae	NA	NA	0	0	0	0	0	0	0	0	0	0	0	0	0	0	0	0	0	0	0	12
	11461a2914225e431cf8ada152c6448d	1.0000	Bacteria	Firmicutes	Clostridia	Clostridiales	Lachnospiraceae	NA	NA	0	0	0	0	0	0	0	0	0	0	0	0	0	0	0	0	0	0	0	0
	115c446f345f974cd99ebecc1328b6a3	0.7693	Bacteria	Firmicutes	Clostridia	Clostridiales	Ruminococcaceae	Ruminococcaceae UCG-010	uncultured rumen bacterium	0	0	0	0	0	0	0	0	0	0	0	0	0	0	0	0	0	0	0	0
	1171047efe47134bd56f5d0a222c96ec	0.8631	Bacteria	Firmicutes	Clostridia	Clostridiales	Lachnospiraceae	Marvinbryantia	uncultured Lachnospiraceae bacterium	0	0	0	0	0	23	0	33	0	0	31	47	0	0	0	0	25	0	28	0
	11716a6233be46e2c1ce8c722035f5bc	0.7790	Bacteria	Bacteroidetes	Bacteroidia	Bacteroidales	Rikenellaceae	Rikenellaceae RC9 gut group	uncultured bacterium	0	0	0	0	36	0	0	0	0	0	0	0	0	0	0	0	0	0	0	0
	11779feb676ec015feb5f4fbbeeb8f75	0.8206	Bacteria	Firmicutes	Clostridia	Clostridiales	Ruminococcaceae	Ruminococcaceae UCG-010	uncultured bacterium	0	0	0	0	0	0	0	0	0	0	17	0	0	0	0	25	0	9	0	0
	11ba15568d97f4e35ea1d5baf498acdd	0.9957	Bacteria	Firmicutes	Clostridia	Clostridiales	Clostridiales vadinBB60 group	NA	NA	0	0	0	0	0	0	2	0	0	0	0	0	0	0	0	0	0	0	0	0
	11f9c08e949fef8d50b888944a2a4afc	0.9256	Bacteria	Firmicutes	Clostridia	Clostridiales	Lachnospiraceae	[Eubacterium] hallii group	NA	0	0	0	0	0	0	12	0	0	0	0	52	0	32	0	23	16	0	10	8
	1221b9c911f4fb7c62791e974c599405	1.0000	Bacteria	Firmicutes	Clostridia	Clostridiales	Lachnospiraceae	NA	NA	0	0	0	0	0	0	0	0	0	0	0	0	0	0	0	0	0	0	0	0
	1231f623f94ba0aa213f90e9fbb4afda	0.9984	Bacteria	Bacteroidetes	Bacteroidia	Bacteroidales	Prevotellaceae	Prevotellaceae UCG-003	NA	0	0	0	0	0	0	0	0	0	0	0	0	0	0	0	0	0	0	0	0
	12422fa91c891adf30c4d46dbfdb1a24	0.8733	Bacteria	Bacteroidetes	Bacteroidia	Bacteroidales	Rikenellaceae	Rikenellaceae RC9 gut group	uncultured bacterium	0	0	0	0	0	0	0	0	0	0	0	0	32	0	0	63	0	0	0	0
	125964e608514d7961e0d1b61a1ac198	0.9999	Bacteria	Firmicutes	Clostridia	Clostridiales	Lachnospiraceae	NA	NA	0	0	0	0	0	0	0	0	0	0	0	0	0	0	0	0	0	10	0	18
	1275f2f6ea6a6c84afd6e9e31018e3a4	0.9988	Bacteria	Bacteroidetes	Bacteroidia	Bacteroidales	Prevotellaceae	Prevotellaceae UCG-003	NA	1	0	0	0	2	0	0	0	0	0	0	2	0	0	0	0	0	0	0	1
	128901f6d0f5f5afbbcdfc828876d930	0.9997	Bacteria	Bacteroidetes	Bacteroidia	Bacteroidales	Prevotellaceae	NA	NA	0	0	0	0	0	0	0	0	0	12	0	3	0	0	0	0	0	0	0	0
	128f82ebacc5f4159f59406231989044	1.0000	Bacteria	Firmicutes	Clostridia	Clostridiales	Ruminococcaceae	Saccharofermentans	NA	0	8	0	0	0	0	35	62	0	0	46	161	256	52	0	0	47	41	45	0
	1295108b297f2f192a2fc2231efb647c	0.9025	Bacteria	Spirochaetes	Spirochaetia	Spirochaetales	Spirochaetaceae	Treponema 2	uncultured bacterium	0	0	0	0	19	3	0	0	0	0	0	0	14	0	0	31	0	0	0	197
	12aad98427a0e5fbde0ef1d186cf9984	0.9051	Bacteria	Bacteroidetes	Bacteroidia	Bacteroidales	F082	uncultured bacterium	uncultured bacterium	0	0	0	0	8	0	0	14	0	0	0	0	0	0	0	0	0	0	0	0
	12b783d223be8420c70967e64e6f6dfb	1.0000	Bacteria	Firmicutes	Clostridia	Clostridiales	Ruminococcaceae	Ruminococcus 1	NA	0	0	0	0	0	0	0	0	0	44	97	0	0	48	0	0	74	0	20	0
	12bd9555523268fe7a6c61ff38f51ea6	0.8367	Bacteria	Spirochaetes	Spirochaetia	Spirochaetales	Spirochaetaceae	Treponema 2	uncultured bacterium	0	0	0	0	0	0	54	0	0	0	0	97	0	138	0	0	0	0	25	0
	12c55ca625f0fb3caa99cde6383536f3	0.8016	Bacteria	Bacteroidetes	Bacteroidia	Bacteroidales	p-251-o5	uncultured bacterium	uncultured bacterium	0	0	0	0	0	0	0	0	0	0	0	0	0	0	0	0	0	0	0	0
	12cc7d20a6e2c15d9e8e165ef6f5cea2	0.9802	Bacteria	Firmicutes	Clostridia	Clostridiales	Ruminococcaceae	Ruminococcaceae UCG-013	uncultured bacterium	0	0	0	0	0	0	0	0	0	0	0	0	0	0	0	0	0	0	0	0
	12d797b308b077481793730463442877	0.9933	Bacteria	Firmicutes	Clostridia	Clostridiales	Ruminococcaceae	Ruminiclostridium 9	uncultured rumen bacterium	67	0	0	0	0	0	0	67	0	0	0	49	0	49	0	0	32	0	36	52
	12d814648d464e45a5099c451dd6522b	0.9989	Bacteria	Spirochaetes	Spirochaetia	Spirochaetales	Spirochaetaceae	Treponema 2	NA	0	0	0	0	0	0	10	0	0	0	0	0	19	23	0	53	20	0	0	0
	12db4098e9fdbf5aed22b2759f07ccf2	0.8545	Bacteria	Bacteroidetes	Bacteroidia	Bacteroidales	Rikenellaceae	Rikenellaceae RC9 gut group	uncultured bacterium	36	0	0	0	0	0	0	22	27	0	0	59	0	0	0	66	0	0	20	68
	12e7e7ead56870d8116f7a061cc33e2a	0.8761	Bacteria	Spirochaetes	Spirochaetia	Spirochaetales	Spirochaetaceae	Treponema 2	uncultured bacterium	0	0	0	0	0	0	56	0	0	0	9	0	0	0	0	163	43	30	46	81
	12f2e0901aefd8c0f00148f98eae063f	0.9999	Bacteria	Firmicutes	Clostridia	Clostridiales	Lachnospiraceae	NA	NA	0	0	0	0	0	0	0	0	0	62	0	0	39	51	0	87	0	29	63	0
	12fdcc682286678148d589dda05465f3	0.9113	Bacteria	Firmicutes	Clostridia	Clostridiales	Ruminococcaceae	Saccharofermentans	uncultured bacterium	0	0	30	0	0	0	0	0	0	0	0	0	0	0	0	0	0	0	45	0
	12ff914d3011eb3bc9b9d26a6dfd356c	0.9992	Bacteria	Firmicutes	Clostridia	Clostridiales	Lachnospiraceae	NA	NA	0	0	0	0	0	0	0	0	0	0	39	0	0	0	0	23	0	17	0	0
	131e76fe2ce27255fc564927f3937ccc	0.9981	Bacteria	Proteobacteria	Gammaproteobacteria	Betaproteobacteriales	Burkholderiaceae	NA	NA	0	0	0	0	0	0	3	0	0	0	0	0	0	0	0	0	0	0	0	0
	1329e636dd2df37338bcf6167ef265ea	0.9588	Bacteria	Firmicutes	Clostridia	Clostridiales	Christensenellaceae	Christensenellaceae R-7 group	NA	0	0	0	0	0	0	0	0	0	0	0	37	0	0	0	0	0	0	0	0
	134709aaccd8f6527d2ebe7a8e29790a	0.9981	Bacteria	Bacteroidetes	Bacteroidia	Bacteroidales	Bacteroidales RF16 group	uncultured bacterium	uncultured bacterium	0	0	0	0	0	0	0	0	0	6	0	0	0	0	0	0	0	0	6	0
	135ff344af76f992174692f0c274df21	0.7483	Bacteria	Firmicutes	Clostridia	Clostridiales	Ruminococcaceae	[Eubacterium] coprostanoligenes group	uncultured bacterium	0	42	0	0	0	0	0	0	0	0	0	76	0	0	0	0	0	0	0	0
	137df93ac8f28ff984ea95113fabdbb9	0.9576	Bacteria	Spirochaetes	Spirochaetia	Spirochaetales	Spirochaetaceae	Treponema 2	uncultured bacterium	0	0	0	0	0	0	0	0	0	0	52	144	0	46	0	0	0	0	0	0
	137fd88189714a5d2627061778ec5230	0.7889	Bacteria	Spirochaetes	Spirochaetia	Spirochaetales	Spirochaetaceae	Treponema 2	uncultured bacterium	0	0	0	0	0	0	0	0	47	0	0	0	0	3	0	68	0	0	0	0
	13a5e205de1667814da73813b46f9770	0.8458	Bacteria	Firmicutes	Clostridia	Clostridiales	Ruminococcaceae	Ruminococcaceae UCG-010	uncultured bacterium	0	48	0	0	0	0	0	0	0	0	0	0	0	0	0	0	0	0	0	0
	13b2f5a2470840cb67361b26f003f812	1.0000	Bacteria	Firmicutes	Clostridia	Clostridiales	Lachnospiraceae	NA	NA	0	0	0	0	0	0	0	0	0	0	0	0	0	0	0	68	0	0	0	0
	13ca2bc6f4498b3c070a23a466da7ab2	0.9874	Bacteria	Bacteroidetes	Bacteroidia	Bacteroidales	Bacteroidales RF16 group	uncultured bacterium	uncultured bacterium	0	0	0	0	0	0	0	0	0	0	0	0	0	0	0	0	26	0	0	0
	13dac14bed9bb2e6f61ea66a123e811c	0.7718	Bacteria	Firmicutes	Clostridia	Clostridiales	Ruminococcaceae	[Eubacterium] coprostanoligenes group	uncultured bacterium	0	0	0	23	39	13	0	0	0	0	0	0	0	12	0	64	29	0	0	30
	13e9f10d525b73ece3acdcf91d8f968b	0.7978	Bacteria	Firmicutes	Clostridia	Clostridiales	Christensenellaceae	Christensenellaceae R-7 group	NA	0	0	0	0	0	0	0	0	0	0	0	0	0	0	0	0	0	0	0	0
	13f71a41eb3d88d1657806e4902ef459	0.9993	Bacteria	Firmicutes	Clostridia	Clostridiales	Peptococcaceae	uncultured	NA	0	0	0	0	0	0	0	0	0	0	0	0	0	0	0	4	0	0	0	0
	1410d14ae0d311392e4da5f3e0371a43	1.0000	Bacteria	Firmicutes	Clostridia	Clostridiales	Lachnospiraceae	NA	NA	0	0	0	0	0	0	0	6	0	0	0	0	0	0	0	0	0	0	0	0
	14356701c74e709b799d959ac6cd8079	0.9943	Bacteria	Bacteroidetes	Bacteroidia	Bacteroidales	Prevotellaceae	Prevotellaceae UCG-001	NA	39	0	0	0	0	0	0	0	41	178	20	33	54	0	32	0	0	120	48	60
	144e7c1551d10e677dc554315117f146	0.7616	Bacteria	Bacteroidetes	Bacteroidia	Bacteroidales	NA	NA	NA	0	0	0	0	0	0	14	0	0	0	0	37	0	0	0	12	0	0	13	0
	147a2934cf6eeb39e5898d5a1d5078b5	0.9998	Bacteria	Bacteroidetes	Bacteroidia	Bacteroidales	Prevotellaceae	Prevotellaceae UCG-003	NA	0	0	0	0	0	0	0	0	26	0	0	0	0	0	0	0	0	0	0	0
	147e427c920561a90d035a789feb53ae	0.8682	Bacteria	Tenericutes	Mollicutes	Anaeroplasmatales	Anaeroplasmataceae	Anaeroplasma	uncultured bacterium	0	0	0	0	0	0	0	0	0	0	0	0	0	0	0	6	0	0	0	6
	1487d6fd999e9b2b1c79da02ee718436	0.9979	Bacteria	Bacteroidetes	Bacteroidia	Bacteroidales	Paludibacteraceae	uncultured	uncultured bacterium	0	0	0	0	0	0	0	0	0	0	0	0	40	0	0	0	0	0	445	0
	149308da48ac93e3e656dbecd0dc7a70	0.7870	Bacteria	Firmicutes	Clostridia	Clostridiales	Ruminococcaceae	Ruminococcus 1	_Ruminococcus sp. HUN007	414	100	156	0	725	0	415	373	193	229	323	619	452	218	115	365	480	339	1121	508
	14a1719dbc4d887a6f4a2c71b6340e67	0.9998	Bacteria	Bacteroidetes	Bacteroidia	Bacteroidales	Prevotellaceae	NA	NA	0	0	0	0	0	0	0	0	0	0	0	40	0	0	0	0	0	0	23	0
	14a99d19d5202aa98b79298dbef6f392	0.9817	Bacteria	Bacteroidetes	Bacteroidia	Bacteroidales	Bacteroidales RF16 group	uncultured bacterium	uncultured bacterium	0	0	0	0	0	0	0	0	0	0	0	0	0	0	0	0	0	0	0	0
	14b6615f34e0f9de1e9c6c7ff62c5522	0.7452	Bacteria	Bacteroidetes	Bacteroidia	Bacteroidales	Rikenellaceae	Rikenellaceae RC9 gut group	uncultured bacterium	0	0	0	0	0	0	0	18	0	0	0	56	0	0	0	0	0	0	0	0
	14b97fa845088c483664d6b0423f5e9d	0.9924	Bacteria	Firmicutes	Clostridia	Clostridiales	Ruminococcaceae	Ruminococcaceae UCG-010	NA	0	0	0	0	0	0	0	39	0	0	0	61	0	0	0	0	0	0	0	0
	14d8616450d6141bcfe3b70c591847de	1.0000	Bacteria	Fibrobacteres	Fibrobacteria	Fibrobacterales	Fibrobacteraceae	Fibrobacter	NA	50	0	0	0	0	0	76	0	0	0	0	0	0	0	0	80	0	0	0	0
	14e9321fe7eaaccd61528fbf4991a035	0.8665	Bacteria	Firmicutes	Clostridia	Clostridiales	Lachnospiraceae	Blautia	NA	73	0	0	0	0	0	0	47	0	0	0	35	0	51	0	0	0	0	21	47
	1523bcc1cc0dc75db9ac41a3e802ce2c	0.9343	Bacteria	Firmicutes	Clostridia	Clostridiales	Lachnospiraceae	Lachnospiraceae UCG-009	uncultured bacterium	0	0	47	0	0	0	0	0	0	0	44	0	52	0	0	18	0	0	0	0
	1534998ff7903de6a69f957f26dd91b7	0.7529	Bacteria	Bacteroidetes	Bacteroidia	Bacteroidales	Prevotellaceae	Prevotella 1	uncultured Prevotellaceae bacterium	34	0	0	0	0	0	0	0	0	0	0	0	0	0	0	0	0	0	0	0
	155a042ea4b2c583f50892a3bf6eff91	0.9997	Bacteria	Bacteroidetes	Bacteroidia	Bacteroidales	Rikenellaceae	Rikenellaceae RC9 gut group	NA	0	0	0	0	0	0	0	0	0	0	0	0	0	0	0	0	0	11	0	0
	15684ef2df31bbc6d9ffb1f4dd3c7df9	0.9638	Bacteria	Firmicutes	Clostridia	Clostridiales	Lachnospiraceae	Lachnospiraceae XPB1014 group	uncultured bacterium	0	0	0	0	0	0	0	42	0	0	0	0	0	0	0	0	0	0	71	54
	15685c004782cd09cbe44c0f2f3878d6	0.9289	Bacteria	Firmicutes	Clostridia	Clostridiales	Ruminococcaceae	Ruminococcaceae UCG-013	uncultured bacterium	0	0	0	0	0	0	0	0	0	0	0	0	0	0	0	0	0	0	0	0
	156c4e7a5bab2d25f9c9d6b1d60596dc	0.8805	Bacteria	Firmicutes	Clostridia	Clostridiales	Christensenellaceae	Christensenellaceae R-7 group	NA	0	0	0	0	0	0	0	0	14	0	0	91	0	0	0	0	0	0	0	0
	15745aae4722e289e8703130bea5ba43	1.0000	Bacteria	Firmicutes	Clostridia	Clostridiales	Lachnospiraceae	NA	NA	0	0	0	0	0	0	58	0	0	41	0	53	0	0	0	0	56	0	0	57
	158014626becd7bb8aa11f56d30736b9	0.9999	Bacteria	Firmicutes	Clostridia	Clostridiales	Clostridiales vadinBB60 group	NA	NA	0	0	0	0	0	0	0	0	0	0	0	0	0	0	0	0	0	0	23	0
	15c4a4a84b051af1eace6785277a54d2	0.7245	Bacteria	Bacteroidetes	Bacteroidia	Bacteroidales	Rikenellaceae	Rikenellaceae RC9 gut group	uncultured bacterium	0	0	0	0	0	0	0	0	0	0	0	10	0	0	0	35	0	0	0	0
	1609e9a99a19575094c5a8d956c107ab	0.9965	Bacteria	Bacteroidetes	Bacteroidia	Bacteroidales	Bacteroidales RF16 group	uncultured bacterium	uncultured bacterium	0	0	0	0	0	0	0	0	0	0	0	0	0	0	0	0	0	0	85	0
	1632b82322091fabd0b0b707e0b67ff4	1.0000	Bacteria	Firmicutes	Clostridia	Clostridiales	Lachnospiraceae	NA	NA	0	0	0	0	0	0	0	0	0	0	0	0	0	0	0	0	0	0	0	0
	1659dac563a7224813f5154768ed8b18	0.9991	Bacteria	Firmicutes	Clostridia	Clostridiales	Ruminococcaceae	Ruminococcaceae NK4A214 group	NA	0	0	28	0	51	0	0	54	0	0	0	40	0	0	0	0	22	52	0	32
	165b05f5307b8885ce1ab86dcf341618	0.9696	Bacteria	Firmicutes	Clostridia	Clostridiales	Clostridiales vadinBB60 group	uncultured bacterium	uncultured bacterium	0	0	0	0	0	0	0	0	0	0	0	0	0	0	0	0	0	0	0	0
	165bc88aabddfe4bcf692f4c252cd115	0.9998	Bacteria	Bacteroidetes	Bacteroidia	Bacteroidales	Prevotellaceae	NA	NA	0	0	0	0	0	0	31	0	0	0	0	54	0	0	0	0	0	0	0	0
	165ea44550959cf9c73b950e511faaa6	1.0000	Bacteria	Firmicutes	Bacilli	Lactobacillales	Streptococcaceae	Lactococcus	NA	0	0	0	0	15	0	0	0	0	0	0	0	0	0	0	7	0	0	0	0
	1684d75c16330d8ec80d59773c1e41d5	0.9820	Bacteria	Tenericutes	Mollicutes	Izimaplasmatales	uncultured bacterium	uncultured bacterium	uncultured bacterium	0	0	0	0	0	0	0	0	0	0	0	0	0	0	0	0	0	0	0	0
	1695df7c356e7b86731bdf3189faf219	0.7937	Bacteria	Firmicutes	Clostridia	Clostridiales	Family XIII	Anaerovorax	uncultured rumen bacterium	0	0	0	0	8	0	0	0	0	0	0	13	0	0	0	0	0	0	0	0
	16ac491a4deda109201c68a6c8036d40	0.9589	Bacteria	Firmicutes	Clostridia	Clostridiales	Ruminococcaceae	Ruminiclostridium 9	uncultured rumen bacterium	146	0	0	0	0	0	0	0	153	0	119	0	0	0	0	0	39	1053	81	37
	16b4c72523864c52699e725fd675c650	0.8390	Bacteria	Spirochaetes	Spirochaetia	Spirochaetales	Spirochaetaceae	Treponema 2	uncultured bacterium	0	0	0	0	0	0	0	0	0	0	0	0	0	0	0	0	0	0	0	29
	16be8e8adefbe5888c927e3005272e24	0.9999	Bacteria	Firmicutes	Clostridia	Clostridiales	Ruminococcaceae	Ruminococcaceae UCG-010	NA	0	0	0	0	0	0	0	0	0	31	0	0	0	0	0	0	0	0	0	0
	16cc0d3aaf4b42ff1acda35d089451db	0.9100	Bacteria	Firmicutes	Clostridia	Clostridiales	Peptococcaceae	uncultured	NA	17	0	0	0	0	0	0	0	0	0	0	20	0	0	0	0	0	0	0	0
	16fd5eba19f80c935122e25da98caf9c	0.9999	Bacteria	Firmicutes	Clostridia	Clostridiales	Lachnospiraceae	NA	NA	0	0	0	0	0	0	0	0	0	23	0	0	0	0	0	0	0	0	0	0
	16fdf4502a2fefabede4ee84c1975299	0.9933	Bacteria	Firmicutes	Clostridia	Clostridiales	Family XIII	Anaerovorax	NA	0	0	0	0	0	0	0	0	0	0	0	7	0	0	0	0	13	0	0	0
	17013a1f51209b4b342dd0700cd27671	0.7574	Bacteria	Firmicutes	Clostridia	Clostridiales	Ruminococcaceae	Ruminococcaceae UCG-010	uncultured bacterium	0	0	0	0	11	0	0	0	0	0	0	6	0	0	0	0	0	0	19	0
	170185cd7271e64426c66156cfb80f52	0.9993	Bacteria	Firmicutes	Clostridia	Clostridiales	Lachnospiraceae	NA	NA	0	0	0	0	0	0	0	0	0	0	0	0	0	0	0	0	0	0	0	0
	170a4dc67eb90a9caf81943e0139f849	0.7848	Bacteria	Spirochaetes	Spirochaetia	Spirochaetales	Spirochaetaceae	Treponema 2	uncultured bacterium	0	0	0	0	0	0	0	0	0	0	0	0	0	0	0	50	0	20	0	0
	1736cf8aa14030e205291a74bf3768b6	0.9999	Bacteria	Bacteroidetes	Bacteroidia	Bacteroidales	Prevotellaceae	Prevotellaceae UCG-003	NA	12	0	0	0	0	0	0	2	1	0	0	0	0	0	0	0	0	0	0	0
	173acf2313899017c9aef8586ea95eb9	0.9987	Bacteria	Firmicutes	Clostridia	Clostridiales	Lachnospiraceae	NA	NA	0	0	0	0	0	0	0	0	0	0	0	0	0	0	0	0	0	0	0	0
	174145ed63dd7d0ca7b8044dd15d6f83	0.8038	Bacteria	Firmicutes	Clostridia	Clostridiales	Ruminococcaceae	Ruminococcaceae UCG-010	uncultured bacterium	0	0	0	0	0	0	0	0	0	0	0	0	0	0	0	0	0	0	0	9
	17490094cdd3f41466d30336ceda52f9	0.9821	Bacteria	Firmicutes	Clostridia	Clostridiales	Ruminococcaceae	Ruminococcaceae UCG-005	NA	48	0	0	0	31	0	0	85	0	0	0	41	0	0	0	59	0	0	42	0
	176050dcf9cfd7a936158ca588cf2889	0.7783	Bacteria	Firmicutes	Clostridia	Clostridiales	Ruminococcaceae	Ruminococcaceae UCG-005	uncultured bacterium	0	0	16	0	0	0	37	0	0	0	0	0	23	0	0	0	0	0	0	0
	17758760df07c46b25341200fac12490	0.9999	Bacteria	Firmicutes	Clostridia	Clostridiales	Lachnospiraceae	NA	NA	0	0	0	0	0	0	0	0	0	0	0	0	16	36	0	0	0	55	0	0
	1786805102bd2a09c8f6b4cb8f4e3b90	0.9516	Bacteria	Firmicutes	Clostridia	Clostridiales	Ruminococcaceae	Ruminiclostridium 9	uncultured rumen bacterium	107	0	0	0	0	0	0	0	121	0	121	0	0	0	0	0	80	799	0	0
	17a58287c6de90d6afcbbb70c2e49d00	0.9985	Bacteria	Bacteroidetes	Bacteroidia	Bacteroidales	Bacteroidales RF16 group	uncultured bacterium	uncultured bacterium	18	0	71	199	59	0	0	0	0	0	0	38	38	0	0	0	50	74	183	95
	17b89f392e72812bf162f94a957bd140	0.7811	Bacteria	Bacteroidetes	Bacteroidia	Bacteroidales	Prevotellaceae	Prevotellaceae UCG-001	uncultured bacterium	0	0	0	0	0	0	0	0	0	0	0	0	0	0	0	0	44	0	0	0
	17c2d0153628f6b5114e9c82e16ecb48	0.9409	Bacteria	Proteobacteria	Gammaproteobacteria	NA	NA	NA	NA	0	0	18	0	9	0	10	0	0	0	0	9	0	0	0	0	0	12	0	0
	17d8809dad0eef729594827e4b8a339c	0.9389	Bacteria	Bacteroidetes	Bacteroidia	Bacteroidales	F082	uncultured bacterium	uncultured bacterium	0	0	0	0	0	0	0	0	0	0	0	0	0	0	0	31	0	0	0	0
	17ed0e54b611a477758dc4e9f1ee18e5	0.9215	Bacteria	Spirochaetes	Spirochaetia	Spirochaetales	Spirochaetaceae	Treponema 2	uncultured bacterium	0	0	0	0	0	1	0	0	0	0	0	0	0	0	0	0	0	0	6	4
	180862af0cadca160fdc016812541aed	0.8359	Bacteria	Bacteroidetes	Bacteroidia	Bacteroidales	Rikenellaceae	Rikenellaceae RC9 gut group	uncultured bacterium	0	0	0	0	48	0	0	0	0	0	0	0	0	0	0	0	0	0	0	0
	1822d2dab0b22770a6dcfe20fd0eca48	0.9922	Bacteria	Firmicutes	Clostridia	Clostridiales	Lachnospiraceae	Lachnospiraceae ND3007 group	uncultured Lachnospiraceae bacterium	0	0	0	0	0	0	0	0	0	0	0	23	0	0	0	0	0	0	42	0
	18467fe386079545ff8bcc7ddc0ea3e9	0.8189	Bacteria	Spirochaetes	Spirochaetia	Spirochaetales	Spirochaetaceae	Treponema 2	uncultured bacterium	0	0	0	0	0	0	0	0	0	0	0	0	16	0	0	0	0	0	156	0
	1857345df18bd287c70bce588ad40c04	0.9995	Bacteria	Firmicutes	Clostridia	Clostridiales	Lachnospiraceae	NA	NA	0	0	0	0	0	0	0	0	44	0	0	0	0	0	0	0	0	0	0	0
	185ec4c1553a45391b58f0660c55b06d	0.9987	Bacteria	Spirochaetes	Spirochaetia	Spirochaetales	Spirochaetaceae	Treponema 2	NA	0	0	0	0	0	0	0	0	0	0	0	0	0	0	0	0	0	6	0	0
	1881889354cbe565205751c77d825524	0.8432	Bacteria	Bacteroidetes	Bacteroidia	Bacteroidales	Prevotellaceae	Prevotellaceae UCG-001	_wallaby gut metagenome	65	0	0	0	0	55	0	0	27	0	0	0	33	25	0	0	43	0	0	0
	189f5fc782070d41a2132dd480f94476	0.7905	Bacteria	Firmicutes	Clostridia	Clostridiales	Ruminococcaceae	NA	NA	0	0	0	0	0	0	0	2	0	0	5	0	0	0	0	0	0	0	0	0
	18e797c8f463a5904cbda0e6ce58aa99	0.9999	Bacteria	Proteobacteria	Deltaproteobacteria	Bradymonadales	uncultured rumen bacterium	uncultured rumen bacterium	uncultured rumen bacterium	0	0	0	0	0	0	0	0	0	0	0	0	0	0	0	0	0	0	0	0
	18f830d0b76ee3610a15ae00417cd0e7	0.9999	Bacteria	Bacteroidetes	Bacteroidia	Bacteroidales	Rikenellaceae	hoa5-07d05 gut group	uncultured bacterium	0	0	0	0	0	0	0	0	0	0	0	0	45	0	0	0	0	0	43	0
	1912bb0f982c6c8249d45f28ec27195c	0.8081	Bacteria	Firmicutes	Clostridia	Clostridiales	Ruminococcaceae	Ruminococcaceae UCG-007	uncultured bacterium	0	0	0	0	0	0	0	0	0	0	0	0	0	0	0	0	0	0	0	0
	19607cc1999ee8ad4e8acc96f53c0291	0.9889	Bacteria	Bacteroidetes	Bacteroidia	Bacteroidales	Bacteroidales RF16 group	uncultured bacterium	uncultured bacterium	0	0	0	0	0	0	0	0	0	0	0	0	35	0	0	0	0	0	0	16
	1961d25f59a125bd232776ee5bc2f5a4	0.9064	Bacteria	Spirochaetes	Spirochaetia	Spirochaetales	Spirochaetaceae	Treponema 2	uncultured bacterium	0	0	0	0	0	0	0	0	0	0	0	0	0	0	0	0	0	0	0	0
	19707cf7ee9de2f9b25fa78d41b8fc62	0.8213	Bacteria	Firmicutes	Clostridia	Clostridiales	Ruminococcaceae	Ruminococcus 1	_Ruminococcus flavefaciens	0	0	0	0	0	58	0	0	0	32	0	0	0	0	0	5	0	0	0	0
	197138615776ab8e6fc4ade52edd6287	0.7595	Bacteria	Spirochaetes	Spirochaetia	Spirochaetales	Spirochaetaceae	Treponema 2	uncultured bacterium	0	0	0	0	0	0	0	20	0	0	0	0	61	89	0	0	0	0	0	60
	199ca37af0d03afbac5e4ed3e7378a3b	0.9983	Bacteria	Bacteroidetes	Bacteroidia	Bacteroidales	p-251-o5	uncultured bacterium	uncultured bacterium	0	0	0	86	0	73	98	135	0	75	111	82	126	133	0	52	278	178	98	125
	19a5c474dd300ef2a6c1d83bac66dd0c	0.9990	Bacteria	Firmicutes	Clostridia	Clostridiales	Eubacteriaceae	Anaerofustis	uncultured bacterium	0	0	0	2	0	3	0	3	0	0	0	0	0	0	0	0	0	0	2	0
	19ae1e8f744780c70eb4d60798ffa132	0.9993	Bacteria	Bacteroidetes	Bacteroidia	Bacteroidales	Prevotellaceae	NA	NA	0	0	0	0	0	0	0	0	0	35	0	0	0	0	4	0	0	0	0	0
	19ae31e76f839b328e6702d937d509ec	0.9771	Bacteria	Firmicutes	Clostridia	Clostridiales	Christensenellaceae	Christensenellaceae R-7 group	NA	0	0	0	0	0	0	0	0	0	0	0	0	0	0	0	0	0	0	0	0
	19b9033e4c9ea952e699654bfd7ee615	0.8779	Bacteria	Bacteroidetes	Bacteroidia	Bacteroidales	Rikenellaceae	Rikenellaceae RC9 gut group	uncultured bacterium	0	0	0	0	15	0	0	0	0	0	0	0	0	0	0	0	0	0	0	0
	19c2e350b7afc0b8d13a3375ac1597f9	0.9406	Bacteria	Firmicutes	Clostridia	Clostridiales	Christensenellaceae	Christensenellaceae R-7 group	NA	0	0	0	0	0	0	0	0	0	0	0	0	0	0	22	0	0	0	0	0
	19c9feed22f122547a3351e3a3f80379	0.9067	Bacteria	Proteobacteria	Gammaproteobacteria	NA	NA	NA	NA	0	0	0	0	0	0	0	0	0	0	0	0	0	0	0	0	0	0	0	10
	19d48ff4e90a9c920533875427b9a66a	0.9044	Bacteria	Firmicutes	Clostridia	Clostridiales	Christensenellaceae	Christensenellaceae R-7 group	NA	0	0	0	0	0	0	0	0	0	0	0	0	0	10	0	0	0	0	0	0
	19d73cb6f03f577bd38ab7195dff49b4	0.9992	Bacteria	Firmicutes	Clostridia	Clostridiales	Ruminococcaceae	Ruminococcaceae NK4A214 group	NA	0	0	0	0	0	0	0	27	0	0	0	47	0	0	0	0	0	12	0	0
	19e33f4ec90dce34cfc9ceb983da6181	0.7495	Bacteria	Bacteroidetes	Bacteroidia	Bacteroidales	Prevotellaceae	Prevotellaceae UCG-001	uncultured bacterium	0	0	0	0	0	0	0	13	0	0	0	0	0	0	0	0	0	0	0	0
	19f58438943136d49c16b4fafe449d26	0.9942	Bacteria	Firmicutes	Clostridia	Clostridiales	Ruminococcaceae	Ruminococcus 1	NA	0	13	0	0	0	47	0	0	0	0	0	0	0	0	0	0	0	0	0	0
	19f6ec48c70ca479442fbb8eb33663de	1.0000	Bacteria	Firmicutes	Clostridia	Clostridiales	Lachnospiraceae	NA	NA	80	0	0	0	0	0	0	0	72	67	80	106	124	117	0	122	88	127	124	99
	1a30d7fc7a378e6ac9d6c332cf905ceb	0.9915	Bacteria	Actinobacteria	Coriobacteriia	Coriobacteriales	Coriobacteriales Incertae Sedis	uncultured	uncultured bacterium	28	0	0	0	0	20	10	45	0	0	0	70	35	36	0	0	39	39	0	46
	1a41484af43362533591c06ea0ce4383	0.8479	Bacteria	Bacteroidetes	Bacteroidia	Bacteroidales	Rikenellaceae	Rikenellaceae RC9 gut group	uncultured bacterium	0	0	0	0	0	0	0	0	0	0	0	0	0	0	0	0	16	0	0	0
	1a433787647ea4758e77f89e10dc49ce	0.9639	Bacteria	Bacteroidetes	Bacteroidia	Bacteroidales	Prevotellaceae	Prevotellaceae UCG-003	uncultured bacterium	0	0	0	0	28	0	0	0	0	0	0	0	0	0	0	42	15	0	0	0
	1a49178dfe83ad4d6d024240a7088f0f	0.9568	Bacteria	Bacteroidetes	Bacteroidia	Bacteroidales	F082	uncultured bacterium	uncultured bacterium	0	16	0	0	17	0	58	56	0	0	0	41	0	154	22	0	65	0	0	107
	1a512dd878813630e26fae816176735f	0.7596	Bacteria	Bacteroidetes	Bacteroidia	Bacteroidales	Rikenellaceae	Rikenellaceae RC9 gut group	uncultured bacterium	0	0	0	0	12	0	0	0	0	0	0	0	0	0	0	0	0	0	0	0
	1a79599925db779e65b73964ec2a49f2	0.9421	Bacteria	Spirochaetes	Spirochaetia	Spirochaetales	Spirochaetaceae	Treponema 2	uncultured bacterium	0	0	0	0	0	0	0	0	0	0	0	0	0	0	0	0	0	0	110	0
	1a7cae92f5b4c9d05b7f73c28689b938	1.0000	Bacteria	Spirochaetes	Spirochaetia	Spirochaetales	Spirochaetaceae	Treponema 2	NA	0	0	29	0	0	0	0	0	32	0	0	70	40	0	0	0	0	0	77	0
	1a899188c2db2e8087a80b58597a7956	1.0000	Bacteria	Bacteroidetes	Bacteroidia	Bacteroidales	Prevotellaceae	NA	NA	0	0	0	0	0	0	0	0	0	15	0	0	0	0	0	0	0	0	0	0
	1aa8fd1b631e0cd9e7b9d7429081007e	0.7321	Bacteria	Firmicutes	Clostridia	Clostridiales	Ruminococcaceae	[Eubacterium] coprostanoligenes group	uncultured bacterium	0	0	0	0	0	0	0	0	0	0	0	0	0	0	0	0	0	0	0	0
	1aafabb3499489533b18df4c91b14ac7	0.8080	Bacteria	Firmicutes	Clostridia	Clostridiales	Lachnospiraceae	Lachnospiraceae AC2044 group	uncultured bacterium	0	0	0	0	0	0	0	0	0	0	0	0	63	0	0	0	0	0	0	74
	1aba1c64b11d3bb00fe6d185f891f920	0.9897	Bacteria	Firmicutes	Clostridia	Clostridiales	Family XIII	Mogibacterium	uncultured bacterium	0	0	0	0	0	0	0	0	0	0	0	0	0	0	0	0	0	32	28	0
	1af45fc688b8a64e40d4ac920a96fe5e	0.9996	Bacteria	Firmicutes	Clostridia	Clostridiales	Ruminococcaceae	Ruminococcus 1	NA	0	0	0	0	0	0	0	0	0	0	0	0	0	0	0	0	0	0	0	0
	1b0622e78bbcbf086d59cf363264a63d	0.9883	Bacteria	Firmicutes	Clostridia	Clostridiales	Ruminococcaceae	Ruminiclostridium 5	uncultured bacterium	0	0	0	0	0	0	0	0	0	0	0	0	0	0	0	13	0	0	0	0
	1b0f3cd9943cd4a68eed9446b5f15195	0.8831	Bacteria	Spirochaetes	Spirochaetia	Spirochaetales	Spirochaetaceae	Treponema 2	uncultured bacterium	0	0	0	0	0	0	0	0	0	0	0	0	0	96	0	0	0	0	0	0
	1b8fcd48fcecbad17d303d0aca3ef6e9	0.8410	Bacteria	Tenericutes	Mollicutes	Anaeroplasmatales	Anaeroplasmataceae	Anaeroplasma	uncultured bacterium	0	0	0	0	0	0	0	0	0	0	0	0	0	0	0	0	0	0	0	9
	1b938b6fa070e8c4e534b3cbef738597	1.0000	Bacteria	Firmicutes	Clostridia	Clostridiales	Lachnospiraceae	NA	NA	0	0	0	0	0	0	0	0	0	0	0	0	0	0	0	0	0	0	0	0
	1b9864fcb980b82dc52c405ba2b68fb8	0.9968	Bacteria	Bacteroidetes	Bacteroidia	NA	NA	NA	NA	31	0	0	0	0	0	0	114	10	0	0	0	37	0	0	0	0	0	11	20
	1b987ab249f383b81b52085a71a3cde8	0.9997	Bacteria	Bacteroidetes	Bacteroidia	Bacteroidales	Prevotellaceae	NA	NA	0	0	0	0	0	0	0	0	0	6	0	0	0	0	0	0	0	0	0	0
	1bc62e3b95c5ef2c85536ddf1cdc6c4c	0.8162	Bacteria	Spirochaetes	Spirochaetia	Spirochaetales	Spirochaetaceae	Treponema 2	uncultured bacterium	0	0	0	0	0	0	32	0	0	0	0	0	0	23	0	0	0	0	0	12
	1bd71ed4e1af6893191495827eaf1c09	0.7601	Bacteria	Firmicutes	Clostridia	Clostridiales	Ruminococcaceae	Ruminococcaceae UCG-010	uncultured bacterium	0	0	0	0	0	0	0	4	0	0	0	0	0	0	0	0	0	0	0	18
	1bed7f30485bbca329ac49a66f0b8c47	0.7276	Bacteria	Firmicutes	Clostridia	Clostridiales	Ruminococcaceae	uncultured	NA	0	0	0	0	4	0	0	0	0	0	0	0	0	0	0	0	0	0	0	0
	1bf0b6e84b84c72691adb8f3adfd2c97	0.7383	Bacteria	Spirochaetes	Spirochaetia	Spirochaetales	Spirochaetaceae	Treponema 2	uncultured bacterium	0	0	0	0	0	0	0	0	0	0	0	0	10	0	0	0	0	0	16	0
	1bf5f90477470ca95f7d5d4db8515c1a	0.9888	Bacteria	Firmicutes	Clostridia	Clostridiales	Family XIII	Anaerovorax	NA	0	0	0	0	22	0	0	0	0	0	0	0	0	0	0	39	0	48	0	0
	1bf752b7f94df80fd98b0d5fafc35508	0.9544	Bacteria	Tenericutes	Mollicutes	Izimaplasmatales	unidentified rumen bacterium RFN82	unidentified rumen bacterium RFN82	_unidentified rumen bacterium RFN82	0	0	0	0	0	0	0	0	0	0	0	51	0	0	0	0	0	0	0	5
	1c25404f40b33fb6b7199ea60567a5a1	0.9991	Bacteria	Firmicutes	Clostridia	Clostridiales	Ruminococcaceae	Ruminococcaceae UCG-010	NA	0	0	0	0	0	0	0	0	0	0	0	0	0	0	0	0	0	0	0	0
	1c5c51600e7a22624d4f375c8c41899d	0.9929	Bacteria	Firmicutes	Clostridia	Clostridiales	Ruminococcaceae	Ruminococcus 1	NA	0	0	0	0	0	0	0	0	0	0	0	0	0	0	0	0	0	0	0	0
	1c86e0f26b66f3af05ce5e9b83634dd4	0.9946	Bacteria	Firmicutes	Clostridia	Clostridiales	Ruminococcaceae	Ruminococcus 1	NA	0	0	0	0	0	5	7	0	0	0	0	0	0	0	0	13	0	0	0	0
	1cf7b6231049ca143f4f2fca9dda9d59	0.7150	Bacteria	Bacteroidetes	Bacteroidia	Bacteroidales	Rikenellaceae	dgA-11 gut group	uncultured bacterium	0	0	0	0	0	0	0	0	0	0	0	0	0	0	0	0	0	9	0	14
	1cf842085b35e3a239712d2ed52a038c	0.9487	Bacteria	Bacteroidetes	Bacteroidia	Bacteroidales	Prevotellaceae	Prevotellaceae UCG-001	uncultured bacterium	0	30	0	0	0	0	0	0	0	0	0	0	0	0	0	0	0	0	0	0
	1d05606906ae67ace8a5b04b10eb4836	0.9998	Bacteria	Firmicutes	Clostridia	Clostridiales	Ruminococcaceae	Ruminococcaceae NK4A214 group	NA	0	0	0	0	27	0	0	0	0	0	0	0	16	0	0	0	0	0	25	8
	1d0750df7963075a92ee6446bfb07bed	1.0000	Bacteria	Firmicutes	Clostridia	Clostridiales	Lachnospiraceae	NA	NA	0	0	0	0	0	0	28	0	0	55	0	45	64	0	0	55	0	63	105	0
	1d097c384f0a33d5290f228ded5e6d1a	0.9268	Bacteria	Firmicutes	Clostridia	Clostridiales	Ruminococcaceae	Ruminococcaceae UCG-010	NA	0	0	0	0	0	0	0	0	0	0	0	21	0	0	0	0	0	15	0	0
	1d14e93429515ec2fcc5cb53dc1924d1	0.9900	Bacteria	Tenericutes	Mollicutes	Izimaplasmatales	Izimaplasmataceae	unidentified rumen bacterium RF3	_unidentified rumen bacterium RF3	0	0	8	5	0	0	0	16	0	5	0	10	20	0	0	15	6	0	0	13
	1d1ffa9e5c40b4acba0eeff0b0498dc2	0.7659	Bacteria	Bacteroidetes	Bacteroidia	Bacteroidales	Prevotellaceae	Prevotellaceae UCG-003	uncultured bacterium	15	0	0	0	0	4	0	0	0	3	0	0	0	0	0	0	11	0	0	0
	1d47775a9a2beb3a99e0a4c93930368a	0.7756	Bacteria	Firmicutes	Clostridia	Clostridiales	Ruminococcaceae	Ruminococcaceae UCG-005	uncultured bacterium	24	0	0	0	11	0	18	45	0	0	27	41	53	64	0	0	43	0	41	51
	1d5b204eb2f6f5563875ed7dc78f4c81	0.9946	Bacteria	Proteobacteria	Gammaproteobacteria	Betaproteobacteriales	Burkholderiaceae	NA	NA	0	0	0	0	0	0	0	0	0	0	0	0	0	0	0	0	0	0	0	0
	1d67c57013420b4a3888c58190e5b115	0.9996	Bacteria	Firmicutes	Clostridia	Clostridiales	Clostridiales vadinBB60 group	NA	NA	0	0	5	0	0	0	0	0	0	0	0	0	0	0	0	0	0	0	0	0
	1d991056a1bc4e6b1bdd8b73e2391d42	0.9995	Bacteria	Bacteroidetes	Bacteroidia	Bacteroidales	Prevotellaceae	NA	NA	18	0	6	0	0	0	0	30	0	0	0	0	0	0	0	0	0	10	0	0
	1d991b526d15e0e0023e710b0249cc51	0.9864	Bacteria	Firmicutes	Clostridia	Clostridiales	Clostridiaceae 1	Clostridium sensu stricto 1	NA	0	0	0	0	0	0	9	0	0	0	0	27	16	0	0	0	0	0	0	0
	1da5e2ad02f1ffc68a08d428da308e67	0.9709	Bacteria	Bacteroidetes	Bacteroidia	Bacteroidales	NA	NA	NA	0	0	0	0	0	0	0	0	0	0	0	0	0	0	0	0	0	0	0	145
	1dbf13063ef74f3c7c19e36ca46adada	0.7962	Bacteria	Bacteroidetes	Bacteroidia	Bacteroidales	Rikenellaceae	Rikenellaceae RC9 gut group	uncultured bacterium	0	0	0	0	0	0	0	0	0	0	18	0	0	0	0	30	11	0	0	0
	1dc0e456fba00611fd51327af179a063	0.9997	Bacteria	Firmicutes	Clostridia	Clostridiales	Lachnospiraceae	NA	NA	0	0	0	33	0	0	0	0	0	0	0	0	0	0	0	0	0	0	0	0
	1de3e389788c51c724255703643c343c	0.9229	Bacteria	Bacteroidetes	Bacteroidia	Bacteroidales	F082	uncultured bacterium	uncultured bacterium	0	0	0	0	0	0	0	0	0	0	0	0	0	0	0	0	0	0	0	0
	1de91e8694aaaff835fb242ddb338d40	0.7519	Bacteria	Firmicutes	Clostridia	Clostridiales	Lachnospiraceae	Lachnospiraceae AC2044 group	uncultured bacterium	0	46	0	0	0	0	0	0	0	11	0	0	89	43	21	47	0	0	0	0
	1e0ec89f86b38d2c8598ab438deb8af4	0.9264	Bacteria	Bacteroidetes	Bacteroidia	Bacteroidales	p-251-o5	uncultured bacterium	uncultured bacterium	0	0	0	0	0	0	0	0	26	0	0	0	0	0	0	0	0	0	0	0
	1e5ebedbd3ae0a3a86e2e75dea921cc0	0.9676	Bacteria	Firmicutes	Clostridia	Clostridiales	Christensenellaceae	Christensenellaceae R-7 group	NA	0	0	0	0	13	0	0	0	0	0	13	21	7	0	0	0	0	0	0	0
	1e61aeabfe76ff5c4864f56fbc716e15	0.9156	Bacteria	Bacteroidetes	Bacteroidia	Bacteroidales	F082	uncultured bacterium	uncultured bacterium	2	0	0	0	0	0	0	52	0	0	6	0	12	0	45	0	0	0	0	0
	1e6d3fc1fe4a9f78202bafdcb96caa9e	0.8019	Bacteria	Firmicutes	Clostridia	Clostridiales	Lachnospiraceae	Lachnospiraceae UCG-009	uncultured bacterium	0	0	0	0	0	0	0	0	28	0	0	0	0	0	0	0	0	41	0	0
	1e76e63a1a5fcf2bf83ed57c46babbc0	0.9346	Bacteria	Firmicutes	Clostridia	Clostridiales	Lachnospiraceae	Lachnospiraceae UCG-008	uncultured rumen bacterium	6	0	0	0	0	0	0	0	0	0	0	0	0	5	0	0	9	0	0	9
	1e7a31b716025480823af293c11ff35d	0.9658	Bacteria	Firmicutes	Clostridia	Clostridiales	Lachnospiraceae	Lachnospiraceae UCG-009	uncultured bacterium	0	0	0	15	33	0	0	0	0	0	0	0	0	0	0	103	0	0	0	0
	1e906e946328cc7718ac3b337334c2e2	0.9997	Bacteria	Firmicutes	Clostridia	Clostridiales	Clostridiales vadinBB60 group	NA	NA	0	0	0	0	0	0	0	0	0	0	0	0	16	0	0	7	0	0	10	0
	1e9a0f8548f772681304519d226d1b4e	0.9708	Bacteria	Firmicutes	Clostridia	Clostridiales	Defluviitaleaceae	Defluviitaleaceae UCG-011	uncultured bacterium	0	0	0	0	0	0	0	0	0	0	0	0	0	0	0	8	0	0	0	0
	1e9c6e23b67bbc7a3e23120699f4f6f4	0.9851	Bacteria	Bacteroidetes	Bacteroidia	Bacteroidales	Bacteroidales UCG-001	uncultured bacterium	uncultured bacterium	0	0	12	0	0	43	0	0	0	0	0	0	0	0	0	0	0	0	0	0
	1ea095583168653b8595f549d732b42d	0.8151	Bacteria	Spirochaetes	Spirochaetia	Spirochaetales	Spirochaetaceae	Treponema 2	uncultured bacterium	0	0	0	0	0	0	0	13	0	0	0	0	31	0	0	0	0	0	0	0
	1ea6049222e291307e98c8ab54c81ab2	0.7289	Bacteria	Bacteroidetes	Bacteroidia	Bacteroidales	p-251-o5	uncultured bacterium	uncultured bacterium	0	0	0	62	0	44	0	0	0	0	0	0	0	0	0	49	40	0	0	0
	1eb41a304dd968a7e0e2f2690f7b499c	0.9635	Bacteria	Firmicutes	Clostridia	Clostridiales	Family XIII	Anaerovorax	NA	0	0	0	0	0	0	0	0	0	0	0	0	0	0	0	0	0	0	0	0
	1ecfb4fb4ffe55eb28d0cbbb12f02f8d	0.9547	Bacteria	Bacteroidetes	Bacteroidia	Bacteroidales	p-251-o5	uncultured bacterium	uncultured bacterium	0	0	0	0	0	0	0	0	0	7	0	92	0	0	0	0	0	0	0	0
	1edd004a086ddd0f8ddc5f1784aa3219	0.9806	Bacteria	Firmicutes	Clostridia	Clostridiales	Lachnospiraceae	Lachnospiraceae XPB1014 group	NA	0	0	0	0	0	0	0	95	0	0	0	96	0	0	0	0	0	0	0	0
	1eebcd9902c27fe18e377dc793a9f25e	0.9634	Bacteria	Bacteroidetes	Bacteroidia	Bacteroidales	Prevotellaceae	Prevotellaceae UCG-001	NA	0	0	0	0	0	0	0	0	0	0	0	0	0	0	0	0	23	0	0	0
	1ef7d36bc6b8728870a1974e9724446b	0.9936	Bacteria	Bacteroidetes	Bacteroidia	Bacteroidales	Rikenellaceae	Rikenellaceae RC9 gut group	_wallaby gut metagenome	27	0	0	0	0	0	16	0	0	0	0	10	0	0	0	8	0	0	0	1
	1ef820d905906124830ef1ae43ecc397	0.9938	Bacteria	Firmicutes	Clostridia	Clostridiales	Ruminococcaceae	Ruminococcus 1	NA	43	0	0	0	0	0	28	16	13	0	0	31	53	0	0	0	60	0	0	50
	1f0bcebbafcd424d71ca761b7f78b68c	0.9727	Bacteria	Firmicutes	Clostridia	Clostridiales	Ruminococcaceae	NA	NA	0	0	0	0	0	0	0	0	0	0	0	0	0	0	0	0	0	0	0	0
	1f1c1b83ef1a7191565ed3b94a04027d	0.7608	Bacteria	Firmicutes	Clostridia	Clostridiales	Lachnospiraceae	uncultured	uncultured rumen bacterium	0	0	0	0	0	0	0	0	11	0	0	0	82	85	0	0	0	0	13	0
	1f1cd70052c71a472decf9f7d016ecb3	0.8573	Bacteria	Firmicutes	Clostridia	Clostridiales	Lachnospiraceae	[Eubacterium] ruminantium group	uncultured bacterium	0	0	0	0	0	0	0	22	0	0	0	0	0	18	0	16	0	0	0	34
	1f2348ea888c887831c8ccca0443eb2e	0.7075	Bacteria	Firmicutes	Clostridia	Clostridiales	Ruminococcaceae	Ruminococcaceae UCG-002	uncultured bacterium	0	0	0	0	0	0	0	0	0	0	0	0	0	0	0	0	0	0	48	0
	1f2446414f6be03bc713f87d81687a0a	0.7384	Bacteria	Firmicutes	Clostridia	Clostridiales	Syntrophomonadaceae	uncultured	NA	0	0	0	0	0	0	0	0	0	0	0	0	0	0	0	0	0	0	0	0
	1f3373f44992662ec96b6104a8d71b83	0.9972	Bacteria	Bacteroidetes	Bacteroidia	Bacteroidales	Bacteroidales RF16 group	uncultured bacterium	uncultured bacterium	0	0	0	0	0	0	0	12	0	0	0	0	0	0	0	0	0	0	0	0
	1f6eb5fe4710655c93b96b4fccca34ca	0.9993	Bacteria	Bacteroidetes	Bacteroidia	Bacteroidales	p-251-o5	uncultured bacterium	uncultured bacterium	0	0	0	0	0	0	0	17	0	0	0	0	0	0	21	0	0	0	0	10
	1f81a1b3599061bd1b99284a088c65f4	1.0000	Bacteria	Spirochaetes	MVP-15	NA	NA	NA	NA	25	0	0	0	0	0	0	0	0	0	0	0	0	0	0	0	0	0	0	5
	1f8cfb8e299b9310b4100cf9db4ff779	0.8670	Bacteria	Bacteroidetes	Bacteroidia	Bacteroidales	F082	uncultured bacterium	uncultured bacterium	0	0	0	0	0	0	0	0	0	0	0	0	0	0	0	0	0	0	0	0
	1fa1c8a4ef2f2e139263f771014e95e0	0.8966	Bacteria	Bacteroidetes	Bacteroidia	Bacteroidales	Prevotellaceae	Prevotellaceae UCG-001	uncultured bacterium	0	0	0	0	0	0	0	0	0	0	0	0	0	0	0	0	0	0	0	0
	1fa2ef33a6230f64c463720aa00ebc7a	0.9942	Bacteria	Firmicutes	Clostridia	Clostridiales	Family XIII	Anaerovorax	NA	0	0	0	0	0	0	0	0	0	0	0	0	18	0	0	0	0	0	28	0
	1fa3bafbeab9b6a6e4b834fa33964c0c	0.7325	Bacteria	Spirochaetes	Spirochaetia	Spirochaetales	Spirochaetaceae	Treponema 2	uncultured bacterium	21	0	0	0	0	51	0	0	0	0	0	0	0	0	0	0	0	0	0	20
	1fb263281ad7b93f403183691dd13bfa	0.9950	Bacteria	Bacteroidetes	Bacteroidia	Bacteroidales	Bacteroidales RF16 group	uncultured bacterium	uncultured bacterium	0	0	19	0	0	0	0	0	0	0	0	0	0	0	0	0	0	0	0	0
	1fc8dc7734c135ce0a72357d03107723	0.9723	Bacteria	Firmicutes	Clostridia	Clostridiales	Ruminococcaceae	Candidatus Soleaferrea	uncultured bacterium	0	0	0	0	0	0	0	0	0	0	0	39	0	0	0	0	0	0	0	0
	1ff5d652359c083bf8ef1194a963c60f	0.9843	Bacteria	Tenericutes	Mollicutes	Izimaplasmatales	uncultured bacterium	uncultured bacterium	uncultured bacterium	0	0	0	0	0	0	0	0	0	0	0	0	0	0	0	0	0	0	0	0
	1ffe8514466668272fd4015fe03033c2	0.9991	Bacteria	Bacteroidetes	Bacteroidia	Bacteroidales	Prevotellaceae	NA	NA	0	0	0	0	0	0	0	0	0	0	0	0	0	0	0	0	17	0	0	241
	200e97c00ee6d987916dab4f16fb7a47	1.0000	Bacteria	Fibrobacteres	Fibrobacteria	Fibrobacterales	Fibrobacteraceae	Fibrobacter	NA	0	0	144	0	0	6	0	52	370	329	676	31	889	340	0	0	0	1466	1661	0
	20177c6530e80631b599c97f5ffb40a9	0.9999	Bacteria	Firmicutes	Clostridia	Clostridiales	Lachnospiraceae	NA	NA	0	0	0	0	0	0	0	0	0	0	0	0	0	0	0	0	0	0	0	0
	2038b83f85220c918bf4b263470638b7	0.7669	Bacteria	Bacteroidetes	Bacteroidia	Bacteroidales	Rikenellaceae	Rikenellaceae RC9 gut group	uncultured bacterium	0	0	0	0	74	0	0	0	0	0	0	0	0	0	0	0	0	0	35	0
	203a38d477f9421d16c67848a693ee47	0.9498	Bacteria	Firmicutes	Clostridia	Clostridiales	Lachnospiraceae	[Eubacterium] hallii group	uncultured bacterium	0	0	0	0	0	0	0	0	0	0	0	0	0	0	0	0	50	0	0	0
	205cfa60e5b9101709092febae5944ae	0.9830	Bacteria	Firmicutes	Clostridia	Clostridiales	Ruminococcaceae	Ruminococcaceae UCG-005	NA	0	0	0	0	0	0	0	0	0	0	0	0	0	0	0	0	0	0	19	0
	206fc9d2509d7a2d1222f3626acb4579	1.0000	Bacteria	Firmicutes	Clostridia	Clostridiales	Lachnospiraceae	NA	NA	0	0	0	0	0	0	0	0	0	0	0	32	0	0	0	0	0	0	0	0
	20e66e1516dafb50c1e07d7adeb8c65d	0.7494	Bacteria	Firmicutes	Clostridia	Clostridiales	Ruminococcaceae	Ruminococcaceae UCG-010	uncultured bacterium	0	0	0	0	0	0	0	0	0	0	0	0	0	0	0	43	0	8	0	0
	2109e762d7d3c4badf1d368c43de136a	0.8309	Bacteria	Fibrobacteres	Fibrobacteria	Fibrobacterales	Fibrobacteraceae	Fibrobacter	_Fibrobacter sp.	0	0	0	0	0	0	0	43	0	0	0	0	95	0	0	0	0	0	80	340
	210aa526cbcedcfe131c96075900b003	0.9955	Bacteria	Spirochaetes	Spirochaetia	Spirochaetales	Spirochaetaceae	Treponema 2	NA	0	0	0	0	0	0	0	0	0	0	11	0	0	8	0	55	21	0	0	0
	213e457cf6160c79eecda67410abbeae	0.9665	Bacteria	Firmicutes	Clostridia	Clostridiales	Ruminococcaceae	NA	NA	0	0	0	0	0	0	0	0	0	0	6	0	0	0	0	0	0	0	0	0
	213fa94b39dcfa5cd80eae85db563a14	0.9995	Bacteria	Bacteroidetes	Bacteroidia	Bacteroidales	Prevotellaceae	NA	NA	0	0	0	0	0	0	0	0	8	0	0	13	0	0	0	0	4	0	0	0
	216e5d62d8757f0556589c224de620e1	0.9938	Bacteria	Firmicutes	Clostridia	Clostridiales	Ruminococcaceae	Ruminococcaceae UCG-005	NA	0	0	0	0	0	0	0	0	0	0	0	0	0	0	0	0	102	0	0	0
	2180a70964298e35495ebfd18a7b9a3f	1.0000	Bacteria	Firmicutes	Clostridia	Clostridiales	Ruminococcaceae	Ruminococcaceae UCG-014	NA	0	0	0	0	0	0	0	0	0	0	0	0	0	0	0	0	0	0	0	0
	21826fbf627088a5af1ca4181b91520b	0.9999	Bacteria	Firmicutes	Clostridia	Clostridiales	Lachnospiraceae	NA	NA	0	0	0	0	0	0	0	0	0	0	0	0	0	0	0	102	0	0	0	0
	218ae39480c4e76678e311455c671725	0.8189	Bacteria	Firmicutes	Clostridia	Clostridiales	Ruminococcaceae	uncultured	NA	0	0	0	0	0	0	0	0	0	0	0	0	0	0	0	0	0	0	0	0
	219e76292515aca36cb109fcb662b8a1	0.9988	Bacteria	Bacteroidetes	Bacteroidia	Bacteroidales	Rikenellaceae	Rikenellaceae RC9 gut group	NA	0	0	0	0	0	0	0	0	0	9	0	0	0	0	0	0	0	0	0	0
	219f2e74db206f2f3a6abec3aa108191	0.9998	Bacteria	Firmicutes	Clostridia	Clostridiales	Lachnospiraceae	NA	NA	0	0	0	0	0	0	0	0	0	0	24	0	0	19	0	0	0	0	0	0
	21a80dd4bac0baca682e11e8d78c9ce2	0.9973	Bacteria	Bacteroidetes	Bacteroidia	Bacteroidales	Prevotellaceae	Prevotellaceae UCG-004	uncultured bacterium	0	0	0	0	0	0	0	0	0	0	0	0	0	0	0	73	0	0	0	0
	21b8ac0314440557ab5e127be848a707	0.9831	Bacteria	Firmicutes	Negativicutes	Selenomonadales	Veillonellaceae	Anaerovibrio	NA	0	0	0	0	0	0	0	0	0	0	0	0	0	0	0	0	0	0	0	0
	21c0bcac5d984a511bf3114061745b6a	0.7656	Bacteria	Firmicutes	Clostridia	Clostridiales	Lachnospiraceae	Lachnospiraceae XPB1014 group	NA	0	0	0	0	0	0	0	0	0	31	0	0	0	61	0	53	0	0	75	27
	21c8825e5999141de28474d927ccfb51	1.0000	Bacteria	Bacteroidetes	Bacteroidia	Bacteroidales	Rikenellaceae	hoa5-07d05 gut group	uncultured bacterium	0	0	0	0	0	0	0	67	0	31	7	39	73	0	0	53	0	149	0	0
	21cd759855afc046e4f112bb7e395c5c	0.7263	Bacteria	Firmicutes	Clostridia	Clostridiales	Ruminococcaceae	Ruminococcaceae UCG-005	uncultured bacterium	17	0	0	0	39	0	0	72	23	0	0	16	0	0	0	57	47	41	61	19
	21e947058ebb6ee081ec34a8be2c4f2c	0.9998	Bacteria	Firmicutes	Clostridia	Clostridiales	Ruminococcaceae	Ruminococcaceae NK4A214 group	NA	0	0	0	0	0	0	0	0	0	0	0	22	0	0	0	0	0	0	0	0
	21f4fa80a89f1eeb8ac8a3cf28f4d3a7	0.9558	Bacteria	Firmicutes	Clostridia	Clostridiales	Christensenellaceae	Christensenellaceae R-7 group	NA	0	0	0	0	0	0	0	0	0	0	0	0	0	0	0	0	17	0	0	0
	2207e1f95445acd2ee78954ce67f92a6	0.8191	Bacteria	Spirochaetes	Spirochaetia	Spirochaetales	Spirochaetaceae	Treponema 2	uncultured bacterium	0	6	58	0	0	0	0	0	0	0	7	10	13	23	0	0	20	16	57	44
	220a87892f06eb0f5bce48e853132805	0.8075	Bacteria	Firmicutes	Clostridia	Clostridiales	Lachnospiraceae	Lachnospiraceae UCG-009	uncultured bacterium	0	0	0	0	0	0	0	0	0	0	0	43	0	0	0	42	0	0	0	0
	225a6f6644a332da860cfb3a7e059c15	0.9919	Bacteria	Firmicutes	Clostridia	Clostridiales	Ruminococcaceae	Ruminococcaceae NK4A214 group	NA	0	0	0	28	0	21	0	61	0	0	0	0	13	0	0	0	0	0	48	0
	22846b9ac2f1aa0df7015e514fb21f37	0.8018	Bacteria	Bacteroidetes	Bacteroidia	Bacteroidales	Prevotellaceae	NA	NA	0	0	8	0	0	0	0	0	0	0	0	0	0	46	0	0	14	0	42	0
	2295d2534af49ae45d1b738deb0a8820	0.8045	Bacteria	Bacteroidetes	Bacteroidia	Bacteroidales	Rikenellaceae	Rikenellaceae RC9 gut group	uncultured bacterium	0	0	0	0	0	0	0	0	0	0	0	0	0	0	0	0	0	0	15	53
	2299deec7485f73426f6bb2cefcd8aeb	0.8522	Bacteria	Spirochaetes	Spirochaetia	Spirochaetales	Spirochaetaceae	Treponema 2	uncultured bacterium	0	0	0	0	0	0	0	0	0	0	0	0	0	0	0	0	0	0	0	35
	229e30d0642b18d77afaf56199d0db18	0.9903	Bacteria	Firmicutes	Clostridia	Clostridiales	Family XIII	NA	NA	0	0	0	0	0	0	0	0	0	0	0	0	0	0	0	0	0	0	0	17
	22b745364b4e566d431f2d4157396320	0.9993	Bacteria	Bacteroidetes	Bacteroidia	Bacteroidales	Prevotellaceae	NA	NA	0	0	0	0	0	72	0	0	0	0	0	0	0	0	0	0	0	0	0	0
	22d6ac4b784123c3a3d2714851493b55	0.9888	Bacteria	Bacteroidetes	Bacteroidia	Bacteroidales	Bacteroidales RF16 group	uncultured bacterium	uncultured bacterium	0	0	0	0	0	0	0	0	0	0	0	0	0	0	0	0	0	0	49	0
	235640b6e7c3ec7c1bf4872377392cf2	0.9465	Bacteria	Spirochaetes	Spirochaetia	Spirochaetales	Spirochaetaceae	Treponema 2	uncultured bacterium	0	0	12	0	0	0	0	0	0	0	49	0	0	34	0	0	27	10	0	86
	238315f68574a1a0659f2ccfac152929	0.9734	Bacteria	Firmicutes	Clostridia	Clostridiales	Clostridiales vadinBB60 group	uncultured bacterium	uncultured bacterium	0	0	0	0	0	7	0	0	0	0	0	4	0	0	0	0	0	0	0	0
	238377289fe73182675d30b80591f9e2	0.9987	Bacteria	Bacteroidetes	Bacteroidia	Bacteroidales	Muribaculaceae	NA	NA	0	0	0	0	0	0	0	45	0	0	0	0	0	0	0	0	0	0	0	0
	23b5be398c49fccc2dcaba8636e30e1f	0.9544	Bacteria	Fibrobacteres	Fibrobacteria	Fibrobacterales	Fibrobacteraceae	Fibrobacter	_Fibrobacter sp. UWH9	0	0	0	0	0	0	83	0	0	281	411	274	477	205	52	218	47	659	137	0
	23da7589f62bda11e90f4dbc206f0267	0.7766	Bacteria	Firmicutes	Clostridia	Clostridiales	Ruminococcaceae	Ruminococcaceae NK4A214 group	uncultured bacterium	0	0	36	0	0	19	0	0	0	0	0	0	0	0	0	0	0	57	0	0
	23e6a9e6753fb2c342e7c3a4982ffb21	0.7568	Bacteria	Bacteroidetes	Bacteroidia	Bacteroidales	Prevotellaceae	Prevotella 1	uncultured Prevotellaceae bacterium	0	0	0	0	0	0	0	0	0	0	0	0	0	20	0	16	0	0	0	0
	23e893f9121d0a2a31d29ba3e45c1330	0.7109	Bacteria	Bacteroidetes	Bacteroidia	Bacteroidales	p-251-o5	uncultured bacterium	uncultured bacterium	0	14	0	0	0	54	0	0	0	0	0	13	0	0	0	0	0	0	0	0
	23fb06b2b90c9e732ef743fc6625d353	0.9882	Bacteria	Firmicutes	Clostridia	Clostridiales	Ruminococcaceae	Ruminococcus 1	NA	0	0	0	0	0	0	0	0	0	0	0	0	0	0	0	0	31	0	0	0
	2417b1b9cf4507edcccfbf90a0c5c1f2	0.9856	Bacteria	Bacteroidetes	Bacteroidia	Bacteroidales	Muribaculaceae	uncultured bacterium	uncultured bacterium	24	0	0	15	0	29	6	39	0	0	23	0	0	0	0	0	0	0	14	18
	2424ec07bb50a9c7e1cbc10b85db90b2	0.7737	Bacteria	Firmicutes	Clostridia	Clostridiales	Christensenellaceae	Christensenellaceae R-7 group	NA	0	7	0	0	0	0	7	0	0	0	0	0	0	0	0	29	0	0	0	0
	242560ca49a7238624d330036d163d8f	1.0000	Bacteria	Firmicutes	Clostridia	Clostridiales	Lachnospiraceae	NA	NA	0	41	0	0	56	0	0	0	0	54	0	0	71	70	0	77	0	80	89	64
	242f49f159dcdad0bf77010ba4176de3	0.8621	Bacteria	Bacteroidetes	Bacteroidia	Bacteroidales	Rikenellaceae	Rikenellaceae RC9 gut group	uncultured bacterium	0	0	0	0	97	0	0	0	0	0	0	0	13	0	0	13	68	0	0	0
	2430cbba8ecf28e0704658d3dd7be7b1	0.9956	Bacteria	Bacteroidetes	Bacteroidia	Bacteroidales	Muribaculaceae	NA	NA	5	0	0	0	0	0	0	0	0	0	0	0	31	0	0	0	0	0	0	0
	24428be761c63b62ec9d7dec1f253051	0.7334	Bacteria	Firmicutes	Clostridia	Clostridiales	Clostridiales vadinBB60 group	uncultured bacterium	uncultured bacterium	0	0	0	0	0	0	0	0	0	0	0	0	0	0	0	0	0	0	0	0
	246adb1ea12ef0f16a23b1337667f1a0	0.9929	Bacteria	Firmicutes	Negativicutes	Selenomonadales	Veillonellaceae	Anaerovibrio	NA	0	0	0	0	0	0	0	0	0	0	0	0	0	0	0	28	0	0	0	88
	2485bfa855ef59e5d9f898563b6105f5	0.7496	Bacteria	Bacteroidetes	Bacteroidia	Bacteroidales	Rikenellaceae	Rikenellaceae RC9 gut group	uncultured bacterium	0	0	0	0	0	0	0	0	0	0	0	0	0	0	0	0	0	13	0	0
	249015130b78cc21748ae1007c8dc410	0.7774	Bacteria	Firmicutes	Clostridia	Clostridiales	Christensenellaceae	Christensenellaceae R-7 group	uncultured prokaryote	47	0	0	0	0	0	0	46	0	0	0	34	0	33	0	0	0	35	0	0
	24aba0bdbcc180c19febb82c7c8146db	1.0000	Bacteria	Firmicutes	Clostridia	Clostridiales	Lachnospiraceae	NA	NA	0	0	0	0	0	0	0	0	0	0	0	0	61	0	0	0	0	0	0	0
	24af45ba1a0afe05fba1a36a3dc4f663	0.8339	Bacteria	Firmicutes	Clostridia	Clostridiales	Christensenellaceae	Christensenellaceae R-7 group	NA	0	0	0	0	0	0	0	0	0	0	0	0	0	0	0	0	0	0	0	0
	24e67b2e2b6b1228c26ce36994fb7f9b	0.7904	Bacteria	Firmicutes	Clostridia	Clostridiales	Ruminococcaceae	Ruminococcaceae NK4A214 group	uncultured bacterium	0	0	0	0	0	42	0	0	0	0	0	0	52	0	0	0	0	0	0	0
	2508bd06864ccbe569679bd358a37df7	0.9996	Bacteria	Firmicutes	Clostridia	Clostridiales	Lachnospiraceae	NA	NA	0	0	0	11	0	0	0	0	0	0	0	0	0	0	0	0	0	25	0	0
	250dcc74b82bb72047ece470e9865189	0.9891	Bacteria	Bacteroidetes	Bacteroidia	Bacteroidales	Prevotellaceae	Prevotellaceae UCG-004	NA	22	0	0	0	0	68	0	0	0	36	18	0	0	38	0	0	0	0	0	0
	252eaf3ea0ae0edc83a8f1922a75a29e	0.7990	Bacteria	Bacteroidetes	Bacteroidia	Bacteroidales	Prevotellaceae	Prevotellaceae UCG-004	NA	0	0	0	0	0	0	0	0	0	0	0	0	0	0	0	0	0	10	0	0
	2545ff1e638175819b00bde20a78aaa0	0.9900	Bacteria	Bacteroidetes	Bacteroidia	Bacteroidales	p-251-o5	uncultured bacterium	uncultured bacterium	0	0	0	31	0	0	58	32	0	0	11	0	0	0	23	69	0	0	0	529
	2549d5275adae26d1591f2df626e18bc	0.7797	Bacteria	Bacteroidetes	Bacteroidia	Bacteroidales	Rikenellaceae	Rikenellaceae RC9 gut group	uncultured bacterium	30	0	0	0	0	0	0	18	0	0	0	0	0	0	0	0	0	0	0	0
	256293b6107fd1254d0c6400e57c3d50	0.9831	Bacteria	Bacteroidetes	Bacteroidia	Bacteroidales	p-251-o5	uncultured bacterium	uncultured bacterium	0	0	0	0	0	0	48	25	0	0	0	0	0	0	7	11	0	0	14	27
	256bb2b721a790335d54abb43998c99b	0.7438	Bacteria	Firmicutes	Clostridia	Clostridiales	Ruminococcaceae	Ruminococcaceae UCG-005	uncultured bacterium	0	0	0	0	0	23	0	71	0	0	0	19	0	0	0	0	10	0	0	0
	25764d2e584532bda88f589beac5664d	0.9720	Bacteria	Firmicutes	Clostridia	Clostridiales	Ruminococcaceae	Ruminococcaceae UCG-005	NA	0	0	0	0	0	0	0	0	0	0	0	73	0	0	0	0	0	0	0	0
	25cff4872ad7437ab7adbc95b89fbb0c	0.9999	Bacteria	Bacteroidetes	Bacteroidia	Bacteroidales	p-251-o5	uncultured bacterium	uncultured bacterium	0	0	0	0	0	0	0	0	0	65	0	126	53	0	58	0	66	0	161	27
	25d2e3f5e69fcadb959e636564229a54	0.9998	Bacteria	Spirochaetes	Spirochaetia	Spirochaetales	Spirochaetaceae	Treponema 2	NA	0	0	0	0	0	0	0	0	0	0	0	0	0	0	0	0	0	0	0	0
	25e766acd5d93bcf6d65de75ab8ae784	0.9985	Bacteria	Firmicutes	Clostridia	Clostridiales	Lachnospiraceae	Lachnospiraceae UCG-006	uncultured rumen bacterium	0	0	0	0	0	0	0	0	0	0	0	0	0	0	0	0	0	0	0	0
	25f5ad6bc423414889c3d391c7ed764b	0.9996	Bacteria	Bacteroidetes	Bacteroidia	Bacteroidales	Rikenellaceae	Rikenellaceae RC9 gut group	NA	0	0	0	0	0	0	0	0	0	0	54	43	0	0	0	0	0	0	0	0
	25f786e2016cd88e3912f9326839fcd1	1.0000	Bacteria	Firmicutes	Clostridia	Clostridiales	Ruminococcaceae	Ruminococcus 1	NA	74	0	0	0	0	0	0	59	31	0	67	0	46	0	0	51	161	48	101	122
	263870ee73c5458a2ebcc7dfcacf5000	0.9524	Bacteria	Firmicutes	Clostridia	Clostridiales	Ruminococcaceae	NA	NA	19	0	0	0	0	0	0	26	0	0	16	27	0	0	0	0	0	0	0	0
	264161e1c32c6e3a143d8ededfad261e	0.7214	Bacteria	Fibrobacteres	Fibrobacteria	Fibrobacterales	Fibrobacteraceae	Fibrobacter	_Fibrobacter sp. UWH9	47	0	0	0	0	0	0	0	0	0	0	0	0	0	0	80	0	0	23	226
	2654d58438e186c8c1f59a735422e579	0.7757	Bacteria	Bacteroidetes	Bacteroidia	Bacteroidales	Prevotellaceae	Prevotella 1	NA	0	0	0	0	0	0	0	0	0	0	0	0	0	28	0	32	10	0	20	0
	266cacea9c9cc584a2e5cb881f75595d	0.9992	Bacteria	Bacteroidetes	Bacteroidia	Bacteroidales	p-251-o5	uncultured bacterium	uncultured bacterium	0	0	0	0	0	0	0	0	0	0	0	0	0	0	0	0	0	0	0	6
	266da28ccb4b680217db04bb85be9d41	0.9999	Bacteria	Firmicutes	Clostridia	Clostridiales	Lachnospiraceae	NA	NA	33	0	0	0	0	0	0	31	0	0	0	36	14	0	0	0	18	10	0	0
	26a60f81b0987d46b6ebbf1b89de837c	0.9945	Bacteria	Spirochaetes	Spirochaetia	Spirochaetales	Spirochaetaceae	Treponema 2	NA	0	0	0	0	0	0	13	0	0	0	0	6	0	59	0	0	0	0	0	0
	26e71d32c7e4af7052c32e98f0e39b78	0.9993	Bacteria	Bacteroidetes	Bacteroidia	Bacteroidales	Bacteroidales RF16 group	uncultured bacterium	uncultured bacterium	0	0	0	0	0	0	0	0	0	0	0	0	59	0	0	0	0	0	155	16
	272438c8ca139a92dda378a5d07e8ef6	0.9961	Bacteria	Firmicutes	Negativicutes	Selenomonadales	Veillonellaceae	Anaerovibrio	NA	0	0	0	0	0	0	0	10	0	0	0	0	0	0	0	91	0	0	0	94
	2732d53437bfbac4b9ab1d24d174392d	0.8461	Bacteria	Firmicutes	Clostridia	Clostridiales	Lachnospiraceae	[Eubacterium] hallii group	uncultured bacterium	0	0	0	0	0	0	0	0	0	0	0	0	0	0	0	0	0	0	61	41
	2737d6211635ae87c89aff905ebf143b	0.9951	Bacteria	Bacteroidetes	Bacteroidia	Bacteroidales	Prevotellaceae	Prevotellaceae Ga6A1 group	_unidentified rumen bacterium RFN2	0	0	0	0	0	0	0	0	0	18	0	0	0	0	0	0	0	0	22	0
	274370e87fe7ac0075138ac11541e8fa	0.9942	Bacteria	Firmicutes	Clostridia	Clostridiales	Ruminococcaceae	Ruminococcus 1	NA	0	0	0	0	0	0	0	0	0	11	0	0	0	0	0	121	0	0	0	0
	2743bf7940b311e5cf77b3ed9f1250da	0.8358	Bacteria	Firmicutes	Clostridia	Clostridiales	Clostridiales vadinBB60 group	uncultured bacterium	uncultured bacterium	0	0	0	0	0	0	0	0	0	0	0	0	0	0	0	0	0	0	0	0
	27514f8771c7cf756d6cd7b121834b22	0.9073	Bacteria	Firmicutes	Clostridia	Clostridiales	Family XIII	Family XIII AD3011 group	uncultured bacterium	0	0	0	0	0	0	0	54	0	0	0	86	0	25	0	0	54	0	30	48
	2767efdc1c62bcf6a0f1d9d8c398a101	0.9820	Bacteria	Bacteroidetes	Bacteroidia	Bacteroidales	Bacteroidales RF16 group	uncultured bacterium	uncultured bacterium	0	0	0	0	0	0	0	0	29	0	0	0	13	0	0	0	0	0	0	0
	27752062bdec80612cf7001b8eca9ab2	0.9386	Bacteria	Spirochaetes	Spirochaetia	Spirochaetales	Spirochaetaceae	Treponema 2	uncultured bacterium	0	0	0	0	0	0	0	0	0	0	0	0	30	0	0	0	0	0	0	0
	2779ae9d4f01438d79a232d8eca8adc7	0.9993	Bacteria	Firmicutes	Clostridia	Clostridiales	Lachnospiraceae	NA	NA	0	0	0	0	0	0	0	0	0	0	0	0	0	0	0	0	0	0	0	0
	279fd12e88883caa4be86d07947ee571	0.9990	Bacteria	Bacteroidetes	Bacteroidia	Bacteroidales	Bacteroidales RF16 group	uncultured bacterium	uncultured bacterium	0	44	0	0	68	0	0	0	0	0	0	57	0	0	25	42	0	0	42	69
	27c0202aa2060a76a4937db3636c1cf2	0.9998	Bacteria	Bacteroidetes	Bacteroidia	Bacteroidales	Prevotellaceae	Prevotellaceae UCG-003	NA	0	0	0	0	0	0	0	0	0	0	0	0	0	0	0	0	0	0	0	49
	27cafb433d296baf7040a8a1d361056f	0.8963	Bacteria	Firmicutes	Clostridia	Clostridiales	Family XIII	Family XIII UCG-001	uncultured bacterium	0	0	0	0	0	9	0	0	0	0	0	0	0	0	0	0	0	0	0	0
	27f9530f5d152e67eb373dba8bccd963	0.8756	Bacteria	Firmicutes	Clostridia	Clostridiales	Christensenellaceae	Christensenellaceae R-7 group	NA	0	0	0	0	0	0	0	0	0	0	0	0	0	0	0	0	0	0	0	55
	28345d9e3d10673e5e15ee81ddcab9d6	0.9999	Bacteria	Firmicutes	Clostridia	Clostridiales	Lachnospiraceae	NA	NA	0	0	0	0	0	0	0	0	0	0	0	0	0	0	0	0	0	0	0	0
	283cb21a9f35c09847f81fbf162db392	0.9999	Bacteria	Firmicutes	Clostridia	Clostridiales	Lachnospiraceae	NA	NA	0	0	0	0	0	0	0	0	0	0	0	0	0	0	0	0	0	0	0	0
	284d03fe742d4df17b2760609cb556fd	0.9611	Bacteria	Firmicutes	Clostridia	Clostridiales	Christensenellaceae	Christensenellaceae R-7 group	NA	65	0	0	0	0	0	0	0	37	15	0	0	0	0	0	0	0	0	0	0
	2853c5937f59859a9eb7a9c209cbaa8c	0.9943	Bacteria	Bacteroidetes	Bacteroidia	Bacteroidales	Bacteroidales RF16 group	uncultured bacterium	uncultured bacterium	0	0	0	0	0	0	0	0	0	0	0	0	0	0	0	0	0	0	1	0
	2853e99350c627480193948fdf2e404d	0.9969	Bacteria	Firmicutes	Clostridia	Clostridiales	Ruminococcaceae	Ruminococcaceae UCG-010	NA	0	33	0	0	0	0	53	0	0	0	0	0	0	0	0	0	0	0	0	39
	286bcd14feb2c16aab7843c484ed01df	0.7003	Bacteria	Spirochaetes	Spirochaetia	Spirochaetales	Spirochaetaceae	Treponema 2	_Treponema pectinovorum	0	0	0	0	0	0	0	0	0	0	0	0	0	0	0	0	0	0	0	0
	28b9254417a1eaf1d22943a372e5891a	0.8953	Bacteria	Bacteroidetes	Bacteroidia	Bacteroidales	Prevotellaceae	Prevotellaceae UCG-001	_wallaby gut metagenome	0	0	0	0	0	0	0	39	0	0	0	0	0	0	0	0	0	0	17	56
	28c76003032d3331cdd7de3c55a43230	0.9224	Bacteria	Firmicutes	Clostridia	Clostridiales	Clostridiales vadinBB60 group	uncultured bacterium	uncultured bacterium	0	22	0	0	0	0	0	0	0	0	0	0	0	0	0	0	0	0	12	4
	28f257ca8aa3f6fb439b4501a48e52bf	0.9478	Bacteria	Firmicutes	Clostridia	Clostridiales	Lachnospiraceae	[Eubacterium] hallii group	uncultured bacterium	0	0	0	0	0	0	0	0	0	0	95	0	0	0	0	0	0	0	0	0
	28fe54ad3d670b77184724a86d19c007	0.9994	Bacteria	Bacteroidetes	Bacteroidia	Bacteroidales	Prevotellaceae	NA	NA	0	0	0	0	0	0	0	0	0	0	16	0	0	114	0	0	0	0	0	0
	2903c59d0a7d3820944f1bd64662846f	0.9998	Bacteria	Firmicutes	Clostridia	Clostridiales	Ruminococcaceae	Ruminococcaceae UCG-010	NA	0	0	0	0	0	0	0	0	0	0	0	38	0	0	0	0	0	0	46	0
	2907b6dfe249ab4174f6809439d80f19	1.0000	Bacteria	Firmicutes	Clostridia	Clostridiales	Lachnospiraceae	NA	NA	22	0	0	0	0	0	0	0	0	0	0	39	0	0	0	0	0	0	0	0
	29272fcc4f72b5edc59ffe36a693e396	0.9806	Bacteria	Bacteroidetes	Bacteroidia	Bacteroidales	p-251-o5	uncultured bacterium	uncultured bacterium	0	0	0	0	0	0	43	0	0	0	0	0	0	0	3	16	0	0	0	8
	293171a501ac0acb620cddfd2916b93a	0.9338	Bacteria	Firmicutes	Clostridia	Clostridiales	Family XIII	Family XIII UCG-001	uncultured bacterium	0	8	0	0	0	0	0	0	0	0	0	0	0	0	0	19	9	0	0	0
	293928d3ed9b358469f0801d3134d1c1	0.9628	Bacteria	Bacteroidetes	Bacteroidia	Bacteroidales	NA	NA	NA	0	0	0	0	0	0	0	0	44	0	0	0	392	0	0	0	0	81	0	0
	2939fc0e42ed29a2b5706817dbbdfb8f	0.9999	Bacteria	Bacteroidetes	Bacteroidia	Bacteroidales	Prevotellaceae	NA	NA	0	0	0	0	0	0	0	0	0	0	0	0	16	0	0	0	0	0	40	0
	2941e547b7da2531ed0decaafa667df7	0.9363	Bacteria	Spirochaetes	Spirochaetia	Spirochaetales	Spirochaetaceae	Treponema 2	uncultured bacterium	0	0	0	0	0	0	0	0	0	0	0	0	0	0	0	0	0	0	0	0
	2947590f3234e4a1a4c7835908be3ff6	0.9986	Bacteria	Bacteroidetes	Bacteroidia	Bacteroidales	Prevotellaceae	Alloprevotella	NA	0	0	0	0	0	0	0	0	0	0	66	0	0	0	0	143	0	0	0	0
	296d6ee46587642d9e54026153974205	0.9990	Bacteria	Spirochaetes	Spirochaetia	Spirochaetales	Spirochaetaceae	Treponema 2	NA	0	0	0	0	30	0	0	0	0	0	0	0	0	0	0	0	9	0	0	6
	2973fb3d9a8169c2970ba2f5218a4e07	0.7861	Bacteria	Firmicutes	Clostridia	Clostridiales	Ruminococcaceae	Ruminococcaceae UCG-010	uncultured bacterium	0	0	0	0	0	0	0	0	0	0	0	0	0	0	0	0	0	0	0	0
	2981b99d9d0eb8b32eb52aa6dadbf061	1.0000	Bacteria	Firmicutes	Clostridia	Clostridiales	Ruminococcaceae	Ruminococcaceae UCG-010	NA	28	0	0	0	0	0	0	0	0	0	14	0	0	0	0	0	0	0	0	23
	29bfd633a625d07d69cd9fa715e1b255	0.9823	Bacteria	Bacteroidetes	Bacteroidia	Bacteroidales	Bacteroidales RF16 group	uncultured bacterium	uncultured bacterium	0	0	0	0	0	0	26	0	0	0	0	21	0	24	0	34	0	0	0	16
	29e6a5c38abf1e105ec677c95aafabd0	1.0000	Bacteria	Firmicutes	Clostridia	Clostridiales	Lachnospiraceae	NA	NA	0	0	0	0	0	0	0	0	0	0	0	0	0	0	0	0	41	0	0	0
	29ed5d186ee5ffef45e3bce132592448	0.8991	Bacteria	Bacteroidetes	Bacteroidia	Bacteroidales	uncultured	uncultured bacterium	uncultured bacterium	0	0	0	0	13	0	4	0	0	0	0	0	0	0	0	0	0	0	0	0
	29ffddc91168696891f3cb9b60b58dd8	0.8815	Bacteria	Firmicutes	Clostridia	Clostridiales	Ruminococcaceae	Papillibacter	uncultured bacterium	0	0	0	0	0	31	0	0	0	0	49	69	0	0	0	116	0	64	0	41
	2a00b49be3fb8f973d8abf0e4a8228ad	0.9999	Bacteria	Spirochaetes	Spirochaetia	Spirochaetales	Spirochaetaceae	Treponema 2	NA	0	0	0	0	0	0	0	0	0	67	0	0	43	0	0	0	0	0	0	0
	2a02ee14548a98c766aebfa04ddc9805	0.8919	Bacteria	Bacteroidetes	Bacteroidia	Bacteroidales	Rikenellaceae	Rikenellaceae RC9 gut group	uncultured bacterium	0	0	0	0	0	0	0	0	0	0	0	15	0	0	0	44	0	0	0	0
	2a119e463ee426dd670f6596ddbae755	0.9991	Bacteria	Bacteroidetes	Bacteroidia	Bacteroidales	Rikenellaceae	Rikenellaceae RC9 gut group	NA	0	0	0	0	0	0	0	0	0	0	0	0	0	0	0	0	0	0	0	0
	2a4dee87ec247ef4260d856fbb4ead95	0.9998	Bacteria	Spirochaetes	Spirochaetia	Spirochaetales	Spirochaetaceae	Treponema 2	NA	0	36	0	0	0	0	0	12	12	0	0	29	23	66	0	0	61	0	0	7
	2a5ac7d905511a1895c78ac66858bb3a	0.8441	Bacteria	Firmicutes	Clostridia	Clostridiales	Ruminococcaceae	Ruminococcaceae UCG-002	uncultured bacterium	0	0	0	0	21	0	0	0	0	0	0	0	0	0	0	0	0	0	0	0
	2a6426193aca5d0b019983c066814dce	0.7275	Bacteria	Spirochaetes	Spirochaetia	Spirochaetales	Spirochaetaceae	Treponema 2	uncultured bacterium	0	0	0	0	0	0	0	0	0	0	0	0	0	0	0	34	0	0	0	0
	2a66691136c10fafedaf8aceea5fc098	0.9602	Bacteria	Firmicutes	Clostridia	Clostridiales	Christensenellaceae	Christensenellaceae R-7 group	NA	0	0	0	0	0	0	0	0	0	0	0	0	0	0	0	0	0	0	29	0
	2a85e947d34b2d93f90757932843a2bd	1.0000	Bacteria	Firmicutes	Clostridia	Clostridiales	Lachnospiraceae	NA	NA	0	0	0	0	21	11	0	0	0	0	0	0	0	0	0	48	0	0	15	0
	2a86fedfc6c60c2db9810badf2e7b0d7	0.8800	Bacteria	Bacteroidetes	Bacteroidia	Bacteroidales	Rikenellaceae	Rikenellaceae RC9 gut group	uncultured bacterium	31	0	0	0	25	0	0	0	0	0	0	0	17	0	0	0	0	0	0	28
	2aa1ec909049232c37396868e42e6e21	0.8218	Bacteria	Bacteroidetes	Bacteroidia	Bacteroidales	Rikenellaceae	Rikenellaceae RC9 gut group	uncultured bacterium	35	0	0	0	0	0	0	0	0	0	0	0	0	0	0	0	0	25	0	0
	2ab9199fd37738bff048ff49f8815af4	0.9999	Bacteria	Spirochaetes	Spirochaetia	Spirochaetales	Spirochaetaceae	Treponema 2	NA	0	0	0	0	0	0	0	0	0	0	17	0	24	53	0	0	0	0	331	0
	2ac40deecbede1ae79a6913d07d6e990	0.8838	Bacteria	Firmicutes	Clostridia	Clostridiales	Ruminococcaceae	uncultured	NA	0	0	0	0	0	0	0	0	0	0	0	0	0	0	0	0	0	0	0	0
	2ac592cc8ec07c7008dfab2f6342f9cc	0.9334	Bacteria	Firmicutes	Negativicutes	Selenomonadales	Veillonellaceae	Anaerovibrio	uncultured bacterium	0	0	0	0	0	0	0	0	0	0	0	0	0	0	0	0	0	0	13	0
	2ac8c29677bf80b93618dadb488fce9d	0.9999	Bacteria	Bacteroidetes	Bacteroidia	Bacteroidales	Prevotellaceae	Prevotellaceae UCG-003	NA	0	0	0	0	0	0	0	0	0	0	47	15	0	0	0	0	0	0	18	0
	2ae741cf7ab58cbb8624e0ae6abdf88d	0.8011	Bacteria	Firmicutes	Clostridia	Clostridiales	Lachnospiraceae	[Eubacterium] ruminantium group	uncultured bacterium	0	0	21	0	0	0	0	0	0	0	0	0	0	0	0	0	0	0	0	0
	2ae8f269eaecb8877533e3cf93e75690	0.9865	Bacteria	Firmicutes	Clostridia	Clostridiales	Ruminococcaceae	NA	NA	0	0	0	0	0	0	0	0	0	0	0	0	0	0	0	0	0	0	0	0
	2afb9ade688ac8f55409065415146723	0.9903	Bacteria	Bacteroidetes	Bacteroidia	Bacteroidales	Rikenellaceae	Rikenellaceae RC9 gut group	NA	0	0	0	0	0	0	0	32	0	0	0	0	0	0	0	0	0	0	0	0
	2afc9c91c580270d21ba97a135dd62e2	0.7537	Bacteria	Bacteroidetes	Bacteroidia	Bacteroidales	Prevotellaceae	Prevotellaceae UCG-003	uncultured Prevotellaceae bacterium	0	0	0	0	0	0	0	1	0	0	0	0	0	0	0	0	0	0	0	1
	2b05ce5fd1f60b392072b8796b917e2e	0.9976	Bacteria	Firmicutes	Clostridia	Clostridiales	NA	NA	NA	0	0	0	0	0	0	0	0	0	0	0	0	0	0	0	0	0	0	0	0
	2b0f6b7889527952da9c8b138203d917	0.9971	Bacteria	Bacteroidetes	Bacteroidia	Bacteroidales	p-251-o5	uncultured bacterium	uncultured bacterium	0	0	0	0	0	0	0	0	0	0	0	0	0	0	0	6	0	0	0	0
	2b137080eaba13cba072a5301ec4ef2f	0.9948	Bacteria	Bacteroidetes	Bacteroidia	Bacteroidales	Bacteroidales RF16 group	uncultured bacterium	uncultured bacterium	0	0	0	0	0	0	0	0	78	0	0	0	0	0	0	0	0	27	0	21
	2b3ff32d03b8eca92e3061131d1354b4	0.9996	Bacteria	Bacteroidetes	Bacteroidia	Bacteroidales	Prevotellaceae	Prevotellaceae UCG-003	NA	13	0	0	0	0	0	0	0	0	0	0	11	6	0	0	10	0	0	0	25
	2b6ca8dfa0d0e2ea8673577b1655a05d	0.8313	Bacteria	Tenericutes	Mollicutes	Anaeroplasmatales	Anaeroplasmataceae	Anaeroplasma	uncultured rumen bacterium	0	0	0	0	0	0	16	0	0	0	0	0	19	0	0	0	13	0	0	0
	2b7c4d32ee3358ef7412938bf65053ff	0.9112	Bacteria	Firmicutes	Clostridia	Clostridiales	Ruminococcaceae	Ruminococcus 1	_bacterium XPD3003	0	0	0	0	0	0	0	0	0	0	0	0	0	0	0	0	35	0	0	0
	2b8b54234f58e4aa26a35e5a9b5336fd	0.9999	Bacteria	Actinobacteria	Coriobacteriia	Coriobacteriales	NA	NA	NA	0	0	0	0	0	0	0	0	0	0	0	0	0	0	0	0	0	0	0	0
	2bce8182851cd80c60a7fa548e470b61	0.9869	Bacteria	Bacteroidetes	Bacteroidia	Bacteroidales	NA	NA	NA	0	26	0	0	0	0	0	0	0	0	0	0	0	0	0	0	0	0	0	0
	2bd02b4e7e0e382c5b122a3960611e9a	0.9990	Bacteria	Firmicutes	Clostridia	Clostridiales	Ruminococcaceae	Ruminococcaceae NK4A214 group	NA	29	0	0	0	0	0	0	0	0	0	0	11	14	0	0	0	0	0	0	0
	2bd1b5ce8841dc057af05056ef78639a	0.9250	Bacteria	Bacteroidetes	Bacteroidia	Bacteroidales	F082	uncultured bacterium	uncultured bacterium	0	0	0	0	72	0	0	0	0	0	0	0	0	0	8	0	0	0	0	0
	2bd2a4fca37e66332fa72bea1a598176	0.9921	Bacteria	Bacteroidetes	Bacteroidia	Bacteroidales	Prevotellaceae	Prevotellaceae UCG-004	NA	0	0	41	0	0	0	0	25	0	0	0	0	0	0	0	0	0	35	0	0
	2bff0d0ccfc67007ae53046292649087	0.9998	Bacteria	Firmicutes	Clostridia	Clostridiales	Ruminococcaceae	Ruminococcaceae NK4A214 group	NA	0	0	0	0	0	0	0	0	0	0	0	0	31	0	0	0	0	0	0	37
	2c0865c8ccaba2d9344345deedf3d29f	1.0000	Bacteria	Firmicutes	Clostridia	Clostridiales	Lachnospiraceae	NA	NA	48	0	0	0	28	0	34	0	67	0	0	0	86	89	0	42	0	0	0	110
	2c0b30eb7c355d9ee1b7f8d25185e615	0.8930	Bacteria	Firmicutes	Clostridia	Clostridiales	Christensenellaceae	Christensenellaceae R-7 group	NA	37	0	0	0	0	45	0	0	0	0	0	67	56	0	0	51	0	0	34	0
	2c178bddda6d6263baf2c16b22d9afbb	0.8631	Bacteria	Firmicutes	Negativicutes	Selenomonadales	Veillonellaceae	Anaerovibrio	uncultured bacterium	0	0	0	0	0	0	0	0	0	0	0	31	0	0	0	0	0	24	38	0
	2c342ee18464cc31411136e172258f17	0.8027	Bacteria	Firmicutes	Clostridia	Clostridiales	Ruminococcaceae	Ruminococcaceae UCG-010	uncultured bacterium	0	0	0	0	0	0	0	0	0	0	26	0	0	0	0	0	0	87	0	0
	2c429e8396b72a5e9b6ebbb7b97fbfd4	0.9710	Bacteria	Firmicutes	Clostridia	Clostridiales	Ruminococcaceae	Ruminococcaceae NK4A214 group	NA	0	0	0	0	0	0	0	0	0	0	0	0	0	0	0	25	0	0	70	0
	2c525b95e98e23ab74b05102dde507d9	0.9996	Bacteria	Bacteroidetes	Bacteroidia	Bacteroidales	Prevotellaceae	Prevotellaceae UCG-003	NA	57	0	0	30	31	45	0	0	0	0	60	114	0	0	0	0	0	0	0	40
	2c542b4b88aa7a54dc45ce5157b25bd6	0.9999	Bacteria	Firmicutes	Clostridia	Clostridiales	Lachnospiraceae	NA	NA	0	0	0	0	30	0	0	0	0	19	0	0	0	53	0	0	0	46	24	0
	2c72fb13d91757a7445ef26fb6474339	0.9992	Bacteria	Proteobacteria	Gammaproteobacteria	Aeromonadales	Succinivibrionaceae	Ruminobacter	NA	4	0	0	0	0	0	0	0	0	0	0	0	0	0	0	0	0	0	27	0
	2c78e4bdeab4c2db5c068992b399c22e	0.8008	Bacteria	Bacteroidetes	Bacteroidia	Bacteroidales	Rikenellaceae	Rikenellaceae RC9 gut group	uncultured bacterium	0	0	0	0	26	0	0	0	0	0	0	0	0	0	0	56	0	0	0	0
	2c9087123b812607a21240ceeed7add3	0.8527	Bacteria	Firmicutes	Clostridia	Clostridiales	Ruminococcaceae	Papillibacter	uncultured bacterium	0	39	0	0	68	0	0	30	39	9	0	82	49	0	11	0	46	0	75	0
	2ca7b4544eca85493566fe680c3e4399	0.7899	Bacteria	Firmicutes	Clostridia	Clostridiales	Ruminococcaceae	Ruminococcaceae NK4A214 group	uncultured bacterium	0	0	0	0	0	0	0	0	0	0	0	0	0	0	0	0	0	0	0	0
	2cbddd2774e6e2ca67253f88e1b738eb	0.9999	Bacteria	Firmicutes	Clostridia	Clostridiales	Ruminococcaceae	Ruminococcaceae NK4A214 group	NA	0	0	0	0	0	0	0	0	0	0	0	0	0	0	0	0	53	0	0	30
	2ccf31785765445156cee9e1881e845d	1.0000	Bacteria	Firmicutes	Clostridia	Clostridiales	Lachnospiraceae	NA	NA	0	0	0	0	0	0	0	0	0	0	0	0	0	27	0	54	0	0	0	0
	2cd5fb76c373b1be7789c1278a7ed193	0.9930	Bacteria	Bacteroidetes	Bacteroidia	Bacteroidales	Bacteroidales UCG-001	uncultured bacterium	uncultured bacterium	0	0	10	0	0	0	0	0	0	0	45	0	0	0	0	0	51	12	0	0
	2d25288de69a5bda11501143728c268a	0.9969	Bacteria	Bacteroidetes	Bacteroidia	Bacteroidales	Rikenellaceae	Rikenellaceae RC9 gut group	NA	0	0	0	0	0	0	0	0	0	0	0	0	0	0	0	0	0	0	0	0
	2d6d2bb2363bbbf3aeb6159ce282e7e6	0.7924	Bacteria	Bacteroidetes	Bacteroidia	Bacteroidales	Rikenellaceae	Rikenellaceae RC9 gut group	uncultured bacterium	0	0	0	0	0	0	0	0	40	39	0	0	0	0	0	0	0	0	0	0
	2d73f4cb1a0f81ea18a3609b4891b75a	0.9999	Bacteria	Spirochaetes	Spirochaetia	Spirochaetales	Spirochaetaceae	Treponema 2	NA	0	0	0	0	0	0	0	0	0	0	0	0	0	0	0	0	0	0	0	0
	2d8b1fe727600e3bf9b6d86d894c060b	0.9956	Bacteria	Spirochaetes	Spirochaetia	Spirochaetales	Spirochaetaceae	Treponema 2	NA	0	0	0	0	0	0	70	0	0	0	0	0	0	41	0	0	28	0	0	0
	2dbbe4a3648282c7ba9d2af59f630b6e	0.9996	Bacteria	Firmicutes	Clostridia	Clostridiales	Ruminococcaceae	Ruminococcaceae NK4A214 group	NA	0	0	0	0	0	0	0	0	0	0	0	0	0	0	0	0	18	15	0	0
	2dbd59af410d529d9bc30769a554b031	0.9984	Bacteria	Bacteroidetes	Bacteroidia	Bacteroidales	Prevotellaceae	NA	NA	75	0	0	0	0	69	0	0	0	0	113	0	0	0	23	0	227	0	0	97
	2e028bbbd7923d263d595051db4c32ac	0.9774	Bacteria	Bacteroidetes	Bacteroidia	Bacteroidales	F082	uncultured bacterium	uncultured bacterium	0	0	0	0	0	0	0	0	0	0	0	0	0	0	0	0	0	0	0	0
	2e06fa018468f631c349c431d63e07e7	0.8160	Bacteria	Bacteroidetes	Bacteroidia	Bacteroidales	Prevotellaceae	Prevotella 1	uncultured Prevotellaceae bacterium	0	0	0	0	0	0	0	0	43	0	0	0	0	18	0	0	0	0	0	0
	2e0b58bf56403c5d004361be6af856f8	0.9810	Bacteria	Firmicutes	Clostridia	Clostridiales	Lachnospiraceae	Lachnospiraceae XPB1014 group	NA	65	0	0	0	0	31	0	0	0	0	0	0	74	0	0	48	40	0	0	125
	2e277616db6759f98518291d8cb1534d	1.0000	Bacteria	Firmicutes	Clostridia	Clostridiales	Lachnospiraceae	NA	NA	0	0	0	0	0	0	0	0	0	0	0	0	0	0	0	0	0	0	0	0
	2e33f6877c3d9f35b0e8dab40575e873	0.7637	Bacteria	Firmicutes	Clostridia	Clostridiales	Ruminococcaceae	Ruminococcaceae NK4A214 group	NA	0	0	0	0	0	0	0	0	0	0	0	0	0	31	0	0	0	0	0	0
	2e659268daad8fb34679a8ec3b4c0198	0.9906	Bacteria	Bacteroidetes	Bacteroidia	Bacteroidales	Bacteroidales RF16 group	uncultured bacterium	uncultured bacterium	0	0	0	0	0	0	0	0	0	0	0	0	0	0	0	0	0	0	0	31
	2e7e1dac7380d4fb75696b349cd35f03	0.9474	Bacteria	Bacteroidetes	Bacteroidia	Bacteroidales	Prevotellaceae	Prevotellaceae UCG-004	uncultured bacterium	0	0	0	0	19	0	49	0	0	0	0	0	0	0	0	0	0	0	0	0
	2e81b0d2f76a2c72ec0dba4a31e6edba	0.9264	Bacteria	Firmicutes	Clostridia	Clostridiales	Lachnospiraceae	[Eubacterium] hallii group	uncultured bacterium	0	0	0	0	0	0	0	18	0	0	0	40	41	0	0	0	0	0	0	0
	2e902c23836cb464e900a5dbe05a6581	0.9120	Bacteria	Firmicutes	Clostridia	Clostridiales	Ruminococcaceae	Ruminococcus 1	_bacterium XPD3003	16	0	0	0	0	0	0	0	0	0	0	0	0	0	0	0	51	0	0	0
	2e917c84a0151cd25c2d3adf0665d44d	0.9991	Bacteria	Bacteroidetes	Bacteroidia	Bacteroidales	Rikenellaceae	Rikenellaceae RC9 gut group	NA	0	16	0	0	0	16	0	0	0	0	0	0	0	0	0	0	0	0	0	0
	2e9f9a26e511317e7b5576b237e6b1a9	0.7920	Bacteria	Bacteroidetes	Bacteroidia	Bacteroidales	Prevotellaceae	Alloprevotella	uncultured bacterium	18	0	0	0	0	0	0	0	0	0	0	0	0	0	0	108	0	0	74	0
	2ea1249f8900ab30a4c1f1eeafc9de43	0.7967	Bacteria	Firmicutes	Clostridia	Clostridiales	Family XIII	uncultured	uncultured bacterium	0	0	0	0	0	21	0	0	0	0	0	0	0	13	0	0	41	0	0	54
	2ec625b5a8146030ef9632f68a0e9068	0.9675	Bacteria	Firmicutes	Clostridia	Clostridiales	Ruminococcaceae	NA	NA	0	0	0	0	0	0	7	0	0	0	0	0	0	0	0	0	0	0	0	0
	2ed2fd5faebbb5464692c0da6e2aa698	0.7744	Bacteria	Bacteroidetes	Bacteroidia	Bacteroidales	F082	uncultured bacterium	uncultured bacterium	0	0	0	0	0	0	0	0	58	0	0	0	0	0	0	0	0	0	46	0
	2ee8196c44b852be3db002d9ffad5823	1.0000	Bacteria	Firmicutes	Clostridia	Clostridiales	Family XIII	Family XIII UCG-001	NA	0	0	0	0	0	0	0	0	0	0	0	0	0	0	0	14	0	0	0	0
	2f01d59fbb2e3dbe1271374787a3e2e9	0.7774	Bacteria	Spirochaetes	Spirochaetia	Spirochaetales	Spirochaetaceae	Treponema 2	uncultured bacterium	0	0	0	0	0	0	8	0	0	0	0	0	0	0	0	2	0	0	0	3
	2f1d39c509897a4bdf095c2f4a0fc693	0.9653	Bacteria	Firmicutes	Clostridia	Clostridiales	Ruminococcaceae	Ruminococcaceae NK4A214 group	NA	0	0	0	0	0	0	0	0	0	0	0	0	0	0	0	0	0	28	0	0
	2f24fb8bbe1272e675401642862a8212	0.9897	Bacteria	Bacteroidetes	Bacteroidia	Bacteroidales	Bacteroidales RF16 group	uncultured bacterium	uncultured bacterium	0	0	0	0	0	0	9	0	0	0	0	0	0	0	0	0	0	0	42	0
	2f3af0a78f587b27581600055d25fc0c	0.8479	Bacteria	Tenericutes	Mollicutes	Anaeroplasmatales	Anaeroplasmataceae	Anaeroplasma	uncultured rumen bacterium	0	0	0	0	0	0	0	0	0	0	0	0	0	0	0	0	0	0	0	0
	2f5757375b5d931378f328e9ee56fe07	0.7309	Bacteria	Planctomycetes	vadinHA49	uncultured Planctomycetaceae bacterium	uncultured Planctomycetaceae bacterium	uncultured Planctomycetaceae bacterium	uncultured Planctomycetaceae bacterium	0	0	0	0	0	0	0	0	0	0	0	0	0	0	0	4	0	0	0	0
	2f637c2141dc76659f1ce981789dc704	0.7011	Bacteria	Bacteroidetes	Bacteroidia	Bacteroidales	F082	uncultured bacterium	uncultured bacterium	0	0	0	0	0	0	0	0	0	0	0	0	0	0	0	0	37	0	0	0
	2f6d71f028d9abf78d0cb7cdfd350fdc	0.9961	Bacteria	Firmicutes	Clostridia	Clostridiales	Ruminococcaceae	Ruminococcaceae UCG-013	NA	0	0	0	0	0	0	0	0	0	0	0	0	0	0	0	0	0	0	0	0
	2f9197683c4e2225931c59099e689652	0.9516	Bacteria	Firmicutes	Clostridia	Clostridiales	Christensenellaceae	Christensenellaceae R-7 group	NA	0	0	0	0	0	0	0	44	0	0	0	0	0	0	0	0	0	0	0	0
	2f9a746a18238cf7cf18885ed94c5233	0.7802	Bacteria	Firmicutes	Clostridia	Clostridiales	Ruminococcaceae	Ruminococcaceae UCG-013	uncultured bacterium	0	0	17	0	0	0	0	0	0	0	0	0	0	0	0	0	0	0	21	0
	2f9e8fe77351243b18ce6b37a0c73f5e	0.9999	Bacteria	Bacteroidetes	Bacteroidia	Bacteroidales	F082	NA	NA	0	0	0	0	0	0	0	15	0	0	0	0	0	0	0	0	0	0	0	0
	2fa55beef1dfc8ea5bd34990684a27b4	1.0000	Bacteria	Firmicutes	Clostridia	Clostridiales	Lachnospiraceae	NA	NA	0	0	0	0	0	0	0	0	0	0	0	0	77	26	0	0	0	18	0	0
	2fa860b5d193f226d71afae25e7ea4cc	0.9722	Bacteria	Bacteroidetes	Bacteroidia	Bacteroidales	p-251-o5	uncultured bacterium	uncultured bacterium	0	0	0	0	0	0	0	0	0	49	0	0	0	0	0	0	0	0	0	34
	2fc4071ff58ec84c98ecdce15661c174	0.8432	Bacteria	Bacteroidetes	Bacteroidia	Bacteroidales	Rikenellaceae	Rikenellaceae RC9 gut group	uncultured bacterium	0	0	0	0	0	26	0	0	28	0	52	70	0	20	0	367	67	0	0	0
	301503a649ae777a54076315320cdb30	0.9999	Bacteria	Firmicutes	Clostridia	Clostridiales	Lachnospiraceae	NA	NA	0	0	0	0	0	0	18	31	0	0	0	0	0	33	0	0	0	0	0	61
	3038dddb9713d4334926f82a0a04fc01	0.8357	Bacteria	Firmicutes	Clostridia	Clostridiales	Ruminococcaceae	Ruminococcaceae UCG-010	uncultured bacterium	44	0	30	0	0	0	0	53	0	0	0	0	50	25	0	0	0	0	54	70
	303aebeb2a6df29275f645e711e15f98	0.8281	Bacteria	Firmicutes	Clostridia	Clostridiales	Ruminococcaceae	[Eubacterium] coprostanoligenes group	NA	0	0	0	0	0	0	0	0	0	0	0	0	0	0	0	10	0	0	0	0
	304035a918d3a6f7a8cbfd465b830333	0.7454	Bacteria	Firmicutes	Clostridia	Clostridiales	Ruminococcaceae	Ruminococcaceae UCG-010	uncultured bacterium	0	0	0	0	0	0	0	0	0	0	0	0	0	0	0	0	0	0	15	0
	307d4bf303378cfd71e35df0d6b4bd9c	0.9747	Bacteria	Firmicutes	Clostridia	Clostridiales	Ruminococcaceae	NA	NA	0	0	0	0	0	0	0	0	0	0	0	0	0	0	0	0	0	0	0	0
	3085b457d0cb03058796a941b003862f	0.9999	Bacteria	Spirochaetes	Spirochaetia	Spirochaetales	Spirochaetaceae	Treponema 2	NA	0	0	0	0	0	12	0	0	0	0	0	0	0	0	0	0	0	0	0	0
	30867f9d204a37e25dc256e2e6f36f1a	0.8782	Bacteria	Spirochaetes	Spirochaetia	Spirochaetales	Spirochaetaceae	Treponema 2	uncultured bacterium	16	0	0	0	0	0	0	0	0	0	0	0	0	0	0	0	0	0	0	0
	309148691b590e4fc204b2b7cc9685ba	0.9984	Bacteria	Bacteroidetes	Bacteroidia	Bacteroidales	NA	NA	NA	0	0	0	0	0	0	0	0	29	0	0	0	0	0	0	90	0	0	0	0
	30a8ff29d6e57be5d5fd07d9230cd989	0.7584	Bacteria	Firmicutes	Clostridia	Clostridiales	Family XIII	Family XIII AD3011 group	NA	0	0	0	0	0	0	0	38	0	0	0	28	0	40	0	13	0	13	0	21
	30e424e814db3bd537572c1bdf4fb190	0.9995	Bacteria	Firmicutes	Clostridia	Clostridiales	Ruminococcaceae	Ruminococcaceae NK4A214 group	NA	0	0	0	0	0	0	0	0	0	0	0	0	0	0	0	0	0	17	0	0
	310327869b15b77d469b16ca115f77ab	1.0000	Bacteria	Fibrobacteres	Fibrobacteria	Fibrobacterales	Fibrobacteraceae	Fibrobacter	NA	0	0	0	0	0	0	0	0	0	47	41	80	0	0	0	83	106	0	0	0
	310c818ccd9f0e5a7b2a71a31a40ef8d	0.9581	Bacteria	Bacteroidetes	Bacteroidia	Bacteroidales	F082	uncultured bacterium	uncultured bacterium	0	0	0	0	0	0	0	0	0	0	0	0	0	0	0	32	0	0	0	0
	310ecb1b97cfcfbc4cb72e579ee409b0	0.7550	Bacteria	Bacteroidetes	Bacteroidia	Bacteroidales	Prevotellaceae	Prevotellaceae UCG-004	uncultured rumen bacterium 4C0d-8	0	0	0	0	0	0	0	22	0	0	0	0	0	0	0	0	0	0	0	0
	31187660df76ab843d0a6eb178074e50	1.0000	Bacteria	Firmicutes	Clostridia	Clostridiales	Lachnospiraceae	NA	NA	0	0	0	0	0	0	0	0	0	0	0	0	0	0	0	0	0	0	0	0
	312692338c957caac829b3e6025c4a45	0.9992	Bacteria	Bacteroidetes	Bacteroidia	Bacteroidales	Rikenellaceae	Rikenellaceae RC9 gut group	NA	0	0	0	0	0	0	0	0	0	0	0	0	0	0	0	0	0	0	0	6
	3130f3d08a93df739e36189f0d11700f	1.0000	Bacteria	Actinobacteria	Coriobacteriia	Coriobacteriales	Coriobacteriales Incertae Sedis	Phoenicibacter	uncultured bacterium	0	0	0	0	0	0	0	0	0	0	0	0	0	0	0	64	0	0	0	0
	313b4dae1e0be427bf0192818e19f776	0.9999	Bacteria	Firmicutes	Clostridia	Clostridiales	Lachnospiraceae	NA	NA	0	0	0	0	0	0	0	0	0	0	0	0	0	0	0	0	0	0	0	9
	314b17552d02570b6f23cdf9aed48229	0.9983	Bacteria	Firmicutes	Clostridia	Clostridiales	Ruminococcaceae	Saccharofermentans	NA	0	0	0	0	0	0	0	0	0	0	31	0	0	40	0	0	0	0	64	0
	3153c1bdad83cf114f801272445d69e8	0.9999	Bacteria	Bacteroidetes	Bacteroidia	Bacteroidales	Prevotellaceae	NA	NA	0	0	0	0	0	27	0	0	0	0	0	0	0	0	0	0	0	0	0	0
	317f3a92ef00f29e684b805f94f44a3e	0.9999	Bacteria	Firmicutes	Clostridia	Clostridiales	Lachnospiraceae	NA	NA	0	0	0	0	0	0	0	0	0	0	0	0	0	0	0	0	0	0	0	0
	31834519e2040e0878d7b8e436997f56	0.8113	Bacteria	Firmicutes	Clostridia	Clostridiales	Ruminococcaceae	Saccharofermentans	uncultured bacterium	0	0	0	0	0	0	0	0	0	0	0	10	0	0	0	0	25	0	0	0
	319764178b81821d497cfd7669abd0eb	0.9214	Bacteria	Bacteroidetes	Bacteroidia	Bacteroidales	Bacteroidales RF16 group	uncultured bacterium	uncultured bacterium	0	0	0	0	4	2	0	0	0	0	0	0	0	0	0	0	0	0	0	0
	319a2fe30788d30a5720de4d242dc5dd	0.9991	Bacteria	Bacteroidetes	Bacteroidia	Bacteroidales	Bacteroidales RF16 group	uncultured bacterium	uncultured bacterium	23	0	0	0	44	0	0	0	0	0	0	0	0	0	0	0	0	0	0	26
	31a976a3d165fde53f657fe2bfc07df8	0.9995	Bacteria	Bacteroidetes	Bacteroidia	Bacteroidales	Rikenellaceae	Rikenellaceae RC9 gut group	NA	0	0	0	0	11	0	0	0	0	0	0	0	0	0	0	0	0	0	23	0
	31b2d8ca987a6d6c7c414f27fe8d31c3	0.9553	Bacteria	Bacteroidetes	Bacteroidia	Bacteroidales	p-251-o5	uncultured bacterium	uncultured bacterium	0	0	0	0	0	0	0	0	0	22	0	0	0	0	0	0	0	0	0	0
	31b8c4adef60177e06e320ae093de2d0	0.9442	Bacteria	Bacteroidetes	Bacteroidia	Bacteroidales	Bacteroidales RF16 group	uncultured bacterium	uncultured bacterium	0	0	0	0	134	28	0	0	15	0	0	33	0	0	0	59	0	0	0	0
	31d67a9447694681702c7ad9b490f0d2	0.9989	Bacteria	Bacteroidetes	Bacteroidia	Bacteroidales	Rikenellaceae	Rikenellaceae RC9 gut group	NA	0	0	0	0	0	0	0	0	0	0	0	0	0	0	0	0	0	0	0	0
	31ea0ceb55d5370bc8475148c2aec98b	0.9997	Bacteria	Bacteroidetes	Bacteroidia	Bacteroidales	Prevotellaceae	Prevotellaceae UCG-003	NA	0	0	0	0	0	0	0	0	0	0	49	0	0	0	0	0	10	0	0	0
	321cc0158fb9158916c0bdee6b2c86c6	0.9946	Bacteria	Bacteroidetes	Bacteroidia	Bacteroidales	Bacteroidales UCG-001	uncultured bacterium	uncultured bacterium	0	0	0	0	0	0	0	0	0	0	0	0	0	0	0	42	0	0	0	0
	3225ff40f9bd10702a4b54e14c6ac801	1.0000	Bacteria	Firmicutes	Clostridia	Clostridiales	Lachnospiraceae	NA	NA	0	0	0	0	0	0	0	0	0	0	0	0	0	0	0	0	0	0	0	0
	322716379862c41b3bc59ba987d23fae	0.8605	Bacteria	Bacteroidetes	Bacteroidia	Bacteroidales	Prevotellaceae	Prevotellaceae UCG-004	uncultured bacterium	0	0	0	0	0	0	0	0	0	0	0	0	0	25	0	0	0	0	0	0
	3231e2b0e7e703463be4b7cf224c3488	0.9422	Bacteria	Firmicutes	Clostridia	Clostridiales	Ruminococcaceae	Ruminococcaceae UCG-002	uncultured bacterium	0	0	0	0	0	0	0	0	27	0	0	0	0	0	0	0	0	0	0	0
	323ab8228e87726fa3a3543110b112bd	0.9487	Bacteria	Spirochaetes	Spirochaetia	Spirochaetales	Spirochaetaceae	Treponema 2	uncultured bacterium	0	0	0	0	0	0	0	3	0	0	0	0	0	0	14	27	0	0	0	0
	3271feaf384cd37c8146ee5cdc9af390	0.7002	Bacteria	Bacteroidetes	Bacteroidia	Bacteroidales	Prevotellaceae	Prevotellaceae UCG-003	uncultured bacterium	0	0	0	0	0	0	0	0	0	0	0	0	0	0	0	0	0	0	13	0
	3278b28a8a3da797510bbac92cf2ccd3	0.7645	Bacteria	Spirochaetes	Spirochaetia	Spirochaetales	Spirochaetaceae	Treponema 2	uncultured bacterium	0	0	0	14	8	0	0	16	17	6	0	0	14	34	0	0	0	0	0	82
	32856307f35c1a0bc0b90feb718be5ea	0.8471	Bacteria	Firmicutes	Clostridia	Clostridiales	Lachnospiraceae	[Eubacterium] hallii group	uncultured bacterium	0	0	0	0	0	0	0	0	0	0	0	0	0	0	0	0	0	0	0	0
	329d5a888c52066480b83397e80f2c12	0.7323	Bacteria	Bacteroidetes	Bacteroidia	Bacteroidales	F082	uncultured bacterium	uncultured bacterium	60	0	0	0	0	0	43	0	0	0	0	0	0	0	0	0	97	0	16	0
	32a0e611b6cbbed03653df7f5213dc19	0.9298	Bacteria	Bacteroidetes	Bacteroidia	Bacteroidales	Prevotellaceae	Prevotella 1	uncultured Prevotellaceae bacterium	47	0	0	0	0	0	48	48	0	0	59	33	45	0	0	0	45	78	268	0
	32a4fc7304fc62b9eb9f17571a758899	0.8249	Bacteria	Firmicutes	Clostridia	Clostridiales	Lachnospiraceae	Oribacterium	uncultured bacterium	30	0	0	0	0	0	0	0	0	0	0	0	0	0	0	0	0	0	0	0
	32a74f1d961cb4ce533b427e73455f4b	0.7238	Bacteria	Spirochaetes	Spirochaetia	Spirochaetales	Spirochaetaceae	Treponema 2	uncultured bacterium	0	0	0	0	0	0	0	0	0	0	0	0	0	0	0	0	0	0	8	0
	32a7ac4ab7f8f3a0771b321fbb650af9	0.9998	Bacteria	Firmicutes	Bacilli	Lactobacillales	Streptococcaceae	Lactococcus	NA	9	0	0	0	0	0	0	0	0	0	0	6	0	0	0	0	0	0	0	0
	32b7e0f9d56804817bcf188968f44df8	0.9962	Bacteria	Spirochaetes	Spirochaetia	Spirochaetales	Spirochaetaceae	Treponema 2	NA	0	0	0	0	0	0	0	0	0	0	0	0	0	0	0	31	0	0	204	0
	32c46f16bfada55d5247554372a586e7	0.9742	Bacteria	Bacteroidetes	Bacteroidia	Bacteroidales	p-251-o5	uncultured bacterium	uncultured bacterium	0	0	0	0	0	0	0	0	0	0	0	33	0	88	0	10	0	0	0	11
	32d05e1d4e3a4861f9d23c04a27c5f8c	0.7238	Bacteria	Bacteroidetes	Bacteroidia	Bacteroidales	F082	uncultured bacterium	uncultured bacterium	0	0	0	0	0	0	0	0	0	0	0	0	75	0	0	0	0	0	575	0
	32e4a4ebfd4df0d089eb8dff40c8c92f	0.7946	Bacteria	Firmicutes	Clostridia	Clostridiales	Christensenellaceae	Christensenellaceae R-7 group	NA	0	0	0	0	25	0	0	0	0	0	0	0	19	0	0	24	0	0	0	15
	3332328ab3f4cbf082a910711fd665fe	0.9331	Bacteria	Firmicutes	Erysipelotrichia	Erysipelotrichales	Erysipelotrichaceae	Erysipelotrichaceae UCG-004	uncultured bacterium	0	0	0	0	0	0	0	0	0	0	0	0	0	0	0	0	5	0	8	0
	33360d130dd9461fd4684e184cf4e4b4	0.7053	Bacteria	Bacteroidetes	Bacteroidia	Bacteroidales	Rikenellaceae	Rikenellaceae RC9 gut group	uncultured bacterium	0	0	0	0	0	0	0	0	0	0	0	0	0	0	0	0	0	0	0	0
	334248ed7ba20ff36ba8a94ddf852ef0	0.9546	Bacteria	Firmicutes	Clostridia	Clostridiales	Lachnospiraceae	FD2005	uncultured bacterium	0	0	0	0	0	0	0	0	0	0	0	0	0	0	0	25	0	0	0	0
	33430e023b592ac902f02a649a4bdfde	0.7087	Bacteria	Firmicutes	Clostridia	Clostridiales	Lachnospiraceae	Lachnospiraceae AC2044 group	NA	0	0	0	0	0	0	0	0	0	0	0	24	0	0	0	0	0	51	0	0
	334488bb4e9e3a1496eec1aaa2bbd243	1.0000	Bacteria	Fibrobacteres	Fibrobacteria	Fibrobacterales	Fibrobacteraceae	Fibrobacter	NA	177	60	66	0	51	160	112	84	0	0	149	51	263	430	0	0	136	0	0	326
	3346a1600de607f6561cafea91e77266	0.8351	Bacteria	Bacteroidetes	Bacteroidia	Bacteroidales	Prevotellaceae	Prevotella 1	NA	0	0	0	0	0	0	0	0	0	0	0	13	0	70	11	0	0	22	0	0
	334adb27924d0c8538f6ce2db32d2858	0.9999	Bacteria	Firmicutes	Clostridia	Clostridiales	Ruminococcaceae	Ruminococcaceae NK4A214 group	NA	0	0	0	0	48	0	0	0	76	67	111	74	89	0	60	52	97	50	64	97
	335a7af10da3e4d7df65e9e2bfeeafa7	0.9263	Bacteria	Firmicutes	Clostridia	Clostridiales	Christensenellaceae	Christensenellaceae R-7 group	NA	14	0	0	0	8	0	0	0	0	0	0	0	11	9	0	0	0	0	0	0
	336b3d456ad1a7f0d174ff61c5eb8bbc	0.9985	Bacteria	Bacteroidetes	Bacteroidia	Bacteroidales	Rikenellaceae	hoa5-07d05 gut group	uncultured bacterium	0	0	0	0	0	0	0	0	0	0	0	0	0	0	0	57	0	0	0	0
	338800f4fc6feba353216e09c11eb044	0.8792	Bacteria	Firmicutes	Clostridia	Clostridiales	Ruminococcaceae	Ruminococcaceae UCG-013	uncultured bacterium	17	0	0	0	0	0	0	11	0	0	0	0	13	35	0	8	0	0	0	6
	338e5a3d044692e4c56646b895b9b2a2	0.9014	Bacteria	Firmicutes	Clostridia	Clostridiales	Christensenellaceae	Christensenellaceae R-7 group	NA	0	0	0	0	45	15	14	0	21	19	0	70	0	0	0	0	32	0	0	0
	338f4fa1715668c715bab3a192d8e34e	0.9949	Bacteria	Firmicutes	Clostridia	Clostridiales	Ruminococcaceae	Ruminococcaceae UCG-002	NA	0	0	0	0	0	0	0	0	0	0	0	0	0	0	0	0	0	0	0	14
	33acc43fba716c4a358d6f383f1eda8c	1.0000	Bacteria	Firmicutes	Clostridia	Clostridiales	Lachnospiraceae	NA	NA	0	0	0	0	0	0	0	0	0	0	0	0	0	0	0	0	24	10	0	0
	33cb27976abe0fc07acdd854e02c2228	0.9998	Bacteria	Firmicutes	Clostridia	Clostridiales	Ruminococcaceae	Ruminococcaceae NK4A214 group	NA	0	0	0	0	0	0	0	0	0	0	0	0	0	0	0	68	0	0	35	0
	33cc686547349f58eb681503bb35629e	0.9973	Bacteria	Bacteroidetes	Bacteroidia	Bacteroidales	Marinifilaceae	uncultured	uncultured rumen bacterium	0	0	0	0	0	0	0	0	0	0	0	0	0	0	0	0	0	0	0	0
	33d0a769ca0ecb07673ca74e8008b131	0.9306	Bacteria	Bacteroidetes	Bacteroidia	Bacteroidales	Rikenellaceae	Rikenellaceae RC9 gut group	uncultured bacterium	0	0	0	0	0	19	0	0	0	0	0	0	29	0	0	0	0	0	0	0
	33d1bc991bd75932e7ee34505002bbea	0.8567	Bacteria	Bacteroidetes	Bacteroidia	Bacteroidales	Prevotellaceae	Prevotellaceae UCG-001	uncultured bacterium	0	0	0	0	99	0	9	0	0	0	0	0	41	0	8	0	0	0	298	15
	33dbc15477f1596e83ff3045dcb44350	0.9606	Bacteria	Bacteroidetes	Bacteroidia	Bacteroidales	NA	NA	NA	0	0	0	0	138	0	0	89	0	0	0	0	0	0	0	0	22	0	0	0
	33dc73e069c7473f8887cabbcab7387e	0.8898	Bacteria	Tenericutes	Mollicutes	Anaeroplasmatales	Anaeroplasmataceae	Anaeroplasma	uncultured bacterium	0	0	0	0	0	0	0	0	0	0	0	7	0	0	0	0	0	0	0	0
	33e7f66f0a5f90f9cdadbfcfaeb9d7b5	0.9993	Bacteria	Firmicutes	Clostridia	Clostridiales	Ruminococcaceae	[Eubacterium] coprostanoligenes group	NA	0	0	0	0	0	0	71	0	0	0	0	0	0	0	0	0	0	0	0	0
	341255388984846ea4183351d009d86f	0.9610	Bacteria	Bacteroidetes	Bacteroidia	Bacteroidales	NA	NA	NA	42	0	0	0	77	0	0	0	0	0	0	0	0	0	0	0	0	0	0	0
	3414207d97f501c98139dc61330970f0	0.7981	Bacteria	Bacteroidetes	Bacteroidia	Bacteroidales	Rikenellaceae	Rikenellaceae RC9 gut group	uncultured bacterium	0	15	0	0	0	0	0	0	0	0	0	0	0	0	0	21	0	0	0	0
	34149e7486d205ed9a64ace0762f172b	0.7745	Bacteria	Firmicutes	Clostridia	Clostridiales	Lachnospiraceae	[Eubacterium] hallii group	uncultured bacterium	0	0	0	0	0	0	0	0	0	0	61	0	0	0	0	0	0	0	0	0
	341bdc15bac7e466b48089d46f2408ad	0.9974	Bacteria	Proteobacteria	Deltaproteobacteria	Desulfovibrionales	Desulfovibrionaceae	Desulfovibrio	NA	0	0	0	0	0	0	0	0	0	0	0	0	0	43	0	0	0	0	0	0
	34250bf40b46a621fb2acc6bb7fc20b7	0.9998	Bacteria	Bacteroidetes	Bacteroidia	Bacteroidales	Prevotellaceae	Prevotellaceae UCG-004	uncultured bacterium	0	24	0	0	42	0	0	0	0	0	0	0	0	0	14	0	0	0	0	0
	342e3086d729637545da0ebc2dde46e4	0.7419	Bacteria	Firmicutes	Clostridia	Clostridiales	Ruminococcaceae	Ruminococcaceae UCG-005	uncultured bacterium	0	0	0	0	0	0	0	0	0	0	36	0	0	0	0	0	0	0	0	0
	343080e7111b1234edeff4fd30a199ab	0.7326	Bacteria	Firmicutes	Clostridia	Clostridiales	Ruminococcaceae	Ruminococcaceae UCG-010	uncultured bacterium	0	0	0	0	0	0	0	0	0	0	0	0	0	0	0	18	0	0	0	0
	34471dfb6f307b95d42cadad2d8cdd92	0.9999	Bacteria	Firmicutes	Clostridia	Clostridiales	Lachnospiraceae	NA	NA	0	0	0	0	0	0	0	0	0	0	0	25	0	0	0	26	0	0	0	25
	345d3aafafaff3214470ee7da6585eac	0.8105	Bacteria	Firmicutes	Clostridia	Clostridiales	Lachnospiraceae	[Eubacterium] ruminantium group	uncultured bacterium	0	0	0	0	13	0	16	39	0	0	0	33	24	0	0	0	0	0	28	0
	347051dc07959a5c2b1597db20540019	0.9158	Bacteria	Firmicutes	Clostridia	Clostridiales	Lachnospiraceae	[Eubacterium] hallii group	uncultured bacterium	0	0	0	0	0	0	0	35	0	0	0	0	0	0	0	0	0	0	0	35
	3472369dc66de1ac254aad0e30030372	0.9989	Bacteria	Firmicutes	Clostridia	Clostridiales	Ruminococcaceae	[Eubacterium] coprostanoligenes group	NA	0	0	0	0	18	0	0	0	0	0	0	8	0	0	0	0	0	20	0	0
	347bb8a8ac9dc5e47b7bc54394c5520a	0.9985	Bacteria	Bacteroidetes	Bacteroidia	Bacteroidales	Bacteroidales RF16 group	uncultured bacterium	uncultured bacterium	0	0	0	0	0	0	0	0	0	0	0	0	0	0	0	0	0	0	0	0
	348f9e94cfe6d79954ef22e163c144bd	0.7196	Bacteria	Firmicutes	Clostridia	Clostridiales	Ruminococcaceae	Ruminococcaceae NK4A214 group	uncultured bacterium	0	0	0	0	0	0	0	0	19	0	0	0	0	0	0	0	0	0	0	0
	349f7d8903a3eef98b397f85bd65d67e	0.9240	Bacteria	Bacteroidetes	Bacteroidia	Bacteroidales	Rikenellaceae	Rikenellaceae RC9 gut group	uncultured bacterium	22	0	0	0	0	0	0	0	0	0	0	0	0	0	0	0	0	0	17	0
	34a5f7f53e5c6626c17bb42389031f12	0.9962	Bacteria	Spirochaetes	Spirochaetia	Spirochaetales	Spirochaetaceae	Treponema 2	NA	0	0	0	0	0	0	0	0	0	0	0	0	7	7	0	0	0	4	0	0
	34bd0b567ff64c98c9d7acd435213b3c	0.9975	Bacteria	Firmicutes	Clostridia	Clostridiales	Ruminococcaceae	Ruminococcaceae NK4A214 group	NA	0	0	0	0	49	0	0	0	0	0	0	0	23	0	0	0	0	21	44	0
	34deae7d73b0bb1dbebb74905392bbc2	0.9997	Bacteria	Bacteroidetes	Bacteroidia	Bacteroidales	Muribaculaceae	NA	NA	0	0	0	0	0	0	0	0	0	0	0	0	0	0	0	0	0	0	11	0
	34e02cc48bfb94c33b7679e72917f18b	0.8340	Bacteria	Firmicutes	Clostridia	Clostridiales	Ruminococcaceae	Ruminococcaceae UCG-004	uncultured bacterium	0	13	0	0	0	0	0	0	0	0	0	0	0	0	0	16	0	0	0	0
	35095f6b24ff2b0c1da8ff7d6876c8a4	0.8286	Bacteria	Spirochaetes	Spirochaetia	Spirochaetales	Spirochaetaceae	Treponema 2	uncultured bacterium	0	0	0	0	0	0	29	0	0	0	0	44	0	0	0	50	52	0	0	0
	350cacfca8b43a7590baae51df01188e	0.9268	Bacteria	Spirochaetes	Spirochaetia	Spirochaetales	Spirochaetaceae	Treponema 2	uncultured bacterium	0	0	0	54	0	0	0	0	0	0	0	0	0	0	12	0	0	0	0	0
	3510a478fbd0180e4431ac120789c078	0.9955	Bacteria	Bacteroidetes	Bacteroidia	Bacteroidales	Prevotellaceae	Alloprevotella	NA	0	0	0	0	12	0	0	0	0	0	0	0	0	0	0	0	0	0	17	0
	35262bc728d541360539532d755413de	0.7280	Bacteria	Firmicutes	Clostridia	Clostridiales	Ruminococcaceae	Ruminococcaceae NK4A214 group	uncultured bacterium	0	0	0	0	4	0	0	2	0	0	0	1	0	0	0	5	0	0	0	0
	353cb0a63547b8803020fa854ceaeea2	0.7463	Bacteria	Firmicutes	Negativicutes	Selenomonadales	Veillonellaceae	Schwartzia	NA	0	0	0	0	0	0	0	0	0	0	0	0	0	0	0	0	0	0	0	0
	3553080b97e7c8eda6207bc2bd841dc3	0.9993	Bacteria	Firmicutes	Clostridia	Clostridiales	Lachnospiraceae	NA	NA	0	0	0	0	0	0	0	0	0	0	0	0	0	0	0	0	0	13	0	25
	3555166d96a54bde959d6c78245caf95	0.9066	Bacteria	Spirochaetes	Spirochaetia	Spirochaetales	Spirochaetaceae	Treponema 2	_Treponema saccharophilum DSM 2985	0	0	0	0	0	0	0	0	0	0	0	60	0	86	28	64	70	77	56	0
	3568dafac83834150b8d70356deaee21	0.9994	Bacteria	Bacteroidetes	Bacteroidia	Bacteroidales	Prevotellaceae	NA	NA	0	0	0	0	0	0	0	0	0	0	0	0	0	0	0	9	0	0	0	0
	3594e5ce0dff3449eec5c86f95bf82b0	0.9995	Bacteria	Firmicutes	Clostridia	Clostridiales	Ruminococcaceae	Ruminococcaceae UCG-010	NA	0	0	0	0	11	0	0	0	0	0	0	0	0	0	0	0	0	0	0	0
	359508296c071ba423e5c06e024efe55	0.7207	Bacteria	Firmicutes	Clostridia	Clostridiales	Ruminococcaceae	Ruminococcaceae UCG-002	uncultured bacterium	0	0	0	0	0	0	0	0	0	0	0	0	0	0	0	0	0	0	0	12
	3597bc28474c6f624ae6062f69611e83	0.7839	Bacteria	Firmicutes	Clostridia	Clostridiales	Lachnospiraceae	Lachnospiraceae NK4A136 group	NA	0	0	0	0	0	0	0	0	0	0	0	0	0	0	0	0	0	0	76	0
	35a0de5eb80100ab77fcf07b3d21be45	0.9763	Bacteria	Firmicutes	Clostridia	Clostridiales	Ruminococcaceae	NA	NA	0	0	0	0	93	0	25	23	0	0	0	32	0	0	0	58	0	39	0	0
	35ac069c6cb48641a4d8be14b3d0e6c4	0.7351	Bacteria	Bacteroidetes	Bacteroidia	Bacteroidales	Rikenellaceae	Rikenellaceae RC9 gut group	uncultured bacterium	0	6	0	0	0	0	0	0	0	0	0	56	0	0	0	0	0	0	0	0
	35b3e2e091827b5920fb8b9180ca0695	0.9981	Bacteria	Firmicutes	Clostridia	Clostridiales	Ruminococcaceae	NA	NA	0	0	0	0	20	0	0	0	0	8	0	0	0	4	0	12	0	0	84	0
	35c71c3025b33671bdcd6ce745300079	0.9999	Bacteria	Firmicutes	Clostridia	Clostridiales	Lachnospiraceae	NA	NA	52	12	0	23	0	0	40	0	31	20	53	52	40	69	0	29	38	0	0	38
	35cac6feac84a5fba81920cee4d3a894	0.7024	Bacteria	Firmicutes	Clostridia	Clostridiales	Ruminococcaceae	uncultured	_Ruminococcus sp. YE281	0	0	0	0	0	0	0	0	0	0	0	0	0	0	0	7	17	0	0	0
	35ea97075e439a7added8c4371cbc73e	0.9985	Bacteria	Bacteroidetes	Bacteroidia	Bacteroidales	p-251-o5	uncultured bacterium	uncultured bacterium	0	0	0	0	0	0	0	0	0	0	0	27	0	28	0	0	0	0	0	0
	360be03886420811781289eb4a65a082	0.7736	Bacteria	Firmicutes	Clostridia	Clostridiales	Family XIII	Family XIII AD3011 group	NA	34	0	0	0	0	0	15	0	0	0	0	0	21	0	0	0	18	0	0	0
	36338cb052d7bde7133c26eedfd3ec67	1.0000	Bacteria	Firmicutes	Clostridia	Clostridiales	Lachnospiraceae	NA	NA	32	0	0	15	0	0	0	0	0	0	79	0	0	0	0	0	0	24	0	81
	36447c678591e03eeed643a78082e438	0.9879	Bacteria	Bacteroidetes	Bacteroidia	Bacteroidales	Paludibacteraceae	uncultured	uncultured bacterium	0	0	0	0	0	0	0	0	25	0	0	0	0	0	0	0	0	0	0	0
	36467487c30576df72e323474e3b3b95	0.9999	Bacteria	Firmicutes	Clostridia	Clostridiales	Lachnospiraceae	NA	NA	0	0	0	0	0	0	0	48	19	0	0	0	56	0	0	0	0	0	0	0
	365aace766e7ad770c05e2287a205346	0.9999	Bacteria	Firmicutes	Clostridia	Clostridiales	Lachnospiraceae	NA	NA	0	0	0	0	0	0	0	0	0	0	0	0	14	0	0	0	0	0	0	0
	3670beb051bd6465fd53ed43118cb98e	0.7586	Bacteria	Firmicutes	Clostridia	Clostridiales	Christensenellaceae	Christensenellaceae R-7 group	NA	0	0	0	0	0	0	0	0	0	0	0	0	0	0	0	0	0	0	29	0
	36757ec965140bf75657f96420d165fb	0.9973	Bacteria	Firmicutes	Clostridia	Clostridiales	Ruminococcaceae	Ruminococcaceae UCG-010	NA	0	0	0	0	0	0	0	0	0	0	0	0	0	0	0	0	0	0	0	0
	367da8fb1fd7800583f499f805b15b70	0.9999	Bacteria	Bacteroidetes	Bacteroidia	Bacteroidales	Prevotellaceae	NA	NA	0	0	0	0	0	0	0	0	0	0	0	0	0	0	0	0	0	0	0	0
	36b5275458f46f354c5955148404d60c	0.9468	Bacteria	Firmicutes	Clostridia	Clostridiales	Lachnospiraceae	Blautia	NA	0	0	0	0	0	0	0	0	0	0	63	0	0	0	0	0	0	55	0	76
	36c40ac92ff840cab66d394b62996cca	0.9081	Bacteria	Bacteroidetes	Bacteroidia	Bacteroidales	p-251-o5	uncultured bacterium	uncultured bacterium	0	0	0	0	0	0	0	0	0	0	0	0	26	0	0	0	0	0	0	53
	36f06eff3cf637b67cddb09a603d001d	0.9981	Bacteria	Firmicutes	Clostridia	Clostridiales	Family XIII	Anaerovorax	NA	0	0	0	0	0	0	0	0	0	0	0	0	0	0	0	0	0	0	0	0
	36f1028988915cee70b6bbc69bb01ad4	0.9486	Bacteria	Spirochaetes	Spirochaetia	Spirochaetales	Spirochaetaceae	Treponema 2	uncultured bacterium	0	0	0	4	0	0	0	0	0	0	0	4	0	0	0	0	0	0	0	0
	36f46377cb7f6c4a9ccbd2fd83fa6804	0.9135	Bacteria	Bacteroidetes	Bacteroidia	Bacteroidales	Bacteroidales UCG-001	uncultured bacterium	uncultured bacterium	36	0	5	13	0	27	0	0	0	13	45	0	13	0	0	0	41	0	0	0
	370a27b6419d4e59f222a72d7fde426a	0.8040	Bacteria	Firmicutes	Clostridia	Clostridiales	Ruminococcaceae	Ruminococcus 1	_Ruminococcus sp. HUN007	0	0	0	0	0	0	0	0	0	0	0	0	0	0	0	0	0	0	0	0
	37139d8d0696b73a96613c0323a7f4bf	0.9275	Bacteria	Firmicutes	Clostridia	Clostridiales	Ruminococcaceae	Ruminiclostridium 1	NA	0	0	0	0	0	0	0	0	0	0	0	0	0	0	0	0	0	0	27	0
	3714562f7a5be0815f9976eeae451589	0.8193	Bacteria	Firmicutes	Clostridia	Clostridiales	Ruminococcaceae	Saccharofermentans	uncultured bacterium	0	0	0	0	0	0	0	0	0	0	0	0	0	0	0	0	0	0	0	0
	3719e0c75d35b38af8a1d61cf58f7f61	0.9043	Bacteria	Bacteroidetes	Bacteroidia	Bacteroidales	Rikenellaceae	Rikenellaceae RC9 gut group	uncultured bacterium	0	0	0	0	0	0	0	0	0	0	0	0	0	0	0	0	0	0	0	20
	3721c57230edeca9b01513923df124f4	0.9072	Bacteria	Bacteroidetes	Bacteroidia	Bacteroidales	Rikenellaceae	Rikenellaceae RC9 gut group	uncultured bacterium	0	0	0	0	0	0	0	0	0	0	0	0	0	0	15	0	0	0	0	0
	375cd198f4ba25feb818879dceb904ce	0.9996	Bacteria	Firmicutes	Clostridia	Clostridiales	Lachnospiraceae	NA	NA	0	0	0	0	0	0	0	0	0	0	0	0	0	0	0	0	0	0	40	0
	375ff3a4c5add0c35e8aec8dedfd3d7a	1.0000	Bacteria	Bacteroidetes	Bacteroidia	Bacteroidales	Rikenellaceae	hoa5-07d05 gut group	uncultured bacterium	0	57	0	0	0	0	0	0	0	0	39	53	56	23	14	41	8	0	130	44
	376b396c286f219bdd93d80c8e36d390	0.8690	Bacteria	Firmicutes	Clostridia	Clostridiales	Lachnospiraceae	Lachnospiraceae AC2044 group	uncultured bacterium	0	0	0	0	0	0	0	0	0	0	0	138	0	0	0	0	0	0	0	147
	377af433b207e13486ba9c472d5d5314	0.7726	Bacteria	Firmicutes	Clostridia	Clostridiales	Ruminococcaceae	Ruminococcaceae UCG-005	uncultured bacterium	59	0	0	0	0	0	0	0	0	0	0	57	0	0	0	0	0	0	0	63
	3791ae44746841b6037e3aad7c61145f	1.0000	Bacteria	Firmicutes	Clostridia	Clostridiales	Ruminococcaceae	Ruminococcaceae NK4A214 group	NA	0	56	0	0	19	0	0	0	0	0	0	0	0	0	0	17	0	0	17	0
	37a9bdcfc39992c222f58b526db9ebe1	0.9959	Bacteria	Bacteroidetes	Bacteroidia	Bacteroidales	p-251-o5	uncultured bacterium	uncultured bacterium	0	0	0	0	98	0	62	0	0	0	0	16	0	0	0	84	0	0	0	0
	37ae2b9fd7012074e91de31c370d1bac	0.9892	Bacteria	Bacteroidetes	Bacteroidia	Bacteroidales	Bacteroidales RF16 group	uncultured bacterium	uncultured bacterium	0	0	0	19	0	0	0	0	0	0	0	0	0	0	0	0	0	0	0	14
	37d2fd66ed6c0c9cf10242cf73c6c110	0.8498	Bacteria	Firmicutes	Clostridia	Clostridiales	Syntrophomonadaceae	uncultured	uncultured bacterium	3	0	0	0	0	0	0	0	0	0	0	0	0	0	0	0	0	0	0	5
	37da901febafa85834371913106e2962	0.9571	Bacteria	Firmicutes	Clostridia	Clostridiales	Lachnospiraceae	Lachnospiraceae UCG-009	NA	0	0	0	0	0	0	0	0	0	0	0	46	21	0	0	0	0	0	19	21
	37fb78026cf15da125704284dbc7db9e	0.8201	Bacteria	Firmicutes	Clostridia	Clostridiales	Family XIII	Anaerovorax	uncultured rumen bacterium	0	0	0	0	0	0	0	0	38	0	0	0	0	0	0	0	39	25	0	0
	381de43831b4c1db7a0dd660a8c10301	0.7026	Bacteria	Firmicutes	Clostridia	Clostridiales	Ruminococcaceae	Ruminococcaceae UCG-010	uncultured bacterium	0	0	0	0	0	0	0	0	0	0	0	0	43	0	0	0	0	0	34	0
	383e29446180ec645373bbc3ebf8a5b8	0.9086	Bacteria	Bacteroidetes	Bacteroidia	Bacteroidales	Rikenellaceae	Rikenellaceae RC9 gut group	uncultured bacterium	0	0	0	0	0	0	0	0	0	0	0	0	0	0	0	0	0	0	0	0
	3866458eac5be86198fe053674fde6cf	0.9232	Bacteria	Bacteroidetes	Bacteroidia	Bacteroidales	Prevotellaceae	Prevotellaceae UCG-003	uncultured bacterium	0	0	0	0	0	0	0	0	0	0	0	3	0	0	0	0	0	0	0	0
	38aafd5aacbde073b5c3dd354167ebfc	1.0000	Bacteria	Firmicutes	Clostridia	Clostridiales	Lachnospiraceae	NA	NA	0	0	0	0	0	0	0	0	0	0	0	0	0	0	0	0	3	0	0	2
	38d62031944765eded9658b0d3ed432f	0.8429	Bacteria	Firmicutes	Bacilli	Lactobacillales	Lactobacillaceae	Lactobacillus	_Lactobacillus equigenerosi DSM 18793 = JCM 14505	0	0	0	0	7	0	0	41	12	0	0	0	24	0	0	18	0	0	0	0
	38d850a91db9bbbac1ea235124fef703	1.0000	Bacteria	Bacteroidetes	Bacteroidia	Bacteroidales	Prevotellaceae	NA	NA	0	0	0	0	0	0	0	14	0	0	0	0	0	0	0	0	0	0	0	0
	38e981037332b4c5445773f19252bf5f	0.7727	Bacteria	Firmicutes	Clostridia	Clostridiales	Ruminococcaceae	Saccharofermentans	uncultured bacterium	0	0	0	0	0	0	0	0	0	0	0	0	0	0	0	0	0	0	0	0
	38f26abdf797e700edf6f6f77da5907c	0.9999	Bacteria	Bacteroidetes	Bacteroidia	Bacteroidales	Rikenellaceae	hoa5-07d05 gut group	uncultured bacterium	0	0	0	0	0	0	0	0	0	0	0	0	6	0	0	0	4	0	55	0
	38f5bfa158daac8e38426608a18710fd	0.8689	Bacteria	Bacteroidetes	Bacteroidia	Bacteroidales	p-251-o5	uncultured bacterium	uncultured bacterium	0	0	0	0	120	0	0	0	0	0	0	0	0	0	0	0	0	0	0	0
	38f8201b9e84aff3cd5d8b689a0c451a	0.9588	Bacteria	Bacteroidetes	Bacteroidia	Bacteroidales	Paludibacteraceae	uncultured	uncultured bacterium	0	0	0	0	0	0	0	0	0	0	0	0	0	0	21	0	0	0	0	0
	39583d237765b7fe4c985acd919b0329	0.9455	Bacteria	Firmicutes	Clostridia	Clostridiales	Christensenellaceae	Christensenellaceae R-7 group	NA	0	0	0	0	0	0	0	0	0	0	0	0	0	0	0	54	0	0	0	0
	395aaedb9ff06e3672f2811b068ecaba	0.7152	Bacteria	Firmicutes	Clostridia	Clostridiales	Ruminococcaceae	Ruminococcaceae NK4A214 group	uncultured bacterium	0	0	0	0	0	0	0	0	0	0	0	0	0	0	0	0	0	0	67	60
	3960cf6cd457476347289f977766f623	0.7061	Bacteria	Firmicutes	Clostridia	Clostridiales	Ruminococcaceae	Saccharofermentans	uncultured bacterium	0	0	0	0	0	0	0	0	0	0	0	0	26	0	0	16	18	0	0	0
	3968522c2811214c7db7fb588e7a49c0	0.8144	Bacteria	Firmicutes	Clostridia	Clostridiales	Ruminococcaceae	Papillibacter	uncultured bacterium	0	0	0	0	15	0	0	0	0	0	0	0	0	0	0	0	0	0	0	0
	398a2d59d414963445e91f25aeb67e59	0.9929	Bacteria	Bacteroidetes	Bacteroidia	Bacteroidales	Rikenellaceae	Rikenellaceae RC9 gut group	_wallaby gut metagenome	0	0	0	0	15	0	0	16	0	0	0	0	0	0	0	0	0	0	0	0
	399574e773175159eb47b8becb53f73f	0.9604	Bacteria	Bacteroidetes	Bacteroidia	Bacteroidales	Rikenellaceae	dgA-11 gut group	uncultured bacterium	0	0	0	0	0	0	0	0	0	0	0	0	0	0	0	0	0	0	0	0
	39c55d6e5b942d2c4677ca0f90e190a8	0.9951	Bacteria	Bacteroidetes	Bacteroidia	Bacteroidales	Bacteroidales RF16 group	uncultured bacterium	uncultured bacterium	0	0	0	0	0	0	0	0	8	0	0	0	16	0	0	0	0	5	97	0
	39c93257512ad43661c8131418061ccf	0.8560	Bacteria	Firmicutes	Clostridia	Clostridiales	Lachnospiraceae	[Eubacterium] ruminantium group	uncultured bacterium	0	0	5	0	13	0	35	0	11	0	55	36	32	0	0	0	60	63	6	0
	39cf85f1ec1fd292d0f645d29c42cdab	0.8386	Bacteria	Bacteroidetes	Bacteroidia	Bacteroidales	F082	uncultured bacterium	uncultured bacterium	0	0	0	0	0	0	0	0	0	0	0	62	82	0	0	0	78	0	29	38
	39de2bd39477330a01b1e1518daf4fa9	0.9785	Bacteria	Firmicutes	Clostridia	Clostridiales	Ruminococcaceae	NA	NA	0	0	0	0	0	0	0	0	0	0	0	0	0	0	0	0	0	0	0	10
	39e3a9d06b86daeeba8a20680544189c	0.9948	Bacteria	Firmicutes	Clostridia	Clostridiales	Lachnospiraceae	NA	NA	0	0	0	0	0	0	0	0	0	0	0	0	0	0	0	0	0	0	0	20
	39fba2a92165ee9f88a8f08c62e8a370	0.9973	Bacteria	Firmicutes	Clostridia	Clostridiales	Ruminococcaceae	Ruminococcaceae UCG-010	NA	0	0	0	0	0	0	0	0	0	0	0	0	0	0	0	0	0	0	0	0
	39ff3fa250c06163bd783e86288e7251	0.9983	Bacteria	Firmicutes	Clostridia	Clostridiales	Lachnospiraceae	NA	NA	28	0	0	0	0	0	0	0	0	0	0	0	0	0	0	0	0	0	0	0
	3a007807e72df094d684a83c9e8b8d4e	0.9998	Bacteria	Bacteroidetes	Bacteroidia	Bacteroidales	Prevotellaceae	NA	NA	0	0	0	0	0	0	0	0	0	0	0	0	0	0	0	0	0	0	37	11
	3a0780f9d0cb4fe4f4bcedc94e48c8df	1.0000	Bacteria	Firmicutes	Clostridia	Clostridiales	Lachnospiraceae	NA	NA	0	0	0	0	0	0	0	0	0	0	0	0	0	0	0	0	0	0	0	35
	3a28b7c068965e676c5262b5f784692d	0.9995	Bacteria	Proteobacteria	Alphaproteobacteria	Rhodospirillales	uncultured	uncultured rumen bacterium	uncultured rumen bacterium	0	0	0	0	0	0	0	7	0	0	0	10	0	0	0	0	12	0	30	0
	3a2d54613b6a4e754c6d633edd12fe40	0.9995	Bacteria	Bacteroidetes	Bacteroidia	Bacteroidales	Bacteroidales UCG-001	NA	NA	15	0	0	0	0	0	67	0	0	47	0	110	77	10	39	0	0	0	0	0
	3a3012ed828c9027e46b0f0027b00329	0.9883	Bacteria	Bacteroidetes	Bacteroidia	Bacteroidales	Bacteroidales RF16 group	uncultured bacterium	uncultured bacterium	0	0	0	0	30	0	0	0	0	0	0	0	0	0	0	0	0	0	78	0
	3a3ac31399ca2b3d8757369c8a0f63fb	0.8817	Bacteria	Firmicutes	Clostridia	Clostridiales	Lachnospiraceae	Lachnospiraceae XPB1014 group	NA	0	0	0	0	0	0	0	0	0	0	0	0	0	0	0	0	0	18	0	0
	3a4218e22696df7187050d8ce72a7dc1	0.9989	Bacteria	Bacteroidetes	Bacteroidia	Bacteroidales	Prevotellaceae	NA	NA	0	0	0	0	0	0	0	0	0	0	0	0	76	32	0	0	0	0	0	0
	3a50a62c76e13a9a1b9f6c248d3442c7	0.8054	Bacteria	Bacteroidetes	Bacteroidia	Bacteroidales	Rikenellaceae	Rikenellaceae RC9 gut group	uncultured bacterium	0	0	0	0	0	0	0	0	0	0	100	0	0	0	0	0	25	16	46	0
	3a7bdcc320ee7315a6ff3f4d0ad42cbe	0.9464	Bacteria	Firmicutes	Clostridia	Clostridiales	Christensenellaceae	Christensenellaceae R-7 group	NA	0	0	19	0	0	0	0	23	4	0	51	71	32	11	0	0	0	11	23	0
	3a8f2164485d514eaee5861448afcf3a	0.8500	Bacteria	Bacteroidetes	Bacteroidia	Bacteroidales	NA	NA	NA	0	0	48	0	0	0	0	10	0	0	20	35	0	0	0	0	0	0	0	0
	3a9ac8a434b3322a9f4d9116e403b1c1	0.9938	Bacteria	Bacteroidetes	Bacteroidia	Bacteroidales	Prevotellaceae	NA	NA	0	0	0	0	0	0	0	0	0	0	0	0	0	0	0	0	0	13	0	0
	3aa4b86e6fd066f99971d4811866227e	0.9999	Bacteria	Firmicutes	Clostridia	Clostridiales	Lachnospiraceae	NA	NA	0	0	0	0	0	0	0	0	0	0	0	0	47	0	0	0	0	0	0	0
	3aba5c482230cd9d8dfa0b746a16d627	0.9833	Bacteria	Firmicutes	Clostridia	Clostridiales	Ruminococcaceae	Ruminococcus 1	NA	0	0	0	0	0	0	0	0	0	0	0	0	0	0	0	0	0	0	62	0
	3af98b6c1817cefcdfd9449dcf9e0f11	0.8509	Bacteria	Firmicutes	Clostridia	Clostridiales	Lachnospiraceae	Marvinbryantia	NA	71	0	36	0	0	0	0	0	8	0	56	58	20	71	0	0	49	43	0	0
	3b0294f955aa3048ba6c6d76b3fc5cfe	1.0000	Bacteria	Firmicutes	Clostridia	Clostridiales	Lachnospiraceae	NA	NA	0	0	0	0	0	0	0	0	0	0	0	0	0	0	0	0	0	32	0	0
	3b04cbaffc2074e90d2f93ebf8eba493	0.9038	Bacteria	Spirochaetes	Spirochaetia	Spirochaetales	Spirochaetaceae	Treponema 2	uncultured bacterium	5	0	0	0	0	0	0	8	0	0	0	0	0	0	0	0	0	0	0	0
	3b0895e7742513446e9a60fe5bd8c363	0.7143	Bacteria	Bacteroidetes	Bacteroidia	Bacteroidales	Prevotellaceae	Prevotella 1	uncultured Prevotellaceae bacterium	0	0	0	0	0	0	0	0	0	0	0	0	0	0	0	0	0	0	0	0
	3b0dc7739b695eb67eafeaf4751cce3f	0.8464	Bacteria	Firmicutes	Clostridia	Clostridiales	Clostridiaceae 1	Clostridium sensu stricto 1	NA	0	59	538	0	0	0	0	60	0	0	0	0	0	0	0	0	0	0	0	0
	3b2edab8094ea4ac77ebb5933caa1453	0.9551	Bacteria	Firmicutes	Clostridia	Clostridiales	Ruminococcaceae	[Eubacterium] coprostanoligenes group	uncultured bacterium	0	0	0	0	0	0	0	0	0	30	19	0	0	0	0	0	0	0	0	0
	3b364b1122dce3ee7f9ac617c42ee3f9	1.0000	Bacteria	Proteobacteria	Gammaproteobacteria	Pseudomonadales	Moraxellaceae	Psychrobacter	NA	0	0	0	0	0	0	2	0	0	3	0	0	0	0	0	0	0	0	0	0
	3b3a8ab5173ea1d7602d8fad41cc1bac	0.9318	Bacteria	Spirochaetes	Spirochaetia	Spirochaetales	Spirochaetaceae	Treponema 2	_Treponema saccharophilum DSM 2985	0	0	0	0	0	0	0	0	0	0	0	0	29	0	0	0	0	38	0	0
	3b5d91f59538034fc50c64b4108883f9	1.0000	Bacteria	Firmicutes	Clostridia	Clostridiales	Lachnospiraceae	NA	NA	135	0	0	0	43	0	0	0	0	59	0	92	0	0	0	103	0	0	0	0
	3b827ccec7de87e5cd265635b2bcd01f	0.9999	Bacteria	Bacteroidetes	Bacteroidia	Bacteroidales	Prevotellaceae	NA	NA	0	0	0	0	0	0	0	24	0	0	0	16	0	0	0	0	0	0	0	0
	3b97fd5504c644eb2d7090e8ef28cb02	0.8817	Bacteria	Firmicutes	Clostridia	Clostridiales	Clostridiales vadinBB60 group	uncultured bacterium	uncultured bacterium	0	0	0	0	0	0	0	0	0	0	0	0	0	0	0	0	0	0	10	0
	3ba37af3ea9d95c9b31dae5175213fd6	0.7066	Bacteria	Bacteroidetes	Bacteroidia	Bacteroidales	Prevotellaceae	Prevotellaceae UCG-001	NA	0	0	0	0	0	0	0	0	0	0	0	41	80	0	0	0	0	0	0	8
	3bce3024224f793e10afc9a578b74b45	0.9999	Bacteria	Firmicutes	Clostridia	Clostridiales	Ruminococcaceae	Ruminococcaceae NK4A214 group	NA	0	0	0	0	98	0	0	0	0	0	0	70	72	0	0	38	0	0	49	0
	3be7bc1ecb41fa5e27e6a6a4a3962b98	0.7108	Bacteria	Bacteroidetes	Bacteroidia	Bacteroidales	F082	uncultured bacterium	uncultured bacterium	20	0	0	0	0	0	0	0	0	0	0	29	0	0	0	0	0	11	0	5
	3bf7dc0c3d23ad47b7981d339ee326e0	0.9999	Bacteria	Firmicutes	Clostridia	Clostridiales	Lachnospiraceae	NA	NA	0	0	0	0	0	0	0	0	0	0	10	0	0	0	0	0	0	0	0	0
	3c057accd8fde5e7ab7c14ef9824b9f3	0.9331	Bacteria	Bacteroidetes	Bacteroidia	Bacteroidales	NA	NA	NA	21	0	0	0	0	0	0	0	0	0	0	0	0	0	0	0	0	0	0	0
	3c0c52833cb07c9665f15d2bb039773f	1.0000	Bacteria	Firmicutes	Clostridia	Clostridiales	Lachnospiraceae	NA	NA	0	0	0	0	0	0	0	0	0	0	24	47	0	0	0	0	0	0	0	0
	3c3b649be9ea75d7e4dd27b2b6ba4945	0.8813	Bacteria	Firmicutes	Clostridia	Clostridiales	Ruminococcaceae	Ruminiclostridium 1	NA	0	0	0	0	0	0	0	0	0	0	0	0	0	0	0	0	0	0	0	0
	3c3e7aeb4ba45f10e2f4b346244da10c	0.9996	Bacteria	Bacteroidetes	Bacteroidia	Bacteroidales	Prevotellaceae	NA	NA	0	0	0	0	0	0	0	0	0	0	0	0	0	0	0	0	0	0	14	0
	3c56fd4c3d27c8268b8dc9daf0ddee8d	0.9424	Bacteria	Firmicutes	Clostridia	Clostridiales	Ruminococcaceae	Ruminococcaceae UCG-013	uncultured bacterium	0	0	0	0	0	0	0	0	0	0	0	0	0	0	0	0	0	0	0	0
	3c6e01291a37a0fd7fa5ac5a9e692cec	0.7425	Bacteria	Bacteroidetes	Bacteroidia	Bacteroidales	Prevotellaceae	Prevotella 1	NA	0	0	0	6	0	0	0	0	0	0	0	0	0	0	0	0	0	0	0	0
	3c7814f6a24e1dba614b75da55ed2a45	0.9700	Bacteria	Bacteroidetes	Bacteroidia	Bacteroidales	p-251-o5	uncultured bacterium	uncultured bacterium	0	0	0	0	0	0	0	0	0	0	36	0	0	0	0	0	0	128	0	0
	3c9151def54e20fe3f971cbf9ca9d4e8	0.9976	Bacteria	Firmicutes	Clostridia	Clostridiales	Lachnospiraceae	NA	NA	0	0	0	0	0	0	0	14	0	0	0	0	0	0	0	0	0	0	0	7
	3c994dd99d559228a647349349fed571	0.9993	Bacteria	Firmicutes	Clostridia	Clostridiales	Ruminococcaceae	Ruminococcaceae NK4A214 group	NA	0	0	0	0	0	0	0	0	0	0	0	0	0	0	0	0	34	35	0	0
	3ca025be79325a31ca6b23da71219856	0.9989	Bacteria	Firmicutes	Clostridia	Clostridiales	Ruminococcaceae	Ruminococcaceae UCG-010	NA	0	0	0	0	29	0	0	0	0	0	0	0	29	0	0	0	0	0	0	0
	3ca1e77de6f00b88d5310c37fb179906	0.9254	Bacteria	Bacteroidetes	Bacteroidia	Bacteroidales	Rikenellaceae	Rikenellaceae RC9 gut group	uncultured bacterium	0	0	0	0	0	0	0	0	0	0	0	0	0	0	0	0	0	0	0	0
	3cb1a5461033fbb4ca38cbcd53e1e1f3	1.0000	Bacteria	Firmicutes	Clostridia	Clostridiales	Lachnospiraceae	NA	NA	0	0	0	0	0	0	0	25	0	0	0	0	0	0	0	0	0	0	0	0
	3cce802e8b18aa07f37e7a6f3bad4a6e	0.8445	Bacteria	Firmicutes	Clostridia	Clostridiales	Christensenellaceae	Christensenellaceae R-7 group	NA	0	0	0	0	0	0	0	0	0	0	0	0	0	0	0	0	23	0	14	0
	3cd19e6db857fecb178b4bbe8594542e	0.7563	Bacteria	Proteobacteria	Alphaproteobacteria	Rhodospirillales	uncultured	uncultured rumen bacterium	uncultured rumen bacterium	0	0	0	0	0	0	0	0	0	0	0	0	0	0	0	0	0	14	0	0
	3cd49b6cf7ffe9ee2d0f1f25cda7c182	0.9089	Bacteria	Firmicutes	Clostridia	Clostridiales	Lachnospiraceae	Lachnospiraceae UCG-009	uncultured bacterium	28	0	0	0	0	0	0	25	53	0	49	56	64	0	0	0	0	53	43	37
	3cf30598f7ab9b113b3bdbe4f047a244	0.7893	Bacteria	Firmicutes	Clostridia	Clostridiales	Christensenellaceae	Christensenellaceae R-7 group	NA	0	0	0	0	0	0	0	0	0	0	0	0	0	0	0	0	0	0	0	11
	3cfc797536e3ab37ef07f2d3effff38f	0.9982	Bacteria	Spirochaetes	Spirochaetia	Spirochaetales	Spirochaetaceae	Treponema 2	NA	0	0	0	0	0	0	0	0	0	0	0	0	0	24	0	0	25	0	56	34
	3cfed29aaa152a7ca2bf99366ddb017b	0.9999	Bacteria	Bacteroidetes	Bacteroidia	Bacteroidales	Marinifilaceae	uncultured	uncultured rumen bacterium	0	0	0	0	0	0	41	0	0	0	0	0	13	0	11	84	8	0	13	0
	3d134325372f581ce1721fe6b1215015	0.7690	Bacteria	Bacteroidetes	Bacteroidia	Bacteroidales	Prevotellaceae	Prevotella 1	uncultured Prevotellaceae bacterium	0	0	0	0	0	0	0	0	0	0	0	0	0	0	0	0	0	0	0	0
	3d1a60bfc01b71b35167e4da9362f370	0.7933	Bacteria	Tenericutes	Mollicutes	Anaeroplasmatales	Anaeroplasmataceae	Anaeroplasma	uncultured rumen bacterium	0	0	0	0	0	0	0	0	0	0	0	0	0	0	0	9	0	0	0	0
	3d26f36ffaf39b933cbe05c63f2a4ac3	0.7675	Bacteria	Bacteroidetes	Bacteroidia	Bacteroidales	NA	NA	NA	0	0	0	0	0	0	0	0	0	0	0	92	142	0	0	0	0	0	10	0
	3d3290d2b2f6be286c3c5fdfcac839e8	0.9988	Bacteria	Firmicutes	Clostridia	Clostridiales	Ruminococcaceae	Ruminococcaceae NK4A214 group	NA	0	0	0	0	0	0	0	53	0	0	0	48	0	0	0	0	0	26	0	45
	3d356d3c87378271d0109876f57893ce	0.9436	Bacteria	Firmicutes	Clostridia	Clostridiales	Ruminococcaceae	Ruminococcaceae UCG-005	NA	0	0	0	0	0	0	0	0	0	0	0	0	0	0	0	0	0	0	0	0
	3d48f2d1e59fa24ff2076f081c04d416	0.8805	Bacteria	Bacteroidetes	Bacteroidia	Bacteroidales	Rikenellaceae	Rikenellaceae RC9 gut group	uncultured bacterium	0	0	0	0	0	0	0	0	0	0	0	0	19	0	0	0	0	0	45	0
	3d4c0f97907403bc09b6189baf5a4413	1.0000	Bacteria	Firmicutes	Clostridia	Clostridiales	Lachnospiraceae	NA	NA	0	0	0	0	0	0	0	0	0	0	0	0	0	0	32	0	0	0	22	0
	3d5e8b0ae65f8da0e49a2312d8b54360	0.9826	Bacteria	Bacteroidetes	Bacteroidia	Bacteroidales	p-251-o5	uncultured bacterium	uncultured bacterium	0	0	0	0	0	0	0	0	0	0	0	0	0	0	0	0	0	0	0	34
	3d66f75ef327c241801c37e6595e4d92	0.8020	Bacteria	Bacteroidetes	Bacteroidia	Bacteroidales	Rikenellaceae	Rikenellaceae RC9 gut group	uncultured bacterium	77	6	0	0	0	35	0	35	0	0	0	0	0	0	0	24	0	0	0	39
	3dab2c6847cf90f0e44e580d69be0d9d	0.9983	Bacteria	Firmicutes	Clostridia	Clostridiales	Lachnospiraceae	NA	NA	0	0	0	0	0	0	0	0	0	0	0	30	77	0	0	16	0	0	19	0
	3dd4edd72201218768776888e3af9046	0.9997	Bacteria	Firmicutes	Clostridia	Clostridiales	Lachnospiraceae	NA	NA	0	0	0	0	0	0	0	0	0	0	0	0	0	0	0	0	0	0	13	0
	3dd82c3faaa2b86a32011dfdb5dcc07f	0.9998	Bacteria	Firmicutes	Clostridia	Clostridiales	Ruminococcaceae	Ruminococcaceae NK4A214 group	NA	0	71	0	0	0	0	0	0	0	0	0	0	0	0	0	0	0	0	0	0
	3ded75f87912ea0638e6c003d1535d8b	1.0000	Bacteria	Proteobacteria	Gammaproteobacteria	Pseudomonadales	Moraxellaceae	Acinetobacter	NA	0	0	0	0	0	0	0	0	0	0	0	0	3	0	0	32	0	0	0	0
	3df69055ec129c661710fbac2ea2cab7	0.9918	Bacteria	Firmicutes	Clostridia	Clostridiales	Lachnospiraceae	Lachnoclostridium 10	uncultured bacterium	0	0	0	0	0	0	0	0	0	0	0	13	0	0	0	0	0	0	27	0
	3df8ea04c7c81b9d118ffcbab39d61f4	0.9889	Bacteria	Tenericutes	Mollicutes	Izimaplasmatales	uncultured bacterium	uncultured bacterium	uncultured bacterium	10	0	0	0	0	0	0	0	0	0	0	0	0	0	0	0	0	0	0	10
	3e12750998a56ea6e3a3e954f8648894	0.9973	Bacteria	Bacteroidetes	Bacteroidia	Bacteroidales	p-251-o5	uncultured bacterium	uncultured bacterium	0	0	0	0	0	0	0	0	0	0	60	0	133	121	0	0	0	0	0	0
	3e182f6eaf9b5b63facfd2d4face81ca	1.0000	Bacteria	Spirochaetes	MVP-15	NA	NA	NA	NA	0	0	0	0	7	0	0	0	0	0	0	0	0	0	0	0	0	10	0	0
	3e1b84e94438e0b77bda7bdf428f4fe9	1.0000	Bacteria	Firmicutes	Clostridia	Clostridiales	Lachnospiraceae	NA	NA	0	25	0	0	0	0	0	0	0	0	0	0	0	0	0	62	0	0	0	0
	3e49849a4da80918d93c6f89adb13b8e	0.9208	Bacteria	Firmicutes	Clostridia	Clostridiales	Lachnospiraceae	Lachnospiraceae UCG-009	NA	0	12	0	0	0	0	34	0	19	14	219	30	0	16	0	80	18	39	0	0
	3e54133a64ad0bb4554179d112e3d285	0.9704	Bacteria	Bacteroidetes	Bacteroidia	Bacteroidales	Paludibacteraceae	uncultured	uncultured bacterium	0	0	0	0	41	0	0	0	0	30	0	0	0	0	0	0	0	0	0	0
	3e6955f74756615ec6ee6224be612a9f	0.7358	Bacteria	Spirochaetes	Spirochaetia	Spirochaetales	Spirochaetaceae	Treponema 2	uncultured bacterium	0	0	0	0	424	0	75	27	15	0	47	0	74	208	0	0	9	0	276	0
	3e8f628da0c76c938a6f2fd135a81862	0.9989	Bacteria	Firmicutes	Clostridia	Clostridiales	Lachnospiraceae	NA	NA	0	0	0	0	0	0	0	0	0	0	16	0	0	13	0	0	0	0	0	0
	3e9a3f2e796c4d9e3176b51e27ef79ab	0.9703	Bacteria	Bacteroidetes	Bacteroidia	Bacteroidales	Bacteroidales RF16 group	uncultured bacterium	uncultured bacterium	0	0	0	0	0	0	0	0	0	0	0	0	0	0	0	56	0	0	0	0
	3ea5ee8ea30e73bad143da9f132672a9	0.9233	Bacteria	Bacteroidetes	Bacteroidia	Bacteroidales	F082	uncultured bacterium	uncultured bacterium	0	0	0	0	0	0	0	0	0	34	0	0	0	0	0	0	0	0	0	0
	3eab5c05468787d15542c7ff0aff93b7	0.9990	Bacteria	Firmicutes	Clostridia	Clostridiales	Ruminococcaceae	Ruminococcaceae UCG-010	NA	0	0	0	0	0	0	0	0	0	0	0	0	0	0	0	0	0	0	17	0
	3edf4d1c6a0279cbd2e16f39fd30f6bd	0.9998	Bacteria	Spirochaetes	Spirochaetia	Spirochaetales	Spirochaetaceae	Treponema 2	NA	0	0	0	0	0	0	0	0	0	0	41	0	0	0	0	0	0	0	0	0
	3ee0b481f2b73b836972c0ebf4a6aed9	0.9861	Bacteria	Bacteroidetes	Bacteroidia	Bacteroidales	NA	NA	NA	0	0	0	0	0	0	0	0	0	0	8	0	0	0	0	0	0	0	0	0
	3efae9cebc2135d9e89bd59d05855c39	0.9936	Bacteria	Firmicutes	Clostridia	Clostridiales	Ruminococcaceae	Ruminococcus 1	NA	0	0	0	0	0	0	0	0	0	0	0	0	34	37	0	0	0	0	39	12
	3f0bd3b8f13f3049c6ed38a6405a1d10	0.9676	Bacteria	Firmicutes	Clostridia	Clostridiales	Ruminococcaceae	NA	NA	0	0	0	0	0	0	0	0	0	0	16	9	0	0	0	38	0	0	0	0
	3f0caf53aded5deed5d415d4bffd67e7	1.0000	Bacteria	Epsilonbacteraeota	Campylobacteria	Campylobacterales	Campylobacteraceae	Campylobacter	NA	0	0	0	0	0	0	0	0	0	0	0	0	9	0	0	10	0	0	0	0
	3f1055cdfb827e6ae5af1f81c09d9e82	1.0000	Bacteria	Firmicutes	Clostridia	Clostridiales	Lachnospiraceae	NA	NA	0	0	0	0	0	0	0	0	0	0	0	0	57	0	0	0	0	0	49	84
	3f1d86b276cfcc99c33cf46de43e9c91	0.9956	Bacteria	Bacteroidetes	Bacteroidia	Bacteroidales	Rikenellaceae	Rikenellaceae RC9 gut group	_wallaby gut metagenome	0	0	0	40	0	0	21	0	0	0	0	0	0	0	0	0	64	0	0	37
	3f2efee7f9e2295f32708731e4353061	0.9900	Bacteria	Firmicutes	Clostridia	Clostridiales	Lachnospiraceae	Acetitomaculum	uncultured bacterium	0	0	0	0	10	0	0	0	0	0	0	0	43	0	0	0	0	0	0	0
	3f3b387158610b03f074e69b7686cefa	0.9999	Bacteria	Bacteroidetes	Bacteroidia	Bacteroidales	Prevotellaceae	NA	NA	0	0	0	0	22	0	0	0	0	0	0	0	12	0	0	0	0	0	47	0
	3f40062813ec2828a5b34180edcc3f0a	0.9957	Bacteria	Bacteroidetes	Bacteroidia	Bacteroidales	Muribaculaceae	NA	NA	0	0	0	0	0	0	0	0	0	0	0	0	0	11	0	0	22	0	0	0
	3f4286cc58c706550627ce0657ce771f	0.9999	Bacteria	Bacteroidetes	Bacteroidia	Bacteroidales	Rikenellaceae	hoa5-07d05 gut group	uncultured bacterium	0	0	0	0	84	0	0	0	0	0	0	36	0	185	0	4	10	0	0	0
	3f46a3784c55de718108a0b840f7fda1	0.7376	Bacteria	Firmicutes	Clostridia	Clostridiales	Ruminococcaceae	Ruminococcaceae NK4A214 group	uncultured bacterium	0	0	0	0	0	0	0	0	0	0	22	0	0	0	0	0	0	0	0	0
	3f6c65c1878f101683105ebfc8b94e32	0.7875	Bacteria	Firmicutes	Clostridia	Clostridiales	Eubacteriaceae	Eubacterium	uncultured bacterium	0	0	0	0	0	0	0	0	0	0	0	0	0	0	0	0	0	0	0	0
	3f78e909bbdce36ba1b83ee4a6cb9f14	0.9289	Bacteria	Firmicutes	Clostridia	Clostridiales	Ruminococcaceae	[Eubacterium] coprostanoligenes group	uncultured bacterium	0	0	0	0	0	0	0	35	0	0	0	0	0	0	0	0	0	0	0	0
	3f8f2e2520845017120acfd8c5120454	0.9934	Bacteria	Bacteroidetes	Bacteroidia	Bacteroidales	NA	NA	NA	0	0	0	0	0	2	0	0	0	0	0	0	0	0	0	0	0	2	0	0
	3f91c42a64ce8073ff1e8f86587518f4	0.9430	Bacteria	Spirochaetes	Spirochaetia	Spirochaetales	Spirochaetaceae	Treponema 2	uncultured bacterium	0	0	0	0	0	0	0	0	0	0	0	0	0	0	0	0	0	0	0	0
	3f98d6d703dcf22a2d6bc03837b8461c	0.9566	Bacteria	Bacteroidetes	Bacteroidia	Bacteroidales	F082	uncultured bacterium	uncultured bacterium	0	0	0	0	0	0	0	31	0	0	11	0	0	121	0	0	0	66	0	67
	3f9b6ff9ce47df09ae86535574e7f936	0.8775	Bacteria	Bacteroidetes	Bacteroidia	Bacteroidales	Rikenellaceae	Rikenellaceae RC9 gut group	uncultured bacterium	0	0	0	0	0	0	0	0	0	9	0	0	0	0	0	17	0	0	0	0
	3fa3203126f84dcaf70030079fca7c23	0.9840	Bacteria	Bacteroidetes	Bacteroidia	Bacteroidales	Prevotellaceae	NA	NA	0	0	0	0	0	6	0	0	0	0	0	0	0	0	0	0	0	0	0	0
	3fa5e0dfa9cf6ae774f0745eafea3f7c	0.7146	Bacteria	Spirochaetes	Spirochaetia	Spirochaetales	Spirochaetaceae	Treponema 2	uncultured bacterium	0	0	0	0	0	0	0	0	0	0	0	0	0	0	0	0	0	46	0	0
	3fb236c1ce92777fddf2316dfcc3a6aa	1.0000	Bacteria	Firmicutes	Clostridia	Clostridiales	Lachnospiraceae	NA	NA	0	0	0	0	0	0	0	0	0	0	0	0	0	0	0	0	0	0	0	21
	3fb8e4aa0c4a7a23555b655b97e65767	0.9640	Bacteria	Bacteroidetes	Bacteroidia	Bacteroidales	Prevotellaceae	Prevotellaceae UCG-003	uncultured bacterium	0	0	0	0	0	0	0	0	0	0	0	14	0	0	0	0	0	0	0	22
	3fccacd5121873b5d732ab58ed2290b5	0.8884	Bacteria	Firmicutes	Clostridia	Clostridiales	Christensenellaceae	Christensenellaceae R-7 group	NA	0	0	0	0	0	0	0	0	0	0	0	62	0	0	0	0	0	0	0	0
	40019877bd98a52b5ea6f29ace1034b3	0.9909	Bacteria	Firmicutes	Clostridia	Clostridiales	Family XIII	Mogibacterium	uncultured bacterium	0	0	0	0	0	0	0	22	0	0	11	0	0	0	0	0	6	0	0	0
	40232e711397540f2998cea6285ee8c3	0.9967	Bacteria	Firmicutes	Clostridia	Clostridiales	Ruminococcaceae	Ruminococcaceae UCG-013	NA	0	0	0	0	0	0	0	0	0	0	0	0	0	0	0	0	0	0	0	0
	4023449ce41e22029be971063af2ce18	0.9997	Bacteria	Firmicutes	Clostridia	Clostridiales	Lachnospiraceae	NA	NA	0	0	0	0	0	0	0	0	0	16	0	0	55	0	0	0	0	0	0	0
	403f89d861e2c996eb472b4faee4a22e	0.9985	Bacteria	Firmicutes	Clostridia	Clostridiales	Defluviitaleaceae	Defluviitaleaceae UCG-011	uncultured bacterium	32	0	0	3	17	0	0	18	8	0	0	0	7	11	0	0	22	25	16	33
	40746e8a35ecfbf5db4a6975e37007bf	0.9140	Bacteria	Proteobacteria	Alphaproteobacteria	Rhodospirillales	uncultured	uncultured rumen bacterium	uncultured rumen bacterium	0	0	0	0	0	0	0	0	0	0	0	0	0	0	0	0	0	0	0	0
	407c1342455a54f7598333bec4d52c5d	0.7996	Bacteria	Spirochaetes	Spirochaetia	Spirochaetales	Spirochaetaceae	Treponema 2	uncultured bacterium	0	0	0	0	0	0	0	0	0	0	0	0	0	0	0	0	0	0	41	0
	407d7dd6163741c9580c2e9aa0844280	0.9737	Bacteria	Bacteroidetes	Bacteroidia	Bacteroidales	NA	NA	NA	0	0	0	0	24	64	0	0	0	0	0	0	0	0	0	0	0	0	0	0
	4081d3e80f5d54fbf951f2365d34645b	0.9998	Bacteria	Firmicutes	Clostridia	Clostridiales	Ruminococcaceae	Ruminococcaceae NK4A214 group	NA	0	0	0	0	0	0	0	0	0	0	0	0	0	0	0	0	0	0	0	0
	4085fcca08c1f545e67c4e398e96fd0b	0.9958	Bacteria	Spirochaetes	Spirochaetia	Spirochaetales	Spirochaetaceae	Treponema 2	NA	0	0	0	0	0	61	0	0	0	0	0	0	0	0	0	21	0	0	46	0
	408947d4abd7cdfdcfab4d74b2ffbf71	0.9999	Bacteria	Firmicutes	Clostridia	Clostridiales	Lachnospiraceae	NA	NA	0	0	0	0	0	0	0	0	0	0	0	0	80	0	0	0	0	0	0	0
	4089fcbccc403c4da73555b662137983	0.7561	Bacteria	Firmicutes	Clostridia	Clostridiales	Ruminococcaceae	Ruminococcaceae UCG-005	uncultured bacterium	0	0	0	0	0	0	0	0	0	0	0	22	0	0	0	0	0	0	0	0
	4089fcc46147fabcbf3a604aa148205b	0.8498	Bacteria	Bacteroidetes	Bacteroidia	Bacteroidales	Rikenellaceae	Rikenellaceae RC9 gut group	uncultured bacterium	0	0	0	0	0	0	0	0	0	0	0	0	0	0	0	17	0	0	12	0
	408b58770dac4d0814939cbfc0a67260	0.9925	Bacteria	Bacteroidetes	Bacteroidia	Bacteroidales	Bacteroidales RF16 group	uncultured bacterium	uncultured bacterium	0	0	0	0	26	0	0	0	0	0	0	0	0	0	0	0	0	0	0	0
	4099d303a6a9380ef37dd1de6839981f	0.8267	Bacteria	Bacteroidetes	Bacteroidia	Bacteroidales	Rikenellaceae	Rikenellaceae RC9 gut group	uncultured bacterium	0	0	0	0	0	0	0	0	3	0	0	0	0	0	0	24	0	0	9	0
	40ba9977e44a7dbdccbafc8417f5736c	0.9998	Bacteria	Bacteroidetes	Bacteroidia	Bacteroidales	Prevotellaceae	NA	NA	0	0	0	0	0	0	0	9	0	0	0	20	0	0	0	0	0	0	0	0
	40bfe4337bf94665434d0a4b36fcccf9	0.9902	Bacteria	Bacteroidetes	Bacteroidia	Bacteroidales	p-251-o5	uncultured bacterium	uncultured bacterium	52	0	0	0	0	0	0	0	0	0	0	0	0	0	0	0	0	0	0	40
	40c3c7dafc98eefd7cd4846043b7f8d2	0.9995	Bacteria	Firmicutes	Clostridia	Clostridiales	Lachnospiraceae	NA	NA	0	0	0	0	0	8	0	23	0	0	0	0	0	0	0	0	0	0	0	20
	40c814135fa17e541f16422aa655565f	0.9609	Bacteria	Bacteroidetes	Bacteroidia	Bacteroidales	Paludibacteraceae	uncultured	uncultured bacterium	0	0	0	0	0	0	0	0	0	0	0	0	0	0	0	0	0	0	0	0
	40caf5b9983309cab84680e3d2bf25d9	0.9999	Bacteria	Bacteroidetes	Bacteroidia	Bacteroidales	Prevotellaceae	Prevotellaceae UCG-003	NA	0	0	0	0	0	0	0	0	0	0	0	0	0	0	0	0	0	0	0	0
	40de62a06987c1aa9ea7dca9a849581f	0.9362	Bacteria	Firmicutes	Clostridia	Clostridiales	Lachnospiraceae	Lachnospiraceae ND3007 group	uncultured rumen bacterium	0	0	0	0	0	0	0	0	0	0	0	0	0	0	0	0	0	0	0	0
	40dfd379ceb444cd8742821629849559	0.9933	Bacteria	Bacteroidetes	Bacteroidia	Bacteroidales	NA	NA	NA	0	0	0	0	0	0	0	0	0	0	0	0	0	0	0	29	0	0	0	0
	40ed0fb02bb29f008ef61fbd04b259a9	0.8490	Bacteria	Firmicutes	Clostridia	Clostridiales	Lachnospiraceae	Coprococcus 1	uncultured bacterium	0	0	0	0	0	0	0	0	0	0	0	0	0	0	0	0	0	17	0	0
	40f35c44e83b202f0b0fb91584a5934d	1.0000	Bacteria	Firmicutes	Clostridia	Clostridiales	Lachnospiraceae	NA	NA	0	45	0	0	24	0	0	0	113	0	91	131	58	72	0	0	0	94	0	0
	41128b08da19c36919eaa501d49f5582	0.7134	Bacteria	Bacteroidetes	Bacteroidia	Bacteroidales	Prevotellaceae	Prevotella 1	NA	11	0	0	0	0	0	0	0	0	0	0	0	0	0	11	0	0	0	0	0
	4112b11c2e7820d082da57c71ea70830	0.7015	Bacteria	Firmicutes	Clostridia	Clostridiales	Ruminococcaceae	Ruminococcaceae UCG-002	uncultured Ruminococcaceae bacterium	0	0	0	0	0	0	0	15	1	0	0	0	0	0	0	0	1	0	0	0
	41222706dd42e1813c466565857ebfc4	0.9931	Bacteria	Firmicutes	Clostridia	Clostridiales	Ruminococcaceae	Ruminiclostridium 9	uncultured rumen bacterium	60	0	0	0	28	56	13	135	0	0	34	70	0	56	14	0	0	38	0	86
	4124e52d9d5b16942000d6db96d9ff1b	0.9980	Bacteria	Firmicutes	Clostridia	Clostridiales	Ruminococcaceae	Ruminococcaceae NK4A214 group	NA	0	0	0	0	45	0	0	0	0	0	0	37	0	0	0	0	0	0	90	0
	41411e909dca9d9f7d716b0bd20dd110	0.9016	Bacteria	Spirochaetes	Spirochaetia	Spirochaetales	Spirochaetaceae	Treponema 2	uncultured bacterium	0	0	0	10	0	0	0	0	0	0	0	0	0	19	14	13	0	0	0	14
	414cf209593f49a5826bfbc586ac8e3b	0.9977	Bacteria	Firmicutes	Clostridia	Clostridiales	Ruminococcaceae	Ruminococcaceae UCG-013	NA	0	0	0	0	0	0	0	0	0	0	0	0	0	0	0	0	0	0	0	0
	415c4a38acf056f27a2b562871eb0647	0.9448	Bacteria	Bacteroidetes	Bacteroidia	Bacteroidales	Rikenellaceae	hoa5-07d05 gut group	uncultured bacterium	0	0	0	0	0	0	0	0	0	0	0	0	0	7	0	0	0	0	0	0
	417dc849123c8594263f2c97b2204e35	0.7245	Bacteria	Firmicutes	Clostridia	Clostridiales	Family XIII	Family XIII AD3011 group	uncultured rumen bacterium	0	0	0	0	0	0	0	0	0	0	0	0	0	0	0	48	0	0	0	0
	418eb9ba61e58e163f1d0cfe9446b010	0.8864	Bacteria	Firmicutes	Clostridia	Clostridiales	Christensenellaceae	Christensenellaceae R-7 group	NA	0	0	0	0	17	0	0	0	0	0	0	0	0	0	0	0	0	0	0	0
	41a9088cca9f4498ab37b4646c42b52d	0.7910	Bacteria	Firmicutes	Clostridia	Clostridiales	Lachnospiraceae	Lachnospiraceae AC2044 group	uncultured bacterium	0	0	0	0	0	0	0	0	0	35	0	51	0	0	0	0	0	0	0	0
	41e8627af38d8e12b50c8fa40ec7ee65	0.9997	Bacteria	Firmicutes	Clostridia	Clostridiales	Lachnospiraceae	NA	NA	0	0	0	0	0	0	0	0	0	0	45	0	0	65	0	0	0	56	0	0
	4214363a1ae89e1ed2af850981498523	0.7667	Bacteria	Actinobacteria	Coriobacteriia	Coriobacteriales	Eggerthellaceae	uncultured	uncultured bacterium	0	0	0	0	0	0	0	0	0	0	0	0	0	0	0	0	0	0	52	0
	421a2db6e06006945bf91cba373ad31a	0.9811	Bacteria	Bacteroidetes	Bacteroidia	Bacteroidales	Bacteroidales RF16 group	uncultured bacterium	uncultured bacterium	0	0	0	0	9	0	0	0	0	0	8	0	0	0	0	0	11	3	8	0
	421b4be6ff13e3200a1df4fbada7cee7	1.0000	Bacteria	Firmicutes	Clostridia	Clostridiales	Ruminococcaceae	Saccharofermentans	NA	76	0	80	0	70	0	0	0	32	27	38	227	318	0	21	89	75	0	81	0
	42244fff3d08e58eae3bfffc8dde08fc	0.9999	Bacteria	Firmicutes	Clostridia	Clostridiales	Lachnospiraceae	NA	NA	0	0	0	0	0	0	0	0	0	0	0	0	32	0	0	48	0	0	0	0
	424733534b281ad75aa49de782223f2b	0.7644	Bacteria	Bacteroidetes	Bacteroidia	Bacteroidales	F082	uncultured bacterium	uncultured bacterium	0	0	0	0	0	0	0	0	0	0	0	0	0	0	0	0	0	0	0	43
	425f0990a4f63945a2bb51123af6cdb2	0.7652	Bacteria	Bacteroidetes	Bacteroidia	Bacteroidales	Rikenellaceae	Rikenellaceae RC9 gut group	uncultured bacterium	0	0	0	0	10	0	0	0	0	0	0	0	0	0	0	0	0	0	0	0
	426bee5bd2f8b4e68797c192101eed46	0.7907	Bacteria	Spirochaetes	Spirochaetia	Spirochaetales	Spirochaetaceae	Treponema 2	uncultured bacterium	0	0	0	0	0	0	0	0	0	0	96	0	0	0	22	0	0	56	68	0
	42a9cdeaedbe5e6f353f61eb7d65ea42	0.9998	Bacteria	Bacteroidetes	Bacteroidia	Bacteroidales	Prevotellaceae	NA	NA	0	0	0	0	0	0	0	0	0	0	0	0	0	0	0	0	23	0	0	0
	42df3b0140af708aa05afbcf67bdc693	0.9997	Bacteria	Spirochaetes	Spirochaetia	Spirochaetales	Spirochaetaceae	Treponema 2	NA	0	0	0	0	0	44	0	0	0	0	14	45	0	0	0	52	0	5	0	46
	42e2286afb4512dd050bb8422d4c015e	0.9925	Bacteria	Bacteroidetes	Bacteroidia	Bacteroidales	Rikenellaceae	Rikenellaceae RC9 gut group	_wallaby gut metagenome	0	0	0	0	0	0	0	0	0	0	0	0	0	0	0	0	0	33	0	0
	42ecec84df2d46a536935abf8d0cd4de	0.8696	Bacteria	Proteobacteria	Gammaproteobacteria	Pseudomonadales	Pseudomonadaceae	Pseudomonas	_Pseudomonas psychrophila	0	0	0	0	0	0	12	0	0	0	0	0	0	0	0	19	0	0	0	0
	4307940c240bb3f37f1ebb985df932a8	0.9950	Bacteria	Firmicutes	Clostridia	Clostridiales	Family XIII	NA	NA	0	0	9	0	0	0	0	0	0	0	0	0	0	0	0	0	0	0	0	0
	432a53bf42cb3a749ff94845000d56a7	0.9836	Bacteria	Bacteroidetes	Bacteroidia	Bacteroidales	Bacteroidales UCG-001	uncultured bacterium	uncultured bacterium	0	0	0	0	0	0	19	0	0	12	0	0	20	0	30	0	0	0	0	0
	438491a2ce4f41b4150399a3c6404965	0.9929	Bacteria	Bacteroidetes	Bacteroidia	Bacteroidales	Prevotellaceae	Prevotellaceae UCG-004	NA	0	0	0	29	0	32	0	52	0	0	97	0	0	0	0	0	50	0	0	22
	439bbf6d247adf1e4051e9899dc37107	0.8522	Bacteria	Firmicutes	Clostridia	Clostridiales	Christensenellaceae	Christensenellaceae R-7 group	NA	0	0	0	0	0	0	0	0	0	0	0	0	0	0	0	0	0	0	0	0
	43e5b31f8940abbf79e2169ce99edbab	0.9291	Bacteria	Firmicutes	Clostridia	Clostridiales	Ruminococcaceae	NA	NA	0	0	0	0	0	0	0	20	0	0	0	13	0	0	0	9	0	0	0	0
	43f75d7a48ec75a89b0e13e58eb9ce7c	1.0000	Bacteria	Firmicutes	Clostridia	Clostridiales	Lachnospiraceae	NA	NA	0	0	0	0	0	0	0	0	0	0	0	67	0	0	0	23	0	0	0	0
	4420e8a54b1e46eb86654199235f739b	0.9876	Bacteria	Bacteroidetes	Bacteroidia	Bacteroidales	Paludibacteraceae	uncultured	uncultured bacterium	0	0	0	0	7	0	0	0	0	0	0	0	0	0	0	0	0	0	6	0
	4460e2916af51ac0107a1209d858f386	0.9995	Bacteria	Bacteroidetes	Bacteroidia	Bacteroidales	Rikenellaceae	Rikenellaceae RC9 gut group	NA	0	0	0	0	0	0	0	0	0	0	0	0	0	0	0	0	0	0	0	36
	446ff264899be160f12508fcd444cab6	0.9958	Bacteria	Firmicutes	Clostridia	Clostridiales	Family XIII	Mogibacterium	uncultured bacterium	0	0	26	0	0	0	0	0	0	21	0	0	0	0	17	0	0	0	0	49
	448fd0abc6c17845fed24f37d3d6a3b6	0.9949	Bacteria	Bacteroidetes	Bacteroidia	Bacteroidales	Prevotellaceae	Prevotellaceae UCG-001	NA	10	0	0	0	0	0	0	0	0	0	0	0	0	0	0	0	0	0	0	0
	44a347c4a24525319aeaafe323d03942	0.7881	Bacteria	Firmicutes	Clostridia	Clostridiales	Ruminococcaceae	Ruminococcaceae UCG-010	uncultured rumen bacterium	0	0	0	0	0	0	0	0	0	0	0	0	0	0	0	0	0	0	0	0
	44bb4df2520068153c27c8d9feccec9e	0.7638	Bacteria	Firmicutes	Clostridia	Clostridiales	Defluviitaleaceae	Defluviitaleaceae UCG-011	NA	0	0	0	0	0	0	0	0	0	0	0	0	0	0	0	0	0	0	39	0
	44c9214e080f73e488449c46d12bfc1a	0.7393	Bacteria	Firmicutes	Clostridia	Clostridiales	Ruminococcaceae	Ruminococcaceae UCG-005	uncultured rumen bacterium	0	0	0	34	0	0	0	0	0	0	50	29	0	0	20	0	0	0	0	0
	44fb28fb1a51e53016ecb57a62d88f25	0.9914	Bacteria	Bacteroidetes	Bacteroidia	Bacteroidales	p-251-o5	uncultured bacterium	uncultured bacterium	0	0	0	0	0	0	0	0	0	0	0	1	11	0	0	0	0	0	0	0
	450093d19c8b978a1fa36e095c3199b5	0.9993	Bacteria	Firmicutes	Clostridia	Clostridiales	Lachnospiraceae	NA	NA	44	0	0	0	0	0	0	0	0	0	0	0	16	0	0	0	0	0	29	0
	451d1b45002b3759118263719b108f6c	0.8309	Bacteria	Actinobacteria	Coriobacteriia	Coriobacteriales	Eggerthellaceae	uncultured	uncultured bacterium	0	0	0	0	32	0	30	0	29	0	0	0	0	64	0	0	0	0	0	0
	452bb3abbdcc1c9e1a588dd0fcf85490	0.7421	Bacteria	Spirochaetes	Spirochaetia	Spirochaetales	Spirochaetaceae	Treponema 2	uncultured bacterium	0	0	0	0	0	0	0	0	0	0	0	0	0	19	0	2	0	16	0	1
	4531ff6f9ba8fa5eeda4b10095957183	0.9024	Bacteria	Firmicutes	Clostridia	Clostridiales	Ruminococcaceae	Ruminococcaceae UCG-002	uncultured bacterium	0	0	0	0	0	0	0	0	0	0	0	0	0	0	0	0	73	0	0	0
	4548a059c51ca0e022b42dcbd3efb733	0.9987	Bacteria	Firmicutes	Clostridia	Clostridiales	Ruminococcaceae	[Eubacterium] coprostanoligenes group	NA	0	0	0	0	0	0	0	0	0	0	19	0	0	0	0	0	0	0	0	0
	45835ac356e5dc72506d87177ed798f4	0.9943	Bacteria	Bacteroidetes	Bacteroidia	Bacteroidales	Bacteroidales UCG-001	uncultured bacterium	uncultured bacterium	0	0	0	0	0	0	0	0	0	0	0	0	0	0	0	0	0	0	0	0
	458d3f0e8a41787893aa2e9e0aaa6297	0.9002	Bacteria	Bacteroidetes	Bacteroidia	Bacteroidales	Rikenellaceae	Rikenellaceae RC9 gut group	uncultured bacterium	0	8	0	0	13	0	0	0	0	0	8	0	0	0	0	0	0	0	0	0
	459be10adfcd06184c47b302ab9f1a41	0.9999	Bacteria	Firmicutes	Clostridia	Clostridiales	Lachnospiraceae	NA	NA	0	0	0	0	0	0	21	0	0	0	0	0	0	0	0	0	0	0	0	54
	459ff8fcd5e1c0c3a2bd23b58dfa593b	0.8043	Bacteria	Spirochaetes	Spirochaetia	Spirochaetales	Spirochaetaceae	Treponema 2	uncultured bacterium	0	0	0	0	0	0	0	0	0	0	36	0	0	0	0	0	0	0	39	47
	45cdf5a3840424ad2449774b0948f9a1	0.8663	Bacteria	Firmicutes	Clostridia	Clostridiales	Clostridiales vadinBB60 group	uncultured bacterium	uncultured bacterium	0	0	0	0	0	0	0	0	0	0	4	0	0	0	0	0	0	0	0	0
	45d16165313657699390981d90a01ef5	0.9741	Bacteria	Bacteroidetes	Bacteroidia	Bacteroidales	F082	uncultured bacterium	uncultured bacterium	0	0	5	0	0	0	0	0	0	0	0	20	0	0	0	0	0	0	0	0
	45e729671f93b324c9570c470f280cb1	0.9192	Bacteria	Firmicutes	Clostridia	Clostridiales	Lachnospiraceae	[Eubacterium] hallii group	uncultured bacterium	0	0	0	0	16	0	0	0	0	0	0	0	0	0	0	0	0	0	0	0
	461d069a200d31a96165dcf3b9651477	0.9304	Bacteria	Bacteroidetes	Bacteroidia	Bacteroidales	Bacteroidales UCG-001	uncultured bacterium	uncultured bacterium	0	54	0	0	0	0	0	0	0	0	0	0	0	0	0	0	0	0	0	0
	461e24cf28dff3129ce3309db2dddbb5	0.9881	Bacteria	Bacteroidetes	Bacteroidia	Bacteroidales	Bacteroidales RF16 group	uncultured bacterium	uncultured bacterium	0	0	0	0	0	0	0	0	0	0	0	0	0	0	0	0	0	0	0	0
	461e82852202a628250be989c91c64cb	0.9935	Bacteria	Bacteroidetes	Bacteroidia	Bacteroidales	Bacteroidales RF16 group	uncultured bacterium	uncultured bacterium	0	0	0	0	0	0	0	0	0	5	0	0	0	0	0	0	0	0	10	0
	46365f2e70a39d3e3c4689e5fc3ad6f9	0.9334	Bacteria	Fibrobacteres	Fibrobacteria	Fibrobacterales	Fibrobacteraceae	Fibrobacter	_Fibrobacter sp.	0	0	0	0	0	0	0	0	0	0	0	0	0	0	0	0	0	0	0	0
	4639541045029fdbb8a3ebaee430bb1b	0.9906	Bacteria	Bacteroidetes	Bacteroidia	Bacteroidales	Rikenellaceae	Rikenellaceae RC9 gut group	_wallaby gut metagenome	0	0	0	0	0	0	1	0	0	0	0	0	0	0	0	0	0	0	0	0
	463e4f10c6bc47f417769da04d3a7649	0.9460	Bacteria	Proteobacteria	Deltaproteobacteria	NA	NA	NA	NA	0	0	0	0	0	0	0	0	0	0	0	0	51	0	0	0	0	40	0	0
	466d2a5d1eea42f809d62c089070fbae	0.8625	Bacteria	Spirochaetes	Spirochaetia	Spirochaetales	Spirochaetaceae	Treponema 2	uncultured bacterium	0	0	10	0	0	0	0	0	0	14	0	10	0	0	0	43	5	0	0	12
	468601b78095f7b97a0ad7df49d9a32e	0.9996	Bacteria	Bacteroidetes	Bacteroidia	Bacteroidales	Rikenellaceae	Rikenellaceae RC9 gut group	NA	0	0	0	0	21	0	0	0	0	0	0	0	0	0	0	0	0	0	0	0
	468831e21a6c7cbd14b5f465bf503af2	0.9842	Bacteria	Firmicutes	Clostridia	Clostridiales	Ruminococcaceae	NA	NA	35	0	0	0	0	0	0	60	0	0	0	36	0	0	0	0	0	0	0	0
	4693684eb6361585f293c478fe2b6292	0.7828	Bacteria	Spirochaetes	Spirochaetia	Spirochaetales	Spirochaetaceae	Treponema 2	uncultured bacterium	0	0	0	0	0	0	0	85	0	0	0	0	0	3	0	83	0	0	0	0
	469a3a9d2c6c929aea0a59082df0d1d9	0.9998	Bacteria	Tenericutes	Mollicutes	Anaeroplasmatales	Anaeroplasmataceae	Anaeroplasma	NA	0	0	0	0	0	0	0	0	0	0	0	0	0	0	0	0	0	0	0	0
	46f3ec8f752e2e658606526d00bc0ec2	0.8987	Bacteria	Firmicutes	Clostridia	Clostridiales	Ruminococcaceae	Ruminococcaceae UCG-002	uncultured bacterium	0	31	0	0	29	34	0	0	0	36	0	0	33	0	0	68	40	0	87	0
	46f489bbf251f638001ce274b9501549	0.9960	Bacteria	Firmicutes	Clostridia	Clostridiales	Ruminococcaceae	Ruminococcaceae NK4A214 group	NA	0	0	0	0	0	0	0	0	0	0	0	8	18	0	0	0	0	0	0	0
	46fa2ec02a6318d64bae708e13fb8492	0.9090	Bacteria	Firmicutes	Clostridia	Clostridiales	Ruminococcaceae	Ruminococcaceae UCG-002	uncultured bacterium	44	0	0	49	0	58	0	0	81	0	0	52	90	42	0	43	0	0	120	0
	47056e1191ab232245ef303f5a251609	0.7768	Bacteria	Actinobacteria	Coriobacteriia	Coriobacteriales	uncultured	uncultured bacterium	uncultured bacterium	0	0	0	0	0	0	0	0	0	0	0	0	0	0	0	0	0	0	0	0
	47096049b9029f10ce5bf75807cd86bc	0.7466	Bacteria	Bacteroidetes	Bacteroidia	Bacteroidales	Prevotellaceae	Prevotellaceae UCG-001	uncultured bacterium	0	0	0	0	0	0	0	0	0	0	2	0	0	0	0	0	0	0	66	0
	471df004276fbb46eb8c48e8109b0609	0.9795	Bacteria	Bacteroidetes	Bacteroidia	Bacteroidales	Bacteroidales RF16 group	uncultured bacterium	uncultured bacterium	0	0	0	0	0	0	0	0	0	0	0	0	0	0	0	22	10	0	0	0
	47207625af3b6661dc23a3572831ba2f	0.9171	Bacteria	Spirochaetes	Spirochaetia	Spirochaetales	Spirochaetaceae	Treponema 2	uncultured bacterium	0	0	0	0	0	0	95	29	0	0	15	49	325	0	0	0	0	46	0	55
	472d3e24fe87959ea4830530b1f7e250	0.9994	Bacteria	Firmicutes	Clostridia	Clostridiales	Lachnospiraceae	NA	NA	0	0	0	0	0	0	0	0	0	0	6	0	0	0	0	0	0	0	0	32
	472d70a214d0bd7b6bd68d07e1ecf3e4	1.0000	Bacteria	Firmicutes	Clostridia	Clostridiales	Ruminococcaceae	Ruminococcaceae UCG-014	NA	0	0	0	0	0	0	0	0	0	0	0	0	0	0	0	9	0	0	0	0
	474838e4b8f9f7c924a483b58482327c	0.9905	Bacteria	Firmicutes	Clostridia	Clostridiales	Ruminococcaceae	NA	NA	0	0	0	0	0	0	0	0	0	0	0	0	0	0	0	0	0	0	0	16
	474ad9d3e6dfb98477146f73bc7695c2	0.9982	Bacteria	Firmicutes	Clostridia	Clostridiales	Ruminococcaceae	NA	NA	0	0	0	0	0	0	0	0	17	0	0	0	0	0	0	0	0	0	0	0
	475b3f750d966aac06083905bc8f83f7	0.9925	Bacteria	Bacteroidetes	Bacteroidia	Bacteroidales	Prevotellaceae	Prevotellaceae Ga6A1 group	_unidentified rumen bacterium RFN2	0	0	0	0	0	0	0	0	0	0	0	0	0	8	0	0	0	0	0	5
	4761e012bae07245f03373cfd6077f11	0.9952	Bacteria	Firmicutes	Clostridia	Clostridiales	Ruminococcaceae	Ruminococcus 1	_bacterium V9D2012	0	0	0	0	0	0	0	0	0	0	0	0	0	0	0	0	0	0	0	0
	47711d51ffcb75a9360838be2e328fb1	0.7712	Bacteria	Bacteroidetes	Bacteroidia	Bacteroidales	Rikenellaceae	Rikenellaceae RC9 gut group	uncultured bacterium	0	0	0	0	0	0	0	16	0	0	0	0	30	0	0	0	0	0	0	0
	477dae54831e5e573895436755b3248b	0.8267	Bacteria	Spirochaetes	Spirochaetia	Spirochaetales	Spirochaetaceae	Treponema 2	uncultured bacterium	37	33	0	0	33	0	0	47	20	0	0	0	0	0	0	50	0	0	0	0
	4786e32014c444c6bc5db20a82af0b46	0.9958	Bacteria	Firmicutes	Clostridia	Clostridiales	Ruminococcaceae	Saccharofermentans	NA	16	0	0	0	0	0	20	25	0	0	0	0	0	0	11	0	0	0	0	0
	47890d33048dd2b11eeaabbb5f76790e	0.7260	Bacteria	Bacteroidetes	Bacteroidia	Bacteroidales	Prevotellaceae	Alloprevotella	uncultured bacterium	0	0	0	0	0	0	0	0	0	0	0	0	0	0	0	0	0	0	0	0
	478adc9b806cf080da8d4dea89cf2524	1.0000	Bacteria	Firmicutes	Clostridia	Clostridiales	Lachnospiraceae	NA	NA	65	0	34	0	57	52	99	89	96	70	149	118	74	134	112	140	102	178	140	125
	479441a117ab3c0fc79f5e642b1bd62f	0.9896	Bacteria	Firmicutes	Clostridia	Clostridiales	Ruminococcaceae	Saccharofermentans	NA	0	0	0	0	0	0	0	0	0	0	0	0	0	0	0	0	0	0	0	0
	47af9ac1a64311ab61e9485ef9e48254	0.9973	Bacteria	Bacteroidetes	Bacteroidia	NA	NA	NA	NA	17	0	0	16	0	0	0	0	0	43	0	0	35	0	0	80	35	0	147	63
	47b62d1f0469305a01849b8b8efc15a8	0.9988	Bacteria	Firmicutes	Clostridia	Clostridiales	Lachnospiraceae	NA	NA	0	0	0	0	0	0	30	58	0	0	0	108	0	0	0	0	0	0	0	0
	47be543131ed2172ae594a0fcaa7f3fb	0.8716	Bacteria	Bacteroidetes	Bacteroidia	Bacteroidales	Prevotellaceae	Prevotellaceae UCG-001	uncultured bacterium	0	18	25	0	50	12	0	0	0	0	0	7	0	0	0	27	11	0	226	0
	47ce249ac76a893c8a25e4e6ccfd7008	0.9575	Bacteria	Firmicutes	Clostridia	Clostridiales	Clostridiales vadinBB60 group	uncultured bacterium	uncultured bacterium	0	0	0	0	0	0	0	0	0	0	0	0	0	0	0	0	0	0	0	0
	47e2ef96926d675ad68dea267f4a1cc7	0.9998	Bacteria	Bacteroidetes	Bacteroidia	Bacteroidales	Prevotellaceae	Prevotellaceae UCG-001	NA	48	0	0	0	46	0	0	57	0	90	0	42	21	0	0	0	66	0	0	199
	48149c0679604d720fc2e60bb02302c3	0.8659	Bacteria	Tenericutes	Mollicutes	Anaeroplasmatales	Anaeroplasmataceae	Anaeroplasma	uncultured bacterium	0	0	12	0	0	0	0	13	0	0	0	0	0	0	0	0	0	0	0	0
	4836491a55ec461a7ffc067e319062d6	0.8279	Bacteria	Bacteroidetes	Bacteroidia	Bacteroidales	Prevotellaceae	Alloprevotella	uncultured bacterium	0	0	0	0	0	0	0	0	0	0	0	0	0	0	0	0	0	31	0	45
	4836987555c019fa954f26092da70fac	0.9982	Bacteria	Firmicutes	Clostridia	Clostridiales	Ruminococcaceae	NA	NA	0	0	0	0	0	0	0	16	0	0	0	0	0	0	0	0	0	0	0	0
	48460d87a0d5fc0f95c6361a7c6d1d4d	0.8360	Bacteria	Bacteroidetes	Bacteroidia	Bacteroidales	Prevotellaceae	Alloprevotella	uncultured bacterium	27	0	0	0	0	0	0	0	0	10	0	0	0	0	0	0	0	0	0	0
	48541ef9bb7c20a26634b933e7e0d6cb	0.8594	Bacteria	Firmicutes	Negativicutes	Selenomonadales	Veillonellaceae	Anaerovibrio	uncultured bacterium	24	0	0	0	0	0	0	0	0	17	0	0	32	0	0	0	17	0	0	0
	4855c26527503522e68f8c1a7c2e2a38	0.8550	Bacteria	Bacteroidetes	Bacteroidia	Bacteroidales	Prevotellaceae	Alloprevotella	uncultured bacterium	0	0	0	0	0	0	0	25	0	0	0	0	0	0	0	0	13	42	0	88
	488a1bf174a15843b86460587db52cee	0.9737	Bacteria	Firmicutes	Clostridia	Clostridiales	Ruminococcaceae	NA	NA	0	0	0	0	0	0	0	0	10	0	0	0	0	0	0	0	0	0	0	0
	48ac4b23219bd0202814758a6d7fef5e	0.9940	Bacteria	Proteobacteria	Deltaproteobacteria	Desulfovibrionales	Desulfovibrionaceae	Desulfovibrio	NA	0	0	0	0	0	0	0	0	0	0	0	0	0	0	0	0	0	0	0	0
	48b245cfad53e62abb2e68218afc0527	0.9987	Bacteria	Bacteroidetes	Bacteroidia	Bacteroidales	Bacteroidales RF16 group	uncultured bacterium	uncultured bacterium	15	0	0	0	0	0	0	0	0	0	0	27	0	0	0	0	16	20	0	0
	48cb7cc29b40c4c1a067af6df98d1697	0.9018	Bacteria	Bacteroidetes	Bacteroidia	Bacteroidales	Rikenellaceae	Mucinivorans	uncultured bacterium	0	0	0	0	12	0	0	0	0	0	0	0	0	0	0	0	0	0	0	0
	4901a7ad60e6e8a374cc1e552ae221d3	0.9146	Bacteria	Firmicutes	Clostridia	Clostridiales	Ruminococcaceae	uncultured	NA	12	0	5	0	0	0	0	0	0	0	0	25	0	0	0	14	0	0	21	6
	490ff0f6fe64f2da9dd34888457c53e4	0.9258	Bacteria	Spirochaetes	Spirochaetia	Spirochaetales	Spirochaetaceae	Treponema 2	uncultured bacterium	0	0	0	0	0	0	0	0	0	0	0	0	99	0	0	0	0	0	0	0
	4923aaba968b1a74cad1b6fc74fb8ce8	0.7204	Bacteria	Bacteroidetes	Bacteroidia	Bacteroidales	Prevotellaceae	Prevotella 1	uncultured Prevotellaceae bacterium	0	0	0	0	0	0	0	0	0	0	0	0	0	0	0	0	0	0	0	0
	4958f0c7ca299685aaedacfd928a0950	0.9993	Bacteria	Spirochaetes	Spirochaetia	Spirochaetales	Spirochaetaceae	NA	NA	0	0	0	0	0	0	0	0	0	0	0	0	5	0	0	0	0	0	0	0
	4972fdd6a7959cc8c68bf757d8f23ce3	0.9864	Bacteria	Bacteroidetes	Bacteroidia	Bacteroidales	Bacteroidales UCG-001	uncultured bacterium	uncultured bacterium	0	0	0	0	0	0	0	0	0	0	0	14	0	0	0	0	0	0	0	0
	497b90c229a8342cf6e69ad461bc2024	0.9435	Bacteria	Firmicutes	Clostridia	Clostridiales	Lachnospiraceae	Blautia	NA	0	0	0	0	0	0	0	0	0	0	92	0	0	0	0	0	0	0	0	0
	4994123a9067ac5f35d5d7169d315041	0.9292	Bacteria	Bacteroidetes	Bacteroidia	Bacteroidales	Bacteroidales BS11 gut group	uncultured bacterium	uncultured bacterium	0	0	0	0	0	0	0	0	0	0	20	0	0	0	0	0	0	0	0	0
	4996a07ffc9624f09af93e9acceb38cb	0.7245	Bacteria	Firmicutes	Clostridia	Clostridiales	Ruminococcaceae	Ruminococcaceae UCG-010	uncultured bacterium	0	0	0	0	0	0	0	0	0	0	0	0	0	0	0	0	0	0	0	12
	49a41995b3700624e9b2606c89515c85	0.9999	Bacteria	Firmicutes	Clostridia	Clostridiales	Ruminococcaceae	Ruminiclostridium 6	NA	0	0	0	0	0	0	0	0	0	0	0	0	0	0	0	0	0	0	0	0
	49cec49932e8ce370184292237796c1f	0.9988	Bacteria	Firmicutes	Clostridia	Clostridiales	Lachnospiraceae	NA	NA	0	0	0	0	0	31	0	91	44	0	89	105	108	0	0	0	109	0	22	97
	49d56adf92847b4e1b45ba7f1f625d14	0.9577	Bacteria	Bacteroidetes	Bacteroidia	Bacteroidales	F082	uncultured bacterium	uncultured bacterium	0	0	0	0	0	79	0	0	0	42	0	40	0	0	0	0	0	0	0	55
	49d9104b39e8d5ad2f1d8901cbf2ac8b	0.9894	Bacteria	Bacteroidetes	Bacteroidia	Bacteroidales	Prevotellaceae	Prevotellaceae UCG-004	NA	0	0	0	0	0	89	0	0	6	0	0	0	0	38	35	0	0	0	0	0
	49ebcfdf110139f79489e95d9d0ae218	0.9490	Bacteria	Firmicutes	Clostridia	Clostridiales	Defluviitaleaceae	Defluviitaleaceae UCG-011	uncultured bacterium	0	0	0	0	0	0	0	0	0	0	0	0	0	0	0	0	0	0	0	0
	49ebed43141d61edce50ff5e709069e2	0.8914	Bacteria	Firmicutes	Clostridia	Clostridiales	Lachnospiraceae	Lachnospiraceae XPB1014 group	NA	0	0	0	0	54	0	0	0	0	0	0	0	0	0	0	0	0	0	0	0
	4a070960d91683337d4f5cda13aea896	0.7027	Bacteria	Bacteroidetes	Bacteroidia	Bacteroidales	Prevotellaceae	Prevotellaceae UCG-004	NA	10	0	0	0	0	0	0	0	0	4	0	0	8	0	0	0	6	11	6	0
	4a1b578e578507f41bf99ffde22f0867	1.0000	Bacteria	Spirochaetes	Spirochaetia	Spirochaetales	Spirochaetaceae	Treponema 2	NA	0	0	0	0	0	0	0	0	0	0	0	0	0	0	0	0	0	0	0	0
	4a1e62409d32ef26f10217838fe28d52	0.9970	Bacteria	Firmicutes	Clostridia	Clostridiales	Ruminococcaceae	Ruminococcaceae UCG-010	NA	0	0	0	0	0	0	0	0	0	0	0	0	0	0	0	0	0	0	0	0
	4a2c73401112a193dc3d6da52b54d9fb	0.9462	Bacteria	Firmicutes	Clostridia	Clostridiales	Christensenellaceae	Christensenellaceae R-7 group	NA	0	0	0	0	0	0	0	0	0	0	0	0	0	0	0	0	0	0	0	0
	4a5e94f9955dcefc92b2d056fb9373de	0.9905	Bacteria	Bacteroidetes	Bacteroidia	Bacteroidales	Bacteroidales UCG-001	uncultured bacterium	uncultured bacterium	10	0	0	0	0	0	0	0	0	25	0	0	26	0	0	0	0	0	22	11
	4a6433a917c75cc67a75e7263a602d64	0.8115	Bacteria	Spirochaetes	Spirochaetia	Spirochaetales	Spirochaetaceae	Treponema 2	uncultured bacterium	0	0	0	0	5	0	8	0	0	0	0	0	0	0	0	0	0	0	0	0
	4a7d2ff8ce38856590387e2be5ed862c	0.7218	Bacteria	Bacteroidetes	Bacteroidia	Bacteroidales	NA	NA	NA	39	0	0	0	0	0	0	0	2	10	0	0	0	0	0	0	0	13	26	0
	4a86cff4e58b7cd85951cb7b8caec865	0.9985	Bacteria	Spirochaetes	Spirochaetia	Spirochaetales	Spirochaetaceae	Treponema 2	NA	0	6	0	0	0	0	0	0	0	0	0	0	14	0	0	0	0	0	49	0
	4aa805ef26f223d19042d2714d745c8c	0.9998	Bacteria	Bacteroidetes	Bacteroidia	Bacteroidales	gir-aah93h0	uncultured bacterium	uncultured bacterium	0	0	0	9	0	276	0	11	86	49	162	0	498	0	0	0	99	0	29	65
	4ac3afd591882bc2f4e995dc53baad30	0.9995	Bacteria	Firmicutes	Clostridia	Clostridiales	Ruminococcaceae	[Eubacterium] coprostanoligenes group	NA	0	0	0	0	0	0	0	0	0	0	0	0	0	0	0	0	0	0	0	0
	4acf0dcc5e8ab43c8165cd5634c9ea0f	0.7388	Bacteria	Firmicutes	Clostridia	Clostridiales	Ruminococcaceae	Ruminococcaceae UCG-010	uncultured rumen bacterium	0	0	0	0	0	0	0	0	0	0	0	0	0	0	0	0	0	0	0	0
	4ada9de90be86dce405f4109fec690ec	0.9411	Bacteria	Spirochaetes	Spirochaetia	Spirochaetales	Spirochaetaceae	Treponema 2	uncultured bacterium	0	0	0	0	0	0	0	0	0	0	0	0	11	0	0	0	0	0	0	0
	4b0f44d9d0962c71062eedb0bb337a0b	0.9961	Bacteria	Bacteroidetes	Bacteroidia	Bacteroidales	Bacteroidales RF16 group	uncultured bacterium	uncultured bacterium	0	0	0	0	0	0	0	0	0	0	0	0	18	0	0	0	0	0	0	0
	4b10aef867a9b12631ed2830dd7d0dd7	0.9992	Bacteria	Firmicutes	Clostridia	Clostridiales	Ruminococcaceae	Ruminococcaceae NK4A214 group	NA	65	0	0	0	0	47	51	58	42	22	45	39	50	92	0	66	36	0	75	32
	4b1de89362dc0af67a418f96169bf737	0.7143	Bacteria	Firmicutes	Clostridia	Clostridiales	Ruminococcaceae	Ruminococcaceae UCG-010	uncultured bacterium	0	0	0	0	0	0	0	0	0	0	0	0	0	0	0	0	0	0	0	24
	4b35485736b5c575bddf401a62b8d211	0.9993	Bacteria	Bacteroidetes	Bacteroidia	Bacteroidales	Prevotellaceae	NA	NA	0	0	0	0	0	0	43	10	0	0	0	0	0	122	0	0	0	14	0	22
	4b3c97851198dc2c5d3d075840278620	0.9979	Bacteria	Bacteroidetes	Bacteroidia	Bacteroidales	Prevotellaceae	Prevotellaceae UCG-001	NA	0	0	0	0	0	0	0	0	0	0	0	0	0	0	0	0	0	0	0	3
	4b5c5d7fdb2123003a8d778732f7271e	0.9707	Bacteria	Firmicutes	Clostridia	Clostridiales	Lachnospiraceae	Blautia	NA	48	0	0	0	0	0	0	66	0	0	0	0	25	0	0	0	29	0	33	0
	4b5ec5352d5f6c4ab0c34c55bc81c4d5	0.9878	Bacteria	Bacteroidetes	Bacteroidia	Bacteroidales	F082	NA	NA	17	0	0	0	0	0	0	0	0	0	0	0	0	0	0	0	0	0	0	0
	4b69c5f6875a1becb60cd5d5d7571b2f	0.9987	Bacteria	Firmicutes	Clostridia	Clostridiales	Defluviitaleaceae	Defluviitaleaceae UCG-011	uncultured bacterium	0	0	0	0	0	11	0	0	0	0	0	38	0	0	0	0	0	0	0	0
	4b77b7ebb0388253dc8a22455a41dd08	0.8756	Bacteria	Bacteroidetes	Bacteroidia	Bacteroidales	Rikenellaceae	Rikenellaceae RC9 gut group	uncultured bacterium	0	0	0	0	4	0	0	0	0	0	9	0	0	0	0	0	0	24	0	0
	4b8a98c305c843fad2833caed354c484	0.9654	Bacteria	Firmicutes	Clostridia	Clostridiales	Christensenellaceae	Christensenellaceae R-7 group	NA	0	0	0	0	0	0	29	0	0	0	16	0	0	0	0	0	0	18	0	0
	4b94889e53ae555c81d625987587b850	0.9915	Bacteria	Firmicutes	Clostridia	Clostridiales	Lachnospiraceae	Lachnoclostridium 10	uncultured bacterium	0	0	0	0	0	0	0	0	0	0	0	0	0	0	0	0	0	0	0	9
	4b9ff8960fb81245420c617117a30056	0.8581	Bacteria	Firmicutes	Clostridia	Clostridiales	Lachnospiraceae	Lachnoclostridium 10	uncultured bacterium	0	0	0	0	0	0	0	0	0	0	0	0	0	0	0	0	0	0	0	0
	4bbb694e067edf1e82ca91fe777f62ee	1.0000	Bacteria	Firmicutes	Bacilli	Bacillales	Bacillaceae	Bacillus	NA	0	0	0	0	0	0	0	0	0	0	0	6	13	0	0	0	17	0	0	0
	4bc8e6387792ba9896f0de641e47602a	0.9996	Bacteria	Firmicutes	Clostridia	Clostridiales	Ruminococcaceae	Ruminococcaceae NK4A214 group	NA	0	0	0	0	0	0	0	0	0	0	0	0	0	0	0	0	0	0	0	0
	4bcf38093536fd7a4459ff76aab9d109	0.9724	Bacteria	Spirochaetes	Spirochaetia	Spirochaetales	Spirochaetaceae	Treponema 2	uncultured bacterium	0	0	0	0	0	0	0	0	0	0	0	0	0	0	0	0	0	0	36	0
	4bef155f51c30985f05d15bdd44dd2db	0.7148	Bacteria	Bacteroidetes	Bacteroidia	Bacteroidales	Rikenellaceae	Rikenellaceae RC9 gut group	uncultured bacterium	0	0	0	0	0	0	0	0	0	0	0	0	0	0	0	16	0	0	0	10
	4c001cd88d0243dfacdac003fe89997d	0.9751	Bacteria	Bacteroidetes	Bacteroidia	Bacteroidales	p-251-o5	uncultured bacterium	uncultured bacterium	0	0	0	0	0	9	0	28	0	0	0	62	0	203	41	139	61	0	0	25
	4c1348218bbf7a04f3ae21e7ca90d24a	0.9967	Bacteria	Firmicutes	Clostridia	Clostridiales	Ruminococcaceae	Ruminococcaceae NK4A214 group	NA	0	0	0	0	0	0	0	0	0	0	0	0	0	0	0	0	0	0	0	0
	4c229e6d4fd87ffa65793bd9ef6707e5	0.8848	Bacteria	Firmicutes	Clostridia	Clostridiales	Lachnospiraceae	Lachnospiraceae XPB1014 group	uncultured bacterium	0	0	0	0	0	0	0	0	0	0	0	0	29	0	0	0	0	0	39	0
	4c398fc5ff63d2ce9310384a9b78c630	0.8297	Bacteria	Firmicutes	Clostridia	Clostridiales	Lachnospiraceae	Marvinbryantia	uncultured bacterium	0	0	0	0	0	0	0	0	0	0	0	0	0	30	0	28	38	0	0	0
	4c5860e267c301832ebecc8ddeb3e5d3	0.9716	Bacteria	Firmicutes	Clostridia	Clostridiales	Ruminococcaceae	Ruminococcus 1	_bacterium XPD3003	0	0	0	0	0	24	0	0	0	0	32	0	0	0	0	0	0	58	11	0
	4c6424bb8bc8bd2026b1485a6e2c487e	0.9999	Bacteria	Firmicutes	Clostridia	Clostridiales	Lachnospiraceae	NA	NA	0	0	0	0	0	0	0	0	0	44	0	0	0	0	0	76	0	0	0	34
	4c7f44937b69316b9f35df201d02b7d4	1.0000	Bacteria	Firmicutes	Clostridia	Clostridiales	Lachnospiraceae	NA	NA	0	0	0	0	0	0	0	0	0	0	0	39	49	0	0	0	0	0	0	0
	4c94d26e35893a10770572ddc315e38c	1.0000	Bacteria	Firmicutes	Clostridia	Clostridiales	Ruminococcaceae	Ruminococcaceae UCG-010	NA	0	0	0	0	0	0	0	45	0	0	0	0	0	8	0	24	0	0	0	0
	4c97f2f6f839b5eacf2a07ad5499b82c	0.9427	Bacteria	Firmicutes	Clostridia	Clostridiales	Ruminococcaceae	Oscillibacter	NA	0	0	0	0	0	0	0	0	0	0	0	0	0	0	0	0	0	0	0	17
	4cc079f333b6f0574cc307f8a2f0a613	0.9881	Bacteria	Bacteroidetes	Bacteroidia	Bacteroidales	Bacteroidales UCG-001	uncultured bacterium	uncultured bacterium	0	78	0	0	38	0	0	0	0	0	0	0	0	0	0	0	0	47	0	0
	4ccced49b81d5fee4ab0647aff3db4a0	0.8579	Bacteria	Bacteroidetes	Bacteroidia	Bacteroidales	Prevotellaceae	Prevotellaceae UCG-004	uncultured bacterium	0	0	0	0	0	0	0	0	0	9	0	0	0	0	0	0	8	0	0	0
	4cd517aa902c1b7c1a8bba3942e50968	0.7952	Bacteria	Bacteroidetes	Bacteroidia	Bacteroidales	Rikenellaceae	Rikenellaceae RC9 gut group	uncultured bacterium	0	0	0	0	0	0	0	0	0	0	0	0	0	0	0	0	0	0	0	0
	4cdb3d1b202faacbf327697e47a82cd9	0.9999	Bacteria	Spirochaetes	Spirochaetia	Spirochaetales	Spirochaetaceae	Treponema 2	NA	0	6	0	0	20	0	0	37	0	58	0	18	58	33	0	0	107	0	0	34
	4cf11cbe198e410b51af1c95d4024806	0.7190	Bacteria	Bacteroidetes	Bacteroidia	Bacteroidales	F082	uncultured bacterium	uncultured bacterium	24	0	0	0	0	0	0	0	0	0	0	55	0	0	0	0	0	0	0	0
	4cf5da3930cafe608cfedeb37cfac344	0.7899	Bacteria	Firmicutes	Clostridia	Clostridiales	Lachnospiraceae	Marvinbryantia	NA	0	0	0	0	0	0	0	0	0	0	0	0	94	0	0	0	0	0	0	0
	4d1839c24b65585c154d5719889004b5	0.7182	Bacteria	Firmicutes	Clostridia	Clostridiales	Ruminococcaceae	Ruminococcaceae NK4A214 group	NA	0	10	0	0	0	0	0	0	0	0	9	0	18	0	0	0	0	0	0	0
	4d480a58e843f1ff9ccb4708fdb301d3	1.0000	Bacteria	Firmicutes	Clostridia	Clostridiales	Lachnospiraceae	NA	NA	38	0	0	0	42	0	0	28	0	0	0	0	38	0	0	11	0	0	0	0
	4d52d82506465fcf9b9cbae63570b5ee	0.9384	Bacteria	Spirochaetes	Spirochaetia	Spirochaetales	Spirochaetaceae	Treponema 2	uncultured bacterium	44	0	31	0	61	0	0	0	0	35	0	0	0	0	0	84	0	0	0	0
	4d64ca5b92d975bde49261f35573177d	0.7479	Bacteria	Firmicutes	Clostridia	Clostridiales	Ruminococcaceae	[Eubacterium] coprostanoligenes group	uncultured bacterium	0	0	0	0	0	0	0	0	0	0	0	11	0	0	0	0	0	0	0	0
	4d78eb3ed3549ed200cc360a40440199	1.0000	Bacteria	Bacteroidetes	Bacteroidia	Bacteroidales	Rikenellaceae	hoa5-07d05 gut group	uncultured bacterium	0	0	0	0	0	0	0	0	0	0	0	0	0	0	0	0	0	0	0	0
	4d8c0cadfa1f0292df47f141c853caad	0.9051	Bacteria	Bacteroidetes	Bacteroidia	Bacteroidales	F082	uncultured bacterium	uncultured bacterium	0	0	0	0	0	0	0	0	13	0	16	0	0	0	0	0	0	0	0	0
	4da0f8668efe35bf1553fd5935c237dc	1.0000	Bacteria	Firmicutes	Clostridia	Clostridiales	Lachnospiraceae	NA	NA	38	0	0	0	0	84	29	0	0	0	0	26	0	41	0	31	0	24	0	0
	4db781764e38a2086c95265b38805c8c	0.7961	Bacteria	Firmicutes	Clostridia	Clostridiales	Ruminococcaceae	Ruminococcus 1	_Ruminococcus sp. HUN007	289	102	0	0	497	0	338	278	137	164	234	394	322	134	90	282	353	254	721	348
	4dd6b38f21c8cc772ccf17b3ac2d45b9	0.8374	Bacteria	Firmicutes	Clostridia	Clostridiales	Christensenellaceae	Christensenellaceae R-7 group	NA	0	0	0	0	0	0	0	0	0	0	0	0	0	0	0	0	0	0	0	0
	4dd920eac951a90fbab16c93816c64c9	0.8082	Bacteria	Firmicutes	Clostridia	Clostridiales	Ruminococcaceae	Ruminococcaceae UCG-010	uncultured bacterium	0	0	0	0	0	0	0	0	0	0	0	0	0	13	0	0	0	0	0	0
	4de14200c6a85b439e4d381157cd5367	0.9753	Bacteria	Firmicutes	Clostridia	Clostridiales	Lachnospiraceae	Pseudobutyrivibrio	NA	0	0	0	0	0	0	0	0	0	0	0	0	31	0	0	48	0	40	0	41
	4df9943a3717d93a8683a79a0aa6fc21	1.0000	Bacteria	Firmicutes	Clostridia	Clostridiales	NA	NA	NA	0	0	0	0	0	0	0	0	0	0	0	0	0	0	0	0	0	25	0	0
	4e435bd1038f491e5d0a73b1ad138475	0.8104	Bacteria	Firmicutes	Clostridia	Clostridiales	Ruminococcaceae	Ruminococcaceae UCG-010	uncultured bacterium	0	0	0	0	0	0	0	0	0	0	0	0	0	0	0	0	0	0	0	0
	4e43a7b4ed2ba76c36ed6dccd5229b8f	0.7903	Bacteria	Fibrobacteres	Fibrobacteria	Fibrobacterales	Fibrobacteraceae	Fibrobacter	uncultured bacterium	0	0	0	0	0	0	0	0	0	0	0	98	0	0	0	0	0	0	0	0
	4e45a935508bc2f9e010b19426fc2fa2	0.9957	Bacteria	Firmicutes	Clostridia	Clostridiales	Ruminococcaceae	Ruminococcus 1	NA	69	0	0	0	57	55	0	0	26	132	84	63	173	202	0	0	112	0	178	48
	4e4f1eeff561fee8a4e207323f619ea7	0.8234	Bacteria	Bacteroidetes	Bacteroidia	Bacteroidales	Rikenellaceae	Rikenellaceae RC9 gut group	uncultured bacterium	0	0	0	0	0	0	0	0	0	22	0	0	0	0	0	0	0	0	0	0
	4e6bb8d81b53d2a5369860fb49a52203	0.9994	Bacteria	Firmicutes	Clostridia	Clostridiales	Family XIII	NA	NA	0	0	0	0	0	0	0	0	0	0	0	0	0	0	0	0	0	0	0	0
	4e6d8e2e531c5587866dac0851b81b8d	0.9439	Bacteria	Firmicutes	Clostridia	Clostridiales	Ruminococcaceae	Papillibacter	uncultured bacterium	0	0	0	0	0	0	0	0	0	0	0	0	0	0	0	0	0	0	0	0
	4e8cfc4819d94a6560c34692f54d524b	0.9277	Bacteria	Bacteroidetes	Bacteroidia	Bacteroidales	Rikenellaceae	Rikenellaceae RC9 gut group	uncultured bacterium	0	0	0	0	0	0	0	0	0	0	0	0	0	0	0	0	0	0	0	0
	4e97d3e399c4719651c929c650105976	0.7976	Bacteria	Firmicutes	Clostridia	Clostridiales	Ruminococcaceae	Ruminococcaceae UCG-010	uncultured bacterium	0	0	0	0	0	0	0	0	0	0	0	0	0	0	0	0	0	0	0	0
	4eb9c97f39c31316bd9acc6c53219f22	0.9664	Bacteria	Bacteroidetes	Bacteroidia	Bacteroidales	p-251-o5	uncultured bacterium	uncultured bacterium	0	0	0	0	0	0	0	0	0	0	0	0	0	0	0	0	0	0	0	0
	4ebf0047ded6c3406cff87bc367078df	1.0000	Bacteria	Firmicutes	Clostridia	Clostridiales	Lachnospiraceae	NA	NA	0	0	0	0	0	0	0	0	0	0	0	0	0	16	0	0	0	0	0	0
	4ec419efb4c9b03503c7358b403d2f2f	0.8206	Bacteria	Bacteroidetes	Bacteroidia	Bacteroidales	Rikenellaceae	Rikenellaceae RC9 gut group	uncultured bacterium	0	0	0	51	0	0	0	0	0	0	0	0	0	0	0	0	0	0	19	0
	4ef07e91f4e22931f5f667926e44290c	0.9102	Bacteria	Firmicutes	Negativicutes	Selenomonadales	Veillonellaceae	Anaerovibrio	uncultured rumen bacterium	0	0	0	0	0	0	0	0	0	0	0	0	17	0	19	0	0	0	0	0
	4ef1ff87e63c4748b732521858a9b4c7	0.9683	Bacteria	Spirochaetes	Spirochaetia	Spirochaetales	Spirochaetaceae	Treponema 2	uncultured bacterium	0	0	0	0	0	0	0	0	0	0	0	0	0	0	0	0	0	0	0	0
	4f02d5973bcbe7de5fca5fbafd63eacf	0.9995	Bacteria	Firmicutes	Clostridia	Clostridiales	Lachnospiraceae	NA	NA	0	0	0	0	40	0	0	0	33	0	0	42	0	0	0	0	0	0	79	55
	4f12be56e66a161723d5c52c3ecd2037	0.7350	Bacteria	Bacteroidetes	Bacteroidia	Bacteroidales	F082	uncultured bacterium	uncultured bacterium	0	0	0	0	0	0	0	0	0	0	6	161	0	120	0	0	0	0	0	0
	4f249cb8ca6505256146f6629ff283de	1.0000	Bacteria	Bacteroidetes	Bacteroidia	Bacteroidales	p-251-o5	NA	NA	0	0	0	0	0	0	0	0	0	0	0	27	0	0	0	0	0	0	0	0
	4f2c1bbb00f66703fa21087b3ae058e8	0.7637	Bacteria	Firmicutes	Clostridia	Clostridiales	Ruminococcaceae	Saccharofermentans	uncultured bacterium	43	0	0	0	0	0	0	0	0	0	0	13	0	0	0	0	16	0	0	0
	4f3cbb27d7e72a8dc60a05454ac9ac9d	1.0000	Bacteria	Spirochaetes	Spirochaetia	Spirochaetales	Spirochaetaceae	Treponema 2	NA	0	0	0	0	0	0	0	0	0	0	0	0	0	0	0	0	0	0	0	0
	4f428c948b4f792ac1e31bbf666d9fbc	0.8634	Bacteria	Firmicutes	Clostridia	Clostridiales	Ruminococcaceae	NA	NA	0	0	0	0	0	0	13	30	0	0	0	0	10	14	0	0	12	15	0	0
	4f667a90f10b1ca787ee8018fba13729	1.0000	Bacteria	Firmicutes	Clostridia	Clostridiales	Lachnospiraceae	NA	NA	0	0	0	0	0	0	0	0	0	26	0	0	0	0	0	0	0	0	0	0
	4f6812f07fa03ea794d9843a9082e448	0.9981	Bacteria	Firmicutes	Clostridia	Clostridiales	Ruminococcaceae	Ruminococcaceae NK4A214 group	NA	0	0	0	0	0	0	0	0	0	0	31	0	49	0	0	24	12	0	134	0
	4f6df988f9741280fe3a538ce34472e0	0.8140	Bacteria	Fibrobacteres	Fibrobacteria	Fibrobacterales	Fibrobacteraceae	Fibrobacter	uncultured bacterium	0	0	18	0	74	0	50	0	30	0	0	0	0	0	0	59	47	0	0	0
	4fb8d0fe561e83cf04b54f988036ee5f	0.9817	Bacteria	Bacteroidetes	Bacteroidia	Bacteroidales	Bacteroidales BS11 gut group	uncultured bacterium	uncultured bacterium	0	0	0	0	0	0	0	0	0	29	0	0	0	0	0	130	0	0	0	0
	4fc154b71be65c39585d82984d54626b	0.7044	Bacteria	Firmicutes	Clostridia	Clostridiales	Ruminococcaceae	Ruminococcaceae UCG-013	uncultured Clostridiales bacterium	0	0	0	0	0	0	0	0	0	0	0	0	0	0	0	0	0	0	0	0
	500750895aac038d37fe575cd2f1ba71	0.9665	Bacteria	Spirochaetes	Spirochaetia	Spirochaetales	Spirochaetaceae	Treponema 2	uncultured bacterium	0	0	0	0	133	0	0	0	74	35	0	0	101	0	0	0	0	0	461	140
	5018f29bbe25c8311bf633b05d2590bb	0.9931	Bacteria	Firmicutes	Clostridia	Clostridiales	Ruminococcaceae	Ruminococcus 1	NA	0	0	0	0	0	0	0	0	0	0	0	0	0	0	0	0	0	0	0	0
	501fea3b61bf338b0b68f64afe841315	0.8614	Bacteria	Firmicutes	Clostridia	Clostridiales	Lachnospiraceae	Lachnospiraceae UCG-006	uncultured rumen bacterium	0	0	0	0	0	0	0	0	0	0	0	0	0	0	0	0	0	0	0	0
	502b588e5a4e94f669fec69ee5d33dff	0.8812	Bacteria	Firmicutes	Clostridia	Clostridiales	Ruminococcaceae	Ruminococcaceae UCG-010	uncultured bacterium	0	0	0	0	0	0	0	0	0	0	0	0	0	0	0	0	0	0	0	0
	50431ac27f46700986b9700c6f9b492a	0.9876	Bacteria	Bacteroidetes	Bacteroidia	Bacteroidales	NA	NA	NA	0	67	0	0	0	0	0	0	0	0	0	0	0	0	0	0	0	0	0	0
	5043950754a90b7a1ec67caf639606af	0.7998	Bacteria	Firmicutes	Clostridia	Clostridiales	Ruminococcaceae	Ruminococcaceae UCG-010	uncultured bacterium	0	0	0	0	0	0	0	0	0	0	11	0	0	0	0	0	0	0	0	0
	5059a6b471750fb1529fa4d4db71523a	0.7548	Bacteria	Bacteroidetes	Bacteroidia	Bacteroidales	NA	NA	NA	0	0	0	0	21	0	0	11	28	0	14	0	3	14	0	0	0	0	0	0
	508a05982c9536cd7d4b085de1896eb3	0.9967	Bacteria	Bacteroidetes	Bacteroidia	Bacteroidales	Bacteroidales UCG-001	uncultured bacterium	uncultured bacterium	30	0	0	21	0	0	30	0	0	20	0	0	0	14	0	53	10	0	0	23
	5092c84516e94ef2ffcf4cc072a0f8c7	1.0000	Bacteria	Firmicutes	Clostridia	Clostridiales	Lachnospiraceae	NA	NA	41	0	0	0	21	0	21	0	31	27	0	40	125	0	0	0	73	0	117	25
	50a45ebd29fc8e8835305b4422f484aa	1.0000	Bacteria	Bacteroidetes	Bacteroidia	Bacteroidales	Prevotellaceae	Prevotellaceae UCG-001	NA	0	0	0	0	0	0	0	0	0	0	0	93	19	0	57	0	0	0	0	0
	50a9c754127756e58e02f5b5ee9ef12b	0.9296	Bacteria	Firmicutes	Clostridia	Clostridiales	Lachnospiraceae	Oribacterium	uncultured bacterium	0	0	0	0	0	0	0	0	0	0	0	0	0	0	0	0	0	0	0	0
	50ade2f12d221a27bdba0aa3b6f01222	0.7604	Bacteria	Firmicutes	Clostridia	Clostridiales	Family XIII	Family XIII AD3011 group	uncultured bacterium	0	0	0	0	22	18	14	57	0	0	31	0	34	21	0	19	0	0	21	45
	50b6056ac8042e827466a7dc4033c9be	0.9053	Bacteria	Firmicutes	Clostridia	Clostridiales	Christensenellaceae	Christensenellaceae R-7 group	NA	0	0	0	0	0	0	0	0	0	0	4	1	0	0	0	0	0	0	0	0
	50e1d33ea5a7306279c60ed3dc087c01	0.7459	Bacteria	Bacteroidetes	Bacteroidia	Bacteroidales	Prevotellaceae	Prevotellaceae UCG-001	_wallaby gut metagenome	0	0	0	0	0	0	0	0	0	0	0	0	3	0	0	0	0	0	0	0
	50e57c0299ba5f11469b088ee741b6ad	0.7095	Bacteria	Bacteroidetes	Bacteroidia	Bacteroidales	Prevotellaceae	uncultured	NA	0	0	0	0	0	0	0	0	0	0	0	0	6	0	0	0	0	17	0	0
	50e6b2b126189e35e4438e31697a2783	0.9133	Bacteria	Firmicutes	Clostridia	Clostridiales	Ruminococcaceae	NA	NA	14	0	0	0	0	0	0	0	0	0	0	0	0	0	0	0	0	0	0	0
	50edccf17aaa87046cb34420c37203e3	1.0000	Bacteria	Fibrobacteres	Fibrobacteria	Fibrobacterales	Fibrobacteraceae	Fibrobacter	NA	94	0	0	0	0	0	0	0	0	0	0	0	0	60	0	0	0	0	0	0
	50f6ae23c9cab9e960f7e9686c7a20b3	0.9593	Bacteria	Firmicutes	Clostridia	Clostridiales	Christensenellaceae	Christensenellaceae R-7 group	NA	0	0	0	0	0	0	0	0	0	0	0	0	0	0	0	12	0	0	0	0
	51059e1b94e1684deb5cc9bdf5b71f75	0.9203	Bacteria	Firmicutes	Clostridia	Clostridiales	Lachnospiraceae	Lachnospiraceae XPB1014 group	NA	0	0	0	0	0	0	0	0	0	0	0	0	0	0	0	0	0	0	51	0
	512e64d8f9d8e1cb2c7ea5863699a59b	0.9983	Bacteria	Bacteroidetes	Bacteroidia	Bacteroidales	Rikenellaceae	Rikenellaceae RC9 gut group	NA	0	0	0	0	0	0	0	0	0	0	0	0	0	0	0	0	0	0	0	7
	513a1ce40dce112f265d272b6aeafbdd	0.9991	Bacteria	Bacteroidetes	Bacteroidia	Bacteroidales	Bacteroidales RF16 group	uncultured bacterium	uncultured bacterium	0	0	0	0	19	0	0	0	0	0	0	0	0	0	0	0	0	0	0	0
	514df34832bf2d59d8b62e57170a9299	0.7031	Bacteria	Spirochaetes	Spirochaetia	Spirochaetales	Spirochaetaceae	Treponema 2	uncultured bacterium	0	0	0	0	0	0	0	0	0	0	0	0	0	0	0	0	0	0	11	0
	5171697eadb1395d90b826525ad1d866	0.9939	Bacteria	Bacteroidetes	Bacteroidia	Bacteroidales	p-251-o5	uncultured bacterium	uncultured bacterium	2	0	0	0	0	19	50	33	39	0	0	0	0	21	0	0	64	2	0	0
	517287df3b08326ff1d2245638aaacf5	0.9643	Bacteria	Firmicutes	Clostridia	Clostridiales	Lachnospiraceae	Acetitomaculum	uncultured bacterium	0	0	0	0	0	0	0	0	0	48	75	70	0	0	0	0	0	0	0	0
	5193269475eb1935414525c0f652af22	0.9679	Bacteria	Bacteroidetes	Bacteroidia	Bacteroidales	Bacteroidales UCG-001	uncultured bacterium	uncultured bacterium	0	0	0	0	0	0	0	0	0	0	0	0	41	0	0	0	0	0	0	0
	51a2fa290748fdb33b90fbf4a123377b	0.9999	Bacteria	Bacteroidetes	Bacteroidia	Bacteroidales	Prevotellaceae	Prevotellaceae UCG-003	NA	40	0	0	0	0	0	0	0	0	0	25	60	47	0	0	0	0	57	81	0
	51b0a6cc861dacb7ec6d1a43cdc3d8db	0.7313	Bacteria	Firmicutes	Clostridia	Clostridiales	Ruminococcaceae	Ruminococcaceae NK4A214 group	uncultured bacterium	0	0	0	0	0	0	20	0	0	0	0	0	0	0	0	0	0	0	0	0
	51b19739ebe8e16cdd6a42c58097fb8a	0.9978	Bacteria	Bacteroidetes	Bacteroidia	Bacteroidales	p-251-o5	uncultured bacterium	uncultured bacterium	7	0	0	0	0	0	0	0	0	0	0	0	34	0	0	34	0	0	0	3
	51b20e91a454958e60e6f907676b5c15	0.7807	Bacteria	Firmicutes	Clostridia	Clostridiales	Lachnospiraceae	Lachnospiraceae UCG-009	uncultured bacterium	0	0	0	0	0	0	0	0	0	0	0	0	0	0	0	0	0	0	20	0
	51b2a0dc31950656086b16b2658e18cf	0.9717	Bacteria	Firmicutes	Clostridia	Clostridiales	Clostridiales vadinBB60 group	uncultured bacterium	uncultured bacterium	0	0	0	0	0	16	17	0	0	0	0	14	21	0	0	13	0	0	17	68
	51c0adf7052ed8592e761aef5c42be13	0.7454	Bacteria	Firmicutes	Clostridia	Clostridiales	Ruminococcaceae	Ruminococcaceae UCG-010	uncultured bacterium	0	0	0	0	0	0	0	0	0	0	0	57	0	7	0	0	0	0	0	0
	51cc37b7f550aeccb5c6a782c2f544da	0.7468	Bacteria	Bacteroidetes	Bacteroidia	Bacteroidales	Rikenellaceae	Rikenellaceae RC9 gut group	uncultured bacterium	0	0	0	0	0	0	14	0	0	0	0	57	0	0	0	0	0	0	0	0
	51dd1b8dc0da7408d7764854c1bfa6aa	0.8711	Bacteria	Bacteroidetes	Bacteroidia	Bacteroidales	Rikenellaceae	Rikenellaceae RC9 gut group	uncultured bacterium	21	0	0	0	0	0	24	0	0	0	59	92	28	0	0	18	0	0	0	80
	51e65b7947a369051bfcae15701d2cad	1.0000	Bacteria	Firmicutes	Clostridia	Clostridiales	Lachnospiraceae	NA	NA	0	0	0	0	35	0	28	0	0	0	0	0	26	0	0	0	16	0	0	48
	51fc2e9459c0e1db51134fb60aa8a0b2	0.7910	Bacteria	Spirochaetes	Spirochaetia	Spirochaetales	Spirochaetaceae	Treponema 2	uncultured bacterium	0	0	26	0	0	0	0	0	0	0	0	0	0	0	0	0	0	0	0	0
	5203447490e9d6728f5dce9290a7bb0a	1.0000	Bacteria	Firmicutes	Clostridia	Clostridiales	Lachnospiraceae	NA	NA	52	0	0	0	0	0	0	0	0	0	27	0	0	31	0	0	45	0	0	0
	520aa936cf6af8dc18aae08fe4518b91	0.7591	Bacteria	Firmicutes	Clostridia	Clostridiales	Ruminococcaceae	Ruminococcaceae UCG-010	uncultured bacterium	0	0	0	0	0	0	0	0	0	0	0	0	0	0	0	0	0	0	12	0
	522615c429f773cea27e11d9de0095a4	0.9908	Bacteria	Bacteroidetes	Bacteroidia	Bacteroidales	Bacteroidales RF16 group	uncultured bacterium	uncultured bacterium	0	0	0	0	0	0	0	0	0	18	0	0	0	0	0	0	0	0	48	0
	524b83b85b70933e9ca54647af0d6866	0.9999	Bacteria	Firmicutes	Clostridia	Clostridiales	Lachnospiraceae	NA	NA	0	0	0	0	0	0	0	0	0	690	80	103	27	0	0	0	0	0	91	0
	52582235a820bb1e6d11e3a5da6bc6a9	0.9977	Bacteria	Bacteroidetes	Bacteroidia	Bacteroidales	Rikenellaceae	Rikenellaceae RC9 gut group	NA	27	0	0	0	0	0	11	0	0	0	41	0	0	0	0	0	48	0	0	0
	52635e5a905686c4708106d9a4524b2e	0.9962	Bacteria	Firmicutes	Clostridia	Clostridiales	Defluviitaleaceae	Defluviitaleaceae UCG-011	uncultured bacterium	10	0	0	0	0	0	14	26	0	0	0	0	0	0	0	0	0	0	0	0
	526e4d7fcd7d60ce70b192c5596dea24	0.9906	Bacteria	Bacteroidetes	Bacteroidia	Bacteroidales	p-251-o5	uncultured bacterium	uncultured bacterium	65	0	0	0	0	0	0	0	0	0	0	0	0	0	0	0	0	0	0	23
	52ad19ce1de21008f47cb59a9a0712b9	0.9935	Bacteria	Bacteroidetes	Bacteroidia	Bacteroidales	Bacteroidales RF16 group	uncultured bacterium	uncultured bacterium	8	0	0	0	0	0	0	0	0	0	0	0	0	0	0	0	0	0	0	0
	52b80ca7b37e8f3f5b3cb6409f555492	0.9925	Bacteria	Bacteroidetes	Bacteroidia	Bacteroidales	p-251-o5	uncultured bacterium	uncultured bacterium	59	0	15	0	0	0	65	12	0	0	0	0	0	0	47	131	10	0	0	398
	52e4a79be31522f3861973874eed8d0a	0.9447	Bacteria	Bacteroidetes	Bacteroidia	Bacteroidales	Prevotellaceae	Prevotellaceae UCG-001	uncultured bacterium	0	0	0	0	47	0	0	0	0	0	0	0	0	0	0	0	0	25	0	0
	5326d383022dae6e9cd520e7b81433c9	0.9953	Bacteria	Spirochaetes	Spirochaetia	Spirochaetales	Spirochaetaceae	Treponema 2	NA	0	0	0	26	0	0	0	85	0	47	0	0	126	0	42	58	80	132	96	52
	532b01a6412dd2278b4f6206b80bc22e	0.9997	Bacteria	Bacteroidetes	Bacteroidia	Bacteroidales	Prevotellaceae	Prevotellaceae UCG-003	NA	0	0	0	0	0	0	0	0	0	0	0	0	0	0	0	0	0	12	0	14
	534d3409c6e5a00e03643bacea87bfc0	0.9939	Bacteria	Firmicutes	Clostridia	Clostridiales	Ruminococcaceae	[Eubacterium] coprostanoligenes group	NA	0	0	0	0	0	0	0	0	0	0	0	0	0	0	0	0	0	0	0	0
	535101d2ed4e1b0a161652a4172b7cb9	0.7451	Bacteria	Firmicutes	Clostridia	Clostridiales	Ruminococcaceae	Ruminococcaceae UCG-010	uncultured bacterium	0	0	0	0	0	0	0	0	0	0	0	8	0	0	0	0	0	0	7	0
	5360674fd3d4932fdecf19a994b50164	0.8922	Bacteria	Firmicutes	Clostridia	Clostridiales	Lachnospiraceae	Oribacterium	uncultured bacterium	0	0	0	0	0	0	0	0	0	0	0	0	0	0	0	0	19	0	0	0
	5367b60b57c252162e1a65834b912b76	0.9999	Bacteria	Bacteroidetes	Bacteroidia	Bacteroidales	Prevotellaceae	NA	NA	0	0	0	0	0	0	73	0	0	0	0	25	0	0	0	0	0	0	0	78
	53748d0fd5a7562a3d2dd0a078a3664a	0.7224	Bacteria	Firmicutes	Clostridia	Clostridiales	Ruminococcaceae	[Eubacterium] coprostanoligenes group	uncultured bacterium	0	0	0	0	0	47	0	0	0	0	0	0	0	0	0	0	0	0	0	0
	5380ddccd4c55c76c7a1a0fac48e1e8e	0.9898	Bacteria	Bacteroidetes	Bacteroidia	Bacteroidales	Paludibacteraceae	uncultured	uncultured bacterium	0	0	0	0	0	0	0	0	0	0	0	0	0	17	0	0	0	0	0	0
	53824675682b76821857d9067e774595	0.9997	Bacteria	Firmicutes	Clostridia	Clostridiales	Lachnospiraceae	NA	NA	0	0	0	0	0	0	0	0	0	0	0	0	0	0	0	0	0	0	0	0
	5383470f280b318e7467877778732edb	0.9959	Bacteria	Bacteroidetes	Bacteroidia	Bacteroidales	Paludibacteraceae	uncultured	uncultured bacterium	0	0	0	63	0	0	58	0	0	0	0	0	0	20	0	0	0	98	0	0
	538810832bf050536641f4c0da0dff75	0.9766	Bacteria	Firmicutes	Clostridia	Clostridiales	Lachnospiraceae	Blautia	NA	79	0	0	0	20	0	0	0	0	0	0	0	0	0	0	0	0	0	0	0
	53dd7bf962b1a83d1cf9f2bf589645c9	0.8173	Bacteria	Firmicutes	Clostridia	Clostridiales	Ruminococcaceae	Ruminococcaceae UCG-007	uncultured bacterium	28	0	0	0	0	0	0	0	0	0	0	0	0	0	0	0	0	0	0	0
	53e296ffc9e16980d4cdd095533daef4	0.9991	Bacteria	Firmicutes	Clostridia	Clostridiales	Lachnospiraceae	NA	NA	0	0	0	0	0	0	0	0	0	0	0	0	0	0	0	12	0	0	0	0
	53e65ac897809becb210c5dae179c643	0.8962	Bacteria	Firmicutes	Clostridia	Clostridiales	Ruminococcaceae	Ruminococcaceae UCG-002	uncultured bacterium	0	0	0	0	0	0	0	0	0	0	0	0	0	0	0	0	0	0	0	0
	53ea93e7553dac2fb043536c2a007f44	0.9810	Bacteria	Firmicutes	Clostridia	Clostridiales	Ruminococcaceae	Ruminococcaceae UCG-005	NA	0	0	0	0	0	0	0	0	0	0	0	0	0	0	0	0	16	7	0	0
	53f1f78dd6982fc3c5446930aea24e6e	0.7773	Bacteria	Firmicutes	Clostridia	Clostridiales	Family XIII	Family XIII AD3011 group	uncultured bacterium	0	0	13	0	0	0	0	0	0	0	0	75	0	0	0	0	24	0	0	0
	540c7b4195912b9e6bf1d4e07790963d	0.9937	Bacteria	Firmicutes	Clostridia	Clostridiales	Ruminococcaceae	Ruminococcaceae UCG-005	NA	0	0	0	0	0	0	0	80	0	0	0	0	0	44	0	0	90	0	38	51
	541f04ff783addbf4bed6240374bca04	0.9931	Bacteria	Bacteroidetes	Bacteroidia	Bacteroidales	Paludibacteraceae	uncultured	uncultured bacterium	0	0	0	0	122	0	0	0	0	0	41	0	0	0	0	0	0	0	0	0
	54334a746a3df5e801362ccb17c12ea2	0.9414	Bacteria	Proteobacteria	Gammaproteobacteria	NA	NA	NA	NA	0	0	0	0	0	0	0	0	0	0	0	0	0	0	0	0	0	0	18	0
	543aee8ea260038920878efdeb214448	0.9929	Bacteria	Firmicutes	Clostridia	Clostridiales	Ruminococcaceae	Ruminococcaceae UCG-002	NA	0	0	0	0	0	0	0	0	0	0	0	0	0	0	0	0	0	0	0	0
	5463b9dd9cdd518da342cfd0f64a89e6	0.9978	Bacteria	Firmicutes	Clostridia	Clostridiales	Ruminococcaceae	NA	NA	0	0	0	0	0	0	0	0	0	0	0	0	0	0	0	0	0	0	0	0
	547901a26217dc8138f4547718d200eb	0.9976	Bacteria	Bacteroidetes	Bacteroidia	Bacteroidales	Rikenellaceae	Rikenellaceae RC9 gut group	NA	0	0	0	0	0	0	0	0	0	0	0	0	0	0	0	18	0	0	0	0
	5491b41e5fa1fd1617c80e2d6f73fbe8	0.9630	Bacteria	Firmicutes	Clostridia	Clostridiales	Clostridiaceae 1	Sarcina	uncultured bacterium	0	0	0	0	54	0	0	0	0	0	0	0	0	0	14	0	0	0	0	0
	54af00c14e49200bd49f4c4918e08fd8	0.9990	Bacteria	Bacteroidetes	Bacteroidia	Bacteroidales	p-251-o5	uncultured bacterium	uncultured bacterium	0	0	0	0	0	0	0	0	0	0	0	0	0	5	0	0	0	0	0	0
	55139c0241d8be6f22f2483908af4d0c	0.9988	Bacteria	Firmicutes	Clostridia	Clostridiales	Lachnospiraceae	NA	NA	0	0	0	0	0	0	0	0	0	0	0	12	8	0	0	0	14	0	0	0
	552a8c737ccd4a8d252fc864673f292b	0.9037	Bacteria	Bacteroidetes	Bacteroidia	Bacteroidales	Rikenellaceae	Rikenellaceae RC9 gut group	uncultured bacterium	0	7	0	0	30	0	0	0	15	36	43	0	0	0	0	0	20	0	59	0
	553729f63568b0179fc52f5ee25ec1d2	0.7260	Bacteria	Firmicutes	Clostridia	Clostridiales	Family XIII	Family XIII AD3011 group	uncultured bacterium	0	14	0	0	32	0	0	0	0	0	0	0	0	0	0	0	0	0	45	0
	553e1e7e396f25f1570a6e0e8306d844	0.9861	Bacteria	Proteobacteria	Deltaproteobacteria	Desulfovibrionales	Desulfovibrionaceae	Mailhella	uncultured bacterium	0	0	0	0	0	27	0	0	0	0	14	0	23	0	0	0	54	0	0	0
	5545fc6db28349605452759bf8332c59	0.8640	Bacteria	Spirochaetes	Spirochaetia	Spirochaetales	Spirochaetaceae	Treponema 2	uncultured bacterium	0	0	0	0	0	0	0	0	0	0	0	0	28	0	0	0	0	0	46	14
	55546aad22b5a27e6e8ff4f4b2d4cca9	0.8655	Bacteria	Firmicutes	Clostridia	Clostridiales	Lachnospiraceae	Marvinbryantia	NA	44	0	0	0	0	0	0	0	0	0	0	0	0	0	0	0	0	44	0	0
	55569d9049f5bc2be8cd2dcdab9ad87e	0.8290	Bacteria	Bacteroidetes	Bacteroidia	Bacteroidales	F082	uncultured bacterium	uncultured bacterium	0	0	0	0	0	0	0	0	0	0	0	0	0	0	0	44	0	0	0	0
	5566a2d55c797433cb1e1df54108439a	0.9994	Bacteria	Firmicutes	Clostridia	Clostridiales	Lachnospiraceae	NA	NA	24	16	22	22	0	69	47	31	0	0	47	0	99	30	43	59	36	56	73	0
	5579af354523d466c67311a975d0b966	0.8234	Bacteria	Spirochaetes	Spirochaetia	Spirochaetales	Spirochaetaceae	Treponema 2	uncultured bacterium	0	0	0	0	0	0	0	0	0	0	35	0	0	0	0	0	0	0	35	0
	558124df804c750fc264c893750e4e98	0.7161	Bacteria	Bacteroidetes	Bacteroidia	Bacteroidales	NA	NA	NA	0	0	45	0	0	0	0	0	0	0	0	0	29	0	0	0	35	0	0	26
	558c34d8e37643e7003fc19d7a173d89	0.9981	Bacteria	Firmicutes	Clostridia	Clostridiales	Ruminococcaceae	NA	NA	0	0	0	0	0	0	0	0	0	0	0	0	0	0	0	0	25	28	36	0
	55979c2fb97b6bba50b46d6013a45abd	0.9992	Bacteria	Bacteroidetes	Bacteroidia	Bacteroidales	p-251-o5	uncultured bacterium	uncultured bacterium	0	0	0	0	0	0	49	0	0	0	0	70	101	0	53	0	0	0	0	40
	55b2ba245c37d68b24865550d3a7ee29	0.8264	Bacteria	Bacteroidetes	Bacteroidia	Bacteroidales	Prevotellaceae	Alloprevotella	uncultured bacterium	0	0	0	0	0	0	0	0	0	0	0	0	0	26	0	0	0	0	0	0
	55c428c878af93818059a7f473cfd398	0.7914	Bacteria	Bacteroidetes	Bacteroidia	Bacteroidales	Rikenellaceae	Rikenellaceae RC9 gut group	uncultured bacterium	0	0	0	0	78	0	0	0	0	0	0	0	0	0	0	0	0	0	0	0
	55dc0e9a2f2457b5b122ef5b51dda939	0.9999	Bacteria	Firmicutes	Clostridia	Clostridiales	Lachnospiraceae	NA	NA	0	0	0	0	0	0	0	0	0	0	0	0	0	0	0	24	0	0	0	0
	560095737cc33f614e757948ea08c302	0.9705	Bacteria	Bacteroidetes	Bacteroidia	Bacteroidales	p-251-o5	uncultured bacterium	uncultured bacterium	38	62	34	0	0	0	0	0	0	36	0	88	46	250	0	207	75	0	38	59
	560a507d3f7723ba26094cbd16c8e66b	0.8562	Bacteria	Bacteroidetes	Bacteroidia	Bacteroidales	Rikenellaceae	Rikenellaceae RC9 gut group	uncultured bacterium	0	0	0	0	0	32	0	0	40	0	104	0	42	0	0	51	54	42	148	0
	560f13ae343057211384140730f8b1e2	1.0000	Bacteria	Fibrobacteres	Fibrobacteria	Fibrobacterales	Fibrobacteraceae	Fibrobacter	NA	190	0	0	28	0	305	149	90	0	0	213	51	438	638	9	53	207	33	17	385
	560f59175e49056fde391200309c6e39	0.9824	Bacteria	Firmicutes	Clostridia	Clostridiales	Eubacteriaceae	Anaerofustis	NA	0	0	0	0	0	0	0	0	0	0	0	0	0	0	0	0	0	0	0	0
	562c5469445ce7751b8d4f1f84915d84	0.8010	Bacteria	Spirochaetes	Spirochaetia	Spirochaetales	Spirochaetaceae	Treponema 2	uncultured bacterium	0	0	0	0	0	29	21	0	0	0	0	11	11	0	0	43	0	19	0	121
	5654ce49b18cb289f993ce359e9b2d3f	0.7834	Bacteria	Firmicutes	Clostridia	Clostridiales	Family XIII	Anaerovorax	uncultured bacterium	19	0	0	0	0	0	0	0	0	0	9	0	9	0	0	0	0	10	0	0
	5672f75f103e5e638f21742072fc5052	0.9776	Bacteria	Firmicutes	Clostridia	Clostridiales	Ruminococcaceae	NA	NA	0	0	0	0	7	14	0	19	0	0	0	51	0	0	0	27	13	31	16	0
	56abedf9ade954f93733ac30dd3925b0	0.8463	Bacteria	Bacteroidetes	Bacteroidia	Bacteroidales	p-251-o5	uncultured bacterium	uncultured bacterium	0	0	0	0	0	0	0	0	0	0	0	0	49	14	0	0	0	0	0	0
	56b14c3b02b249844eaf7c34d5e29443	0.9997	Bacteria	Firmicutes	Clostridia	Clostridiales	Lachnospiraceae	NA	NA	0	0	0	0	0	0	0	0	0	0	0	0	0	0	0	0	0	0	0	0
	56ba5bb90525264704ca6d0c8c4abed9	0.7367	Bacteria	Firmicutes	Clostridia	Clostridiales	Lachnospiraceae	Marvinbryantia	uncultured bacterium	0	0	0	11	0	51	0	30	13	17	0	0	23	0	10	0	0	0	0	0
	56cdb37c54f961783e4ada6830440850	0.9982	Bacteria	Bacteroidetes	Bacteroidia	Bacteroidales	Prevotellaceae	Prevotellaceae UCG-003	NA	4	0	0	0	0	0	0	0	0	0	0	2	0	0	0	0	0	0	0	0
	56f16f0b002989c4a359d3a06de426c7	0.9759	Bacteria	Firmicutes	Clostridia	Clostridiales	Lachnospiraceae	Blautia	NA	0	0	0	0	0	0	0	0	0	0	60	0	0	0	0	0	0	0	0	0
	570c518f304463746d0da722eeb63c7f	0.9999	Bacteria	Firmicutes	Clostridia	Clostridiales	Ruminococcaceae	Ruminococcaceae UCG-010	NA	0	0	0	0	20	0	0	0	0	0	0	0	0	0	0	36	0	11	25	0
	574507ae4ea66c789e8c7481b2b1d7ab	1.0000	Bacteria	Firmicutes	Clostridia	Clostridiales	Lachnospiraceae	NA	NA	0	0	0	0	0	0	0	0	0	0	0	84	23	0	0	0	0	17	0	0
	5775f117f49c5a43a1a2848a6a2d1a4a	0.8856	Bacteria	Spirochaetes	Spirochaetia	Spirochaetales	Spirochaetaceae	Treponema 2	uncultured bacterium	0	0	0	0	0	0	0	0	0	0	21	0	0	0	0	1	0	0	0	0
	57825891705e4f1270e3a8de28744d85	0.8122	Bacteria	Spirochaetes	Spirochaetia	Spirochaetales	Spirochaetaceae	Treponema 2	uncultured bacterium	0	0	0	0	0	0	0	11	0	0	2	0	0	0	0	0	0	0	0	3
	579d9851fa115e90afc71367653b369b	0.9789	Bacteria	Firmicutes	Clostridia	Clostridiales	Ruminococcaceae	Ruminococcaceae UCG-005	NA	0	0	0	0	0	0	0	0	0	33	0	0	52	0	0	0	0	0	0	52
	57ebcad6a3486172afe46537c7f958a6	0.9999	Bacteria	Bacteroidetes	Bacteroidia	Bacteroidales	Prevotellaceae	Prevotellaceae UCG-003	NA	59	0	0	0	0	0	8	0	0	0	0	0	32	0	0	0	45	0	66	65
	581b42b4165f9fcdb56bb3bc7d75872f	0.9992	Bacteria	Bacteroidetes	Bacteroidia	Bacteroidales	Prevotellaceae	Prevotellaceae UCG-001	NA	0	0	0	0	0	0	0	0	0	0	0	0	0	0	0	0	0	0	0	0
	58272d12c95f814a77ec5ce872719569	0.8302	Bacteria	Bacteroidetes	Bacteroidia	Bacteroidales	Prevotellaceae	Prevotellaceae UCG-003	uncultured bacterium	0	0	0	0	0	0	5	0	0	0	0	0	0	0	0	0	0	0	0	0
	584063ba8c16e7812d1f2afb6fa6b396	0.7226	Bacteria	Bacteroidetes	Bacteroidia	Bacteroidales	F082	uncultured bacterium	uncultured bacterium	0	0	0	0	0	0	0	0	0	0	0	0	19	0	0	0	0	0	0	0
	5848018452d9e8051e6bd42a0b17b3a6	0.9990	Bacteria	Fibrobacteres	Fibrobacteria	Fibrobacterales	Fibrobacteraceae	Fibrobacter	_Fibrobacter sp.	0	0	0	0	0	0	0	0	0	0	0	0	0	0	0	0	0	0	0	0
	584b4563e0c56b35d24eb0fc07a15473	0.8210	Bacteria	Firmicutes	Clostridia	Clostridiales	Lachnospiraceae	Lachnospiraceae UCG-009	uncultured bacterium	17	0	0	0	27	0	0	0	0	0	41	29	56	0	0	0	0	0	0	0
	584b47f358bee8800008a01f90b59cdb	0.9509	Bacteria	Bacteroidetes	Bacteroidia	Bacteroidales	Bacteroidales UCG-001	uncultured bacterium	uncultured bacterium	0	0	0	0	0	0	0	69	0	0	0	0	63	0	0	0	0	0	7	0
	585db0f82f530f680d8c7a61874a9dc9	0.9970	Bacteria	Firmicutes	Bacilli	Bacillales	Bacillaceae	Bacillus	NA	0	0	6	0	0	0	0	12	0	0	0	0	10	13	0	0	0	0	0	0
	5861bd61d21a002cd3616b691873a26d	0.7329	Bacteria	Bacteroidetes	Bacteroidia	Bacteroidales	Prevotellaceae	uncultured	uncultured bacterium	0	0	0	0	76	4	0	0	0	0	0	0	0	11	0	56	0	0	20	0
	58830a132ba4b27e184b4a08d1b0bbdc	0.7869	Bacteria	Bacteroidetes	Bacteroidia	Bacteroidales	Rikenellaceae	Rikenellaceae RC9 gut group	uncultured bacterium	0	0	0	0	0	31	0	0	0	0	53	0	0	0	0	0	48	0	0	0
	58a1871aa10d265646e638c968d4f21c	0.9995	Bacteria	Bacteroidetes	Bacteroidia	Bacteroidales	Prevotellaceae	Prevotellaceae UCG-003	NA	0	0	0	0	0	0	0	26	0	0	0	0	0	19	0	0	0	0	0	0
	58ad3b56359ecd8a84362e9bd9d1ad56	0.9954	Bacteria	Firmicutes	Clostridia	Clostridiales	Eubacteriaceae	Eubacterium	uncultured bacterium	0	0	0	0	0	0	0	0	0	0	0	0	0	0	0	36	0	0	0	0
	58bd35a47e8ae2f0b8769b6ff0789aff	0.9995	Bacteria	Firmicutes	Clostridia	Clostridiales	Lachnospiraceae	NA	NA	0	0	0	0	0	0	0	33	0	0	0	0	0	0	0	0	28	0	0	0
	58c04f69ba67ae48def5df070624a2ce	0.9238	Bacteria	Firmicutes	Clostridia	Clostridiales	Christensenellaceae	Christensenellaceae R-7 group	NA	37	0	0	0	0	0	0	0	0	0	23	48	0	33	0	0	0	0	0	0
	58c1d1722412e60773d54331210c2e2b	0.8062	Bacteria	Bacteroidetes	Bacteroidia	Bacteroidales	Rikenellaceae	Rikenellaceae RC9 gut group	uncultured bacterium	0	0	0	0	0	0	0	0	0	0	0	0	0	0	0	0	0	0	0	0
	58e46e7e0276bb88f626fb77d17560a7	1.0000	Bacteria	Fibrobacteres	Fibrobacteria	Fibrobacterales	Fibrobacteraceae	Fibrobacter	NA	0	0	0	0	0	0	0	0	0	0	0	0	0	0	0	0	0	0	0	0
	58e97994482318da0d29743c9441cf46	0.9255	Bacteria	Spirochaetes	Spirochaetia	Spirochaetales	Spirochaetaceae	Treponema 2	uncultured bacterium	0	0	0	0	0	0	0	0	0	0	0	0	0	10	0	0	11	0	0	0
	58f33b9796c7c6c81c0321d6af9f6512	0.9771	Bacteria	Firmicutes	Clostridia	Clostridiales	Ruminococcaceae	Ruminococcaceae UCG-005	NA	15	0	0	0	0	0	0	0	0	0	0	34	26	46	0	0	0	13	0	0
	58f6695b7ec980cb46999ef63a7165f3	1.0000	Bacteria	Bacteroidetes	Bacteroidia	Bacteroidales	Rikenellaceae	hoa5-07d05 gut group	uncultured bacterium	0	0	0	0	0	0	0	4	0	0	16	6	38	0	8	2	3	0	24	0
	58f926ad29aa83a80115f5d7c553d440	0.9935	Bacteria	Bacteroidetes	Bacteroidia	Bacteroidales	p-251-o5	uncultured bacterium	uncultured bacterium	0	0	0	0	0	0	43	0	0	51	0	0	69	0	0	50	0	0	0	0
	59144dcf8f15c208099f71b744460698	0.9630	Bacteria	Firmicutes	Clostridia	Clostridiales	Lachnospiraceae	Lachnospiraceae NK4B4 group	uncultured bacterium	0	0	0	0	0	0	0	0	0	0	0	27	0	0	0	0	0	0	0	37
	591968887ca26b2c145607fa068d80e1	0.9791	Bacteria	Bacteroidetes	Bacteroidia	Bacteroidales	Bacteroidales RF16 group	uncultured bacterium	uncultured bacterium	0	0	0	0	0	0	0	0	0	0	0	0	0	0	0	0	0	0	0	0
	5931c1246ed940b9f4aae611e8a7ffdf	0.8639	Bacteria	Firmicutes	Clostridia	Clostridiales	Christensenellaceae	Christensenellaceae R-7 group	NA	23	0	0	0	0	0	0	0	0	0	0	0	0	0	0	0	0	35	0	0
	5933800018382fbd01926057cc37ac94	0.7500	Bacteria	Firmicutes	Clostridia	Clostridiales	Ruminococcaceae	Ruminococcaceae NK4A214 group	uncultured bacterium	0	0	0	0	0	0	0	0	0	0	0	0	0	0	0	0	0	0	0	7
	597e74506f5a777ba5718ccc1c348603	0.9982	Bacteria	Firmicutes	Clostridia	Clostridiales	Lachnospiraceae	NA	NA	0	0	0	0	0	0	0	0	0	0	36	0	23	0	0	0	0	0	0	0
	5985ab02ce55148e69215245f37f392f	0.8847	Bacteria	Bacteroidetes	Bacteroidia	Bacteroidales	p-251-o5	uncultured bacterium	uncultured bacterium	0	0	0	0	95	0	0	0	0	0	0	0	0	0	0	0	0	0	25	0
	598cd151b41dd8ec108dc4faa710572a	0.9990	Bacteria	Firmicutes	Clostridia	Clostridiales	Lachnospiraceae	NA	NA	13	0	0	0	13	0	0	0	0	0	0	0	0	0	0	0	0	0	0	0
	59917640c4152603aabd66fe83dd5b2b	0.8826	Bacteria	Firmicutes	Clostridia	Clostridiales	Christensenellaceae	Christensenellaceae R-7 group	NA	0	0	0	0	0	0	0	0	0	0	0	0	0	0	0	0	50	0	0	0
	59b54c7e9ec38380af9dbf799c49dcf2	0.9131	Bacteria	Bacteroidetes	Bacteroidia	Bacteroidales	F082	uncultured bacterium	uncultured bacterium	0	0	0	0	0	0	0	0	0	0	0	0	37	0	0	0	0	0	0	0
	59bcd1a1770ae1d48581e159efd10c6e	0.9986	Bacteria	Bacteroidetes	Bacteroidia	Bacteroidales	Prevotellaceae	Alloprevotella	NA	0	0	0	0	0	0	0	0	0	0	0	0	0	0	18	0	0	0	0	0
	59ccb1beb6e1f7f5cbb262141c5b024d	1.0000	Bacteria	Firmicutes	Clostridia	Clostridiales	Lachnospiraceae	NA	NA	0	0	0	0	0	0	0	0	0	0	0	0	0	0	0	0	0	0	0	0
	59d008e94e240b110f5e00a7f4d49a6e	0.9774	Bacteria	Bacteroidetes	Bacteroidia	Bacteroidales	Bacteroidales RF16 group	uncultured bacterium	uncultured bacterium	0	0	0	0	0	0	18	0	0	0	0	0	0	0	0	0	0	0	0	0
	59d3c911515cf9e4704e50412ec5893f	0.9745	Bacteria	Firmicutes	Clostridia	Clostridiales	Ruminococcaceae	NA	NA	24	0	13	13	0	0	0	0	0	13	0	0	0	0	0	0	54	0	0	0
	59ed01f02d255e75e34b0987b11fd76a	0.7449	Bacteria	Bacteroidetes	Bacteroidia	Bacteroidales	Rikenellaceae	Rikenellaceae RC9 gut group	uncultured bacterium	0	0	0	0	0	0	0	0	0	0	0	0	0	0	0	0	0	0	0	0
	59f93a1c774661b9915466720d59e235	0.9991	Bacteria	Firmicutes	Clostridia	Clostridiales	Ruminococcaceae	[Eubacterium] coprostanoligenes group	NA	63	0	39	17	0	0	0	0	0	0	82	109	0	0	0	0	0	0	0	85
	5a2f36b8e36eadf6dd9f7e75e48f0b88	0.7160	Bacteria	Bacteroidetes	Bacteroidia	Bacteroidales	F082	uncultured bacterium	uncultured bacterium	0	0	0	0	0	0	0	0	0	13	0	0	0	0	0	0	0	0	0	0
	5a3159b7f84684daed65f4b41d5e14be	0.9999	Bacteria	Bacteroidetes	Bacteroidia	Bacteroidales	Prevotellaceae	Prevotellaceae UCG-003	NA	0	0	0	0	0	0	0	0	0	0	0	0	5	0	0	0	0	0	0	0
	5a3bff87388e7e91c9188391e7b14b02	0.9984	Bacteria	Bacteroidetes	Bacteroidia	Bacteroidales	NA	NA	NA	0	0	0	0	0	0	0	0	0	0	0	0	0	0	0	153	0	0	39	0
	5a3fcd1129457688b9c584ac9bf393ef	0.7768	Bacteria	Firmicutes	Clostridia	Clostridiales	Lachnospiraceae	Lachnospiraceae XPB1014 group	uncultured bacterium	50	54	16	0	47	0	53	87	0	52	60	76	116	107	16	0	97	110	113	91
	5a5ac0d4afc46de56824464a7de55b51	0.8042	Bacteria	Firmicutes	Clostridia	Clostridiales	Lachnospiraceae	Marvinbryantia	uncultured bacterium	0	0	0	0	0	27	0	0	0	0	0	29	29	0	0	0	0	0	0	23
	5a5c9d49a7fcd5cd6f6500e01fb3386b	1.0000	Bacteria	Firmicutes	Clostridia	Clostridiales	Lachnospiraceae	NA	NA	0	0	0	0	0	0	0	0	0	0	0	92	0	0	0	0	0	0	0	0
	5a723012becf1a3cf80553fca0346fdf	0.9999	Bacteria	Firmicutes	Clostridia	Clostridiales	Lachnospiraceae	NA	NA	0	0	0	0	0	0	0	0	0	0	0	1	0	0	0	8	0	0	0	0
	5a8d954facf918244efb7d296ce20564	0.7748	Bacteria	Bacteroidetes	Bacteroidia	Bacteroidales	Rikenellaceae	Rikenellaceae RC9 gut group	uncultured bacterium	0	0	0	0	0	0	0	0	0	0	0	85	0	0	0	0	0	0	0	0
	5a8e708bd53a19b781dfd112ed0e7d73	0.9596	Bacteria	Bacteroidetes	Bacteroidia	Bacteroidales	Bacteroidales RF16 group	uncultured bacterium	uncultured bacterium	0	0	0	0	0	0	0	0	0	0	0	75	0	0	0	0	0	0	0	0
	5a98b3573f8889c5693490e9e7ad2eb9	1.0000	Bacteria	Spirochaetes	Spirochaetia	Spirochaetales	Spirochaetaceae	Treponema 2	NA	0	0	0	0	0	0	0	0	0	0	0	36	0	0	0	0	0	0	0	0
	5ae623329286630ab26c271827dc06dc	0.8057	Bacteria	Spirochaetes	Spirochaetia	Spirochaetales	Spirochaetaceae	Treponema 2	uncultured bacterium	0	0	0	0	0	0	64	0	0	80	173	0	0	35	23	6	0	47	0	0
	5af3b5168bd9201241a4aaa8ec0b1caa	0.7204	Bacteria	Bacteroidetes	Bacteroidia	Bacteroidales	Prevotellaceae	Prevotellaceae UCG-004	uncultured bacterium	0	0	0	0	0	0	0	0	0	0	0	38	0	0	0	0	0	0	0	45
	5b14681f2fe464408bf8f4313bee8b83	0.9978	Bacteria	Firmicutes	Clostridia	Clostridiales	Ruminococcaceae	Ruminococcaceae UCG-010	NA	0	0	0	0	0	0	0	0	0	0	0	0	0	0	0	0	0	0	0	0
	5b2c6e9e60f4c4ef8f9d345db5253e4f	0.9989	Bacteria	Firmicutes	Clostridia	Clostridiales	Lachnospiraceae	NA	NA	0	0	0	0	0	0	0	0	0	0	0	48	0	0	0	0	0	0	0	0
	5b3b6741642facc8e1b5df8ae82f9420	0.9838	Bacteria	Bacteroidetes	Bacteroidia	Bacteroidales	p-251-o5	uncultured bacterium	uncultured bacterium	0	61	0	0	0	13	0	103	0	0	127	0	67	0	0	0	0	27	0	0
	5b43a183d4f918a7d739dc134fa26479	0.7619	Bacteria	Bacteroidetes	Bacteroidia	Bacteroidales	Rikenellaceae	Rikenellaceae RC9 gut group	uncultured Bacteroidales bacterium	0	0	0	0	0	0	0	12	0	0	0	0	0	0	0	0	0	0	0	0
	5b47505ed66db3669a2d0be50710c603	0.9565	Bacteria	Firmicutes	Clostridia	Clostridiales	Lachnospiraceae	[Eubacterium] hallii group	uncultured bacterium	0	0	0	0	0	0	0	82	0	0	0	0	0	0	0	0	58	0	0	0
	5b5a8dd77da67b75d2c39efa53bde9a8	0.9625	Bacteria	Bacteroidetes	Bacteroidia	Bacteroidales	F082	uncultured bacterium	uncultured bacterium	0	0	0	0	0	56	0	0	0	0	0	54	0	0	0	42	0	0	0	0
	5b664bd2e8c04b38403ad020ab16b5e9	0.8535	Bacteria	Firmicutes	Clostridia	Clostridiales	Clostridiales vadinBB60 group	uncultured rumen bacterium	uncultured rumen bacterium	0	0	0	0	0	0	0	0	0	0	0	0	0	0	0	0	0	0	22	0
	5b722729cc91c49a868761655d5cc89e	0.7076	Bacteria	Firmicutes	Clostridia	Clostridiales	Ruminococcaceae	Ruminococcaceae UCG-010	uncultured bacterium	0	0	0	0	8	0	0	0	0	0	0	0	0	0	0	0	0	0	0	0
	5b7e0695366cab6687b7a88acf567cbf	0.7616	Bacteria	Firmicutes	Clostridia	Clostridiales	Clostridiales vadinBB60 group	uncultured bacterium	uncultured bacterium	0	0	0	0	0	0	0	4	0	0	0	0	0	0	0	0	0	0	0	0
	5bade50c90a06412b7dbb4c3abfcaedd	0.7736	Bacteria	Spirochaetes	Spirochaetia	Spirochaetales	Spirochaetaceae	Treponema 2	uncultured bacterium	0	0	0	0	0	0	0	0	1	0	0	48	0	1	0	12	0	0	42	0
	5bdc8841a69473fe07dbdcbe2adc1d64	1.0000	Bacteria	Firmicutes	Clostridia	Clostridiales	Lachnospiraceae	NA	NA	0	0	0	0	0	0	0	0	0	0	0	0	17	0	0	0	0	0	0	0
	5c09c82d13db9a1e6eaf98e915683e46	0.9747	Bacteria	Firmicutes	Clostridia	Clostridiales	Lachnospiraceae	Oribacterium	uncultured bacterium	0	0	0	0	0	0	0	0	0	0	0	0	0	0	0	70	0	0	0	0
	5c266430582de49aef78e20b85238198	0.9992	Bacteria	Bacteroidetes	Bacteroidia	Bacteroidales	Bacteroidales RF16 group	uncultured bacterium	uncultured bacterium	0	0	0	0	50	0	0	0	23	0	0	0	0	0	0	0	0	46	202	0
	5c2dab44952bf47117c952a60c3265bd	0.7412	Bacteria	Firmicutes	Clostridia	Clostridiales	Ruminococcaceae	Ruminococcaceae NK4A214 group	NA	0	0	0	0	0	0	0	0	0	0	0	0	0	0	0	0	0	0	22	0
	5c357db54f7fb66d81d2d0ce72f486fc	0.9898	Bacteria	Bacteroidetes	Bacteroidia	Bacteroidales	Prevotellaceae	Prevotellaceae UCG-004	NA	0	0	0	0	0	0	0	0	0	0	0	0	0	0	0	8	0	0	0	3
	5c666d1f766aafd479ff1fa54dcd00fa	0.7047	Bacteria	Spirochaetes	Spirochaetia	Spirochaetales	Spirochaetaceae	Treponema 2	uncultured bacterium	0	40	27	0	0	0	68	0	0	72	0	33	877	97	41	0	0	0	52	115
	5c71b58197d71bfbeaac8099a8fe53d7	0.8974	Bacteria	Firmicutes	Clostridia	Clostridiales	Christensenellaceae	Christensenellaceae R-7 group	NA	37	0	0	0	0	0	0	36	0	0	0	0	0	0	0	0	0	13	0	0
	5c7a72e18681646cb79ab336dbfa5d8f	0.8803	Bacteria	Bacteroidetes	Bacteroidia	Bacteroidales	Rikenellaceae	Rikenellaceae RC9 gut group	uncultured bacterium	8	0	0	0	0	0	0	0	0	0	0	0	0	0	0	0	0	0	1	0
	5c85d1fd761c0939803378eefa7f420c	0.7696	Bacteria	Bacteroidetes	Bacteroidia	Bacteroidales	Rikenellaceae	Rikenellaceae RC9 gut group	uncultured bacterium	0	0	0	0	0	0	0	0	0	0	0	0	0	0	0	0	0	0	0	0
	5c9e3054873a0320964d14b0c4190060	0.9084	Bacteria	Firmicutes	Clostridia	Clostridiales	Lachnospiraceae	Lachnospiraceae UCG-009	uncultured bacterium	0	0	0	0	0	0	0	0	0	0	0	0	0	0	0	0	0	0	0	41
	5cd3dff83b3e39ad0f3e5a4bef9e0c0b	0.9996	Bacteria	Firmicutes	Clostridia	Clostridiales	Lachnospiraceae	NA	NA	0	0	0	0	0	33	0	0	0	0	0	0	0	0	0	0	22	0	22	48
	5cd89714426365e98f14ca4942601829	0.9231	Bacteria	Tenericutes	Mollicutes	NA	NA	NA	NA	0	0	0	0	0	0	0	0	0	0	0	14	0	0	0	0	0	0	0	0
	5d13da01076d72f306bf841e784783cb	0.9921	Bacteria	Firmicutes	Clostridia	Clostridiales	Lachnospiraceae	Coprococcus 1	NA	0	0	0	0	0	0	0	0	0	0	0	12	0	0	0	0	0	0	0	7
	5d1eb10adbf7b1f52a6c45e99c287e5a	0.9999	Bacteria	Firmicutes	Clostridia	Clostridiales	Lachnospiraceae	NA	NA	0	0	0	0	0	0	0	83	24	0	54	0	53	0	0	25	15	0	0	0
	5d67d2bf671e830d1bcd87a09eb3a4d1	0.8396	Bacteria	Firmicutes	Clostridia	Clostridiales	Christensenellaceae	Christensenellaceae R-7 group	NA	0	0	0	0	0	0	0	0	0	0	0	0	0	0	0	0	0	0	0	32
	5d73623fbb6af21622c1335cd2f5b50d	1.0000	Bacteria	Fibrobacteres	Fibrobacteria	Fibrobacterales	Fibrobacteraceae	Fibrobacter	NA	95	0	0	0	215	0	0	95	0	0	100	0	57	0	52	0	0	40	0	0
	5d80d22763bc78864dcdcaa789b89108	0.9095	Bacteria	Spirochaetes	Spirochaetia	Spirochaetales	Spirochaetaceae	Treponema 2	_Treponema saccharophilum DSM 2985	0	0	0	18	0	0	0	0	0	0	0	0	0	0	0	0	0	0	0	0
	5d8820c3756dc7bab1e2532cabdd0d7e	0.9993	Bacteria	Firmicutes	Clostridia	Clostridiales	Lachnospiraceae	NA	NA	114	0	0	0	0	0	0	34	31	0	0	53	0	0	0	50	0	0	0	0
	5d95c112107c72d6f04dcccbecf5ad18	0.9964	Bacteria	Bacteroidetes	Bacteroidia	Bacteroidales	Bacteroidales RF16 group	uncultured bacterium	uncultured bacterium	37	0	0	0	0	12	0	0	0	0	0	0	0	0	0	0	25	0	0	0
	5db802a1120dc0cbb0759ef52cbb96eb	0.7027	Bacteria	Bacteroidetes	Bacteroidia	Bacteroidales	Rikenellaceae	Rikenellaceae RC9 gut group	uncultured bacterium	0	0	0	0	0	0	12	42	0	0	7	42	24	0	0	0	0	17	0	29
	5dd32a12822aa45b6800535cfd9c0119	0.9992	Bacteria	Bacteroidetes	Bacteroidia	Bacteroidales	Rikenellaceae	Rikenellaceae RC9 gut group	NA	0	0	0	0	0	0	0	0	0	0	0	43	0	0	0	0	0	0	0	0
	5df04479586456da985d23626d1bb7bc	0.9672	Bacteria	Bacteroidetes	Bacteroidia	Bacteroidales	Bacteroidales UCG-001	uncultured bacterium	uncultured bacterium	0	28	0	0	0	0	0	0	0	0	0	0	0	0	0	0	0	0	0	0
	5e321c18b701047c6c6ee59f48cc1ddc	0.9752	Bacteria	Firmicutes	Clostridia	Clostridiales	Ruminococcaceae	Ruminococcaceae UCG-005	NA	0	0	0	0	0	0	0	0	0	0	0	0	0	0	0	0	0	0	0	0
	5e3739f42aff08ba9c32887a14a332ae	0.7639	Bacteria	Firmicutes	Clostridia	Clostridiales	Ruminococcaceae	Ruminococcaceae UCG-010	uncultured rumen bacterium	0	0	0	0	0	0	0	0	0	0	0	63	0	0	0	56	0	0	24	0
	5e40461de54dbe865a35cefffccb0bb4	0.9988	Bacteria	Firmicutes	Clostridia	Clostridiales	Lachnospiraceae	NA	NA	9	0	0	0	0	0	0	0	0	0	0	7	0	0	0	0	0	0	0	0
	5e42c93d5d14d352205c916260cbeba7	0.9324	Bacteria	Tenericutes	Mollicutes	Anaeroplasmatales	Anaeroplasmataceae	Anaeroplasma	uncultured rumen bacterium	0	0	0	0	0	0	0	0	0	0	0	7	0	0	0	0	0	0	21	0
	5e52ecc5a55dcae648074cf15d8637ca	0.9953	Bacteria	Bacteroidetes	Bacteroidia	Bacteroidales	Rikenellaceae	Rikenellaceae RC9 gut group	NA	0	0	0	0	0	0	0	0	0	0	0	50	0	0	0	23	0	0	0	0
	5e5663c50730b2286b69dc8910fd798e	0.9854	Bacteria	Bacteroidetes	Bacteroidia	Bacteroidales	NA	NA	NA	6	0	0	0	0	0	0	0	0	0	20	0	0	0	0	0	72	0	0	0
	5e5b1c4321ba9ff0189799790c8f72d1	0.9997	Bacteria	Spirochaetes	Spirochaetia	Spirochaetales	Spirochaetaceae	Treponema 2	NA	5	0	0	0	0	0	0	0	0	0	0	24	0	0	0	0	0	0	0	0
	5e679723680a6e351836ceba56b9ead1	0.8078	Bacteria	Spirochaetes	Spirochaetia	Spirochaetales	Spirochaetaceae	Treponema 2	uncultured bacterium	0	0	0	0	0	0	0	0	40	0	96	73	0	66	38	109	67	0	28	29
	5e73bb5112172cfe3c39902a760912e2	1.0000	Bacteria	Fibrobacteres	Fibrobacteria	Fibrobacterales	Fibrobacteraceae	Fibrobacter	NA	0	0	0	0	0	0	0	0	0	0	0	0	71	0	0	0	0	0	830	0
	5e78b543345764c8ccefd926b9bc9d47	0.9666	Bacteria	Firmicutes	Clostridia	Clostridiales	Lachnospiraceae	Lachnospiraceae XPB1014 group	uncultured bacterium	0	0	0	0	0	0	0	0	0	0	0	0	0	0	0	0	0	0	0	0
	5e8b32a89954b2bddbabf38589d3f977	0.9429	Bacteria	Spirochaetes	Spirochaetia	Spirochaetales	Spirochaetaceae	Treponema 2	uncultured bacterium	0	0	0	0	0	0	0	0	0	0	0	0	0	0	0	0	0	0	0	0
	5e9f8fed53d9f1adec03c709c64905c6	0.9821	Bacteria	Bacteroidetes	Bacteroidia	Bacteroidales	p-251-o5	uncultured bacterium	uncultured bacterium	28	0	0	0	0	0	0	0	0	0	0	0	0	8	0	37	0	0	0	0
	5ea7880185302ed34fb662142de50f53	0.7024	Bacteria	Firmicutes	Clostridia	Clostridiales	Family XIII	Anaerovorax	uncultured rumen bacterium	0	0	0	0	0	24	0	0	0	0	24	39	33	0	0	75	0	0	54	37
	5f02bba6fae872d1db4f49e5418bab1d	0.7236	Bacteria	Firmicutes	Clostridia	Clostridiales	Lachnospiraceae	Lachnospiraceae UCG-009	NA	0	0	0	0	0	0	0	0	0	0	41	6	5	0	0	0	4	0	0	0
	5f0bf4c347259579df44de4617a1909b	1.0000	Bacteria	Firmicutes	Clostridia	Clostridiales	Lachnospiraceae	NA	NA	0	0	0	0	0	0	0	0	0	0	0	50	35	0	0	0	16	0	0	0
	5f113dded6e2d8d5f1cce1e845c83475	0.9951	Bacteria	Bacteroidetes	Bacteroidia	Bacteroidales	p-251-o5	uncultured bacterium	uncultured bacterium	44	0	0	0	0	0	70	0	0	0	0	0	0	0	0	0	0	0	34	278
	5f136988fe8ff1f22dcafb3dca486fb9	0.9119	Bacteria	Bacteroidetes	Bacteroidia	Bacteroidales	p-251-o5	uncultured bacterium	uncultured bacterium	0	0	0	0	23	0	0	0	0	0	0	0	0	0	0	0	39	0	0	0
	5f32929198c81781ec794b4516589127	0.9028	Bacteria	Bacteroidetes	Bacteroidia	Bacteroidales	Rikenellaceae	Rikenellaceae RC9 gut group	uncultured bacterium	0	0	0	0	39	0	0	0	0	39	0	0	50	17	0	0	0	44	70	0
	5f36d1c0bcaf765993456b1320c9eaf4	0.9981	Bacteria	Bacteroidetes	Bacteroidia	Bacteroidales	Bacteroidales RF16 group	uncultured bacterium	uncultured bacterium	0	0	0	0	61	0	0	0	0	0	0	0	0	0	0	0	0	0	0	0
	5f3f1f857c9a91a0d61c7720b4801edb	0.9697	Bacteria	Firmicutes	Clostridia	Clostridiales	Ruminococcaceae	Ruminococcaceae UCG-005	NA	0	0	0	0	0	16	0	65	0	6	0	0	0	0	0	29	0	0	0	0
	5f599f6f9ca1ff93f86dc271b19f70ab	0.8055	Bacteria	Bacteroidetes	Bacteroidia	Bacteroidales	Prevotellaceae	Prevotella 1	uncultured Prevotellaceae bacterium	0	0	0	0	0	0	0	0	0	0	0	0	0	0	0	0	0	0	0	0
	5f5abf93a03939c040200e01a11ce664	0.8821	Bacteria	Bacteroidetes	Bacteroidia	Bacteroidales	Prevotellaceae	Prevotella 1	uncultured Prevotellaceae bacterium	0	0	0	0	0	0	0	0	0	0	0	0	0	0	0	0	0	0	37	0
	5f647d0a876830d81b40be2358677cd3	0.7386	Bacteria	Spirochaetes	Spirochaetia	Spirochaetales	Spirochaetaceae	Treponema 2	uncultured bacterium	0	0	0	0	0	0	0	0	0	0	0	0	0	0	0	0	0	0	0	0
	5f6da8ebdd61774846b8d6ca53e5b910	0.7538	Bacteria	Bacteroidetes	Bacteroidia	Bacteroidales	Rikenellaceae	Rikenellaceae RC9 gut group	uncultured bacterium	0	0	0	0	0	0	0	0	16	0	0	0	0	0	0	0	0	0	0	0
	6014bfd9483c43313601aae64bde1f26	0.7572	Bacteria	Proteobacteria	Deltaproteobacteria	PB19	uncultured bacterium	uncultured bacterium	uncultured bacterium	0	0	0	0	0	0	0	0	0	0	0	0	0	0	0	0	0	0	0	0
	601aba597f06a5cacef62daea1b14b51	0.9811	Bacteria	Bacteroidetes	Bacteroidia	Bacteroidales	p-251-o5	uncultured bacterium	uncultured bacterium	0	0	0	0	0	0	0	34	55	0	0	0	0	0	0	75	0	0	57	22
	603672672fd636692ee124df3c9680d7	0.7694	Bacteria	Firmicutes	Clostridia	Clostridiales	Ruminococcaceae	Saccharofermentans	uncultured bacterium	0	0	0	0	0	0	0	0	0	0	63	43	0	0	0	0	0	0	0	0
	6047ac94d91d52c1ed5007a9910f726c	0.9431	Bacteria	Firmicutes	Clostridia	Clostridiales	Ruminococcaceae	Ruminococcaceae UCG-005	uncultured rumen bacterium	0	0	0	0	0	0	0	0	47	0	0	0	0	0	0	0	0	50	0	0
	6062f747d438ae10ebaddb70cd0f7161	0.9573	Bacteria	Bacteroidetes	Bacteroidia	Bacteroidales	NA	NA	NA	0	0	0	0	0	0	0	0	0	0	0	0	1283	0	0	0	0	0	63	0
	606975ca638e18020efe6e93e585d8a5	0.9204	Bacteria	Bacteroidetes	Bacteroidia	Bacteroidales	F082	uncultured bacterium	uncultured bacterium	0	0	0	0	0	0	0	0	0	0	0	0	0	0	41	0	0	0	0	0
	60934f486288b530b8d3ecb3f6f6f30f	0.8000	Bacteria	Firmicutes	Clostridia	Clostridiales	Christensenellaceae	Christensenellaceae R-7 group	NA	0	0	0	0	0	0	0	0	0	0	0	0	0	0	0	0	14	20	0	0
	60b311edc93f52c9823963a4135569d1	0.8044	Bacteria	Bacteroidetes	Bacteroidia	Bacteroidales	Rikenellaceae	Rikenellaceae RC9 gut group	uncultured bacterium	0	0	0	0	0	0	0	0	10	0	19	0	0	0	0	0	32	0	0	0
	60c0427745c51d5bc08f49495c584ea4	0.9244	Bacteria	Firmicutes	Clostridia	Clostridiales	Lachnospiraceae	[Eubacterium] hallii group	NA	0	0	0	0	0	0	0	0	0	0	0	0	35	0	0	0	0	0	0	0
	60d030d02abfb4bb7beb62a93acecaea	0.7466	Bacteria	Bacteroidetes	Bacteroidia	Bacteroidales	F082	uncultured bacterium	uncultured bacterium	20	0	0	0	0	0	0	18	0	55	0	43	0	21	0	25	0	13	0	77
	60e14d8c19d89c6d7740bc76ed051c7a	0.7837	Bacteria	Bacteroidetes	Bacteroidia	Bacteroidales	Prevotellaceae	Prevotellaceae UCG-003	uncultured bacterium	24	0	0	5	0	28	0	26	0	0	0	45	0	0	0	20	10	0	16	47
	60e53d9893d8829e7e39ead5ab9a9a0a	1.0000	Bacteria	Firmicutes	Clostridia	Clostridiales	Lachnospiraceae	NA	NA	0	0	0	0	0	0	0	0	0	0	0	0	0	0	0	0	0	0	37	0
	60e623a041fc60f052d5d68fdeb82e59	0.9515	Bacteria	Firmicutes	Clostridia	Clostridiales	Ruminococcaceae	NA	NA	0	0	0	0	0	0	0	0	0	0	0	0	0	0	0	0	0	0	0	0
	60e658827fa5079607b4da8106ebb788	0.7693	Bacteria	Bacteroidetes	Bacteroidia	Bacteroidales	Rikenellaceae	Rikenellaceae RC9 gut group	uncultured bacterium	0	0	0	0	0	0	0	0	0	0	0	0	0	0	0	0	0	0	0	0
	60e9f22aa6b3541512c0a2dce416c733	0.8230	Bacteria	Bacteroidetes	Bacteroidia	Bacteroidales	Rikenellaceae	Rikenellaceae RC9 gut group	uncultured bacterium	0	0	0	0	65	0	22	0	0	0	0	0	13	0	0	0	0	0	33	0
	60f76eb77e50284e9a4030133b481263	0.9990	Bacteria	Firmicutes	Clostridia	Clostridiales	Ruminococcaceae	[Eubacterium] coprostanoligenes group	NA	29	0	0	0	0	0	0	78	12	0	0	74	0	0	0	0	0	33	24	0
	6118a72a6be3d38f9bafa580cde4e408	0.9696	Bacteria	Firmicutes	Clostridia	Clostridiales	Ruminococcaceae	Ruminococcaceae NK4A214 group	NA	0	0	0	0	0	0	0	0	0	0	0	0	0	0	0	0	0	0	0	0
	6129055bec6bd156e530412ec2d2e22a	0.9989	Bacteria	Firmicutes	Clostridia	Clostridiales	Ruminococcaceae	[Eubacterium] coprostanoligenes group	NA	0	0	0	0	24	0	0	0	0	0	0	17	45	45	0	0	40	0	0	0
	613373117425a0aca26e9afa78ab4248	0.8467	Bacteria	Spirochaetes	Spirochaetia	Spirochaetales	Spirochaetaceae	Treponema 2	uncultured bacterium	0	0	0	0	0	0	0	0	0	0	23	40	19	0	0	0	0	0	222	0
	61343d38f6012c5aaab01bd3cf92ecd6	0.7735	Bacteria	Spirochaetes	Spirochaetia	Spirochaetales	Spirochaetaceae	Treponema 2	uncultured bacterium	0	0	0	15	0	0	9	24	0	0	0	4	0	0	12	3	0	0	0	5
	6138536413767c50d4bbce3404a9bfa3	0.9923	Bacteria	Bacteroidetes	Bacteroidia	Bacteroidales	p-251-o5	uncultured bacterium	uncultured bacterium	0	9	0	0	1	0	0	0	0	0	0	0	0	0	0	0	1	0	0	1
	613c376a9d6f31bc0ba7081ab6d12edf	0.7973	Bacteria	Bacteroidetes	Bacteroidia	Bacteroidales	Prevotellaceae	Prevotellaceae UCG-003	uncultured bacterium	0	0	0	0	0	0	0	0	0	0	0	0	0	0	0	0	0	0	0	0
	61495c97e51d6e0e0685954f26f1a1e4	0.9916	Bacteria	Bacteroidetes	Bacteroidia	Bacteroidales	Rikenellaceae	Rikenellaceae RC9 gut group	_wallaby gut metagenome	0	0	0	0	0	0	0	0	0	0	0	21	0	0	0	0	0	0	0	2
	615a9d1c80e686fec888dd94e42bbfbc	0.9989	Bacteria	Firmicutes	Clostridia	Clostridiales	Family XIII	NA	NA	0	0	0	0	0	0	0	9	0	0	0	0	0	0	0	0	0	0	12	15
	61845e0997066e048afacb7aa3880c66	0.8235	Bacteria	Bacteroidetes	Bacteroidia	Bacteroidales	Bacteroidales UCG-001	uncultured bacterium	uncultured bacterium	0	0	0	0	0	0	0	0	0	0	0	0	0	0	13	0	0	0	0	0
	61a6b5fc88e3aca034ec62e341c58959	0.9950	Bacteria	Firmicutes	Clostridia	Clostridiales	Lachnospiraceae	NA	NA	0	0	0	0	0	0	0	0	8	0	0	0	0	0	0	0	0	0	0	17
	61ab71eff1b4503d60c4d0a57605ef49	1.0000	Bacteria	Firmicutes	Clostridia	Clostridiales	Lachnospiraceae	NA	NA	27	0	0	0	0	0	0	0	0	0	0	0	0	37	0	19	0	0	30	0
	61afd192f639b449fe1531fe6a3aff0e	0.8608	Bacteria	Bacteroidetes	Bacteroidia	Bacteroidales	Rikenellaceae	Rikenellaceae RC9 gut group	uncultured bacterium	0	0	0	14	39	0	0	0	0	0	68	0	0	0	0	37	42	25	87	0
	61b9151f236496793bee5a900339c1df	0.7459	Bacteria	Firmicutes	Clostridia	Clostridiales	Family XIII	Family XIII AD3011 group	uncultured rumen bacterium	0	0	0	0	0	0	0	0	0	0	0	0	0	0	0	53	22	0	20	0
	61d6346e546ed0f0dd1c88a59f464ab6	0.9999	Bacteria	Proteobacteria	Deltaproteobacteria	Bradymonadales	uncultured rumen bacterium	uncultured rumen bacterium	uncultured rumen bacterium	0	0	0	0	0	0	0	0	0	0	0	0	0	0	13	0	0	0	0	26
	61e9a95cad8a35573484cfdfb3fffc28	0.9843	Bacteria	Bacteroidetes	Bacteroidia	Bacteroidales	Bacteroidales RF16 group	uncultured bacterium	uncultured bacterium	0	0	0	0	0	0	0	0	0	0	0	0	0	0	0	0	0	0	0	0
	61ea04e34e47747521234d2b56530ce1	0.9968	Bacteria	Firmicutes	Clostridia	Clostridiales	Ruminococcaceae	Ruminococcus 1	NA	0	0	0	0	0	0	0	0	0	0	0	58	0	0	0	0	0	0	0	0
	61f91227b2e1b5ff00f4728d22e68673	0.9791	Bacteria	Firmicutes	Clostridia	Clostridiales	Ruminococcaceae	Ruminococcaceae UCG-005	NA	0	0	0	0	0	0	0	0	0	0	0	0	0	0	0	0	0	9	0	0
	621e04f12598b636466ff50d69252ef5	1.0000	Bacteria	Bacteroidetes	Bacteroidia	Bacteroidales	Prevotellaceae	NA	NA	0	10	0	0	0	0	0	0	0	0	0	29	0	8	0	0	0	0	0	0
	623b3e367f4585732d5bc097b267a7a7	0.9999	Bacteria	Firmicutes	Clostridia	Clostridiales	Lachnospiraceae	NA	NA	11	0	0	0	16	0	0	0	0	0	13	0	0	12	0	0	0	0	0	0
	623bf5b8f129f19c649b31abe10aeadd	0.9729	Bacteria	Firmicutes	Clostridia	Clostridiales	Ruminococcaceae	Ruminococcaceae UCG-004	uncultured bacterium	0	0	0	0	0	0	0	0	0	0	0	25	10	16	11	0	0	0	21	15
	623eebffdce02f163896558805b7f6ce	0.7512	Bacteria	Firmicutes	Clostridia	Clostridiales	Ruminococcaceae	[Eubacterium] coprostanoligenes group	uncultured rumen bacterium	0	19	0	0	0	24	0	0	0	0	0	34	0	0	0	0	0	0	0	0
	62431c5e207f68287cde3134a68b1e80	0.7606	Bacteria	Firmicutes	Clostridia	Clostridiales	Ruminococcaceae	Saccharofermentans	uncultured bacterium	18	0	0	0	0	0	0	0	0	0	0	0	0	50	0	0	0	0	0	18
	6250020a333b7c1387446b5ab43afc5e	1.0000	Bacteria	Firmicutes	Clostridia	Clostridiales	Lachnospiraceae	NA	NA	0	0	0	0	0	0	0	0	0	0	0	0	0	0	0	0	0	0	0	0
	626a4cc370903ca4af4f8ec087a0b65f	0.9999	Bacteria	Firmicutes	Clostridia	Clostridiales	Ruminococcaceae	Saccharofermentans	NA	0	0	0	0	0	0	0	0	11	68	18	48	71	0	0	53	0	0	61	0
	626e919fba27dc8566a50ee6ff74196a	0.9508	Bacteria	Bacteroidetes	Bacteroidia	Bacteroidales	p-251-o5	uncultured bacterium	uncultured bacterium	0	0	0	0	0	0	0	0	0	0	0	0	0	0	0	0	0	0	0	0
	62856494aaa7c2420a150bec22061ed4	0.9553	Bacteria	Firmicutes	Clostridia	Clostridiales	Lachnospiraceae	[Eubacterium] hallii group	uncultured bacterium	0	0	0	0	0	0	0	0	57	0	30	0	66	0	28	0	0	68	0	0
	628daa57476c96401485592a64708a69	1.0000	Bacteria	Bacteroidetes	Bacteroidia	NA	NA	NA	NA	0	0	0	0	0	0	0	0	0	0	0	0	0	0	0	0	0	0	0	0
	62905b866a829e406a9b02a65b1f060c	0.9968	Bacteria	Bacteroidetes	Bacteroidia	Bacteroidales	Paludibacteraceae	uncultured	uncultured bacterium	0	0	0	0	0	0	0	0	0	0	0	30	0	0	0	70	0	0	0	0
	62cc68fb0bca8ce126818e2a119b01c3	0.9990	Bacteria	Bacteroidetes	Bacteroidia	NA	NA	NA	NA	0	0	0	0	0	0	64	0	0	0	0	0	26	0	0	0	0	0	0	0
	62d354272aa96a0747049dcb93c8364a	0.9999	Bacteria	Spirochaetes	Spirochaetia	Spirochaetales	Spirochaetaceae	Treponema 2	NA	15	0	0	0	0	0	0	0	0	0	0	0	19	0	0	0	0	0	20	0
	62dde42c6e44ff87c0a50d8929e41f6e	1.0000	Bacteria	Bacteroidetes	Bacteroidia	Bacteroidales	Prevotellaceae	NA	NA	99	0	0	0	0	0	0	0	0	0	0	0	0	0	0	0	0	0	0	0
	62ec0a711f38dcbb5d87a4ab862ad0fd	0.9225	Bacteria	Bacteroidetes	Bacteroidia	Bacteroidales	Prevotellaceae	Alloprevotella	uncultured bacterium	0	0	0	0	0	0	0	0	0	0	18	0	0	0	0	0	4	0	0	0
	62f3c395a00e6d5fd744f117505bb521	0.9992	Bacteria	Firmicutes	Clostridia	Clostridiales	Lachnospiraceae	NA	NA	0	0	0	0	8	0	15	19	0	0	0	31	0	0	0	38	49	19	0	0
	632025377913a3f5fefef0402bc7cff6	0.9944	Bacteria	Fibrobacteres	Fibrobacteria	Fibrobacterales	Fibrobacteraceae	Fibrobacter	_Fibrobacter sp.	0	70	0	0	0	0	48	35	0	0	0	0	81	0	22	0	0	0	56	71
	63227714eec50cef76ca69cf8dcca714	1.0000	Bacteria	Fibrobacteres	Fibrobacteria	Fibrobacterales	Fibrobacteraceae	Fibrobacter	NA	0	0	0	0	0	0	0	0	0	0	0	0	0	0	0	0	112	0	0	0
	63253c69e018b5b80e3490733ef55507	0.8054	Bacteria	Bacteroidetes	Bacteroidia	Bacteroidales	Prevotellaceae	uncultured	uncultured bacterium	6	0	0	0	0	0	0	3	0	0	0	0	5	0	0	0	0	0	0	2
	634501e1c2ebc890e9a4fe805ef97619	0.9999	Bacteria	Bacteroidetes	Bacteroidia	Bacteroidales	Prevotellaceae	Prevotellaceae UCG-003	NA	13	0	0	0	0	0	0	0	0	0	0	0	0	12	0	0	0	0	0	21
	6348f18ede7def027cd7edbf36a91fc8	0.8185	Bacteria	Spirochaetes	Spirochaetia	Spirochaetales	Spirochaetaceae	Treponema 2	uncultured bacterium	17	0	0	0	14	0	0	0	0	35	0	0	55	18	0	0	0	38	0	43
	63519967ef82e8055ca0cda70edc5408	0.9993	Bacteria	Firmicutes	Clostridia	Clostridiales	Ruminococcaceae	[Eubacterium] coprostanoligenes group	NA	0	132	0	0	0	0	0	0	0	0	0	0	0	0	0	0	0	0	0	0
	6360e6e092e323076eca41815775aa8f	0.7524	Bacteria	Bacteroidetes	Bacteroidia	Bacteroidales	Prevotellaceae	Prevotella 1	NA	9	0	0	0	70	0	0	5	0	8	0	0	0	0	0	10	0	50	76	0
	6371400548a54e879f3baa04c1de12af	0.7089	Bacteria	Bacteroidetes	Bacteroidia	Bacteroidales	Prevotellaceae	uncultured	uncultured bacterium	2	0	0	0	0	0	0	0	0	0	0	0	0	0	0	0	0	0	0	0
	637192d251fd6c168c0c94d1471fe799	0.9704	Bacteria	Firmicutes	Clostridia	Clostridiales	Ruminococcaceae	Ruminococcaceae NK4A214 group	NA	0	0	0	0	0	0	0	0	0	0	0	0	0	0	0	0	22	0	0	0
	638bc46fe0f532e11c666cdb21ac60df	0.9989	Bacteria	Bacteroidetes	Bacteroidia	Bacteroidales	Prevotellaceae	Alloprevotella	NA	0	0	0	0	0	0	77	0	0	0	0	0	0	0	0	0	0	0	40	0
	638f4cc3aadceeb9bab99b1c05db52c0	0.7331	Bacteria	Bacteroidetes	Bacteroidia	Bacteroidales	Prevotellaceae	uncultured	uncultured bacterium	77	0	0	0	0	0	0	0	0	0	0	0	42	0	0	0	0	0	0	34
	63b8abcdbf2d89a0944c6a9821f54204	0.8421	Bacteria	Firmicutes	Clostridia	Clostridiales	Ruminococcaceae	Ruminococcaceae UCG-002	uncultured bacterium	0	0	0	0	0	0	0	0	0	0	0	0	0	0	0	0	0	7	0	0
	63c70383561c3546e39d18363da5d207	0.9205	Bacteria	Firmicutes	Clostridia	Clostridiales	Family XIII	Anaerovorax	uncultured rumen bacterium	15	0	0	0	0	0	17	0	0	0	0	0	0	0	0	0	0	0	0	19
	63e086ce92462e98c93147cd5b8b2d5f	0.9981	Bacteria	Bacteroidetes	Bacteroidia	Bacteroidales	Prevotellaceae	NA	NA	0	0	0	0	19	0	0	0	0	0	0	0	0	0	0	0	0	0	0	0
	63e35eb6deaba31f881a86af00bcb34a	0.8845	Bacteria	Bacteroidetes	Bacteroidia	Bacteroidales	F082	uncultured bacterium	uncultured bacterium	0	0	0	0	0	0	0	0	0	0	0	0	0	0	0	0	0	0	40	0
	63f0b4e4ccfaee1e7c900d4f6d7fd0e3	0.9391	Bacteria	Bacteroidetes	Bacteroidia	Bacteroidales	F082	uncultured bacterium	uncultured bacterium	0	0	0	0	0	0	0	0	0	0	0	0	0	0	0	230	32	0	0	0
	63fc95c3c54bb04d5002d07f951ecc67	0.8071	Bacteria	Bacteroidetes	Bacteroidia	Bacteroidales	Rikenellaceae	Rikenellaceae RC9 gut group	uncultured bacterium	0	0	0	0	0	0	18	0	0	0	0	16	0	0	0	0	0	0	0	0
	64030b149216fe83dcda1218cf61a40f	0.9907	Bacteria	Bacteroidetes	Bacteroidia	Bacteroidales	Paludibacteraceae	uncultured	uncultured bacterium	0	0	0	0	61	0	0	0	0	0	0	0	0	0	0	0	0	88	80	0
	640a64b984c6c18eecf4fd1baffc9086	0.9999	Bacteria	Spirochaetes	Spirochaetia	Spirochaetales	Spirochaetaceae	Treponema 2	NA	0	0	0	0	0	0	0	0	0	8	0	0	0	62	0	0	0	0	0	0
	641af0812ae5f261b1a19dda0ae78830	0.7090	Bacteria	Firmicutes	Clostridia	Clostridiales	Ruminococcaceae	Ruminococcaceae UCG-010	uncultured bacterium	0	0	0	0	0	0	0	0	0	0	0	0	0	0	0	0	0	0	25	0
	641da769986138650c983645de6d0b08	0.9986	Bacteria	Bacteroidetes	Bacteroidia	Bacteroidales	Prevotellaceae	Prevotellaceae UCG-003	NA	0	0	0	0	0	0	3	0	0	8	0	0	0	0	0	0	0	0	0	1
	64297a34e6035e9eafd8a86da0393ff5	0.9893	Bacteria	Firmicutes	Clostridia	Clostridiales	Ruminococcaceae	Ruminococcaceae NK4A214 group	NA	0	0	0	0	67	0	0	0	0	0	28	22	0	0	0	0	0	0	25	0
	6434fe4ded67bf622dfcf882f044cd3f	0.7217	Bacteria	Firmicutes	Clostridia	Clostridiales	Ruminococcaceae	Ruminococcaceae NK4A214 group	NA	6	0	0	0	0	0	0	17	0	0	12	0	0	0	0	0	17	0	0	29
	644a06f96c86895f1e6c8e4093fb4291	0.9987	Bacteria	Firmicutes	Clostridia	Clostridiales	Lachnospiraceae	NA	NA	0	0	0	0	0	0	0	0	0	0	0	0	0	0	0	0	0	0	58	0
	645ed499263ec0abd3b072bbaf9151a0	0.8720	Bacteria	Firmicutes	Clostridia	Clostridiales	Christensenellaceae	Christensenellaceae R-7 group	NA	0	0	0	0	0	0	0	0	0	0	0	0	0	0	0	0	28	0	0	42
	6470db31193a3a291e83e823cdc0a0ab	0.8948	Bacteria	Firmicutes	Clostridia	Clostridiales	Lachnospiraceae	Lachnospiraceae XPB1014 group	uncultured bacterium	0	0	0	0	0	0	0	0	0	0	0	36	0	63	0	0	0	0	0	0
	647ad41c696cce13fa01696bfee4ecb7	0.7652	Bacteria	Bacteroidetes	Bacteroidia	Bacteroidales	Prevotellaceae	Prevotellaceae UCG-001	_wallaby gut metagenome	0	0	0	0	0	32	0	0	0	0	0	0	0	0	0	0	0	0	0	0
	64bdefbe7ff37f4b8f01186aa6f45283	0.9684	Bacteria	Firmicutes	Clostridia	Clostridiales	Lachnospiraceae	Lachnospiraceae UCG-009	uncultured bacterium	45	0	0	0	0	19	92	0	0	55	53	57	49	48	0	0	68	110	60	61
	64c59b122574b536dc8605def83fd3dc	0.8691	Bacteria	Bacteroidetes	Bacteroidia	Bacteroidales	Rikenellaceae	Rikenellaceae RC9 gut group	uncultured bacterium	0	0	0	0	22	0	0	0	0	0	0	0	0	0	0	0	0	0	0	0
	64fc8b0f12e6e9f814a36aa94fff95b5	0.7633	Bacteria	Fibrobacteres	Fibrobacteria	Fibrobacterales	Fibrobacteraceae	Fibrobacter	uncultured bacterium	0	0	0	0	0	0	0	0	0	148	224	0	0	0	0	0	0	57	47	0
	64ff13c5ba8124db56236b23e8ca8d25	0.7990	Bacteria	Spirochaetes	Spirochaetia	Spirochaetales	Spirochaetaceae	Treponema 2	_Treponema saccharophilum DSM 2985	0	0	0	32	25	0	18	0	0	0	0	13	0	0	0	49	95	0	45	42
	6552cc0f0bc475fe341370708a4478cf	0.9518	Bacteria	Firmicutes	Clostridia	Clostridiales	Ruminococcaceae	Ruminococcaceae UCG-013	uncultured bacterium	0	0	0	0	0	0	0	0	0	0	0	0	0	0	0	0	0	0	0	0
	6554ae2cd4094d26677f5e2dbb46a530	0.9601	Bacteria	Spirochaetes	Spirochaetia	Spirochaetales	Spirochaetaceae	Treponema 2	uncultured bacterium	0	0	10	0	0	0	0	0	17	15	0	0	0	0	0	0	0	67	0	0
	6557af0c1f1478bf71cf56c7a57e5d72	0.8975	Bacteria	Firmicutes	Clostridia	Clostridiales	Christensenellaceae	Christensenellaceae R-7 group	NA	0	0	0	0	0	0	0	0	0	0	11	0	0	0	0	16	0	0	7	0
	655d2f54377431c64540cd07fe62e3ed	0.9930	Bacteria	Firmicutes	Clostridia	Clostridiales	Ruminococcaceae	Ruminococcaceae NK4A214 group	NA	0	0	0	0	0	0	0	0	0	0	0	0	0	0	0	0	0	0	0	0
	657d90611ff2a8fede4cfc49a380c92a	0.8706	Bacteria	Bacteroidetes	Bacteroidia	Bacteroidales	Prevotellaceae	Alloprevotella	uncultured bacterium	19	0	0	0	24	0	0	0	0	0	0	0	0	0	0	0	0	0	0	0
	6585aafc3e9cc331beeb8407ab5ca2a5	0.7353	Bacteria	Firmicutes	Clostridia	Clostridiales	Ruminococcaceae	Ruminococcaceae NK4A214 group	uncultured bacterium	0	0	53	0	0	0	0	0	0	0	0	0	0	0	0	0	53	0	0	0
	658adcb3124b4f2bba2a6d06763785cd	0.8776	Bacteria	Bacteroidetes	Bacteroidia	Bacteroidales	Rikenellaceae	Rikenellaceae RC9 gut group	uncultured bacterium	0	0	0	0	0	0	0	0	0	0	0	0	0	0	0	0	0	0	0	0
	658ed19e7a89b53c7d6f13477e51fc24	0.9127	Bacteria	Bacteroidetes	Bacteroidia	Bacteroidales	Bacteroidales BS11 gut group	uncultured bacterium	uncultured bacterium	0	0	0	0	0	74	0	0	0	0	0	0	0	0	0	7	0	0	0	0
	65c971126700b76aa6b89e13473c8508	0.9555	Bacteria	Bacteroidetes	Bacteroidia	Bacteroidales	F082	uncultured bacterium	uncultured bacterium	0	0	0	7	0	0	0	0	0	0	0	0	0	7	0	0	0	0	32	0
	65d612281d1bf1c335e15a06b76b63f1	0.9962	Bacteria	Firmicutes	Clostridia	Clostridiales	NA	NA	NA	0	0	0	0	0	0	2	0	0	0	5	0	0	0	2	0	5	6	0	0
	65e7e49b71c698bcceb488bf49eba84c	0.9702	Bacteria	Firmicutes	Clostridia	Clostridiales	Ruminococcaceae	Ruminococcaceae UCG-004	uncultured bacterium	0	0	0	0	26	0	0	0	0	0	0	0	0	0	0	0	0	0	0	0
	65efaa9921748ef90a19ca9a1f2bb780	0.8720	Bacteria	Firmicutes	Clostridia	Clostridiales	Christensenellaceae	Christensenellaceae R-7 group	NA	0	0	0	0	0	0	0	0	0	0	0	0	0	0	0	0	0	0	0	13
	65f2c794d8656acefa5e3dd03332d8e8	0.9972	Bacteria	Bacteroidetes	Bacteroidia	Bacteroidales	p-251-o5	uncultured bacterium	uncultured bacterium	0	21	0	0	0	0	0	0	0	0	35	0	0	0	0	0	68	0	0	0
	65f37c8b555bf5f12e25de8a20cba41e	0.9980	Bacteria	Firmicutes	Clostridia	Clostridiales	Ruminococcaceae	[Eubacterium] coprostanoligenes group	NA	0	0	0	0	31	0	0	41	0	0	0	0	0	0	0	0	0	0	0	49
	65f463a817c4fdcb94082065f9b86871	0.8528	Bacteria	Firmicutes	Clostridia	Clostridiales	Lachnospiraceae	Lachnoclostridium 10	uncultured bacterium	0	0	0	0	0	0	0	0	0	0	0	0	20	0	0	46	32	32	0	0
	663ede72a1ed164c4e64944a91135bea	0.9994	Bacteria	Bacteroidetes	Bacteroidia	Bacteroidales	NA	NA	NA	0	0	0	0	0	0	0	0	15	0	0	12	0	0	0	0	0	0	15	0
	664a9705d1a5dc8e6e20bc0947256e53	0.7903	Bacteria	Bacteroidetes	Bacteroidia	Bacteroidales	M2PB4-65 termite group	uncultured bacterium	uncultured bacterium	0	0	0	0	0	0	0	0	0	0	0	21	0	0	6	0	0	0	0	0
	6683023c8b74905acb5da7c563d6fede	0.9862	Bacteria	Proteobacteria	Deltaproteobacteria	Myxococcales	NA	NA	NA	0	0	9	0	14	0	0	0	0	0	0	0	0	0	0	0	0	0	0	0
	6684a2a04460bcc318c38a5ea887942c	0.8739	Bacteria	Bacteroidetes	Bacteroidia	Bacteroidales	Rikenellaceae	Rikenellaceae RC9 gut group	uncultured bacterium	0	0	0	0	0	0	0	0	0	0	0	0	0	0	0	0	0	0	24	0
	669421d30c6c333788031d6a5664d194	0.8558	Bacteria	Tenericutes	Mollicutes	Anaeroplasmatales	Anaeroplasmataceae	Anaeroplasma	uncultured rumen bacterium	0	0	0	0	0	0	0	7	0	0	0	0	0	0	0	0	0	0	0	0
	66ab41cf5d9d5d716bce9e78a95c740c	0.8392	Bacteria	Spirochaetes	Spirochaetia	Spirochaetales	Spirochaetaceae	Treponema 2	uncultured bacterium	0	0	0	0	0	0	0	0	82	0	34	50	0	61	0	0	55	152	14	0
	66b4f69d6eb944650261950daddb5262	0.9847	Bacteria	Firmicutes	Clostridia	Clostridiales	Ruminococcaceae	NA	NA	0	0	0	0	0	0	0	0	0	0	0	10	0	0	0	12	0	0	29	8
	66d669e729df24e9be11496386fe6ce4	0.9999	Bacteria	Firmicutes	Bacilli	Bacillales	Bacillaceae	Bacillus	NA	0	0	0	0	0	0	0	0	0	0	0	0	0	0	0	0	0	0	0	0
	66e1c0fde3866cc0168c67eaabc101d5	1.0000	Bacteria	Firmicutes	Clostridia	Clostridiales	Lachnospiraceae	NA	NA	95	80	0	0	78	0	0	83	0	0	0	0	106	0	0	89	0	0	0	0
	66ed9f24cfcf57384539e990686577fc	0.9591	Bacteria	Actinobacteria	Coriobacteriia	Coriobacteriales	uncultured	uncultured bacterium	uncultured bacterium	0	0	0	0	0	0	0	0	0	0	0	0	0	0	0	0	0	0	0	19
	66fa92d8a101d734b1abb23bf800c892	0.8956	Bacteria	Firmicutes	Clostridia	Clostridiales	Ruminococcaceae	[Eubacterium] coprostanoligenes group	uncultured bacterium	0	0	0	0	0	0	0	0	0	0	39	0	0	0	0	54	0	0	0	0
	66fce676cc5cd1813b2208402f0141ad	0.8430	Bacteria	Bacteroidetes	Bacteroidia	Bacteroidales	Rikenellaceae	Rikenellaceae RC9 gut group	uncultured bacterium	0	0	0	0	0	0	0	0	8	0	0	0	0	0	0	0	0	13	0	0
	671af3013d30bada8817a2887c5e7c12	0.9970	Bacteria	Proteobacteria	Deltaproteobacteria	Desulfovibrionales	Desulfovibrionaceae	Desulfovibrio	NA	0	0	0	0	0	0	0	0	0	0	0	0	0	0	0	0	0	0	0	0
	672ed7ae06ed01e6b32c2ed3cf97d80e	0.9960	Bacteria	Bacteroidetes	Bacteroidia	Bacteroidales	Paludibacteraceae	uncultured	uncultured bacterium	0	52	0	0	0	0	0	0	0	0	0	11	0	0	0	0	67	0	0	0
	675f3ab68cc3c9e8f6ea816c81efe77c	0.8468	Bacteria	Bacteroidetes	Bacteroidia	Bacteroidales	Prevotellaceae	Prevotellaceae UCG-003	uncultured bacterium	61	0	0	0	42	0	0	144	0	0	74	182	230	12	0	14	83	10	32	51
	67755cdb7c90fee0341ad988fd2f3720	0.9093	Bacteria	Firmicutes	Clostridia	Clostridiales	Lachnospiraceae	Lachnospiraceae XPB1014 group	NA	0	0	0	0	0	0	26	0	0	0	0	0	0	0	0	0	0	0	0	0
	67866e871afef8c03be06d39fd098315	0.9994	Bacteria	Firmicutes	Clostridia	Clostridiales	Ruminococcaceae	Ruminococcaceae NK4A214 group	NA	0	0	0	0	0	0	0	0	0	0	55	28	38	17	0	0	0	0	0	0
	67ce33ff83c5cef4c3c2d860112293b8	0.9267	Bacteria	Fibrobacteres	Fibrobacteria	Fibrobacterales	Fibrobacteraceae	Fibrobacter	_Fibrobacter sp.	0	0	0	0	0	0	0	0	0	0	0	0	0	0	0	0	0	0	0	0
	67d4223328fa58b9181b55932804bb9c	0.7334	Bacteria	Bacteroidetes	Bacteroidia	Bacteroidales	F082	uncultured bacterium	uncultured bacterium	21	0	0	0	65	0	0	0	0	0	0	215	0	166	0	0	0	0	0	21
	67defc485b78fa8567546a7e855c5051	0.9966	Bacteria	Bacteroidetes	Bacteroidia	Bacteroidales	Rikenellaceae	Rikenellaceae RC9 gut group	_wallaby gut metagenome	0	0	33	0	0	0	0	0	0	0	0	105	0	0	0	0	0	0	0	0
	67e88db6ffa3d6999b08b2c6706a4d83	1.0000	Bacteria	Bacteroidetes	Bacteroidia	Bacteroidales	Prevotellaceae	Prevotellaceae UCG-003	NA	0	0	0	0	0	0	0	0	0	0	14	0	0	0	0	0	0	0	0	0
	67eb6417d00726c4b66c5258c0dd4a31	0.9606	Bacteria	Spirochaetes	Spirochaetia	Spirochaetales	Spirochaetaceae	Treponema 2	uncultured bacterium	0	0	0	0	0	0	0	0	0	0	0	0	0	0	0	0	0	0	0	0
	67ef470f4654d9b61332c8f380248bf7	0.7411	Bacteria	Bacteroidetes	Bacteroidia	Bacteroidales	Rikenellaceae	Rikenellaceae RC9 gut group	uncultured bacterium	0	0	0	0	0	0	0	0	0	0	0	0	0	0	0	0	0	0	0	0
	67fa09f665698cc8029d8fca61d8f612	1.0000	Bacteria	Spirochaetes	MVP-15	NA	NA	NA	NA	0	0	0	0	0	0	0	0	0	0	0	0	30	0	0	0	10	0	0	0
	680f2977d9b56c520c090d7b2e18459c	0.9998	Bacteria	Firmicutes	Clostridia	Clostridiales	Ruminococcaceae	Ruminococcaceae UCG-010	NA	0	0	0	0	0	0	0	0	0	0	0	36	0	0	0	0	0	0	0	0
	681bc6719174d7556e9bf54bcef2c5e7	0.9125	Bacteria	Firmicutes	Clostridia	Clostridiales	Christensenellaceae	Christensenellaceae R-7 group	NA	60	0	0	0	0	0	0	0	0	0	0	51	30	37	0	0	58	29	0	0
	681d5f71dc8af51ce6b7edc03f9f2e94	0.7417	Bacteria	Bacteroidetes	Bacteroidia	Bacteroidales	F082	uncultured bacterium	uncultured bacterium	0	0	21	5	0	0	0	14	0	0	0	0	0	0	0	0	0	0	0	0
	682121c81b7ed45f392093f04d791141	0.7425	Bacteria	Firmicutes	Clostridia	Clostridiales	Ruminococcaceae	Ruminococcus 1	uncultured bacterium	0	0	0	19	0	0	0	0	0	0	0	12	0	0	0	0	0	0	0	0
	6829c315295964ae9544febfdb07ca85	0.9999	Bacteria	Bacteroidetes	Bacteroidia	Bacteroidales	Prevotellaceae	NA	NA	0	0	0	0	0	0	58	0	0	0	0	19	0	0	0	0	0	0	0	0
	68348be79fac47e661e2512146874d38	0.7694	Bacteria	Firmicutes	Bacilli	Bacillales	Listeriaceae	Brochothrix	_Brochothrix thermosphacta	0	0	0	0	0	0	0	0	0	0	0	0	0	0	0	0	0	0	0	0
	683614c60a8dcd6609c082cbb96fdf36	0.9964	Bacteria	Bacteroidetes	Bacteroidia	Bacteroidales	Rikenellaceae	Rikenellaceae RC9 gut group	_wallaby gut metagenome	0	0	0	0	0	0	0	0	0	0	0	0	0	0	0	38	47	0	0	0
	6845dacaa203d47ce959a4fa6e4b3952	1.0000	Bacteria	Actinobacteria	Coriobacteriia	Coriobacteriales	Eggerthellaceae	NA	NA	0	0	0	0	0	0	0	0	7	0	0	0	0	0	0	0	0	0	0	0
	684cd50b467d24019ae2661e7e7eb14c	0.8404	Bacteria	Firmicutes	Clostridia	Clostridiales	Ruminococcaceae	uncultured	NA	0	0	0	0	0	0	0	7	0	0	0	0	0	0	0	0	0	0	0	0
	684f7ff63dc7a1776c6adbdf4189a4a3	0.9865	Bacteria	Bacteroidetes	Bacteroidia	Bacteroidales	p-251-o5	uncultured bacterium	uncultured bacterium	0	0	0	37	25	0	0	0	0	0	0	0	0	20	0	0	0	28	0	736
	685e22a1a0cdbb3bb535a2e0eef5ec27	0.9116	Bacteria	Firmicutes	Clostridia	Clostridiales	Lachnospiraceae	Butyrivibrio	uncultured bacterium	0	0	0	0	0	0	13	25	0	0	0	0	0	0	0	0	0	0	15	23
	6877ba99fadff976492e24cddee413b6	0.9999	Bacteria	Firmicutes	Clostridia	Clostridiales	Lachnospiraceae	NA	NA	0	0	0	0	0	0	0	0	0	0	0	0	0	0	0	0	0	0	0	0
	6886379d8db9c2b79afc9f9ae89a5d9f	0.9172	Bacteria	Spirochaetes	Spirochaetia	Spirochaetales	Spirochaetaceae	Treponema 2	uncultured bacterium	0	0	0	0	0	0	0	0	0	0	0	0	0	0	0	0	0	0	36	0
	688a2226cf33f2c0a7693fecf6864e2f	0.9215	Bacteria	Bacteroidetes	Bacteroidia	Bacteroidales	Rikenellaceae	Rikenellaceae RC9 gut group	uncultured bacterium	0	0	0	0	0	0	0	0	0	0	0	0	0	0	0	0	20	0	0	0
	6892942a03a7243d965dea709138ed6f	0.7193	Bacteria	Firmicutes	Clostridia	Clostridiales	Ruminococcaceae	Ruminococcaceae UCG-010	uncultured rumen bacterium	0	0	0	0	0	0	0	0	0	0	0	0	0	0	0	0	0	0	0	0
	68b7d00eec1fefc1654a03f68674936c	0.9998	Bacteria	Firmicutes	Clostridia	Clostridiales	Lachnospiraceae	Lachnospiraceae ND3007 group	NA	0	0	0	0	0	0	0	0	0	0	0	0	0	0	0	0	0	0	0	0
	68bd96f0db921b3ad60f63ce4e1746ba	0.9950	Bacteria	Bacteroidetes	Bacteroidia	Bacteroidales	Bacteroidales RF16 group	uncultured bacterium	uncultured bacterium	0	0	0	0	0	2	0	0	0	0	0	0	6	0	0	0	0	0	2	0
	68e5ae12e358f78856e5c9110b52a6fd	0.7950	Bacteria	Spirochaetes	Spirochaetia	Spirochaetales	Spirochaetaceae	Treponema 2	uncultured bacterium	0	0	0	0	0	0	31	0	0	0	0	0	47	0	0	0	0	0	0	0
	69018914644feadace923cb542df7ebf	0.8079	Bacteria	Firmicutes	Clostridia	Clostridiales	Ruminococcaceae	Ruminococcaceae UCG-010	uncultured bacterium	0	0	0	0	0	0	0	0	0	0	0	62	48	0	0	0	0	0	0	0
	69082f67ef0f0a7b41c82d19a59cb5e6	0.9991	Bacteria	Firmicutes	Clostridia	Clostridiales	Lachnospiraceae	NA	NA	0	0	0	0	23	0	0	0	13	0	0	0	0	0	0	0	0	0	0	0
	690d0ce65ec8f3e9d1cfbaeecb0c53b8	1.0000	Bacteria	Firmicutes	Clostridia	Clostridiales	Lachnospiraceae	NA	NA	0	0	0	0	0	0	0	0	0	0	0	0	0	0	0	2	0	0	0	0
	6941bff0b939d2174166672146b002f6	0.7718	Bacteria	Bacteroidetes	Bacteroidia	Bacteroidales	F082	uncultured bacterium	uncultured bacterium	0	0	0	0	12	0	0	61	0	0	0	22	0	0	0	0	31	0	0	58
	6965d1b105a1357d38fd924f0aafc7c8	0.8845	Bacteria	Spirochaetes	Spirochaetia	Spirochaetales	Spirochaetaceae	Treponema 2	uncultured bacterium	0	0	0	0	0	21	0	0	0	0	0	0	0	0	0	4	15	0	0	0
	6974fb742f58a4eff878020b9b8b6c4a	0.8881	Bacteria	Firmicutes	Clostridia	Clostridiales	Family XIII	Family XIII AD3011 group	uncultured bacterium	0	0	0	0	0	0	0	0	0	0	0	0	0	0	0	0	0	0	0	0
	6989e155b630cef6eb32c292dc3026b2	0.9455	Bacteria	Firmicutes	Clostridia	Clostridiales	Christensenellaceae	Christensenellaceae R-7 group	NA	0	0	0	0	0	0	0	21	0	9	37	31	0	0	12	0	0	0	0	18
	69998a0e3f079a75c3911b4ea813c531	0.9998	Bacteria	Firmicutes	Clostridia	Clostridiales	Lachnospiraceae	NA	NA	0	0	0	0	0	0	0	0	0	8	20	0	0	0	0	0	0	0	0	0
	6999f7050330d60026d5d8596e12bb7f	0.9877	Bacteria	Spirochaetes	Spirochaetia	Spirochaetales	Spirochaetaceae	Treponema 2	NA	0	0	0	0	0	0	0	0	0	0	0	0	0	19	0	12	32	0	0	0
	69a48e170051b4c8558a3735ef133a48	0.9383	Bacteria	Proteobacteria	Gammaproteobacteria	Betaproteobacteriales	Burkholderiaceae	Sutterella	NA	9	0	0	0	0	0	0	0	0	0	0	0	0	0	0	0	0	0	0	0
	69aeb4f216c4193452b2b96187f5e965	0.9999	Bacteria	Firmicutes	Clostridia	Clostridiales	Lachnospiraceae	NA	NA	0	0	0	0	39	0	0	0	0	0	0	0	0	0	0	0	0	0	0	0
	69b6827428a84157694945bee6f67482	1.0000	Bacteria	Firmicutes	Clostridia	Clostridiales	Lachnospiraceae	NA	NA	0	26	0	0	0	0	0	0	0	0	98	0	110	50	0	0	77	0	71	0
	69b7d870d0398e250f49d248d9970463	0.8180	Bacteria	Spirochaetes	Spirochaetia	Spirochaetales	Spirochaetaceae	Treponema 2	uncultured bacterium	22	0	19	0	0	0	0	14	0	0	0	0	0	0	0	0	0	0	0	0
	6a242b5447136bbe2962d030fc80b23f	0.9474	Bacteria	Firmicutes	Clostridia	Clostridiales	Ruminococcaceae	Ruminiclostridium 1	NA	0	0	0	0	0	0	0	0	0	0	0	0	0	0	0	0	0	0	0	0
	6a2714b1f6abc1e9105e89847a685f7b	0.8508	Bacteria	Spirochaetes	Spirochaetia	Spirochaetales	Spirochaetaceae	Treponema 2	uncultured bacterium	0	0	0	0	0	25	0	0	0	0	0	25	0	0	0	12	15	0	128	0
	6a42caa9eedd2f6c9d5c5994a3fe6563	0.9027	Bacteria	Firmicutes	Clostridia	Clostridiales	Lachnospiraceae	Lachnospiraceae UCG-009	uncultured bacterium	0	0	0	0	0	0	0	0	0	0	0	0	0	0	0	0	0	0	0	0
	6a4d2ad9ba54be5c36833491726f2b5b	0.9947	Bacteria	Bacteroidetes	Bacteroidia	Bacteroidales	Bacteroidales UCG-001	uncultured bacterium	uncultured bacterium	0	15	0	0	0	0	0	0	0	0	57	0	0	0	0	0	23	0	0	0
	6a74e21e3b0b29499dabdd9a4680ce9d	0.9990	Bacteria	Firmicutes	Clostridia	Clostridiales	Ruminococcaceae	[Eubacterium] coprostanoligenes group	NA	0	0	0	0	31	0	0	0	0	0	0	73	0	0	0	0	0	0	0	0
	6a7f2be76ab3f9f5a81474bf1a485007	0.9612	Bacteria	Bacteroidetes	Bacteroidia	Bacteroidales	F082	uncultured bacterium	uncultured bacterium	0	0	0	0	0	0	0	0	31	0	210	0	0	0	0	0	0	44	0	0
	6a82470ad6b28177b68615bad717db85	0.9999	Bacteria	Firmicutes	Clostridia	Clostridiales	Ruminococcaceae	NA	NA	13	0	18	0	0	0	0	0	0	0	0	44	0	0	0	0	0	0	0	25
	6a900f2fd55b49a030c2f6fd7e25e0c9	0.9278	Bacteria	Bacteroidetes	Bacteroidia	Bacteroidales	F082	uncultured bacterium	uncultured bacterium	77	0	0	0	0	0	0	0	0	0	0	0	20	19	35	0	0	0	75	0
	6a945af1a1e45d7e5ee0ffa2ba091741	0.9999	Bacteria	Bacteroidetes	Bacteroidia	Bacteroidales	Prevotellaceae	NA	NA	0	0	0	0	0	0	0	54	0	0	0	0	0	0	0	0	0	0	0	57
	6aa75be293ec833cd7370124221671d3	0.9524	Bacteria	Firmicutes	Clostridia	Clostridiales	Christensenellaceae	Christensenellaceae R-7 group	NA	0	0	0	0	34	0	0	0	0	0	0	0	0	0	0	0	0	0	0	28
	6ab9ca0a2b088281b35ddf0954497e6b	0.9742	Bacteria	Bacteroidetes	Bacteroidia	Bacteroidales	Prevotellaceae	Prevotellaceae UCG-001	NA	14	0	0	0	0	0	0	0	0	0	0	0	0	0	0	0	0	23	0	0
	6adda17607fddd429ff66f254db80c7f	0.9949	Bacteria	Bacteroidetes	Bacteroidia	Bacteroidales	Paludibacteraceae	uncultured	uncultured bacterium	0	51	84	0	0	0	0	45	0	0	0	0	0	0	0	0	0	0	0	0
	6aec4a05bc0d706fc5146be8c5bd9658	0.9999	Bacteria	Bacteroidetes	Bacteroidia	Bacteroidales	Prevotellaceae	Prevotellaceae UCG-003	NA	0	0	0	0	0	0	0	22	0	0	0	0	0	0	106	0	87	0	0	43
	6afb624d484d1fd2bbfc46a589c33681	0.9994	Bacteria	Firmicutes	Clostridia	Clostridiales	Family XIII	NA	NA	0	0	0	0	0	0	0	0	0	0	0	0	0	0	0	0	0	11	23	0
	6afc6d9755fa93b92ea6973ade47d384	0.8918	Bacteria	Firmicutes	Clostridia	Clostridiales	Lachnospiraceae	Lachnospiraceae XPB1014 group	NA	0	0	0	0	0	0	0	0	0	0	0	0	0	0	0	0	0	0	0	96
	6b0096f5c9df2bca13dbdacfa9899af3	0.9997	Bacteria	Firmicutes	Clostridia	Clostridiales	Ruminococcaceae	Ruminococcaceae UCG-010	NA	0	0	0	0	0	0	0	0	0	0	0	0	0	0	0	0	0	0	19	0
	6b083e11e889378d738e4b355e22a7a9	0.9619	Bacteria	Spirochaetes	Spirochaetia	Spirochaetales	Spirochaetaceae	Treponema 2	uncultured bacterium	0	0	0	0	0	0	0	0	0	0	0	0	0	0	0	0	0	54	0	0
	6b1790503bfa247267e0c796f27cb024	0.9998	Bacteria	Bacteroidetes	Bacteroidia	Bacteroidales	Prevotellaceae	Prevotellaceae UCG-003	NA	0	0	0	0	0	0	0	0	0	0	0	0	0	2	0	0	0	0	0	0
	6b25c33a09137cdcc6c214295f5b8343	0.9938	Bacteria	Bacteroidetes	Bacteroidia	Bacteroidales	p-251-o5	uncultured bacterium	uncultured bacterium	0	0	0	0	0	58	48	0	33	35	144	44	0	0	0	0	85	132	0	0
	6b4628c606d268dbaa5eccca7d2346dc	0.9894	Bacteria	Bacteroidetes	Bacteroidia	Bacteroidales	Bacteroidales RF16 group	uncultured bacterium	uncultured bacterium	0	0	0	0	0	0	0	0	0	0	0	0	0	0	0	0	0	0	0	0
	6b5bdaaff9890dd6173030d508ce6b57	0.9999	Bacteria	Firmicutes	Clostridia	Clostridiales	Lachnospiraceae	NA	NA	82	0	30	0	0	0	0	0	28	0	22	0	0	88	0	0	44	0	0	49
	6b5d5207d2188cbe6b80373ea36e2cf1	0.7032	Bacteria	Spirochaetes	Spirochaetia	Spirochaetales	Spirochaetaceae	Treponema 2	uncultured bacterium	0	0	0	0	0	25	0	0	22	0	0	27	50	0	0	9	0	79	0	33
	6b8332994f45985f31536aa5d07f3510	0.7655	Bacteria	Firmicutes	Clostridia	Clostridiales	Lachnospiraceae	Lachnospiraceae UCG-009	NA	0	0	0	0	0	0	0	0	0	0	0	0	0	0	0	0	0	0	81	14
	6b84134f8c0904133beb1ddaffa8c8d3	0.8606	Bacteria	Firmicutes	Clostridia	Clostridiales	Lachnospiraceae	Lachnospiraceae XPB1014 group	uncultured bacterium	0	0	0	0	0	0	0	0	0	0	0	25	52	0	0	0	0	0	55	0
	6b89e4818ac6dde30245768534108b38	0.7858	Bacteria	Bacteroidetes	Bacteroidia	Bacteroidales	F082	uncultured bacterium	uncultured bacterium	0	0	0	0	24	0	0	0	0	0	0	0	0	0	0	0	28	0	0	0
	6ba42d233aa58bcaae231e29d51c79ba	0.7076	Bacteria	Firmicutes	Clostridia	Clostridiales	Ruminococcaceae	Ruminococcaceae UCG-010	uncultured rumen bacterium	0	0	0	0	0	0	0	0	35	0	0	0	0	0	0	73	0	0	50	57
	6bae65b3c9dcd98a81a04e227c56c02c	0.9736	Bacteria	Bacteroidetes	Bacteroidia	Bacteroidales	Muribaculaceae	uncultured bacterium	uncultured bacterium	0	0	0	0	0	0	0	0	0	0	0	52	0	0	8	0	0	30	33	0
	6bcc19d68e9270a759cabd28c82a7f9a	0.8060	Bacteria	Firmicutes	Clostridia	Clostridiales	Ruminococcaceae	Ruminococcaceae UCG-010	uncultured bacterium	0	0	0	0	20	0	0	0	0	0	13	0	0	0	0	25	0	0	0	0
	6bd1cd836b94c7c7e18dc0e594109184	0.8466	Bacteria	Firmicutes	Clostridia	Clostridiales	Lachnospiraceae	Lachnospiraceae XPB1014 group	NA	31	0	0	0	0	0	0	0	0	0	0	0	116	0	0	0	0	0	0	0
	6be4f1643108c2e6c73de52b2ae7cd07	0.9898	Bacteria	Firmicutes	Clostridia	Clostridiales	Family XIII	Anaerovorax	NA	0	0	0	0	0	0	0	0	20	0	0	0	0	0	0	34	0	0	0	0
	6bed7159aae23d19d1db8d7c43c4a238	0.9312	Bacteria	Firmicutes	Clostridia	Clostridiales	Christensenellaceae	Christensenellaceae R-7 group	NA	0	0	0	0	0	0	0	0	0	0	0	0	0	0	0	51	0	0	0	0
	6c121cd7c67e65e90cd438353a16efca	0.8893	Bacteria	Bacteroidetes	Bacteroidia	Bacteroidales	Prevotellaceae	Prevotella 1	uncultured Prevotellaceae bacterium	63	0	28	0	0	26	0	40	0	0	0	0	0	0	0	0	0	34	0	47
	6c2cef48e766a1aef9022bc5b7997804	0.8638	Bacteria	Bacteroidetes	Bacteroidia	Bacteroidales	Rikenellaceae	Rikenellaceae RC9 gut group	uncultured bacterium	0	0	0	0	32	0	0	0	0	0	0	0	0	0	0	0	0	0	0	0
	6c34e04083dd1763999f774b602d25e7	0.8720	Bacteria	Spirochaetes	Spirochaetia	Spirochaetales	Spirochaetaceae	Treponema 2	uncultured bacterium	0	0	0	0	0	0	12	0	0	0	0	0	0	0	0	0	0	0	0	0
	6c5138235b4017b1b92e6da81e0c37fe	0.7194	Bacteria	Spirochaetes	Spirochaetia	Spirochaetales	Spirochaetaceae	Treponema 2	uncultured bacterium	0	0	0	0	0	0	0	0	0	0	0	0	0	0	0	0	0	0	0	0
	6c6292720be28b60fbe2e521328b806f	0.9998	Bacteria	Firmicutes	Clostridia	Clostridiales	Ruminococcaceae	Ruminococcaceae NK4A214 group	NA	0	0	0	0	0	46	0	57	0	0	0	95	0	0	0	0	0	0	0	0
	6c644e592a4303226acfbcdd9c5242b1	0.9959	Bacteria	Firmicutes	Clostridia	Clostridiales	Ruminococcaceae	Ruminococcaceae NK4A214 group	NA	0	0	0	0	0	0	0	0	0	0	0	0	25	0	0	0	0	0	0	0
	6cd3ea2bd59e89f8f2549a071da6aa2e	1.0000	Bacteria	Fibrobacteres	Fibrobacteria	Fibrobacterales	Fibrobacteraceae	Fibrobacter	NA	0	0	0	0	0	0	0	0	0	0	0	0	11	0	0	0	0	0	0	32
	6cdcf60118ed8f8fe47054f0eb581e82	0.7482	Bacteria	Bacteroidetes	Bacteroidia	Bacteroidales	Prevotellaceae	Prevotellaceae UCG-004	uncultured bacterium	102	0	0	0	0	0	0	53	0	0	0	0	0	0	0	0	0	0	0	0
	6cec274581cf39b0bcd05a482edbe49b	0.7314	Bacteria	Firmicutes	Clostridia	Clostridiales	Family XIII	Anaerovorax	uncultured rumen bacterium	0	0	0	0	0	0	0	0	0	0	0	0	13	9	0	0	0	0	0	0
	6ced7fee46c4584cf929d5962b8d538d	0.8874	Bacteria	Bacteroidetes	Bacteroidia	Bacteroidales	Prevotellaceae	Prevotella 1	uncultured Prevotellaceae bacterium	178	75	143	78	296	70	266	200	164	282	314	275	262	307	190	211	238	411	760	663
	6d08bf74eeb43f726eadb655192077b5	0.9734	Bacteria	Firmicutes	Clostridia	Clostridiales	Family XIII	Anaerovorax	NA	0	0	5	0	13	0	8	54	0	0	0	52	0	0	0	16	14	0	28	12
	6d0fa1214562e92b5945a29a74c2b23a	0.9756	Bacteria	Firmicutes	Clostridia	Clostridiales	Lachnospiraceae	Pseudobutyrivibrio	NA	0	0	0	0	0	0	0	0	0	0	0	0	30	0	0	36	0	31	0	34
	6d139914c4c0a1c9c9c639e98d0c7764	0.7631	Bacteria	Firmicutes	Clostridia	Clostridiales	Ruminococcaceae	Ruminococcaceae NK4A214 group	uncultured bacterium	0	0	0	0	0	0	0	0	0	27	0	0	0	0	0	0	0	0	0	0
	6d1aeb50b9160034649059d426ff8455	0.8321	Bacteria	Bacteroidetes	Bacteroidia	Bacteroidales	Rikenellaceae	Rikenellaceae RC9 gut group	uncultured bacterium	0	0	0	0	30	0	19	0	0	0	0	0	0	0	0	0	0	0	0	19
	6d21c1af8c3afbea9b9009345e7386fa	0.9567	Bacteria	Bacteroidetes	Bacteroidia	Bacteroidales	F082	uncultured bacterium	uncultured bacterium	0	0	0	0	0	0	0	0	0	34	0	0	0	0	0	9	0	0	0	0
	6d2d4d2bfd49827de6ec28e1823dac22	0.9418	Bacteria	Bacteroidetes	Bacteroidia	Bacteroidales	F082	uncultured bacterium	uncultured bacterium	0	0	0	0	0	0	0	0	0	0	0	0	0	0	0	0	0	0	0	0
	6d45b935985a8b4ccbc6402efb1d67db	0.9999	Bacteria	Firmicutes	Clostridia	Clostridiales	Ruminococcaceae	Ruminococcaceae NK4A214 group	NA	0	0	0	0	0	0	0	0	0	0	0	0	0	0	0	0	0	0	0	0
	6d46aa7ee3bde91ad9ff62b43fa758a5	0.9992	Bacteria	Bacteroidetes	Bacteroidia	Bacteroidales	Prevotellaceae	Alloprevotella	NA	0	0	0	0	48	0	0	0	0	0	0	0	0	0	0	0	53	0	0	0
	6d8cbf1de1442ae75874b2a065153fba	0.7293	Bacteria	Firmicutes	Clostridia	Clostridiales	Ruminococcaceae	Ruminococcaceae NK4A214 group	uncultured bacterium	0	0	0	0	0	0	0	0	0	0	0	0	0	0	0	0	0	3	0	0
	6daf391033761b44d044f6fe2ccd8218	0.8321	Bacteria	Firmicutes	Clostridia	Clostridiales	Ruminococcaceae	Ruminococcaceae UCG-010	uncultured bacterium	0	0	0	0	0	0	0	0	0	0	0	0	0	0	0	0	0	0	0	0
	6dc3f7b303d1853caac651de2dfe6364	0.9191	Bacteria	Bacteroidetes	Bacteroidia	Bacteroidales	Bacteroidales RF16 group	uncultured bacterium	uncultured bacterium	0	0	0	16	0	0	0	0	0	0	0	0	0	0	0	0	0	0	0	0
	6dd56c3eeabcc63294aa0069dc985cac	0.9999	Bacteria	Firmicutes	Clostridia	Clostridiales	Lachnospiraceae	NA	NA	0	0	0	0	0	0	0	0	0	0	0	0	0	0	0	0	0	0	0	0
	6dda19426b35a4d843b5f5ec223566e1	0.9960	Bacteria	Bacteroidetes	Bacteroidia	Bacteroidales	Prevotellaceae	Prevotellaceae UCG-001	NA	13	0	0	0	0	0	0	12	0	0	0	0	0	0	0	0	0	0	0	0
	6dda21edca9f70608dfd3617a581ac3c	0.8043	Bacteria	Bacteroidetes	Bacteroidia	Bacteroidales	Rikenellaceae	Alistipes	uncultured bacterium	0	0	0	0	0	0	0	0	0	0	0	0	0	0	0	0	0	0	0	0
	6de2b80662d6f3ea65555796f6b08f02	0.9604	Bacteria	Firmicutes	Clostridia	Clostridiales	Ruminococcaceae	Ruminococcaceae UCG-004	uncultured bacterium	0	0	0	0	0	0	0	0	0	0	0	0	0	0	0	0	0	0	0	0
	6df20964a9588e35381010e018ccb383	0.8982	Bacteria	Bacteroidetes	Bacteroidia	Bacteroidales	Rikenellaceae	Rikenellaceae RC9 gut group	uncultured bacterium	0	0	0	0	0	0	0	0	0	0	0	0	0	0	0	0	0	0	0	0
	6df8a04136639577c897b037237a04ac	0.9963	Bacteria	Bacteroidetes	Bacteroidia	Bacteroidales	Muribaculaceae	NA	NA	0	0	0	0	0	0	0	0	21	0	0	0	0	0	0	0	0	0	0	0
	6dfc41d6e33763451d5c16c505b26cfe	0.9984	Bacteria	Firmicutes	Clostridia	Clostridiales	Family XIII	NA	NA	0	0	0	0	0	0	0	0	0	0	0	10	0	0	0	0	0	0	12	0
	6e153f3d8f139f6a79cdf6d5c89b017e	0.7055	Bacteria	Firmicutes	Clostridia	Clostridiales	Ruminococcaceae	Ruminococcaceae NK4A214 group	uncultured Ruminococcaceae bacterium	0	0	0	0	0	0	0	0	0	0	0	0	0	0	0	0	0	0	35	0
	6e362a51fcfb82f61cbe3643d4c27f7d	0.9999	Bacteria	Bacteroidetes	Bacteroidia	Flavobacteriales	Flavobacteriaceae	Myroides	NA	0	0	0	0	0	0	0	0	0	0	0	0	0	0	0	0	0	0	0	0
	6e48f5c41dc23b5e84fc7ef23f150dfa	0.7503	Bacteria	Bacteroidetes	Bacteroidia	Bacteroidales	Rikenellaceae	dgA-11 gut group	uncultured bacterium	0	0	0	0	0	0	0	0	0	0	0	0	0	0	0	0	0	0	0	0
	6e4bccce666dc5ac26a6e5d26f2e0f4b	0.9988	Bacteria	Firmicutes	Clostridia	Clostridiales	Lachnospiraceae	NA	NA	0	0	0	0	0	0	0	0	0	40	0	122	0	0	0	0	0	0	27	0
	6e6ab8f18dcb5cac5321f3430f36b188	0.7802	Bacteria	Bacteroidetes	Bacteroidia	Bacteroidales	Paludibacteraceae	uncultured	NA	0	0	0	0	0	0	0	0	0	0	0	0	0	0	0	0	0	0	0	9
	6e8fb2e581e74ab6309760ab1a384709	0.9991	Bacteria	Firmicutes	Clostridia	Clostridiales	Lachnospiraceae	NA	NA	0	0	0	0	0	0	0	0	0	0	51	38	0	0	0	80	0	0	49	0
	6e90d62883eb7b724df04bd179379697	0.9296	Bacteria	Firmicutes	Clostridia	Clostridiales	Peptococcaceae	uncultured	NA	0	0	0	0	0	0	0	0	0	0	0	0	0	0	0	0	14	0	9	0
	6ea6c190838147a0b022556b6ce3f03f	0.9560	Bacteria	Firmicutes	Clostridia	Clostridiales	Ruminococcaceae	Ruminococcaceae UCG-005	NA	0	0	0	0	0	0	0	0	0	0	0	0	0	0	0	0	0	0	0	0
	6eb5534b1f853f141c1a25e81bb2b6e8	0.9997	Bacteria	Firmicutes	Clostridia	Clostridiales	Lachnospiraceae	NA	NA	0	0	0	0	0	0	35	0	0	0	0	0	0	28	0	58	0	0	0	0
	6ec27c2027b614226c15d66bbe434737	0.9889	Bacteria	Bacteroidetes	Bacteroidia	Bacteroidales	Prevotellaceae	Prevotellaceae UCG-001	uncultured Prevotellaceae bacterium	0	0	0	0	0	0	0	0	0	0	0	0	78	0	0	0	0	0	0	55
	6ed9e5ace8068e21430935502aa95db4	0.9822	Bacteria	Bacteroidetes	Bacteroidia	Bacteroidales	Rikenellaceae	Rikenellaceae RC9 gut group	_wallaby gut metagenome	0	0	0	0	0	0	0	48	0	0	0	45	42	34	43	0	0	55	87	90
	6ef0b92b5eef574b058f56cb87e8be3c	0.9353	Bacteria	Firmicutes	Clostridia	Clostridiales	Ruminococcaceae	Ruminococcaceae UCG-002	uncultured bacterium	0	0	0	0	0	0	0	0	0	0	0	0	0	0	0	0	0	10	0	0
	6f1f432c57227a98c48a8ff95c7c4b87	0.8283	Bacteria	Firmicutes	Clostridia	Clostridiales	Ruminococcaceae	Ruminococcaceae UCG-010	uncultured bacterium	0	0	0	0	0	0	0	0	0	0	16	0	0	0	0	0	0	0	0	0
	6f250b31ba9e1c59280ae83ff4ba5f48	0.9897	Bacteria	Firmicutes	Clostridia	Clostridiales	Ruminococcaceae	Pygmaiobacter	uncultured bacterium	0	0	0	0	0	0	23	0	0	0	0	0	0	0	0	0	0	0	0	0
	6f4b5096a89c27aa89b36a9be568d977	0.9882	Bacteria	Proteobacteria	Gammaproteobacteria	Aeromonadales	Succinivibrionaceae	Succinivibrionaceae UCG-002	NA	0	0	0	0	0	0	0	0	0	0	0	0	0	0	0	0	0	0	0	0
	6f634d824b7f1c976cf71dd8ea437788	0.8759	Bacteria	Spirochaetes	Spirochaetia	Spirochaetales	Spirochaetaceae	Treponema 2	uncultured bacterium	0	0	77	0	0	64	0	0	0	0	156	20	0	214	0	0	0	27	0	111
	6f638a6972f8ef42859a174fda4132aa	0.8670	Bacteria	Firmicutes	Clostridia	Clostridiales	Lachnospiraceae	Marvinbryantia	NA	43	0	0	0	0	0	0	0	0	0	0	0	0	0	0	63	0	0	48	0
	6f7cf31cd3647572bb978e80dc914ae3	0.8718	Bacteria	Bacteroidetes	Bacteroidia	Bacteroidales	F082	uncultured bacterium	uncultured bacterium	0	0	13	0	0	0	19	0	0	0	5	0	48	0	0	0	0	0	0	0
	6f85580721042946e0bfb53e739482d0	1.0000	Bacteria	Spirochaetes	MVP-15	NA	NA	NA	NA	0	0	0	0	0	0	0	0	0	0	56	0	0	0	0	0	0	0	0	0
	6faea29510815e6ad3758cbcda1ccdc2	0.8851	Bacteria	Bacteroidetes	Bacteroidia	Bacteroidales	Bacteroidales UCG-001	uncultured bacterium	uncultured bacterium	0	5	0	0	19	0	0	86	0	0	75	52	0	14	16	20	0	83	24	56
	6fb7f558b1519e9228678556c9e77b6d	0.8312	Bacteria	Firmicutes	Clostridia	Clostridiales	Ruminococcaceae	Ruminococcaceae UCG-010	uncultured bacterium	0	0	0	0	0	0	0	0	0	0	0	0	0	0	0	36	0	0	0	0
	6fb88edc0a84afa8d83552c5860900b2	0.9345	Bacteria	Firmicutes	Clostridia	Clostridiales	Christensenellaceae	NA	NA	0	0	0	0	0	0	0	47	0	0	0	0	0	0	0	0	0	0	0	26
	6fbe926584afaf466820cbbcb8012ffe	0.8540	Bacteria	Firmicutes	Clostridia	Clostridiales	Lachnospiraceae	Lachnospiraceae AC2044 group	uncultured bacterium	0	0	0	0	0	0	0	0	0	0	0	0	0	0	0	0	0	0	41	0
	6fc1cecb18cfb738bc2ca4c6bc77aa4f	0.9985	Bacteria	Bacteroidetes	Bacteroidia	Bacteroidales	Bacteroidales RF16 group	uncultured bacterium	uncultured bacterium	0	0	0	0	0	0	0	0	0	0	0	8	0	0	0	0	0	0	0	0
	6fc5ebad8efb261309baa09e45165786	1.0000	Bacteria	Firmicutes	Clostridia	Clostridiales	Lachnospiraceae	NA	NA	0	0	0	0	0	0	0	0	0	0	0	0	0	0	0	0	0	9	0	17
	700c20bfc5f736d0a2c15ad56279c06b	0.8763	Bacteria	Bacteroidetes	Bacteroidia	Bacteroidales	Prevotellaceae	Prevotellaceae UCG-004	uncultured bacterium	0	0	0	0	0	0	0	0	0	0	0	0	0	0	0	0	0	9	0	0
	7027f0d83e07d516b32f49e99e3bf3af	0.8285	Bacteria	Firmicutes	Clostridia	Clostridiales	Lachnospiraceae	Marvinbryantia	uncultured bacterium	40	0	0	0	0	0	0	0	0	0	0	0	0	0	0	0	0	0	0	0
	7053cb860aac57a5cff067cd98ee15cd	0.9450	Bacteria	Actinobacteria	Coriobacteriia	Coriobacteriales	Eggerthellaceae	uncultured	uncultured bacterium	0	0	0	0	0	0	30	0	0	0	62	82	27	0	0	56	0	0	56	36
	707c517ea6c699037052bdffc4736119	0.8496	Bacteria	Firmicutes	Clostridia	Clostridiales	Ruminococcaceae	Ruminococcus 2	uncultured bacterium	0	0	0	0	0	0	0	0	0	0	0	0	0	0	0	0	0	0	15	0
	707ff32216f9b21a9ab96a845052c83b	0.9772	Bacteria	Bacteroidetes	Bacteroidia	Bacteroidales	p-251-o5	uncultured bacterium	uncultured bacterium	0	0	0	0	0	0	0	0	0	0	0	0	0	0	0	0	0	12	0	0
	70b0902a927eece71f68eb57935d2c47	0.9722	Bacteria	Firmicutes	Clostridia	Clostridiales	Lachnospiraceae	Oribacterium	uncultured bacterium	0	0	0	0	0	38	0	0	0	0	0	0	0	0	0	0	0	0	16	0
	70c3849bf44a87c58aa3c2c07c70d2d5	0.9797	Bacteria	Proteobacteria	Alphaproteobacteria	Rhodospirillales	uncultured	uncultured rumen bacterium	uncultured rumen bacterium	0	0	0	9	0	0	0	0	14	0	0	0	0	0	0	0	0	0	0	0
	70d4e0245f786c32a6336639b0eee272	0.8261	Bacteria	Bacteroidetes	Bacteroidia	Bacteroidales	Rikenellaceae	Rikenellaceae RC9 gut group	uncultured bacterium	0	0	0	0	0	0	0	0	0	0	0	0	0	0	0	0	0	0	0	39
	70ee775b988d7946c91f159c7e6fbf63	0.9779	Bacteria	Firmicutes	Clostridia	Clostridiales	Lachnospiraceae	Acetitomaculum	uncultured bacterium	78	0	0	0	0	0	0	40	61	0	0	0	0	0	0	0	55	0	24	0
	70f07882dbe31757a7832570e334db5e	0.9989	Bacteria	Firmicutes	Clostridia	Clostridiales	Ruminococcaceae	[Eubacterium] coprostanoligenes group	NA	0	0	0	0	4	0	0	0	0	0	0	0	0	0	0	0	0	0	0	0
	7105a1007712734f04b348bf381c7f3a	0.9999	Bacteria	Firmicutes	Clostridia	Clostridiales	Lachnospiraceae	NA	NA	107	38	0	0	241	45	148	183	76	70	105	259	446	139	77	55	288	122	310	630
	7113f8fde77098f7237b5f817b62de8f	1.0000	Bacteria	Firmicutes	Clostridia	Clostridiales	Lachnospiraceae	NA	NA	0	0	0	0	0	0	0	0	0	0	0	0	38	0	0	0	78	0	0	0
	712138916f6a9f6543f21de174007b68	0.7513	Bacteria	Bacteroidetes	Bacteroidia	Bacteroidales	Prevotellaceae	Prevotellaceae UCG-004	uncultured rumen bacterium 4C0d-8	0	0	12	0	0	0	0	0	0	0	0	0	24	0	0	0	0	0	0	0
	71264ad0b16839f5ca3bec06e0fab050	0.9945	Bacteria	Bacteroidetes	Bacteroidia	Bacteroidales	Bacteroidales RF16 group	uncultured bacterium	uncultured bacterium	0	0	0	0	0	0	0	46	0	0	0	0	0	0	0	0	8	0	8	0
	715a2ffba9398d9b07f53d209a840350	0.9973	Bacteria	Bacteroidetes	Bacteroidia	Bacteroidales	Rikenellaceae	Rikenellaceae RC9 gut group	NA	0	0	0	9	0	0	0	0	0	0	0	58	0	0	0	0	0	28	0	0
	715f2da6ca65dda7314196c150a5e61d	0.7836	Bacteria	Bacteroidetes	Bacteroidia	Bacteroidales	NA	NA	NA	0	0	0	0	0	0	0	0	0	0	0	6	0	0	0	0	0	0	0	8
	715fecd0a8b652b99048c0c75ec4a6a9	0.9961	Bacteria	Bacteroidetes	Bacteroidia	Bacteroidales	Bacteroidales UCG-001	uncultured bacterium	uncultured bacterium	0	0	0	0	67	0	0	0	0	0	0	14	14	0	0	0	0	0	0	49
	7181c33c4e39c84f1ac2c467aade9169	0.9959	Bacteria	Firmicutes	Clostridia	Clostridiales	Ruminococcaceae	[Eubacterium] coprostanoligenes group	NA	0	0	0	0	0	0	0	0	0	0	0	0	0	0	0	0	0	0	0	0
	719b11de8721171c986cf843bcf33c22	0.7187	Bacteria	Bacteroidetes	Bacteroidia	Bacteroidales	Prevotellaceae	Prevotellaceae UCG-003	NA	0	0	0	0	0	0	0	0	0	0	0	0	0	0	0	0	0	0	12	8
	719fd8f5d3a239f2d4240d6a4ed7aaa7	0.8872	Bacteria	Bacteroidetes	Bacteroidia	Bacteroidales	Rikenellaceae	Rikenellaceae RC9 gut group	uncultured bacterium	0	0	0	0	0	0	0	0	0	0	0	0	43	0	0	0	0	0	0	10
	71a24e182a88a5a4d7db062b8d6e776e	0.9999	Bacteria	Firmicutes	Clostridia	Clostridiales	Lachnospiraceae	NA	NA	0	0	0	0	19	0	0	0	0	27	0	18	0	29	0	0	0	0	0	0
	71daa3898cef5a373cf19da82355429e	0.9932	Bacteria	Bacteroidetes	Bacteroidia	Bacteroidales	Prevotellaceae	Prevotellaceae UCG-004	NA	0	0	0	0	26	0	39	44	0	0	0	0	41	0	0	0	0	90	53	0
	71dba69958500f32e4dc084b8a0eca47	0.9986	Bacteria	Firmicutes	Clostridia	Clostridiales	Lachnospiraceae	NA	NA	0	0	0	0	0	0	0	68	0	0	0	150	17	0	0	0	63	0	0	0
	71e9226b474e849ab921bf8e5252eed1	0.8677	Bacteria	Firmicutes	Clostridia	Clostridiales	Clostridiaceae 1	Clostridium sensu stricto 1	_Clostridium butyricum	0	31	632	0	57	0	0	77	0	0	0	70	0	0	16	114	0	0	12	105
	721691039600bd1c4918a128303de071	0.9988	Bacteria	Firmicutes	Clostridia	Clostridiales	Ruminococcaceae	Ruminococcaceae UCG-010	NA	0	0	0	0	0	0	0	0	0	0	0	0	0	0	0	0	0	0	0	0
	7222bd709f6df46266265b84c82d06c1	0.9997	Bacteria	Bacteroidetes	Bacteroidia	Bacteroidales	Rikenellaceae	Rikenellaceae RC9 gut group	NA	0	0	0	0	0	0	0	0	0	0	0	47	0	0	0	23	0	0	0	0
	724189b4e15f64fe9caa8e98f7428ed8	0.9041	Bacteria	Spirochaetes	Spirochaetia	Spirochaetales	Spirochaetaceae	Treponema 2	uncultured bacterium	0	0	0	0	0	0	0	0	0	0	0	0	0	15	0	0	11	0	0	0
	725c204547ac639c607dbe87bfbd1ce7	0.8862	Bacteria	Bacteroidetes	Bacteroidia	Bacteroidales	Prevotellaceae	Prevotellaceae UCG-001	NA	0	0	0	0	0	0	0	0	0	0	0	8	0	0	0	0	0	0	0	0
	726f5a362404e473c9f0d2e71135e9e4	0.7250	Bacteria	Firmicutes	Clostridia	Clostridiales	Ruminococcaceae	Ruminococcaceae UCG-010	uncultured bacterium	0	0	0	0	0	0	0	0	6	0	0	0	0	0	0	0	0	13	23	0
	728c8e39db01eb42fb62080325665c40	0.9743	Bacteria	Firmicutes	Clostridia	Clostridiales	Ruminococcaceae	NA	NA	0	0	0	0	0	0	0	0	0	0	0	0	0	0	0	13	0	0	0	0
	7297790e195a122a60e10f4ea9a18a73	0.7824	Bacteria	Firmicutes	Clostridia	Clostridiales	Family XIII	Anaerovorax	uncultured rumen bacterium	0	0	0	0	0	0	0	0	0	0	0	0	0	0	0	0	0	0	0	24
	72c58bb1facd961c47beede9741ad6d9	0.8906	Bacteria	Spirochaetes	Spirochaetia	Spirochaetales	Spirochaetaceae	Treponema 2	uncultured bacterium	0	0	0	0	0	0	27	0	0	0	0	0	35	0	0	0	0	19	0	0
	72d1c1a34275af8181114711752cd241	0.9873	Bacteria	Firmicutes	Clostridia	Clostridiales	Lachnospiraceae	Pseudobutyrivibrio	NA	0	46	63	79	112	87	75	0	0	0	101	114	102	87	0	127	115	90	89	111
	72d1ccf90bd158ccf5c7014b012dd645	0.9999	Bacteria	Firmicutes	Clostridia	Clostridiales	Lachnospiraceae	NA	NA	0	0	0	0	31	0	18	0	0	0	0	20	44	50	0	0	0	0	0	28
	72d365aac4046c6ff24f4f1826138a2c	0.8685	Bacteria	Firmicutes	Clostridia	Clostridiales	Family XIII	NA	NA	0	0	0	0	0	0	0	0	0	0	0	0	5	0	0	0	0	0	16	0
	72e7e184318df75693017dc6bbbc8005	0.8565	Bacteria	Bacteroidetes	Bacteroidia	Bacteroidales	Prevotellaceae	uncultured	uncultured bacterium	0	0	0	0	0	0	0	0	0	0	0	4	0	0	0	23	0	0	0	0
	73089ce3a6bde16ad36bb52b221d0a76	0.7167	Bacteria	Bacteroidetes	Bacteroidia	Bacteroidales	NA	NA	NA	0	0	0	0	0	0	0	16	24	34	0	0	0	0	0	0	0	0	0	35
	7314ecdcc9ed5a344ab659159120fd98	0.9644	Bacteria	Firmicutes	Clostridia	Clostridiales	Lachnospiraceae	Acetitomaculum	uncultured bacterium	0	0	0	0	35	0	0	0	0	0	0	0	0	0	0	0	0	0	0	0
	7321af6b9ae702c971bbaedfbc5e72f3	0.7609	Bacteria	Firmicutes	Clostridia	Clostridiales	Ruminococcaceae	Ruminococcaceae UCG-010	uncultured bacterium	0	0	0	21	37	0	0	0	0	0	0	0	0	0	0	0	0	0	0	18
	7326aa95a4669bde824afd04cc6f8c46	0.9921	Bacteria	Bacteroidetes	Bacteroidia	Bacteroidales	Prevotellaceae	NA	NA	0	8	0	0	41	0	0	0	0	8	0	0	0	0	0	0	0	0	0	13
	733244267430086943e1429db8737c9e	0.7434	Bacteria	Bacteroidetes	Bacteroidia	Bacteroidales	Rikenellaceae	Rikenellaceae RC9 gut group	uncultured bacterium	0	0	0	0	0	0	0	0	0	0	0	0	0	0	0	0	0	0	0	0
	7345cb65039c28ee55a297d7d15edfb0	0.9955	Bacteria	Firmicutes	Clostridia	Clostridiales	Ruminococcaceae	Ruminococcaceae NK4A214 group	NA	0	0	0	0	0	0	0	2	0	0	0	0	0	0	0	0	0	0	0	1
	736477d3189c629ca5972fbaabbda837	0.9996	Bacteria	Firmicutes	Clostridia	Clostridiales	Lachnospiraceae	NA	NA	0	0	0	0	0	0	0	0	0	0	0	0	0	0	0	0	0	0	21	0
	7394951f067a5e854dade1d3035f2326	0.9788	Bacteria	Firmicutes	Clostridia	Clostridiales	Clostridiales vadinBB60 group	uncultured bacterium	uncultured bacterium	0	0	0	0	0	0	0	0	0	0	0	0	0	0	0	0	0	0	0	0
	7398833a71add46befed29457d1e34b4	0.9328	Bacteria	Bacteroidetes	Bacteroidia	Bacteroidales	Bacteroidales BS11 gut group	uncultured bacterium	uncultured bacterium	0	0	0	0	90	0	0	0	0	0	15	0	0	0	0	0	0	0	0	0
	739a9973413a0e6468bb9566e61483fc	0.8524	Bacteria	Bacteroidetes	Bacteroidia	Bacteroidales	Prevotellaceae	Prevotellaceae UCG-003	uncultured bacterium	46	16	0	0	0	0	0	105	0	0	58	151	148	0	0	0	77	0	0	0
	73ae23889bccf1fcb6aeb4bc878c73a7	0.8491	Bacteria	Bacteroidetes	Bacteroidia	Bacteroidales	F082	uncultured bacterium	uncultured bacterium	0	0	0	0	0	0	0	0	0	0	0	0	0	0	0	0	0	0	0	36
	73c562f6f5edfd28ad6dc4c409cdb224	0.8019	Bacteria	Bacteroidetes	Bacteroidia	Bacteroidales	Rikenellaceae	Rikenellaceae RC9 gut group	uncultured bacterium	0	0	0	0	0	0	0	0	0	0	0	0	0	0	0	18	7	0	0	0
	73d433c8ef995879a3ffec8f8d722b43	0.8057	Bacteria	Firmicutes	Clostridia	Clostridiales	Clostridiales vadinBB60 group	uncultured rumen bacterium	uncultured rumen bacterium	0	0	0	0	0	0	0	0	23	0	0	0	0	0	0	0	0	0	0	0
	73e65498f0451656662acb8c9ef32cdd	0.8112	Bacteria	Spirochaetes	Spirochaetia	Spirochaetales	Spirochaetaceae	Treponema 2	uncultured bacterium	0	0	0	0	45	0	0	0	2	53	134	0	37	40	0	9	0	0	0	0
	73e8fd0d6c3e8a4f54f86cac0c1a6448	0.9702	Bacteria	Firmicutes	Clostridia	Clostridiales	Lachnospiraceae	Lachnospiraceae XPB1014 group	uncultured bacterium	0	0	0	18	50	71	0	0	0	0	0	0	0	0	0	31	0	44	47	64
	73f08aaa2fba3e9ed39c13b0f8a38f71	0.9997	Bacteria	Firmicutes	Clostridia	Clostridiales	Ruminococcaceae	Ruminococcus 1	NA	0	0	0	0	0	0	0	0	0	0	0	23	0	0	12	106	0	0	0	0
	73f3cf6b1f38a660be1ae5b46b3ec90c	0.9955	Bacteria	Bacteroidetes	Bacteroidia	Bacteroidales	Bacteroidales RF16 group	uncultured bacterium	uncultured bacterium	0	0	0	0	0	0	0	0	0	0	0	0	0	0	0	0	0	0	55	20
	740842e710d3f460f6449b857accbc28	0.9998	Bacteria	Firmicutes	Clostridia	Clostridiales	Lachnospiraceae	NA	NA	19	0	0	0	0	0	0	0	0	0	18	0	0	20	0	0	0	0	0	0
	7408b88aa18f41cc84d87506896091d1	0.9999	Bacteria	Bacteroidetes	Bacteroidia	Bacteroidales	Prevotellaceae	Prevotellaceae UCG-003	NA	64	0	0	0	0	0	0	0	0	0	0	46	0	0	0	0	0	0	0	0
	741a8f7d36b639ecb8968562c57e0dd9	0.9921	Bacteria	Bacteroidetes	Bacteroidia	Bacteroidales	Bacteroidales RF16 group	uncultured bacterium	uncultured bacterium	0	2	0	0	0	0	1	0	0	0	0	0	0	0	0	0	0	0	0	1
	74225864c14a08eaf09080339b135e86	0.9990	Bacteria	Firmicutes	Clostridia	Clostridiales	Lachnospiraceae	NA	NA	0	0	0	0	0	0	0	0	0	0	0	0	0	0	0	0	0	0	0	0
	742524008fded2b7ee404fd594292b7c	0.8838	Bacteria	Firmicutes	Clostridia	Clostridiales	Christensenellaceae	Christensenellaceae R-7 group	NA	0	0	0	0	0	19	0	0	0	17	0	0	13	0	0	0	15	0	7	0
	744c67a716926ab0acc4dabbc299d21d	0.9996	Bacteria	Firmicutes	Clostridia	Clostridiales	Lachnospiraceae	NA	NA	0	0	0	0	0	0	0	0	0	0	0	16	0	0	0	0	0	0	0	0
	747237aa6c1d582fd9ada1187f772e41	1.0000	Bacteria	Firmicutes	Clostridia	Clostridiales	Ruminococcaceae	Ruminococcaceae UCG-014	NA	0	0	0	0	0	0	0	0	0	0	0	0	0	0	0	0	0	0	0	0
	749a0290631fbc7aa7c83201fb5add45	0.8345	Bacteria	Firmicutes	Clostridia	Clostridiales	Ruminococcaceae	Ruminococcaceae UCG-009	uncultured bacterium	0	0	0	0	0	0	0	0	0	0	0	0	0	0	0	0	0	0	0	0
	749b1771943c9ed65347c0aff397cfa5	0.9529	Bacteria	Bacteroidetes	Bacteroidia	Bacteroidales	p-251-o5	uncultured bacterium	uncultured bacterium	0	0	0	0	0	0	0	0	0	0	0	17	0	115	0	0	0	0	0	0
	74bfe21294652c38ee1746e7e34c6442	0.9552	Bacteria	Firmicutes	Clostridia	Clostridiales	Ruminococcaceae	Ruminococcaceae UCG-005	uncultured rumen bacterium	0	0	0	0	0	0	0	0	0	0	0	0	0	0	0	0	0	0	0	0
	74c32715acf78ef60c64b144a4745b46	0.8266	Bacteria	Firmicutes	Clostridia	Clostridiales	Ruminococcaceae	Ruminococcaceae UCG-010	uncultured bacterium	0	0	0	0	29	0	0	0	0	0	0	0	0	0	0	0	0	0	0	0
	74c440304e691b1a3927b89234b51516	0.9735	Bacteria	Firmicutes	Clostridia	Clostridiales	Christensenellaceae	Christensenellaceae R-7 group	NA	0	0	0	0	0	0	0	0	0	0	0	0	0	0	0	33	0	0	0	0
	74c76b8e9d0556780a52845201af5444	0.7152	Bacteria	Firmicutes	Clostridia	Clostridiales	Lachnospiraceae	uncultured	uncultured rumen bacterium	0	0	0	0	0	0	0	0	0	0	0	59	0	54	0	0	23	0	0	0
	74d5942b537834d352399f1ec31dc55d	0.9326	Bacteria	Bacteroidetes	Bacteroidia	Bacteroidales	Rikenellaceae	Rikenellaceae RC9 gut group	uncultured bacterium	0	0	0	0	0	0	0	14	0	0	0	0	0	0	0	0	0	0	0	0
	74e5a87874f412b340586944bd572149	0.8039	Bacteria	Bacteroidetes	Bacteroidia	Bacteroidales	Prevotellaceae	Prevotella 1	uncultured Prevotellaceae bacterium	0	10	0	0	0	0	0	0	0	0	0	0	0	0	0	0	0	0	0	0
	750228beebc6b08d647de75fe7ff5a37	0.8006	Bacteria	Firmicutes	Clostridia	Clostridiales	Ruminococcaceae	Ruminococcaceae NK4A214 group	uncultured bacterium	0	0	0	0	0	0	0	0	0	0	0	0	0	0	0	0	0	0	0	0
	751b69864e5a458f83cfafaca25df9b3	1.0000	Bacteria	Fibrobacteres	Fibrobacteria	Fibrobacterales	Fibrobacteraceae	Fibrobacter	NA	0	0	0	0	0	0	0	0	0	0	125	109	1348	0	0	181	106	797	1078	0
	7523e87517d380f4d9758e33b5b97429	0.9948	Bacteria	Firmicutes	Clostridia	Clostridiales	NA	NA	NA	0	0	0	0	0	0	0	0	0	0	0	0	0	0	0	0	0	0	0	0
	753ccc8ad7678cfc0067af65d8147376	0.8957	Bacteria	Bacteroidetes	Bacteroidia	Bacteroidales	Rikenellaceae	Rikenellaceae RC9 gut group	uncultured bacterium	0	0	0	0	0	0	0	0	0	0	0	0	0	0	0	10	0	0	0	0
	753ce33ac6417b30b49e75fc34d3c618	0.9999	Bacteria	Bacteroidetes	Bacteroidia	Bacteroidales	F082	NA	NA	0	0	0	0	0	0	0	0	0	0	0	0	0	0	0	0	0	0	0	0
	756cadff66ca2b4823c44af14efad824	0.7920	Bacteria	Firmicutes	Clostridia	Clostridiales	Ruminococcaceae	Ruminococcaceae NK4A214 group	uncultured bacterium	0	0	0	0	0	0	0	0	0	0	0	0	0	0	0	0	0	0	0	0
	7574a9ceb2e3abef2da3c28d5a9e18e1	0.9979	Bacteria	Firmicutes	Clostridia	Clostridiales	Ruminococcaceae	Ruminococcaceae UCG-010	NA	0	0	0	0	0	0	0	0	0	0	0	0	0	0	0	0	0	0	0	0
	757c85e5e1b9c8a6ce5a6ffaa65f3294	0.8633	Bacteria	Firmicutes	Clostridia	Clostridiales	Ruminococcaceae	Ruminococcaceae UCG-010	uncultured bacterium	0	0	0	0	17	0	0	0	0	0	0	0	0	0	0	0	0	0	0	0
	75a4b8312e386f2cd7d5c88d1530e1f9	0.8897	Bacteria	Firmicutes	Clostridia	Clostridiales	Lachnospiraceae	Lachnospiraceae AC2044 group	uncultured bacterium	0	0	0	0	0	0	0	0	0	0	0	18	0	39	0	0	0	0	34	0
	75c4de86bee99ef09585e14625bfdbdd	0.9360	Bacteria	Bacteroidetes	Bacteroidia	Bacteroidales	Prevotellaceae	Prevotella 1	uncultured Prevotellaceae bacterium	0	0	0	0	0	0	0	0	0	0	0	0	0	0	0	0	0	0	80	0
	75d3554815a841de7d87d6398bdb5009	0.9585	Bacteria	Firmicutes	Clostridia	Clostridiales	Family XIII	Mogibacterium	uncultured bacterium	0	0	0	0	0	0	0	0	0	0	0	0	0	0	0	0	0	0	0	0
	75df91b4bd74a82aeccdc01a22b5d836	0.9428	Bacteria	Bacteroidetes	Bacteroidia	Bacteroidales	p-251-o5	uncultured bacterium	uncultured bacterium	0	0	0	0	0	0	54	84	236	0	0	131	0	0	43	0	0	0	0	0
	75e4405df4e7fe286272885a987f113d	0.9993	Bacteria	Bacteroidetes	Bacteroidia	Bacteroidales	Prevotellaceae	NA	NA	0	0	0	0	0	0	0	0	0	0	0	0	28	0	0	0	0	0	54	0
	760023bb6e52332582166bf40ec96190	0.9980	Bacteria	Firmicutes	Clostridia	Clostridiales	Ruminococcaceae	Ruminococcaceae UCG-010	NA	0	0	0	0	0	0	0	0	0	0	0	0	0	0	0	0	0	0	0	0
	760c57f62c856407f881e1df28386515	0.9364	Bacteria	Actinobacteria	Coriobacteriia	Coriobacteriales	Eggerthellaceae	uncultured	uncultured bacterium	0	0	0	6	27	0	0	49	23	21	0	0	0	56	0	0	0	38	0	0
	7614a79dd077454b2b26ea180a204b69	0.8622	Bacteria	Bacteroidetes	Bacteroidia	Bacteroidales	Bacteroidales UCG-001	uncultured bacterium	uncultured bacterium	0	0	0	0	0	0	0	0	0	0	0	0	0	0	0	0	0	0	0	0
	763286d504bde4049685e52f155b9644	0.9949	Bacteria	Bacteroidetes	Bacteroidia	Bacteroidales	Rikenellaceae	Rikenellaceae RC9 gut group	NA	0	0	14	0	0	0	0	54	0	0	0	0	0	25	0	0	0	0	0	0
	764782c77a4fd11be1b4947745c6e538	0.9990	Bacteria	Bacteroidetes	Bacteroidia	Bacteroidales	Rikenellaceae	Rikenellaceae RC9 gut group	NA	0	0	0	0	0	0	0	0	0	0	0	0	0	0	0	14	0	0	0	0
	764827c21d14e774d731f8af8f340942	0.9999	Bacteria	Firmicutes	Clostridia	Clostridiales	Lachnospiraceae	NA	NA	0	0	0	0	0	0	0	0	0	561	0	0	12	0	0	0	0	0	0	0
	764d9f29fdd9cace37cb2c920b109c1e	0.9938	Bacteria	Bacteroidetes	Bacteroidia	Bacteroidales	NA	NA	NA	0	0	8	0	0	0	0	0	0	0	171	75	64	0	0	38	46	0	9	0
	7658b8b96cba3da0952352672036eb28	0.9900	Bacteria	Firmicutes	Clostridia	Clostridiales	Ruminococcaceae	Ruminococcaceae UCG-005	NA	0	0	0	0	0	0	0	0	0	0	0	0	0	0	0	0	0	0	0	0
	7672142fe408c797c6a6a7726a6282cb	0.9092	Bacteria	Bacteroidetes	Bacteroidia	Bacteroidales	F082	uncultured bacterium	uncultured bacterium	0	0	0	0	0	0	0	0	0	25	0	0	0	0	0	0	0	0	0	0
	767a490b6af52589f3faac1bc80b8415	0.7249	Bacteria	Firmicutes	Clostridia	Clostridiales	Ruminococcaceae	[Eubacterium] coprostanoligenes group	uncultured bacterium	0	0	0	0	0	0	0	0	0	0	0	0	0	0	0	0	0	0	0	0
	7683693ae84a6563b85a0124409ffe22	0.9999	Bacteria	Firmicutes	Clostridia	Clostridiales	Lachnospiraceae	NA	NA	0	0	0	0	23	0	0	0	0	0	0	49	0	0	0	38	13	0	26	0
	768de384cfb466825908e15ae7129e10	0.9978	Bacteria	Bacteroidetes	Bacteroidia	Bacteroidales	p-251-o5	uncultured bacterium	uncultured bacterium	0	0	0	0	0	0	0	0	0	0	0	0	0	35	0	0	0	0	0	0
	76b2bfba0a6ae965bb384b44ef22d8f5	0.9506	Bacteria	Proteobacteria	Deltaproteobacteria	NA	NA	NA	NA	0	0	0	0	0	0	0	0	0	0	5	0	0	0	0	0	0	0	0	0
	76d0c21504a5efd5e863d49fbcffeb34	0.9643	Bacteria	Firmicutes	Clostridia	Clostridiales	Lachnospiraceae	[Eubacterium] ruminantium group	NA	0	0	0	0	0	33	34	0	24	86	90	0	29	95	0	142	0	96	46	88
	76e05a80ac4ff362bd93aa95cd05687b	0.9820	Bacteria	Firmicutes	Clostridia	Clostridiales	Ruminococcaceae	Ruminococcus 1	NA	0	0	0	0	0	0	0	0	0	0	0	0	0	0	0	0	0	0	0	0
	76ed8e85f07295cca866951bf7c8f42c	0.8945	Bacteria	Firmicutes	Clostridia	Clostridiales	Family XIII	Anaerovorax	uncultured rumen bacterium	0	0	0	0	0	0	0	0	0	0	0	0	20	0	0	0	0	0	73	0
	76f10f0abe4e4dfd39089e24b2a4adf4	0.8081	Bacteria	Spirochaetes	Spirochaetia	Spirochaetales	Spirochaetaceae	Treponema 2	uncultured bacterium	0	0	0	0	47	0	33	28	0	0	0	53	0	0	0	26	32	0	40	75
	77018f9b31b7aaed4c8c6e7599bc73ed	1.0000	Bacteria	Firmicutes	Clostridia	Clostridiales	Lachnospiraceae	NA	NA	0	0	0	0	0	0	0	0	0	0	12	0	0	0	0	51	0	0	0	0
	770e138e4bd45e892e6730c90ba1fd85	0.9999	Bacteria	Bacteroidetes	Bacteroidia	Bacteroidales	Prevotellaceae	Prevotellaceae UCG-001	NA	0	0	0	0	0	0	0	0	0	0	0	1	0	0	0	0	0	0	0	0
	7710844675781c06a65fa395da6557c4	1.0000	Bacteria	Firmicutes	Clostridia	Clostridiales	Lachnospiraceae	NA	NA	0	0	0	0	0	0	0	0	0	0	0	0	0	0	0	165	0	0	0	0
	7736d6be38e86a3d7ac095cd969cc7ec	0.9992	Bacteria	Firmicutes	Clostridia	Clostridiales	Ruminococcaceae	Ruminococcaceae UCG-010	NA	0	0	0	0	0	0	0	0	0	0	0	0	0	0	0	0	0	8	0	0
	777e1ef9d62a0bed9d866d2287c18141	0.7600	Bacteria	Firmicutes	Clostridia	Clostridiales	Ruminococcaceae	Ruminococcaceae NK4A214 group	uncultured bacterium	14	0	0	0	0	0	0	0	0	0	0	16	0	31	0	0	0	0	0	0
	77972fd65b3ff71e580c6cc6aa2052d4	0.8935	Bacteria	Firmicutes	Clostridia	Clostridiales	Ruminococcaceae	NA	NA	0	0	0	0	0	0	0	0	0	0	0	0	22	0	0	0	0	0	0	0
	779eef5a963c0c57d42a4ae08adf7047	0.9992	Bacteria	Firmicutes	Clostridia	Clostridiales	Ruminococcaceae	[Eubacterium] coprostanoligenes group	NA	0	0	0	0	0	0	0	46	0	0	0	75	0	0	0	0	129	0	0	52
	77a1e985d8b91137d3c620d2d80d5dc0	0.8880	Bacteria	Bacteroidetes	Bacteroidia	Bacteroidales	Rikenellaceae	Rikenellaceae RC9 gut group	uncultured bacterium	0	0	0	0	17	0	0	0	0	0	0	0	0	0	0	0	0	0	0	0
	77bdb8023cbf6e0f9d8b2b3bba35c90f	1.0000	Bacteria	Proteobacteria	Alphaproteobacteria	Rhodospirillales	uncultured	NA	NA	0	0	0	0	0	0	0	0	0	0	0	0	0	0	0	0	0	0	0	0
	77d2b9cd6c0f1c78fb1e38732350e0ca	0.8927	Bacteria	Spirochaetes	Spirochaetia	Spirochaetales	Spirochaetaceae	Treponema 2	uncultured bacterium	0	0	0	0	40	0	0	0	0	18	9	70	60	9	0	117	49	0	32	0
	781f3721ac9ecfead5bea1a764db1581	0.9947	Bacteria	Bacteroidetes	Bacteroidia	Bacteroidales	Prevotellaceae	Prevotellaceae UCG-001	NA	45	0	0	0	0	0	0	0	0	0	0	21	0	0	0	0	0	0	0	0
	784f1898b360038e7d8b4747c246c429	0.7749	Bacteria	Bacteroidetes	Bacteroidia	Bacteroidales	Rikenellaceae	Rikenellaceae RC9 gut group	uncultured bacterium	0	0	0	0	70	0	0	0	0	0	0	0	0	0	0	0	0	0	0	0
	7854e7c1cd0a7d6a90690dc4b71b0b21	0.7228	Bacteria	Firmicutes	Clostridia	Clostridiales	Ruminococcaceae	Ruminococcaceae NK4A214 group	uncultured bacterium	0	0	0	0	0	0	14	0	0	0	0	0	0	0	0	0	0	0	0	0
	786af614b4d3ac66697e3c0dcf15872d	0.7197	Bacteria	Bacteroidetes	Bacteroidia	Bacteroidales	Rikenellaceae	Rikenellaceae RC9 gut group	uncultured bacterium	0	0	0	0	0	0	0	0	0	0	0	42	0	0	0	0	0	23	0	0
	78858f2a2d28a5203bb7086df5aa7205	1.0000	Bacteria	Epsilonbacteraeota	Campylobacteria	Campylobacterales	Campylobacteraceae	Campylobacter	NA	0	0	0	0	9	0	0	3	0	0	0	0	0	0	0	0	0	0	0	0
	7888568bf325d5ee33c5cce23f366109	0.8362	Bacteria	Firmicutes	Clostridia	Clostridiales	Clostridiales vadinBB60 group	uncultured bacterium	uncultured bacterium	0	0	0	0	0	9	0	0	0	0	0	0	0	0	0	0	0	0	0	0
	78d715c0b4443dc06e88a94b974bec61	0.9814	Bacteria	Bacteroidetes	Bacteroidia	Bacteroidales	Bacteroidales RF16 group	uncultured bacterium	uncultured bacterium	12	0	0	0	0	0	0	0	0	0	0	0	0	0	0	0	0	12	0	36
	79075a360628a730eab6e9548fb03ac0	1.0000	Bacteria	Fibrobacteres	Fibrobacteria	Fibrobacterales	Fibrobacteraceae	Fibrobacter	NA	0	0	0	0	0	0	0	0	0	0	0	42	0	0	0	0	57	0	0	0
	79205d28fd706f7a03665232b304def9	0.7239	Bacteria	Firmicutes	Clostridia	Clostridiales	Ruminococcaceae	uncultured	NA	0	0	0	0	0	0	0	0	0	0	0	0	0	0	0	0	0	0	0	0
	792ac3843cd6c15cc50cd3cb6e68be20	0.9930	Bacteria	Bacteroidetes	Bacteroidia	Bacteroidales	Bacteroidales RF16 group	uncultured bacterium	uncultured bacterium	0	0	0	0	0	9	0	0	0	12	0	0	14	0	0	0	0	0	0	0
	798f18d2c089f1bcc981910335a36b8f	0.9999	Bacteria	Bacteroidetes	Bacteroidia	Bacteroidales	Prevotellaceae	Prevotellaceae UCG-003	NA	0	0	0	0	0	0	92	7	0	0	0	0	0	0	0	0	0	0	0	10
	7999156703fa0e6ff50d2f59fa1d3688	0.9934	Bacteria	Firmicutes	Clostridia	Clostridiales	Ruminococcaceae	Ruminococcus 1	NA	0	0	0	0	23	0	0	0	0	18	0	0	0	0	0	0	0	47	78	55
	79a3ca84002b4d853d2d94a9ec4525b6	0.9988	Bacteria	Firmicutes	Clostridia	Clostridiales	Ruminococcaceae	Ruminococcaceae UCG-010	NA	0	0	0	0	0	0	0	0	0	0	0	0	0	0	0	13	0	0	0	0
	79b4b69c0c5b7142ebfac019f08ee793	0.8010	Bacteria	Firmicutes	Clostridia	Clostridiales	Ruminococcaceae	[Eubacterium] coprostanoligenes group	uncultured bacterium	0	0	0	0	12	0	0	19	0	0	0	0	0	0	32	0	0	14	0	61
	7a24aea0ec116ec6dd443f60eefff255	0.8775	Bacteria	Bacteroidetes	Bacteroidia	Bacteroidales	Rikenellaceae	Rikenellaceae RC9 gut group	uncultured bacterium	0	0	0	0	0	0	0	0	0	0	0	0	0	0	0	0	15	0	10	0
	7a30022ee3a1df8db396e2423a91af4a	0.8685	Bacteria	Firmicutes	Clostridia	Clostridiales	Christensenellaceae	Christensenellaceae R-7 group	NA	0	0	0	0	0	0	0	0	0	0	0	0	0	9	0	24	0	0	0	0
	7a33c1c07439dfaeeca54378c854d83b	0.8403	Bacteria	Spirochaetes	Spirochaetia	Spirochaetales	Spirochaetaceae	Treponema 2	uncultured bacterium	0	0	0	0	0	0	0	0	17	23	10	0	41	0	0	59	17	0	0	0
	7a44d8926a71685a7a6ba679bfa14fde	0.9364	Bacteria	Firmicutes	Clostridia	Clostridiales	Ruminococcaceae	uncultured	NA	0	0	0	0	0	0	0	0	0	0	0	0	0	0	0	0	0	0	0	0
	7a4f1444956e27ea768570f1d4087926	0.7159	Bacteria	Firmicutes	Clostridia	Clostridiales	Clostridiales vadinBB60 group	uncultured rumen bacterium 4C28d-15	uncultured rumen bacterium 4C28d-15	0	0	0	0	0	0	0	0	4	0	0	0	0	0	0	0	0	0	0	0
	7a5b35a9a2f6a47f6f88dc871dbc110e	0.9998	Bacteria	Firmicutes	Clostridia	Clostridiales	Lachnospiraceae	NA	NA	0	0	0	0	0	0	0	0	0	0	0	0	0	0	0	27	0	0	0	0
	7a5c9eef2e150d46594ba2dffead615c	0.8652	Bacteria	Firmicutes	Clostridia	Clostridiales	Christensenellaceae	Christensenellaceae R-7 group	NA	0	0	0	0	0	0	0	0	0	0	0	49	0	0	0	63	0	0	0	0
	7a6e1c564e0b67774073eae351b4396d	0.9997	Bacteria	Bacteroidetes	Bacteroidia	Bacteroidales	Prevotellaceae	Prevotellaceae UCG-003	NA	0	0	0	0	0	0	0	0	0	0	0	0	0	0	0	0	0	0	0	3
	7a6e6aff71e82cea87b4af3ce2c999c6	0.9992	Bacteria	Firmicutes	Clostridia	Clostridiales	Lachnospiraceae	NA	NA	0	0	0	0	0	0	22	0	0	0	0	0	0	33	0	0	29	0	0	0
	7a7166655fa2546bdf7cd2c7c5d54bc2	1.0000	Bacteria	Firmicutes	Clostridia	Clostridiales	Lachnospiraceae	NA	NA	0	0	0	0	0	0	0	0	0	0	0	0	94	0	0	0	31	0	58	0
	7a81eefe7b12879d1d07e523e7b86950	0.9538	Bacteria	Bacteroidetes	Bacteroidia	Bacteroidales	F082	uncultured bacterium	uncultured bacterium	0	0	0	0	0	0	0	0	0	0	0	0	6	0	0	0	0	0	0	5
	7a820eb71f9767677a09162b17e905da	0.9038	Bacteria	Firmicutes	Clostridia	Clostridiales	Christensenellaceae	uncultured	NA	0	0	0	0	0	0	0	0	7	0	0	20	12	0	0	0	22	17	0	0
	7a8713c88a1c748f47d58a6a0759257a	0.7145	Bacteria	Bacteroidetes	Bacteroidia	Bacteroidales	Rikenellaceae	Rikenellaceae RC9 gut group	uncultured bacterium	0	0	0	0	0	0	0	0	0	0	0	0	0	0	0	0	0	0	0	0
	7a8fc3c3d317e4db7d0102ce16b46218	0.9961	Bacteria	Bacteroidetes	Bacteroidia	Bacteroidales	Prevotellaceae	Prevotellaceae Ga6A1 group	_unidentified rumen bacterium RFN2	0	0	3	0	0	0	24	9	0	0	24	0	66	0	18	38	0	62	0	38
	7a9a13f40ba3d517c02df743caf37298	0.8589	Bacteria	Proteobacteria	Alphaproteobacteria	Sphingomonadales	Sphingomonadaceae	Sphingomonas	NA	0	0	0	0	0	0	0	0	0	0	0	0	0	10	4	0	0	0	0	0
	7aa88a19b2ca74e57947838048bc926b	0.8076	Bacteria	Firmicutes	Clostridia	Clostridiales	Ruminococcaceae	Ruminococcaceae UCG-010	uncultured bacterium	0	0	0	0	0	0	0	0	0	0	0	0	0	0	0	0	0	0	43	0
	7ae696591ad85b8660eed628723095c4	0.9348	Bacteria	Firmicutes	Clostridia	Clostridiales	Ruminococcaceae	Ruminiclostridium 1	NA	0	0	0	0	0	0	0	0	0	0	0	0	0	0	0	0	0	14	0	0
	7aec778505af0475c3c61d0c27e32444	0.9785	Bacteria	Bacteroidetes	Bacteroidia	Bacteroidales	Bacteroidales UCG-001	uncultured bacterium	uncultured bacterium	0	0	20	0	0	0	0	0	0	0	0	43	0	0	0	0	0	0	0	0
	7b45d25d30b811305f32a323da0e7ce8	0.7692	Bacteria	Bacteroidetes	Bacteroidia	Bacteroidales	Rikenellaceae	Rikenellaceae RC9 gut group	uncultured bacterium	0	0	0	16	0	0	0	0	0	0	0	0	0	0	0	0	0	0	95	0
	7b49a7326089e01964dca57648de87f3	0.8470	Bacteria	Firmicutes	Clostridia	Clostridiales	Lachnospiraceae	Lachnospiraceae XPB1014 group	NA	0	0	0	0	0	0	0	0	0	34	0	0	0	0	0	0	0	0	0	0
	7b5192f90b8b11a191ed685d364b0058	0.7880	Bacteria	Bacteroidetes	Bacteroidia	Bacteroidales	Prevotellaceae	Prevotellaceae UCG-004	uncultured rumen bacterium 4C0d-8	0	0	0	0	0	0	0	0	0	0	0	0	0	0	0	54	0	0	12	0
	7b545ffd862f63008a93808678abce72	0.9639	Bacteria	Firmicutes	Clostridia	Clostridiales	Lachnospiraceae	Acetitomaculum	uncultured bacterium	0	0	0	0	0	0	0	0	0	0	0	0	0	0	0	0	0	38	0	0
	7b54d62422a3ea7be6736eb54724fffb	0.9189	Bacteria	Firmicutes	Clostridia	Clostridiales	Christensenellaceae	Christensenellaceae R-7 group	NA	0	0	0	0	0	28	0	0	0	0	0	0	0	0	0	0	0	0	0	0
	7b6a3e125b011c180e714936a8967fd4	0.7055	Bacteria	Firmicutes	Clostridia	Clostridiales	Clostridiales vadinBB60 group	uncultured rumen bacterium	uncultured rumen bacterium	0	0	0	0	0	0	0	0	0	0	0	0	0	0	0	0	0	0	0	0
	7b958a75d4c0e46e06cdcf8db7e114e9	0.9999	Bacteria	Firmicutes	Clostridia	Clostridiales	Lachnospiraceae	NA	NA	0	0	0	0	0	0	0	0	19	0	0	0	0	0	0	0	21	0	52	0
	7ba7f7f20c536bf37e9a69978898fbb9	0.9994	Bacteria	Firmicutes	Clostridia	Clostridiales	Lachnospiraceae	NA	NA	0	0	0	0	0	0	0	0	0	0	0	0	0	0	0	0	0	0	17	9
	7bb6a4297844bb72749adde417fa8f50	0.9152	Bacteria	Firmicutes	Clostridia	Clostridiales	Lachnospiraceae	Lachnospiraceae UCG-009	uncultured bacterium	0	0	0	0	71	0	66	0	0	0	87	69	93	63	0	90	86	123	50	40
	7bbc52c82c2fcaaec55c58eaa1094696	0.9168	Bacteria	Firmicutes	Clostridia	Clostridiales	Lachnospiraceae	[Eubacterium] ruminantium group	uncultured bacterium	0	0	0	0	0	0	0	0	0	0	0	0	0	0	0	0	0	0	0	0
	7bc303e66dbce0e2033947600dd0ba42	0.7264	Bacteria	Bacteroidetes	Bacteroidia	Bacteroidales	Rikenellaceae	Rikenellaceae RC9 gut group	uncultured bacterium	0	0	0	0	0	0	0	0	0	0	0	0	4	0	0	0	0	0	0	0
	7bc6073375f2e71022ecc9a95b699068	0.9999	Bacteria	Bacteroidetes	Bacteroidia	Bacteroidales	Prevotellaceae	NA	NA	0	0	0	0	0	0	0	0	0	0	0	0	0	0	0	0	0	0	0	0
	7bcc34e8fc7a752e89dc22e8a182df4c	0.7930	Bacteria	Firmicutes	Clostridia	Clostridiales	Ruminococcaceae	Saccharofermentans	uncultured bacterium	0	4	0	0	0	0	45	56	0	0	0	20	27	0	0	35	28	0	38	110
	7bd9d6244f43d4685b0bc582f08e89c3	0.9998	Bacteria	Firmicutes	Bacilli	Lactobacillales	Streptococcaceae	Lactococcus	NA	0	0	0	0	0	0	0	0	0	0	0	0	0	0	0	0	0	0	0	0
	7bf44fb80d3d028f2ff016f9b3428bdb	0.9023	Bacteria	Bacteroidetes	Bacteroidia	Bacteroidales	Rikenellaceae	Rikenellaceae RC9 gut group	uncultured bacterium	0	0	0	0	0	0	0	0	0	0	0	0	0	0	0	6	0	0	0	0
	7bffed82c36810add4cf5ca4f8503fe0	1.0000	Bacteria	Bacteroidetes	Bacteroidia	Bacteroidales	Prevotellaceae	Prevotellaceae UCG-003	NA	0	0	0	0	0	0	0	19	0	0	0	38	23	0	0	73	44	18	0	0
	7c0f118149d6ac7a308998d937a5e314	1.0000	Bacteria	Firmicutes	Clostridia	Clostridiales	Lachnospiraceae	NA	NA	0	0	0	0	0	0	0	0	0	0	0	56	65	0	0	0	0	0	0	43
	7c13e08b05768bb543969c6421642e24	0.8683	Bacteria	Firmicutes	Clostridia	Clostridiales	Ruminococcaceae	Ruminococcaceae UCG-002	uncultured bacterium	0	0	0	0	0	0	0	0	32	0	0	0	0	0	0	0	0	0	0	0
	7c2a14e23d393eac3a5030e1df8d5a8a	0.9423	Bacteria	Bacteroidetes	Bacteroidia	Bacteroidales	Prevotellaceae	Prevotellaceae UCG-004	uncultured bacterium	0	0	0	0	0	0	0	0	0	0	0	0	0	0	0	0	0	0	0	0
	7c33ff82cf9bd0d71836c3449ffbdcd6	0.9999	Bacteria	Firmicutes	Clostridia	Clostridiales	Lachnospiraceae	NA	NA	0	0	0	0	76	0	0	0	0	0	44	0	0	0	0	0	0	21	0	71
	7c412c6959fc18dff4fbf54985dfe2c6	0.9474	Bacteria	Bacteroidetes	Bacteroidia	Bacteroidales	Prevotellaceae	Prevotellaceae UCG-004	uncultured bacterium	0	0	0	0	0	0	0	0	0	0	0	0	0	0	0	0	0	0	0	0
	7c58f0979c4b0c2af8808b920d0a7758	0.9995	Bacteria	Bacteroidetes	Bacteroidia	Bacteroidales	Prevotellaceae	Prevotellaceae UCG-003	NA	0	0	0	0	0	0	0	0	0	0	0	55	0	0	0	0	0	0	0	0
	7c5e8312d8e3c1d3fd940a98066a5124	0.9681	Bacteria	Firmicutes	Clostridia	Clostridiales	Lachnospiraceae	Lachnospiraceae XPB1014 group	uncultured bacterium	0	0	0	0	0	0	0	0	0	52	86	89	152	76	36	0	55	68	46	0
	7c78d3a077736a44cc8ccd9b4307d4e5	0.9949	Bacteria	Firmicutes	Clostridia	Clostridiales	Ruminococcaceae	Ruminococcaceae UCG-005	NA	0	0	0	0	0	0	0	0	0	0	0	56	0	0	0	0	0	0	107	0
	7c7a971c2a5d82252f32c64fa3ec921f	0.9999	Bacteria	Bacteroidetes	Bacteroidia	Flavobacteriales	Flavobacteriaceae	Myroides	NA	0	0	0	0	0	0	3	0	0	0	0	0	0	0	0	0	0	0	0	4
	7c809f3c25911b988596767f31584afc	1.0000	Bacteria	Firmicutes	Clostridia	Clostridiales	Lachnospiraceae	NA	NA	0	0	0	0	0	0	0	0	0	0	0	0	0	0	0	0	0	0	0	0
	7c8fc5bb7f6ee3743265fd23bbcd05b8	0.8595	Bacteria	Bacteroidetes	Bacteroidia	Bacteroidales	Prevotellaceae	Prevotellaceae UCG-001	uncultured bacterium	0	0	0	0	0	0	0	0	0	0	0	13	0	0	0	0	0	0	0	0
	7ca9821b37c53e83aeca4dc044563505	0.9467	Bacteria	Proteobacteria	Deltaproteobacteria	NA	NA	NA	NA	0	0	0	0	22	0	0	0	0	0	0	0	0	0	0	0	0	0	0	0
	7cb2a708e1c9ede2266d985996db4a0f	0.8910	Bacteria	Firmicutes	Clostridia	Clostridiales	Ruminococcaceae	Ruminococcaceae UCG-002	uncultured bacterium	28	0	0	0	0	0	0	39	0	0	0	26	0	0	0	0	0	0	0	0
	7cc77dc9e96e834d60094336e446f104	0.7654	Bacteria	Firmicutes	Clostridia	Clostridiales	Defluviitaleaceae	Defluviitaleaceae UCG-011	NA	0	0	0	0	0	0	0	0	0	0	21	62	0	0	0	51	0	0	0	0
	7ccacf3bc9fda84d75075b70e50583a9	0.9994	Bacteria	Firmicutes	Clostridia	Clostridiales	Lachnospiraceae	NA	NA	0	0	0	0	0	0	0	0	0	0	0	0	0	0	0	0	0	0	0	0
	7ccfdd22543f3ae9bdd1760aae10e961	0.9944	Bacteria	Bacteroidetes	Bacteroidia	Bacteroidales	Prevotellaceae	Prevotellaceae UCG-001	NA	62	0	0	0	0	0	0	0	0	0	0	0	0	0	0	0	0	0	0	0
	7cd2fcd179e0637eaa9d34ae9b8159e8	0.9998	Bacteria	Bacteroidetes	Bacteroidia	Bacteroidales	Prevotellaceae	NA	NA	0	0	0	0	0	0	0	5	0	3	0	0	0	0	0	0	0	0	0	2
	7d03e822bf61180f13d75e2a61046af4	0.9999	Bacteria	Firmicutes	Clostridia	Clostridiales	Lachnospiraceae	NA	NA	0	0	0	0	0	0	0	0	0	0	0	56	0	33	0	0	0	0	0	0
	7d0a2b5b8a2b710718d4df0ba84091ca	1.0000	Bacteria	Firmicutes	Clostridia	Clostridiales	Lachnospiraceae	NA	NA	0	0	0	0	0	110	125	0	0	0	137	0	0	68	66	133	88	107	105	28
	7d0b83013530ab546b60a15bd02445c3	1.0000	Bacteria	Fibrobacteres	Fibrobacteria	Fibrobacterales	Fibrobacteraceae	Fibrobacter	NA	0	0	0	0	301	0	0	75	0	40	137	0	72	0	0	0	0	0	32	0
	7d471ba241240f1fe1739e74d95c9b55	0.7933	Bacteria	Actinobacteria	Coriobacteriia	Coriobacteriales	Eggerthellaceae	Enterorhabdus	uncultured bacterium	0	0	0	0	0	0	0	0	0	0	0	0	0	0	0	13	0	0	0	0
	7d6d72ac9f5283bd3346a9e594f89028	0.8411	Bacteria	Firmicutes	Clostridia	Clostridiales	Ruminococcaceae	Ruminococcaceae UCG-002	uncultured bacterium	0	0	0	0	52	0	0	0	0	0	0	0	0	0	0	0	0	41	0	0
	7d783870bd6b288ec9142cf3bedfb4a2	0.9364	Bacteria	Bacteroidetes	Bacteroidia	Bacteroidales	F082	uncultured bacterium	uncultured bacterium	26	0	0	0	0	0	0	0	0	0	0	0	0	0	0	42	0	0	0	0
	7d9995bddd22df082d8ac3ddd6eb8296	0.9999	Bacteria	Firmicutes	Clostridia	Clostridiales	Lachnospiraceae	NA	NA	33	0	0	0	0	0	0	0	0	0	0	0	0	0	0	0	0	0	0	0
	7d9fccf9fbd56227705d768d7fdec172	0.9919	Bacteria	Firmicutes	Clostridia	Clostridiales	Ruminococcaceae	Ruminococcaceae UCG-010	NA	0	0	0	0	0	0	0	0	0	0	0	0	21	0	0	0	0	7	20	16
	7da709ee8b7fb65936b02421b825b0f1	0.9272	Bacteria	Proteobacteria	Deltaproteobacteria	SAR324 clade(Marine group B)	NA	NA	NA	0	0	0	0	0	0	0	0	0	0	0	0	0	0	0	0	0	0	0	0
	7db0124211719e00192b8df7795e3310	0.9808	Bacteria	Bacteroidetes	Bacteroidia	Bacteroidales	Bacteroidales RF16 group	uncultured bacterium	uncultured bacterium	0	0	0	11	0	0	0	22	0	0	0	15	15	48	0	0	0	0	15	0
	7dd6d90cb3805dea0ddcff40ccdc28f5	0.9182	Bacteria	Spirochaetes	Spirochaetia	Spirochaetales	Spirochaetaceae	Treponema 2	_Treponema sp. OC1	12	0	0	0	0	0	0	0	0	0	0	0	17	0	0	0	0	0	0	0
	7de5ade80c569357eb57c145e31ad003	0.7803	Bacteria	Spirochaetes	Spirochaetia	Spirochaetales	Spirochaetaceae	Treponema 2	uncultured bacterium	0	0	0	0	21	9	0	0	0	0	13	0	0	0	0	0	0	1	4	5
	7ded1d5442e08cf32fc1a1e427cb5eaf	0.9618	Bacteria	Firmicutes	Bacilli	Bacillales	Bacillaceae	Oceanobacillus	NA	0	0	0	0	0	0	0	0	0	0	0	8	0	0	0	0	0	0	6	0
	7df96c4883073faee2158ac9c9ed55d1	0.7354	Bacteria	Spirochaetes	Spirochaetia	Spirochaetales	Spirochaetaceae	Treponema 2	uncultured bacterium	67	0	0	0	0	0	0	0	0	0	0	0	86	0	0	0	0	0	0	0
	7e10b80fa65c5805c82158d04ed14e4c	0.9997	Bacteria	Firmicutes	Clostridia	Clostridiales	Lachnospiraceae	NA	NA	0	0	0	0	0	0	0	0	0	0	0	0	22	0	0	0	0	0	0	0
	7e1354465c682913384b15046cee29ac	0.9998	Bacteria	Bacteroidetes	Bacteroidia	Bacteroidales	Rikenellaceae	Rikenellaceae RC9 gut group	NA	0	0	0	0	21	0	0	0	0	0	0	0	0	0	0	0	0	12	0	37
	7e1a8f6e2d37a7a6a27428f39e843f56	0.9997	Bacteria	Spirochaetes	Spirochaetia	Spirochaetales	Spirochaetaceae	Treponema 2	NA	0	0	0	0	0	0	0	0	0	0	0	19	0	0	0	0	0	0	0	0
	7e1d2abb2a9397560266352e75495e7d	0.7340	Bacteria	Firmicutes	Clostridia	Clostridiales	Ruminococcaceae	Ruminococcaceae UCG-010	uncultured bacterium	0	0	0	0	0	0	0	0	0	0	0	0	0	0	0	0	0	0	0	0
	7e2152a6d04e6e396ff9deb5cc35bd96	0.8746	Bacteria	Bacteroidetes	Bacteroidia	Bacteroidales	Rikenellaceae	Rikenellaceae RC9 gut group	uncultured bacterium	0	0	0	0	0	0	22	0	0	0	0	36	0	0	0	0	0	0	12	0
	7e49020bb740e3ccde9e2686e1beab56	0.9837	Bacteria	Proteobacteria	Deltaproteobacteria	Desulfovibrionales	Desulfovibrionaceae	Mailhella	uncultured bacterium	0	0	0	0	0	0	0	0	0	0	0	0	0	0	0	26	0	0	0	0
	7e582946408f0b85074c03a3178d8399	0.9988	Bacteria	Proteobacteria	Alphaproteobacteria	Rhodospirillales	uncultured	NA	NA	0	0	0	0	0	0	0	0	0	0	0	0	0	0	0	0	0	0	0	0
	7e6c07e90dad90d9604d56f7da5c3ee3	0.9995	Bacteria	Spirochaetes	Spirochaetia	Spirochaetales	Spirochaetaceae	Treponema 2	NA	11	0	0	13	25	0	11	0	0	0	21	44	79	10	0	53	11	70	60	51
	7e7337b0e7d1d49abbb6f94ca35787fb	1.0000	Bacteria	Firmicutes	Clostridia	Clostridiales	Lachnospiraceae	NA	NA	0	0	0	0	30	0	63	37	23	0	0	148	115	0	28	31	63	0	80	92
	7e73b05f9d14c6f85aeaf229d5810faf	0.8833	Bacteria	Firmicutes	Bacilli	Lactobacillales	Lactobacillaceae	Lactobacillus	uncultured methanogenic archaeon	0	0	0	0	0	0	0	0	0	0	50	54	26	45	0	0	0	45	0	0
	7e759de78c34a3c8e29c292cc924fa6d	1.0000	Bacteria	Firmicutes	Clostridia	Clostridiales	Lachnospiraceae	NA	NA	0	0	0	0	0	0	0	0	0	0	0	0	0	0	0	0	0	0	0	0
	7e82e01ee19a59bfa099608a580043a9	0.9987	Bacteria	Firmicutes	Clostridia	Clostridiales	Ruminococcaceae	Ruminococcaceae UCG-010	NA	0	0	0	0	0	0	0	0	0	0	0	0	0	0	0	14	13	0	0	0
	7e86c2c302abefb58dfba0c60430b6d5	0.9997	Bacteria	Firmicutes	Clostridia	Clostridiales	Lachnospiraceae	NA	NA	0	0	0	0	0	0	0	0	15	0	0	0	0	0	0	0	37	40	0	30
	7e8bfe6a6988461e48acec5660fe8d65	0.8973	Bacteria	Firmicutes	Clostridia	Clostridiales	Lachnospiraceae	Lachnospiraceae AC2044 group	uncultured bacterium	0	0	0	0	0	0	0	0	0	0	0	0	0	0	0	0	0	0	0	31
	7ec380f682784f9656c5ef9f0fb9f779	0.8909	Bacteria	Bacteroidetes	Bacteroidia	Bacteroidales	Rikenellaceae	Rikenellaceae RC9 gut group	uncultured bacterium	0	0	0	0	19	0	0	0	0	0	0	0	0	0	0	0	0	11	0	0
	7ee65d7298555e4b1349896c78d52066	0.7485	Bacteria	Bacteroidetes	Bacteroidia	Bacteroidales	Prevotellaceae	Prevotella 1	NA	0	0	0	0	6	0	0	0	0	0	0	0	0	0	0	0	0	3	0	8
	7ef1d759653d5df0d7382fc86130cd6c	0.9988	Bacteria	Bacteroidetes	Bacteroidia	Bacteroidales	p-251-o5	uncultured bacterium	uncultured bacterium	0	0	0	0	0	0	0	0	0	0	0	0	0	0	0	1	0	0	0	0
	7f1bcd36ce169a8388dc91e0fa9cab54	0.8126	Bacteria	Bacteroidetes	Bacteroidia	Bacteroidales	Rikenellaceae	Rikenellaceae RC9 gut group	uncultured bacterium	0	0	0	0	0	0	0	0	17	0	0	0	40	0	0	0	0	0	0	0
	7f3ea9ff168ba3232e036ef9a74727fb	0.9414	Bacteria	Spirochaetes	Spirochaetia	Spirochaetales	Spirochaetaceae	Treponema 2	uncultured bacterium	0	21	0	0	0	0	0	0	0	0	0	0	51	0	0	0	0	31	0	0
	7f62672a9001fa84e622f894a75889a7	0.9966	Bacteria	Bacteroidetes	Bacteroidia	Bacteroidales	Prevotellaceae	Prevotellaceae UCG-001	NA	33	0	0	0	0	0	0	0	0	0	0	64	0	0	0	0	0	50	0	41
	7f6785cc88abd48146967207254e2f2a	0.9997	Bacteria	Bacteroidetes	Bacteroidia	Bacteroidales	Prevotellaceae	NA	NA	57	0	0	0	0	0	0	0	0	0	0	0	0	0	0	0	0	0	41	39
	7f767e2159e46d4c798596a20975531d	0.9733	Bacteria	Bacteroidetes	Bacteroidia	Bacteroidales	Prevotellaceae	Prevotellaceae UCG-003	uncultured bacterium	0	34	0	0	0	0	11	0	0	0	0	0	0	0	9	59	0	0	0	0
	7f7ea6874a641d1e01eeebbc9f868af5	0.7661	Bacteria	Bacteroidetes	Bacteroidia	Bacteroidales	Rikenellaceae	Rikenellaceae RC9 gut group	uncultured bacterium	0	0	0	0	0	0	0	0	0	0	0	0	0	0	0	0	0	10	0	0
	7f86a4bc28b684867933eb6bd3ba36f3	1.0000	Bacteria	Bacteroidetes	Bacteroidia	Bacteroidales	p-251-o5	NA	NA	0	0	0	0	0	0	0	0	0	2	0	0	0	0	0	0	0	0	0	19
	7f905bddba55ee2102c1041a30df9ccc	0.9988	Bacteria	Firmicutes	Clostridia	Clostridiales	Ruminococcaceae	Ruminococcaceae UCG-010	NA	0	0	0	0	0	0	0	13	0	0	10	0	0	0	0	21	0	0	0	0
	7faf9b4c387e62916035e9045dafea6f	0.7424	Bacteria	Bacteroidetes	Bacteroidia	Bacteroidales	Prevotellaceae	uncultured	uncultured bacterium	54	14	33	0	0	0	0	56	0	0	0	29	0	0	0	0	0	28	35	0
	7fb3ec5c8d86b19fa6db809a42f6ad63	0.9966	Bacteria	Firmicutes	Clostridia	Clostridiales	Ruminococcaceae	Ruminococcaceae NK4A214 group	NA	0	0	0	0	0	0	0	0	0	0	0	0	0	0	0	0	21	48	0	57
	7fd38ba6660adc8783b30d1e3db91811	0.9997	Bacteria	Bacteroidetes	Bacteroidia	Bacteroidales	Prevotellaceae	NA	NA	0	0	0	0	0	0	0	0	0	0	0	0	0	0	0	0	0	0	0	0
	7fde0ebe6506302e19d22f1363946901	0.9806	Bacteria	Bacteroidetes	Bacteroidia	Bacteroidales	p-251-o5	uncultured bacterium	uncultured bacterium	0	0	0	0	9	0	0	0	0	0	0	0	0	12	0	0	0	0	0	116
	7fee814b4279ccec949371bc99168ed2	0.9369	Bacteria	Spirochaetes	Spirochaetia	Spirochaetales	Spirochaetaceae	Treponema 2	uncultured bacterium	0	19	0	0	0	0	0	30	0	0	0	0	0	0	0	0	62	0	0	0
	7fee9ca57681ba9248f09329dccb8ac6	0.8712	Bacteria	Firmicutes	Clostridia	Clostridiales	Ruminococcaceae	Ruminococcaceae UCG-013	uncultured rumen bacterium	0	0	0	0	0	0	0	0	0	0	0	0	0	0	0	0	0	0	0	0
	7ff733958d02597cf0f9bbd640b7d2dc	0.7532	Bacteria	Bacteroidetes	Bacteroidia	Bacteroidales	Rikenellaceae	Rikenellaceae RC9 gut group	uncultured bacterium	0	0	0	0	0	0	0	0	0	0	0	0	0	0	0	0	0	0	0	0
	800ab3b6a0e51253fb5aee729cbb4657	0.8981	Bacteria	Bacteroidetes	Bacteroidia	Bacteroidales	Rikenellaceae	Rikenellaceae RC9 gut group	uncultured bacterium	0	0	0	0	0	0	0	0	0	0	0	0	0	0	0	0	0	0	0	0
	800e2c100dafefdaa97dd270fc473ad4	0.9999	Bacteria	Firmicutes	Clostridia	Clostridiales	Ruminococcaceae	Ruminococcaceae UCG-010	NA	0	0	0	0	0	0	0	0	0	0	0	0	0	0	0	0	0	0	14	15
	800e37fb9532c0380f7d2a26554f5b20	0.9845	Bacteria	Bacteroidetes	Bacteroidia	Bacteroidales	Muribaculaceae	uncultured bacterium	uncultured bacterium	0	0	0	0	0	0	0	0	0	0	0	0	0	0	0	0	0	0	0	0
	802eb1dbee0dde2d0645b1be07190249	0.9965	Bacteria	Bacteroidetes	Bacteroidia	Bacteroidales	Bacteroidales RF16 group	uncultured bacterium	uncultured bacterium	0	0	0	0	0	0	0	0	0	0	0	0	0	0	15	2	0	0	0	0
	80370db786af6ec02b9ccb017814b22e	0.9892	Bacteria	Bacteroidetes	Bacteroidia	Bacteroidales	p-251-o5	uncultured bacterium	uncultured bacterium	0	0	0	0	0	0	0	0	0	30	0	0	0	0	0	0	0	0	0	0
	803954136175ad92cdd55dc6b84705e0	1.0000	Bacteria	Firmicutes	Clostridia	Clostridiales	Lachnospiraceae	NA	NA	0	0	0	0	0	0	0	0	0	31	0	0	0	0	0	0	0	0	0	26
	805d6088acfa7f4d5cfa208a9f2c993b	0.9019	Bacteria	Proteobacteria	Alphaproteobacteria	Rhodospirillales	uncultured	uncultured rumen bacterium	uncultured rumen bacterium	0	0	0	0	0	0	0	0	0	0	0	0	0	0	0	0	0	0	0	0
	80820bbf5c89273a8cd4fd3fc49ad797	0.9998	Bacteria	Firmicutes	Clostridia	Clostridiales	Lachnospiraceae	NA	NA	0	0	0	0	0	0	0	0	0	0	0	0	0	0	0	0	0	0	0	0
	80b52169adb0ea70d39229516877b16c	0.9157	Bacteria	Firmicutes	Clostridia	Clostridiales	Ruminococcaceae	Ruminococcaceae UCG-013	uncultured bacterium	0	0	0	0	0	0	0	0	0	0	55	0	32	13	0	10	0	0	0	0
	80d329f95e441d2a6b5084aa687aedc7	0.8753	Bacteria	Actinobacteria	Coriobacteriia	Coriobacteriales	Eggerthellaceae	uncultured	uncultured bacterium	0	0	0	0	0	0	0	0	0	0	31	0	0	0	0	26	0	0	0	0
	8112feef2ffe3cdb88c7ed92e32c3f86	0.9576	Bacteria	Firmicutes	Clostridia	Clostridiales	Lachnospiraceae	Acetitomaculum	uncultured bacterium	0	0	0	0	0	0	0	0	0	0	0	0	0	27	0	37	0	0	0	0
	81138f9ad12a496163e591575b4a15d2	0.9999	Bacteria	Firmicutes	Clostridia	Clostridiales	Ruminococcaceae	Ruminococcaceae NK4A214 group	NA	0	0	0	0	0	0	0	0	0	0	0	0	14	0	0	0	0	0	0	0
	81149a72436def2f983ae48428042995	0.9953	Bacteria	Bacteroidetes	Bacteroidia	Bacteroidales	Paludibacteraceae	uncultured	uncultured bacterium	0	72	0	0	0	0	0	0	0	0	0	0	0	0	0	0	0	0	0	0
	8128f1527caac4c065b758c3ba992567	0.9959	Bacteria	Bacteroidetes	Bacteroidia	NA	NA	NA	NA	0	0	0	0	0	0	0	0	0	0	0	0	0	0	0	0	0	0	0	0
	8157eb8b331f2b17d5a5f2d6d0e0638f	1.0000	Bacteria	Firmicutes	Clostridia	Clostridiales	Lachnospiraceae	NA	NA	0	0	0	0	0	0	0	0	0	0	0	0	0	0	0	57	0	0	0	0
	816177cb97ce03fc94a3147154f12652	1.0000	Bacteria	Firmicutes	Clostridia	Clostridiales	Ruminococcaceae	Ruminococcus 1	NA	104	0	30	0	37	0	84	65	0	160	103	79	72	91	43	64	238	0	115	149
	8187a9aacb8a3029ecd5561e75c5b67f	0.9991	Bacteria	Firmicutes	Clostridia	Clostridiales	Ruminococcaceae	[Eubacterium] coprostanoligenes group	NA	0	0	0	0	0	0	0	0	0	0	0	0	0	0	0	29	0	0	0	0
	81884e08b11425cedec18e7120c1a16e	0.8175	Bacteria	Bacteroidetes	Bacteroidia	Bacteroidales	Prevotellaceae	Prevotellaceae UCG-001	uncultured bacterium	0	0	0	0	0	0	0	0	0	0	0	0	9	0	0	0	0	0	0	0
	81a3774871adee028e084f9926e4dab3	0.9841	Bacteria	Bacteroidetes	Bacteroidia	Bacteroidales	NA	NA	NA	31	0	0	0	0	0	0	0	0	0	0	0	0	0	0	0	0	0	0	0
	81adb7781aeeac2e994e8bd747beaabc	0.7951	Bacteria	Firmicutes	Clostridia	Clostridiales	Ruminococcaceae	Ruminococcaceae UCG-010	uncultured bacterium	0	0	0	0	0	0	0	0	23	0	22	0	0	0	0	0	0	37	0	0
	81c08d3aa2fe29de61ee20afecf0ba26	0.9999	Bacteria	Firmicutes	Clostridia	Clostridiales	Lachnospiraceae	NA	NA	0	0	0	19	0	0	0	0	0	12	0	27	85	0	0	24	0	0	12	0
	81f041a341df4b7f4143448ee7732d99	0.9982	Bacteria	Bacteroidetes	Bacteroidia	Bacteroidales	p-251-o5	uncultured bacterium	uncultured bacterium	0	0	0	0	0	0	0	0	0	0	0	0	0	0	0	0	0	0	0	0
	81f06b3a7688ddaf562412faeb5f68af	0.9934	Bacteria	Bacteroidetes	Bacteroidia	Bacteroidales	NA	NA	NA	0	0	0	0	0	0	0	0	0	30	0	0	0	19	0	0	0	0	0	0
	81f2d4d6b4cc55c42e92683a931721f5	0.9997	Bacteria	Spirochaetes	Spirochaetia	Spirochaetales	Spirochaetaceae	Treponema 2	NA	0	0	0	0	0	0	40	0	0	0	0	0	4	0	0	0	0	0	0	0
	81f4149420b347a56fc68928e719f0ea	0.9980	Bacteria	Firmicutes	Clostridia	Clostridiales	Ruminococcaceae	Ruminococcaceae NK4A214 group	NA	0	0	0	0	0	0	0	0	0	0	0	0	0	0	0	43	0	0	0	0
	821543183d1e973ce84a9500d77c5291	0.8431	Bacteria	Bacteroidetes	Bacteroidia	Bacteroidales	Rikenellaceae	Rikenellaceae RC9 gut group	uncultured bacterium	0	0	0	14	0	0	0	0	0	11	0	70	0	0	0	23	0	0	0	0
	8218b1ae46ee64b4e9c7f856fcda05ff	0.9549	Bacteria	Firmicutes	Clostridia	Clostridiales	Lachnospiraceae	Lachnospiraceae UCG-009	uncultured bacterium	0	0	0	0	0	0	0	0	0	0	0	0	0	0	0	0	0	0	0	0
	8218e68f0deace44bede1c0e7b4eec8d	0.9999	Bacteria	Bacteroidetes	Bacteroidia	Bacteroidales	Prevotellaceae	Prevotellaceae UCG-001	NA	0	0	0	0	9	0	0	6	0	21	0	2	5	0	0	0	0	0	0	0
	821eca38b2a2b8e26b62766b9dd2069b	0.9988	Bacteria	Firmicutes	Clostridia	Clostridiales	Ruminococcaceae	Ruminococcaceae UCG-010	NA	0	0	0	0	0	0	17	0	0	0	0	0	0	0	0	0	0	0	0	0
	823b55919a1ccb6855cb97365469a210	0.9103	Bacteria	Firmicutes	Clostridia	Clostridiales	Lachnospiraceae	Lachnospiraceae XPB1014 group	uncultured bacterium	0	0	0	0	0	0	65	64	45	0	43	123	93	0	0	100	64	36	92	57
	8240238749acc95cbd82b923c0d9e514	1.0000	Bacteria	Firmicutes	Clostridia	Clostridiales	Lachnospiraceae	NA	NA	66	0	0	0	31	86	34	0	65	77	0	96	161	69	33	0	123	99	95	104
	826a1e2c8fc832ae452a6017f73d3aa2	0.8589	Bacteria	Bacteroidetes	Bacteroidia	Bacteroidales	Rikenellaceae	Rikenellaceae RC9 gut group	uncultured bacterium	0	0	0	0	0	27	0	0	43	0	0	69	0	0	36	0	54	42	53	69
	8276fac9d431dba511517c091093a0fe	0.8114	Bacteria	Firmicutes	Clostridia	Clostridiales	Lachnospiraceae	Lachnospiraceae UCG-009	uncultured bacterium	0	0	0	0	0	0	0	0	0	0	0	0	0	0	0	0	0	0	0	0
	82926a7fa8d43606198df77e00de8d88	0.9998	Bacteria	Bacteroidetes	Bacteroidia	Bacteroidales	Prevotellaceae	NA	NA	0	0	0	0	0	0	0	0	0	0	0	0	0	53	0	0	46	0	0	0
	82b5aa6094d4c28c18134da2b8767b94	0.9999	Bacteria	Tenericutes	Mollicutes	Anaeroplasmatales	Anaeroplasmataceae	Anaeroplasma	NA	0	0	0	0	0	0	0	0	0	0	0	0	0	0	0	0	0	0	0	0
	82c62c58f0ad4fa3656ac23617ecc27c	0.9866	Bacteria	Bacteroidetes	Bacteroidia	Bacteroidales	Bacteroidales RF16 group	uncultured bacterium	uncultured bacterium	0	0	0	0	2	0	0	0	3	0	0	0	0	0	0	0	0	0	0	0
	82f2b9356fe8b3fd61b3926a9f67717e	0.9970	Bacteria	Bacteroidetes	Bacteroidia	Bacteroidales	p-251-o5	uncultured bacterium	uncultured bacterium	0	0	0	21	0	0	0	0	0	0	0	0	0	16	0	0	0	0	14	0
	82fcd1ba8b51cd06d8e46462870ead6d	0.9990	Bacteria	Bacteroidetes	Bacteroidia	Bacteroidales	Bacteroidales RF16 group	uncultured bacterium	uncultured bacterium	0	18	47	0	70	0	0	0	0	0	0	0	0	0	0	0	0	0	0	7
	8304e420b67cb21448e7ba93dc0f1e8e	0.7058	Bacteria	Firmicutes	Clostridia	Clostridiales	Ruminococcaceae	Ruminococcaceae UCG-005	uncultured bacterium	0	0	0	0	0	0	0	0	0	0	0	0	0	0	0	0	32	0	0	0
	83128b8968864b90d90231259806d770	0.9383	Bacteria	Bacteroidetes	Bacteroidia	Bacteroidales	p-251-o5	uncultured bacterium	uncultured bacterium	0	0	0	0	0	0	55	0	0	0	0	0	0	0	0	61	0	0	0	47
	833f5c82eb6aa6fc019345832d5bb320	0.7535	Bacteria	Bacteroidetes	Bacteroidia	Bacteroidales	Rikenellaceae	Rikenellaceae RC9 gut group	uncultured bacterium	0	0	0	0	0	0	0	0	0	0	13	0	0	0	0	0	0	0	0	0
	83667bcddb73c5ac24fc106db22af6ce	0.9726	Bacteria	Fibrobacteres	Fibrobacteria	Fibrobacterales	Fibrobacteraceae	Fibrobacter	_Fibrobacter sp.	0	0	0	0	0	91	0	0	14	0	0	45	0	0	0	119	0	0	22	0
	836efe029831144ecc158990f53d278c	0.7749	Bacteria	Firmicutes	Clostridia	Clostridiales	Ruminococcaceae	Ruminococcaceae UCG-005	uncultured organism	0	0	0	0	0	0	0	0	0	0	0	0	0	0	0	0	0	0	35	0
	8372df1afa898c0534e100d321b61bb7	0.9999	Bacteria	Actinobacteria	Coriobacteriia	Coriobacteriales	NA	NA	NA	0	0	0	0	0	0	0	0	0	0	11	4	0	0	0	0	0	0	0	0
	837a892f476a9bf8095a1e95170703de	1.0000	Bacteria	Firmicutes	Clostridia	Clostridiales	Ruminococcaceae	Ruminococcus 1	NA	0	0	0	0	0	0	0	0	0	0	0	0	0	0	0	46	0	0	0	0
	837f1e3710aa96c083160e4da3b77cb8	0.9999	Bacteria	Bacteroidetes	Bacteroidia	Bacteroidales	p-251-o5	uncultured bacterium	uncultured bacterium	0	0	0	0	0	0	0	0	0	83	0	198	70	0	0	0	79	0	242	42
	83a01c922b13e0322a2b2df7b0ca8622	0.9040	Bacteria	Firmicutes	Clostridia	Clostridiales	Christensenellaceae	Christensenellaceae R-7 group	NA	0	0	0	0	0	0	0	0	19	0	44	0	0	0	0	0	0	0	65	0
	83a042dab25a1a93b1b7ddcf9d56f784	0.9668	Bacteria	Firmicutes	Clostridia	Clostridiales	Lachnospiraceae	[Eubacterium] ruminantium group	NA	0	0	0	0	0	0	0	0	0	0	0	0	0	0	0	0	0	0	0	0
	83c27f9982e72345b26251730ce55e43	0.9233	Bacteria	Firmicutes	Clostridia	Clostridiales	Lachnospiraceae	Blautia	NA	0	0	7	0	0	0	0	0	11	17	59	0	0	31	0	0	0	0	0	0
	83f02459485becc2485301d1b244848a	0.7973	Bacteria	Bacteroidetes	Bacteroidia	Bacteroidales	Rikenellaceae	Rikenellaceae RC9 gut group	uncultured bacterium	0	0	0	0	0	0	0	0	0	0	0	0	0	0	0	0	0	0	0	0
	840f913a9320265c33f3f6c25f663524	0.7929	Bacteria	Bacteroidetes	Bacteroidia	Bacteroidales	F082	uncultured bacterium	uncultured bacterium	0	0	0	0	0	0	0	0	0	0	0	0	0	0	0	0	0	0	0	0
	841c02712b075ef327ebbd76cb8f1389	0.7309	Bacteria	Bacteroidetes	Bacteroidia	Bacteroidales	NA	NA	NA	59	7	30	0	20	37	0	22	0	0	0	0	42	0	0	18	0	0	0	49
	8433a71795a75ad5f05d2fc39572f083	0.9376	Bacteria	Firmicutes	Clostridia	Clostridiales	Lachnospiraceae	Blautia	NA	0	0	0	0	0	0	0	0	0	0	25	0	0	21	0	0	0	0	0	0
	844547e466e3d2a207828b1de447379b	0.8404	Bacteria	Firmicutes	Clostridia	Clostridiales	Ruminococcaceae	Ruminococcaceae UCG-010	uncultured bacterium	0	0	0	0	0	0	26	0	0	0	0	0	0	0	0	0	0	0	0	0
	84480f99f3bf21562ecaaaab4cfef832	0.9972	Bacteria	Bacteroidetes	Bacteroidia	Bacteroidales	Prevotellaceae	Prevotellaceae UCG-001	NA	112	0	0	0	0	0	46	0	0	8	0	61	0	0	0	0	51	0	0	47
	84731e744621de99867b3878e1becc58	0.9790	Bacteria	Firmicutes	Clostridia	Clostridiales	Christensenellaceae	Christensenellaceae R-7 group	NA	0	0	0	0	0	0	0	0	0	0	0	10	0	0	0	7	0	0	0	0
	84916cba1bf0c35b3c0a1c22903c0c66	0.7710	Bacteria	Bacteroidetes	Bacteroidia	Bacteroidales	Rikenellaceae	Rikenellaceae RC9 gut group	uncultured bacterium	0	0	0	0	0	0	0	0	10	0	0	0	0	0	0	0	0	0	0	0
	84928f9e97e38d228711035f125d80a8	0.9857	Bacteria	Bacteroidetes	Bacteroidia	Bacteroidales	p-251-o5	uncultured bacterium	uncultured bacterium	0	0	0	0	46	0	28	0	0	0	0	0	0	0	0	0	0	0	0	0
	849b6f52158c7bd23908550a4bc36cd4	0.8768	Bacteria	Firmicutes	Clostridia	Clostridiales	Lachnospiraceae	[Eubacterium] hallii group	uncultured bacterium	52	0	0	0	0	0	0	0	0	0	0	43	0	0	0	0	0	0	0	0
	84a0fcfc53ecbc4b8b6f365fd01abf28	0.7449	Bacteria	Firmicutes	Clostridia	Clostridiales	Ruminococcaceae	Ruminococcaceae UCG-010	uncultured rumen bacterium	0	0	0	0	0	0	0	0	0	0	19	0	0	0	0	0	0	0	0	0
	84a837ed9d8e60c4e98204bad9e42ec3	0.9999	Bacteria	Bacteroidetes	Bacteroidia	Bacteroidales	Prevotellaceae	NA	NA	0	0	0	0	0	0	0	0	0	0	0	0	0	0	0	0	0	0	0	0
	84a86d9c902a61f735808e24374a5da9	0.9034	Bacteria	Firmicutes	Clostridia	Clostridiales	Ruminococcaceae	Ruminiclostridium 5	uncultured bacterium	0	0	0	0	0	0	0	0	0	0	0	0	0	0	0	9	0	0	0	0
	84bc14e4e3e88f7df90756476496c64e	0.9785	Bacteria	Firmicutes	Clostridia	Clostridiales	Ruminococcaceae	Ruminococcaceae UCG-005	_metagenome	0	0	0	0	0	0	0	0	0	0	0	0	0	0	0	0	0	0	0	10
	84bef1384d7d013a533625d7a02bbfdb	0.9401	Bacteria	Bacteroidetes	Bacteroidia	Bacteroidales	p-251-o5	uncultured bacterium	uncultured bacterium	15	0	0	0	0	0	0	0	0	0	0	5	0	0	0	0	6	0	0	0
	84c86570e5aa508c932b04dfcef100e1	1.0000	Bacteria	Firmicutes	Clostridia	Clostridiales	Lachnospiraceae	NA	NA	0	0	0	0	0	0	0	0	0	0	16	0	0	0	0	0	0	0	0	0
	84d647a23415399cdf82204d5702ebc0	0.7343	Bacteria	Bacteroidetes	Bacteroidia	Bacteroidales	F082	uncultured bacterium	uncultured bacterium	0	0	0	77	0	0	0	50	0	0	0	0	16	0	0	46	0	0	0	0
	8503f157b237b2b4b9da928848dea53c	0.8477	Bacteria	Firmicutes	Clostridia	Clostridiales	Ruminococcaceae	Ruminococcaceae UCG-010	uncultured bacterium	0	0	0	0	49	0	0	0	0	0	41	0	37	0	0	0	0	0	62	55
	8517192d650cb59ac0829558f1af060d	0.7590	Bacteria	Firmicutes	Clostridia	Clostridiales	Lachnospiraceae	Agathobacter	uncultured bacterium	0	0	0	0	0	0	0	0	0	0	0	52	0	0	0	0	0	29	38	71
	851f7e5654a7208e5e9486448cf2938c	0.9210	Bacteria	Firmicutes	Clostridia	Clostridiales	Ruminococcaceae	Ruminococcaceae UCG-002	uncultured bacterium	0	0	0	0	0	0	0	0	0	0	53	21	0	0	0	0	0	0	0	19
	856936fa819101da6bb00bb09651dd86	1.0000	Bacteria	Bacteroidetes	Bacteroidia	Bacteroidales	Rikenellaceae	hoa5-07d05 gut group	uncultured bacterium	0	0	14	0	84	67	28	37	0	16	60	0	0	0	0	0	35	0	0	132
	85842e1552009876a15998cac8bbfe04	0.9507	Bacteria	Spirochaetes	Spirochaetia	Spirochaetales	Spirochaetaceae	Treponema 2	uncultured bacterium	0	0	0	0	0	0	0	1	0	0	0	0	0	0	0	0	0	0	0	0
	859f087ea59e53464724a7114ad54cab	0.9991	Bacteria	Bacteroidetes	Bacteroidia	Bacteroidales	Prevotellaceae	Alloprevotella	NA	0	0	0	0	0	0	0	0	0	0	0	0	10	0	0	0	0	0	0	0
	85af452659aea96e5989b40fde10326a	0.9997	Bacteria	Spirochaetes	Spirochaetia	Spirochaetales	Spirochaetaceae	Treponema 2	NA	0	0	0	8	0	0	0	0	0	0	0	0	9	0	0	25	0	0	35	0
	85cfed520cc30fd953235c7809acf402	0.9983	Bacteria	Firmicutes	Clostridia	Clostridiales	Lachnospiraceae	Lachnospiraceae UCG-006	uncultured rumen bacterium	0	0	0	0	0	0	0	0	0	0	0	0	0	0	0	0	0	0	9	0
	85e0cf1783e860b5f0a90a4a276e052f	0.8181	Bacteria	Bacteroidetes	Bacteroidia	Bacteroidales	Rikenellaceae	Rikenellaceae RC9 gut group	uncultured bacterium	0	20	9	39	0	0	33	0	0	0	0	0	0	0	0	0	0	0	0	0
	85edcbe198126e1ef2f8273295a49b2b	0.7156	Bacteria	Bacteroidetes	Bacteroidia	Bacteroidales	F082	uncultured bacterium	uncultured bacterium	27	20	0	0	0	0	0	0	0	27	0	43	0	0	18	0	0	0	0	40
	85f7f9fb136fcca16c8f31e53f4955dd	0.9999	Bacteria	Firmicutes	Clostridia	Clostridiales	Lachnospiraceae	NA	NA	0	0	0	0	0	0	0	0	0	0	0	0	0	0	0	0	0	0	0	0
	86695ceec4e68b2dafc2f3ebdd65a745	0.8736	Bacteria	Firmicutes	Clostridia	Clostridiales	Lachnospiraceae	Lachnospiraceae XPB1014 group	uncultured bacterium	0	0	0	0	0	0	0	0	0	0	0	26	27	0	0	0	0	0	39	0
	868cda1da80b754a4b4546534f5e6644	0.8679	Bacteria	Bacteroidetes	Bacteroidia	Bacteroidales	Rikenellaceae	Rikenellaceae RC9 gut group	uncultured bacterium	0	10	0	0	0	0	0	0	0	0	0	0	0	0	0	0	0	0	0	0
	8697b477188f6ed0b3996b63243d9938	0.9993	Bacteria	Firmicutes	Clostridia	Clostridiales	Lachnospiraceae	NA	NA	0	0	0	0	0	0	25	0	0	0	0	0	0	0	0	0	0	0	0	26
	869e4acfa867de6a5b35bbc020368dae	0.9997	Bacteria	Spirochaetes	Spirochaetia	Spirochaetales	Spirochaetaceae	Treponema 2	NA	0	0	0	0	0	0	0	0	0	0	0	34	0	0	0	0	0	0	0	0
	86a6ffad486c2d847ef0ffa1af37e205	0.9885	Bacteria	Bacteroidetes	Bacteroidia	Bacteroidales	Bacteroidales RF16 group	uncultured bacterium	uncultured bacterium	0	0	0	0	29	0	0	0	0	0	0	0	0	20	0	0	0	0	64	0
	86a7a49390cb248921f4b458fea5b4a2	0.9588	Bacteria	Bacteroidetes	Bacteroidia	Bacteroidales	F082	uncultured bacterium	uncultured bacterium	0	0	0	0	0	0	0	0	0	0	147	0	0	7	0	0	0	0	0	0
	875041756713d3b4777d83b93ff7e8f5	0.8482	Bacteria	Bacteroidetes	Bacteroidia	Bacteroidales	Rikenellaceae	Rikenellaceae RC9 gut group	uncultured bacterium	0	0	0	0	0	0	0	0	0	0	0	71	0	0	0	265	63	0	0	0
	875e6a856399a9cee556cba55c14ac46	0.9923	Bacteria	Firmicutes	Clostridia	Clostridiales	Ruminococcaceae	Papillibacter	NA	0	0	0	0	0	0	0	0	0	0	0	0	0	0	0	0	0	0	0	0
	8764ddc4e617759e30166a5afcfccb10	1.0000	Bacteria	Firmicutes	Bacilli	Bacillales	Bacillaceae	Bacillus	NA	6	0	0	0	10	0	0	0	0	0	0	0	0	0	0	31	0	0	0	7
	877c032cd4f956f98a55034fc786c6c3	0.9342	Bacteria	Bacteroidetes	Bacteroidia	Bacteroidales	F082	uncultured bacterium	uncultured bacterium	0	0	0	0	0	0	0	0	0	0	0	0	0	0	0	0	0	0	0	29
	87847d78384dbe757222cafbfd8eae6b	0.9591	Bacteria	Firmicutes	Clostridia	Clostridiales	Lachnospiraceae	Lachnospiraceae UCG-009	uncultured bacterium	0	0	0	0	0	0	0	0	0	0	35	0	0	0	0	0	0	0	0	0
	879d081264fbd2ccadb2208b90a52b38	0.8385	Bacteria	Firmicutes	Clostridia	Clostridiales	Family XIII	Anaerovorax	uncultured rumen bacterium	0	0	0	0	0	0	0	0	0	0	0	0	0	0	0	0	15	0	0	0
	87b29fe35d9d7032ce015c9a8077b02c	0.9735	Bacteria	Firmicutes	Clostridia	Clostridiales	Ruminococcaceae	NA	NA	0	0	0	0	47	0	0	0	0	0	0	0	0	0	0	0	0	0	0	0
	87b93de061fd9700a532654f2f7669a1	0.9992	Bacteria	Bacteroidetes	Bacteroidia	Bacteroidales	p-251-o5	uncultured bacterium	uncultured bacterium	0	0	0	0	0	0	0	0	0	0	0	0	74	0	0	0	0	0	0	28
	87f7c64f0579216c81a398e622398dde	0.9948	Bacteria	Firmicutes	Clostridia	Clostridiales	Family XIII	NA	NA	0	0	0	0	0	0	0	0	0	0	0	0	0	0	0	13	0	0	0	0
	88020e3eecdf4e5af35611e94528a9d5	0.9513	Bacteria	Firmicutes	Clostridia	Clostridiales	Christensenellaceae	NA	NA	0	0	0	0	0	0	0	0	0	0	0	0	0	0	0	0	0	0	0	0
	880988d25d33595154dc314f4d338eef	0.9994	Bacteria	Firmicutes	Clostridia	Clostridiales	Ruminococcaceae	[Eubacterium] coprostanoligenes group	NA	0	0	0	0	0	0	0	0	0	0	0	0	0	0	0	0	0	0	0	0
	881274c116a1bc72541a7f5149e14d67	0.8145	Bacteria	Firmicutes	Clostridia	Clostridiales	Ruminococcaceae	Ruminococcaceae UCG-010	uncultured bacterium	0	13	0	0	0	0	0	0	0	0	0	0	0	0	0	0	0	0	0	0
	882be1dac61e20204d2f5c94c6897215	0.9039	Bacteria	Firmicutes	Clostridia	Clostridiales	Lachnospiraceae	Lachnospiraceae UCG-006	uncultured rumen bacterium	0	0	0	0	0	0	0	0	0	0	0	0	0	0	0	0	0	0	30	0
	885a3fcff53cd5c12493dd116ef502c4	0.9808	Bacteria	Bacteroidetes	Bacteroidia	Bacteroidales	Paludibacteraceae	uncultured	uncultured bacterium	0	0	0	0	0	0	0	0	0	17	0	0	0	0	13	0	0	0	0	0
	886a88596cd1089b16574d2aabe5b3ef	0.9962	Bacteria	Bacteroidetes	Bacteroidia	Bacteroidales	NA	NA	NA	0	11	0	0	0	0	0	0	0	11	0	0	0	0	20	0	0	0	0	0
	8870b577239c348f78624e9e959d464e	0.9997	Bacteria	Firmicutes	Clostridia	Clostridiales	Lachnospiraceae	NA	NA	0	0	0	0	17	0	0	0	0	0	0	0	0	0	0	0	0	0	7	0
	887669624b3f5666aeca5631238edd0e	0.8547	Bacteria	Firmicutes	Clostridia	Clostridiales	Lachnospiraceae	Coprococcus 1	uncultured bacterium	0	0	0	0	0	0	0	35	0	0	0	0	0	0	0	0	0	0	8	19
	88a402c53ecb797e3f8bdd0dbd24af59	0.9991	Bacteria	Bacteroidetes	Bacteroidia	Bacteroidales	Prevotellaceae	NA	NA	0	0	0	0	0	0	0	0	0	25	0	0	0	0	0	0	0	0	0	0
	88b807dbfee4eec7ddb1a8a93804bfdf	0.8193	Bacteria	Firmicutes	Clostridia	Clostridiales	Ruminococcaceae	Saccharofermentans	uncultured bacterium	0	0	0	0	0	0	0	0	14	0	0	0	0	128	0	0	0	0	0	0
	88c1dfd1472fa3e76169ed4566d0e5fc	0.7254	Bacteria	Bacteroidetes	Bacteroidia	Bacteroidales	Prevotellaceae	Prevotellaceae UCG-001	_wallaby gut metagenome	0	0	0	0	0	0	0	0	0	0	0	18	0	0	0	0	0	0	0	0
	88cf7052868a9b3856f9804162474dc5	0.8699	Bacteria	Firmicutes	Clostridia	Clostridiales	Ruminococcaceae	Ruminococcaceae UCG-010	uncultured bacterium	0	7	0	0	0	0	0	0	0	0	0	11	0	0	0	12	0	0	0	0
	88e1a328e5ad1873a4099683e3589a43	0.9998	Bacteria	Bacteroidetes	Bacteroidia	Bacteroidales	Prevotellaceae	NA	NA	0	0	0	0	0	0	0	0	60	0	0	0	0	0	0	0	0	0	31	0
	88ead2331946b84b04bdd512ec0aa6e9	0.8206	Bacteria	Firmicutes	Clostridia	Clostridiales	Ruminococcaceae	Ruminococcaceae UCG-010	uncultured bacterium	0	0	0	0	0	0	0	0	0	0	0	0	0	0	0	0	0	0	0	0
	88f0f2b854192d4db4b4548e17f8ff1e	0.7002	Bacteria	Bacteroidetes	Bacteroidia	Bacteroidales	Prevotellaceae	uncultured	uncultured bacterium	0	0	0	0	7	0	0	0	0	0	0	0	0	0	0	18	12	0	0	10
	88fbe26ec690d33a1007caad1e02136a	0.9984	Bacteria	Bacteroidetes	Bacteroidia	Bacteroidales	p-251-o5	uncultured bacterium	uncultured bacterium	0	0	21	0	0	40	0	0	0	0	0	0	0	0	0	0	0	0	0	0
	8900d148f42b0baabefe234ffb808278	0.9878	Bacteria	Firmicutes	Clostridia	Clostridiales	Family XIII	Mogibacterium	uncultured bacterium	0	0	0	0	0	0	0	0	0	0	0	0	0	0	0	0	0	28	33	0
	890323c44fd624545214fe30f4664960	0.9998	Bacteria	Firmicutes	Clostridia	Clostridiales	Lachnospiraceae	NA	NA	24	0	0	0	8	0	0	0	0	0	0	0	0	0	0	0	0	0	0	0
	890b3a27dee1b0cf18f5c4faebb5c4fc	0.9686	Bacteria	Firmicutes	Clostridia	Clostridiales	Lachnospiraceae	Blautia	NA	55	0	0	0	0	63	0	0	0	0	0	45	0	56	0	0	33	0	0	41
	890c6152d5820e4702991691ce8f40a6	0.9935	Bacteria	Firmicutes	Clostridia	Clostridiales	Ruminococcaceae	Ruminiclostridium 9	uncultured rumen bacterium	113	0	0	0	0	0	0	0	0	0	0	0	0	0	0	0	57	45	0	0
	891c5ea37e6aeb401d36c54a3bfcc221	0.9997	Bacteria	Firmicutes	Clostridia	Clostridiales	Lachnospiraceae	NA	NA	0	0	0	0	0	0	0	0	0	0	0	12	43	0	0	0	0	0	0	0
	891d5911f1c3ee311fdff8f6edb95a2f	0.9201	Bacteria	Firmicutes	Clostridia	Clostridiales	Lachnospiraceae	Lachnospiraceae ND3007 group	uncultured rumen bacterium	0	0	0	8	0	0	0	0	0	0	0	0	0	0	0	0	0	0	41	0
	89258c05702d0f55a6aa60a9b63948e6	0.9936	Bacteria	Bacteroidetes	Bacteroidia	Bacteroidales	p-251-o5	uncultured bacterium	uncultured bacterium	0	0	1	0	0	0	38	0	0	0	0	0	0	17	0	73	12	0	0	254
	89429e5a5567e0e697621b48180caca2	0.8745	Bacteria	Firmicutes	Clostridia	Clostridiales	Family XIII	Family XIII AD3011 group	uncultured bacterium	0	8	0	0	19	0	0	22	0	0	58	53	64	39	23	0	24	26	0	0
	89448434b719357f5927a76384bbd3db	0.9422	Bacteria	Firmicutes	Clostridia	Clostridiales	Christensenellaceae	Christensenellaceae R-7 group	NA	0	0	0	0	0	0	0	0	0	11	0	0	0	0	0	0	0	0	0	0
	8944b3c148b5d7d7ee98cca7d47f1713	0.9991	Bacteria	Bacteroidetes	Bacteroidia	Bacteroidales	Prevotellaceae	Alloprevotella	NA	0	0	0	0	0	0	0	0	0	0	0	0	0	0	0	0	0	0	0	0
	894db6662e972af330f84dc996a2dcad	0.7246	Bacteria	Spirochaetes	Spirochaetia	Spirochaetales	Spirochaetaceae	Treponema 2	uncultured bacterium	0	0	0	0	0	0	0	0	0	0	0	28	0	46	0	0	33	0	37	0
	89537535999d6fd37055165d5d637656	0.9952	Bacteria	Bacteroidetes	Bacteroidia	Bacteroidales	Bacteroidales RF16 group	uncultured bacterium	uncultured bacterium	0	0	0	0	0	0	0	0	0	0	0	0	0	0	0	0	1	3	1	1
	8957cacc3227fd6a36e24302e976bbc9	1.0000	Bacteria	Bacteroidetes	Bacteroidia	Bacteroidales	Rikenellaceae	hoa5-07d05 gut group	uncultured bacterium	0	0	0	0	0	0	52	0	0	34	30	0	0	0	12	71	7	0	0	0
	895e0243c6067d1f4340a878bb0775a9	0.9977	Bacteria	Firmicutes	Clostridia	Clostridiales	Lachnospiraceae	NA	NA	0	0	0	0	0	0	0	0	0	0	0	0	0	0	0	0	0	0	30	0
	895e53a7523f7983092163dc9091f7fa	0.8018	Bacteria	Bacteroidetes	Bacteroidia	Bacteroidales	Prevotellaceae	Prevotellaceae UCG-004	NA	0	3	0	0	0	6	0	0	0	0	9	0	0	0	0	27	0	0	0	0
	896e8c61153adfe06060e204d1436c43	0.8042	Bacteria	Bacteroidetes	Bacteroidia	Bacteroidales	Prevotellaceae	Prevotellaceae UCG-001	uncultured bacterium	0	0	0	0	0	0	0	0	0	63	0	0	21	0	0	0	0	0	0	8
	8987a085fb7fde9d8c1c819bf7581f01	0.9425	Bacteria	Firmicutes	Clostridia	Clostridiales	Lachnospiraceae	Lachnospiraceae UCG-009	NA	66	91	0	0	62	0	31	0	45	0	0	47	50	55	0	93	77	45	60	67
	89b982afcdf7b74f5462f95cda05a948	0.9880	Bacteria	Proteobacteria	Deltaproteobacteria	Desulfovibrionales	Desulfovibrionaceae	Desulfovibrio	NA	0	0	0	0	22	0	20	0	0	0	0	28	41	0	0	0	0	0	0	0
	89bc5bdde4b5e9be2dbec5f8d8a3e807	0.9869	Bacteria	Bacteroidetes	Bacteroidia	Bacteroidales	F082	NA	NA	0	0	0	0	0	0	0	0	0	0	0	0	0	12	0	0	0	0	24	0
	89be176eb09499d0898c96febd79aafb	0.9395	Bacteria	Bacteroidetes	Bacteroidia	Bacteroidales	F082	uncultured bacterium	uncultured bacterium	0	0	0	0	0	0	0	0	0	0	17	0	0	0	0	0	0	0	0	0
	89c7f3865ee0dc37d962f3fe253f466d	1.0000	Bacteria	Spirochaetes	Spirochaetia	Spirochaetales	Spirochaetaceae	Treponema 2	NA	0	0	0	0	0	0	0	0	0	0	0	18	34	79	0	0	0	0	0	0
	89d2608303db5a2a30c10a629640bc90	0.7736	Bacteria	Firmicutes	Clostridia	Clostridiales	Ruminococcaceae	Ruminococcaceae UCG-002	NA	0	0	0	0	0	1	0	0	0	0	0	0	0	0	0	0	0	0	0	0
	89e4afc9b88c5b3e4671c535cd6d450f	0.9700	Bacteria	Bacteroidetes	Bacteroidia	Bacteroidales	Prevotellaceae	uncultured	uncultured bacterium	0	0	0	0	0	0	0	0	0	0	0	0	0	0	0	0	0	0	0	0
	89ea4a22a6783e63292562720e49469d	0.9401	Bacteria	Spirochaetes	Spirochaetia	Spirochaetales	Spirochaetaceae	Treponema 2	_Treponema saccharophilum DSM 2985	0	0	0	0	0	0	0	0	0	0	0	0	0	0	0	0	55	0	0	24
	89f25e2e1d797c03c14470910da139bb	0.8879	Bacteria	Bacteroidetes	Bacteroidia	Bacteroidales	Rikenellaceae	Rikenellaceae RC9 gut group	uncultured bacterium	0	0	0	0	14	0	0	0	0	0	0	0	0	0	0	0	0	0	0	0
	8a3ddc4a8f32edafaa3278b7e38ce6cf	0.9997	Bacteria	Firmicutes	Clostridia	Clostridiales	Ruminococcaceae	[Eubacterium] coprostanoligenes group	NA	0	0	0	0	38	0	0	0	0	0	0	0	0	0	0	0	0	0	0	0
	8a551dc5dcbfba405a56b1045d8cb1e8	0.9999	Bacteria	Firmicutes	Clostridia	Clostridiales	Lachnospiraceae	NA	NA	0	0	0	0	0	0	0	43	0	0	0	0	0	0	0	0	0	0	69	0
	8a653a5bb2c5bf2da34644a045f38c60	0.9240	Bacteria	Firmicutes	Clostridia	Clostridiales	Ruminococcaceae	uncultured	NA	0	0	0	0	0	3	7	42	8	0	0	0	0	0	0	0	10	0	0	0
	8a6baddf1fa94fa69d2cdceac88fdeb3	0.9999	Bacteria	Firmicutes	Clostridia	Clostridiales	Ruminococcaceae	Ruminococcaceae NK4A214 group	NA	0	0	0	0	13	0	0	0	0	0	0	0	0	0	0	9	0	0	0	0
	8a70d1f7f837dcaaf5bc975898fe1303	0.8944	Bacteria	Spirochaetes	Spirochaetia	Spirochaetales	Spirochaetaceae	Treponema 2	uncultured bacterium	0	0	0	0	0	0	0	0	0	0	0	31	0	0	0	0	0	0	0	0
	8a7b8d0570decb8b1f62a66b65cc3afe	0.7920	Bacteria	Firmicutes	Clostridia	Clostridiales	Ruminococcaceae	Ruminococcaceae UCG-010	uncultured bacterium	0	0	0	0	0	0	0	0	0	5	0	0	0	0	0	0	0	0	0	0
	8a98b95c93a287fe30b3d0911e5c48c4	1.0000	Bacteria	Firmicutes	Clostridia	Clostridiales	Lachnospiraceae	NA	NA	0	0	0	0	0	0	0	0	0	0	0	0	0	0	0	0	0	0	0	0
	8a9fca781f3186c51487c195bf411570	0.9690	Bacteria	Firmicutes	Clostridia	Clostridiales	Eubacteriaceae	Eubacterium	uncultured bacterium	0	0	0	0	0	0	0	0	0	0	0	10	0	0	0	0	0	20	0	0
	8ab85a1012e91ab92305da28db52b8a2	0.7275	Bacteria	Bacteroidetes	Bacteroidia	Bacteroidales	p-251-o5	uncultured bacterium	uncultured bacterium	0	0	0	0	107	0	0	0	0	0	0	0	0	106	0	0	0	0	0	0
	8ac0180e33c90cb9a15149bda7a28b4c	1.0000	Bacteria	Firmicutes	Clostridia	Clostridiales	Lachnospiraceae	NA	NA	0	0	0	0	0	0	0	0	0	0	0	0	0	0	0	0	0	0	30	30
	8ac673c0350daca7a5fa0f0d7b09e503	0.9999	Bacteria	Firmicutes	Clostridia	Clostridiales	Lachnospiraceae	NA	NA	48	0	0	0	0	0	0	0	0	0	0	0	0	0	0	0	0	0	0	40
	8adfaf3532255a14998be82098313160	0.9999	Bacteria	Tenericutes	Mollicutes	Anaeroplasmatales	Anaeroplasmataceae	Anaeroplasma	NA	0	0	0	0	0	0	0	0	0	0	0	0	0	0	0	0	0	0	27	0
	8af029bb5cce6dae781f03286a952e70	0.9991	Bacteria	Firmicutes	Clostridia	Clostridiales	Ruminococcaceae	Ruminococcaceae UCG-010	NA	0	0	0	0	0	0	0	0	0	0	0	0	0	0	0	72	0	0	0	0
	8af70c139c96ad8f9f2316fddff1e15b	0.9979	Bacteria	Bacteroidetes	Bacteroidia	Bacteroidales	Bacteroidales RF16 group	uncultured bacterium	uncultured bacterium	20	0	0	0	0	0	0	0	0	0	0	53	0	0	0	0	12	0	0	0
	8b17e56086a1df057f780bfe7d1e69e0	0.9534	Bacteria	Firmicutes	Clostridia	Clostridiales	Christensenellaceae	Christensenellaceae R-7 group	NA	0	7	0	17	23	21	0	69	0	0	0	73	50	34	0	27	23	0	0	40
	8b1a5635c272b404410d2506f488766a	0.8986	Bacteria	Firmicutes	Clostridia	Clostridiales	Ruminococcaceae	Ruminococcaceae UCG-013	uncultured bacterium	0	0	0	0	0	0	0	0	0	0	0	0	0	0	0	0	0	0	0	0
	8b1fdab3bb5e208f6323c588b166e452	0.7281	Bacteria	Bacteroidetes	Bacteroidia	Bacteroidales	Prevotellaceae	uncultured	uncultured bacterium	0	0	0	0	0	0	0	0	0	0	0	0	0	0	0	0	5	0	0	0
	8b51549446bc97915e7d8222fc6ab508	1.0000	Bacteria	Firmicutes	Clostridia	Clostridiales	Ruminococcaceae	Ruminococcaceae UCG-014	NA	0	0	0	0	0	0	0	0	0	0	0	39	0	0	0	0	0	0	0	0
	8b6dd232eaef190a5913d864bd1b4985	0.9994	Bacteria	Bacteroidetes	Bacteroidia	Bacteroidales	Prevotellaceae	Prevotellaceae UCG-003	NA	0	0	0	0	0	0	0	0	0	0	0	0	0	0	0	0	0	0	0	0
	8b736f010f4aa82cc3db217c49332ddd	0.9988	Bacteria	Bacteroidetes	Bacteroidia	Bacteroidales	Bacteroidales RF16 group	uncultured bacterium	uncultured bacterium	0	14	0	0	30	0	0	0	0	0	0	0	0	0	0	0	0	0	0	62
	8bc076a845d320630eff5ce1c75f2f59	0.8425	Bacteria	Firmicutes	Clostridia	Clostridiales	Christensenellaceae	Christensenellaceae R-7 group	NA	0	0	0	0	0	0	10	41	0	0	0	0	0	0	0	0	0	0	0	0
	8be08e249e6f72eaa93033eb13aea7cb	0.7360	Bacteria	Spirochaetes	MVP-15	uncultured bacterium	uncultured bacterium	uncultured bacterium	uncultured bacterium	0	0	0	0	0	0	0	0	0	0	38	0	0	0	10	0	0	0	17	0
	8be57fb409e6ce8ee23007444a4baf3c	0.9994	Bacteria	Firmicutes	Clostridia	Clostridiales	Lachnospiraceae	NA	NA	0	0	0	0	0	0	0	0	0	0	0	0	0	0	0	0	0	53	0	0
	8be87d5ad7960049a53934d358446fcc	0.9999	Bacteria	Firmicutes	Clostridia	Clostridiales	Lachnospiraceae	NA	NA	0	0	0	0	0	0	0	0	0	0	0	0	0	37	0	0	0	0	0	0
	8c0576c73526d371ac84410825adf2fb	1.0000	Bacteria	Firmicutes	Clostridia	Clostridiales	Lachnospiraceae	NA	NA	0	0	0	0	0	0	0	0	0	66	0	0	0	5	0	0	0	3	23	0
	8c3afe23fe93f12af1f3c0172427d8b2	0.9650	Bacteria	Firmicutes	Clostridia	Clostridiales	Family XIII	Anaerovorax	uncultured rumen bacterium	0	0	0	0	0	0	0	20	0	0	9	88	0	0	0	11	0	0	0	0
	8c3d02cb8dba7c26f66afdcaf875e2e5	0.9731	Bacteria	Bacteroidetes	Bacteroidia	Bacteroidales	p-251-o5	uncultured bacterium	uncultured bacterium	0	0	0	0	0	0	14	0	0	0	0	0	0	57	0	0	22	0	0	0
	8c408a33cc81afb22e344660b3e7e9d6	0.9991	Bacteria	Firmicutes	Clostridia	Clostridiales	Ruminococcaceae	[Eubacterium] coprostanoligenes group	NA	0	0	0	0	0	0	0	0	0	0	0	0	0	0	0	0	0	23	0	0
	8c56dceee9d0a1fb225800da9b06df35	0.7010	Bacteria	Firmicutes	Clostridia	Clostridiales	Lachnospiraceae	Lachnospiraceae UCG-009	uncultured bacterium	0	0	0	0	0	0	0	0	0	0	0	10	0	0	0	55	0	0	0	0
	8c5836273bebc2c1f36b84ac56bcf5b4	0.9992	Bacteria	Firmicutes	Clostridia	Clostridiales	Lachnospiraceae	NA	NA	0	0	0	0	0	0	0	0	0	0	5	0	0	0	0	0	0	0	0	0
	8c5f3c815be77c9dc18636967e898fdc	0.8094	Bacteria	Firmicutes	Clostridia	Clostridiales	Ruminococcaceae	Ruminiclostridium 1	uncultured rumen bacterium	0	0	0	0	0	0	0	0	0	0	0	0	0	0	0	17	0	0	16	0
	8c6696a883c03fbf12bc9d436bd2d178	1.0000	Bacteria	Firmicutes	Clostridia	Clostridiales	Lachnospiraceae	NA	NA	0	0	0	0	0	0	0	0	0	0	0	0	0	0	0	0	0	0	24	0
	8c82cbd7fc584166d76a09a46db42f6c	0.9997	Bacteria	Bacteroidetes	Bacteroidia	Bacteroidales	Prevotellaceae	Prevotellaceae UCG-003	NA	1	0	0	0	3	0	0	0	0	0	0	0	0	0	0	0	0	0	2	0
	8c8e6d426d627274b80733724b5dd454	0.8147	Bacteria	Spirochaetes	Spirochaetia	Spirochaetales	Spirochaetaceae	Treponema 2	uncultured bacterium	0	0	0	0	0	0	0	0	0	0	36	0	0	0	0	0	0	0	0	109
	8c90097129bad858c2e9b5bea92bec9e	0.9979	Bacteria	Firmicutes	Clostridia	Clostridiales	Ruminococcaceae	Ruminococcaceae UCG-010	NA	0	0	0	0	29	0	0	0	0	0	0	0	0	0	0	37	0	0	0	0
	8cae1804467f81fa0f10db3347e3da3d	0.9273	Bacteria	Firmicutes	Clostridia	Clostridiales	Ruminococcaceae	[Eubacterium] coprostanoligenes group	uncultured bacterium	0	0	0	0	0	0	0	0	0	0	16	0	0	0	0	0	0	0	0	0
	8cb65c9b315d714d8a75e34e81577398	0.9994	Bacteria	Fibrobacteres	Fibrobacteria	Fibrobacterales	Fibrobacteraceae	Fibrobacter	_Fibrobacter sp.	0	0	0	0	0	0	0	0	0	0	0	0	0	0	0	0	0	0	0	0
	8cc16bb99dae028887a4bd6ad95594de	0.8357	Bacteria	Firmicutes	Clostridia	Clostridiales	Lachnospiraceae	Pseudobutyrivibrio	NA	0	0	0	0	0	0	0	0	0	0	0	0	0	0	0	0	0	0	56	0
	8cc2b57f94bdcb0d5de8d088fe070f1c	0.7770	Bacteria	Actinobacteria	Coriobacteriia	Coriobacteriales	Eggerthellaceae	Enterorhabdus	uncultured bacterium	0	0	0	0	0	0	8	0	0	0	0	11	0	0	0	0	0	0	0	0
	8cd8ee879697caac9af8364c35072187	0.9407	Bacteria	Bacteroidetes	Bacteroidia	Bacteroidales	p-251-o5	uncultured bacterium	uncultured bacterium	0	0	0	0	0	0	26	0	0	0	0	26	0	39	0	0	0	0	0	0
	8cddca8f423ecb2441610a72bb6bcf11	1.0000	Bacteria	Firmicutes	Clostridia	Clostridiales	Lachnospiraceae	NA	NA	0	0	0	0	0	0	0	0	0	0	0	0	0	0	0	0	0	0	0	0
	8ce2d9c5d8eb1fc0ce940e7eeec7ef35	0.7333	Bacteria	Bacteroidetes	Bacteroidia	Bacteroidales	Rikenellaceae	Rikenellaceae RC9 gut group	uncultured bacterium	13	0	0	0	0	0	0	26	0	0	0	0	0	0	0	0	0	0	16	16
	8cf453a936393c168c4afc57e3a1a6fc	0.7084	Bacteria	Firmicutes	Clostridia	Clostridiales	Ruminococcaceae	Ruminococcaceae UCG-010	uncultured bacterium	0	0	0	0	0	0	0	36	0	0	0	50	0	0	0	0	0	0	0	16
	8cfcde1c9cc196eabf6e5fbde401da0e	0.8071	Bacteria	Spirochaetes	Spirochaetia	Spirochaetales	Spirochaetaceae	Treponema 2	uncultured bacterium	0	0	0	0	0	0	0	0	0	0	0	0	0	0	0	0	0	0	23	0
	8d0ae4c267c315457535e9cf5d77eeeb	0.9892	Bacteria	Bacteroidetes	Bacteroidia	Bacteroidales	Bacteroidales UCG-001	uncultured bacterium	uncultured bacterium	0	0	0	0	0	0	0	20	0	0	0	0	0	0	0	0	0	0	0	58
	8d2064b636f8728dfce9936952b31157	0.9999	Bacteria	Firmicutes	Clostridia	Clostridiales	Lachnospiraceae	NA	NA	0	0	0	0	0	0	0	0	0	0	0	0	0	0	0	0	0	62	0	0
	8d2c8fbeaa9d55bbae7f4f65a993c3a6	1.0000	Bacteria	Firmicutes	Clostridia	Clostridiales	Family XIII	NA	NA	0	7	0	0	0	0	0	49	0	0	0	0	29	27	18	11	53	0	45	85
	8d30961722957e6c88d78775079e7b3b	0.9999	Bacteria	Firmicutes	Clostridia	Clostridiales	Lachnospiraceae	NA	NA	0	0	0	0	0	0	0	0	0	0	11	0	0	0	0	9	10	0	17	0
	8d530df9cdb90ac99d6c53462ef366bd	0.9768	Bacteria	Bacteroidetes	Bacteroidia	Bacteroidales	Bacteroidales BS11 gut group	uncultured bacterium	uncultured bacterium	0	0	0	0	0	0	0	0	0	0	0	0	0	0	0	0	0	0	30	0
	8d597869c5321be42a5c9ea2c9ae6b7c	0.9999	Bacteria	Bacteroidetes	Bacteroidia	Bacteroidales	Prevotellaceae	NA	NA	0	0	0	0	0	0	0	0	0	0	0	15	0	0	0	0	0	0	0	0
	8d8234ace3482f8fa8318b4ffbba1db9	0.9999	Bacteria	Bacteroidetes	Bacteroidia	Bacteroidales	Rikenellaceae	hoa5-07d05 gut group	uncultured bacterium	0	0	0	0	0	0	28	0	0	0	0	0	0	0	0	59	16	0	0	0
	8d85c749d1dc2b05ac5c50bdeced264c	0.7888	Bacteria	Bacteroidetes	Bacteroidia	Bacteroidales	F082	uncultured bacterium	uncultured bacterium	0	0	0	0	0	0	0	0	0	0	0	0	0	0	0	0	0	0	0	0
	8da6e29d4cdbfea6f00617fb9882a9e2	0.9999	Bacteria	Firmicutes	Clostridia	Clostridiales	Lachnospiraceae	NA	NA	0	0	0	0	0	0	0	34	0	38	0	71	0	0	0	0	0	0	0	0
	8dac0ac652c683c5150153e59ee00adf	0.9998	Bacteria	Bacteroidetes	Bacteroidia	Bacteroidales	Prevotellaceae	NA	NA	0	0	0	0	0	0	0	0	0	0	0	0	71	0	0	0	0	0	0	0
	8dc707122155fa9a81d3735468a2e310	0.7669	Bacteria	Proteobacteria	Alphaproteobacteria	Rhodospirillales	uncultured	uncultured rumen bacterium	uncultured rumen bacterium	0	0	0	0	0	0	0	0	0	0	0	0	0	0	0	0	0	0	0	0
	8df6b0b83768ff274ab517ab9b1cb5e0	0.9989	Bacteria	Bacteroidetes	Bacteroidia	NA	NA	NA	NA	0	0	0	0	31	0	0	0	0	0	0	0	218	0	0	0	0	0	22	0
	8e0e4c685ce4820b12a17605e72ea784	0.9581	Bacteria	Firmicutes	Clostridia	Clostridiales	Clostridiales vadinBB60 group	uncultured bacterium	uncultured bacterium	0	0	0	0	0	0	0	0	0	0	0	0	0	0	0	0	0	0	0	0
	8e1f4eb5106d170cece86d80ad174b3b	0.9232	Bacteria	Bacteroidetes	Bacteroidia	Bacteroidales	p-251-o5	uncultured bacterium	uncultured bacterium	0	0	0	0	22	0	0	0	0	0	0	0	0	0	0	0	0	0	0	0
	8e27ea637794d2c4079428962d571e6e	0.8056	Bacteria	Firmicutes	Clostridia	Clostridiales	Lachnospiraceae	Butyrivibrio	uncultured bacterium	0	0	0	0	0	0	0	0	0	0	0	0	0	0	0	0	0	0	15	0
	8e3194ed8ed9b2158067cafb691d6555	0.9796	Bacteria	Bacteroidetes	Bacteroidia	Bacteroidales	Prevotellaceae	NA	NA	0	0	0	0	0	0	0	0	0	0	0	0	0	0	0	0	0	0	6	0
	8e417bbd9a87cf40eb0242a5138bf6c8	0.9609	Bacteria	Firmicutes	Clostridia	Clostridiales	Lachnospiraceae	[Eubacterium] hallii group	uncultured bacterium	69	0	0	0	0	0	0	0	0	0	0	0	0	0	0	0	0	0	68	68
	8e44018eebc6adb63247dba352f80ab1	0.9993	Bacteria	Bacteroidetes	Bacteroidia	Bacteroidales	Prevotellaceae	NA	NA	0	0	0	39	0	0	0	73	25	0	0	0	38	78	32	0	0	0	0	84
	8e72c22d87882d5d5bd64484d8007a21	1.0000	Bacteria	Firmicutes	Bacilli	Lactobacillales	Streptococcaceae	Streptococcus	NA	118	0	17	9	619	0	455	0	345	41	0	154	0	0	93	1275	65	22	11	0
	8e7465c041990a09712a88b3fa465e17	0.7256	Bacteria	Bacteroidetes	Bacteroidia	Bacteroidales	Rikenellaceae	Rikenellaceae RC9 gut group	uncultured Bacteroidales bacterium	0	0	0	0	0	0	0	0	0	0	0	0	0	0	0	0	0	0	0	7
	8e75bd3d4d25fb1782df70a75fad08a1	0.9779	Bacteria	Bacteroidetes	Bacteroidia	Bacteroidales	Bacteroidales RF16 group	uncultured bacterium	uncultured bacterium	0	0	0	0	0	0	0	0	0	0	0	0	0	0	0	0	0	23	0	0
	8e90f585effe33d8bb4d563032bf6a6f	0.9992	Bacteria	Firmicutes	Clostridia	Clostridiales	Ruminococcaceae	Ruminococcaceae UCG-010	NA	0	0	39	0	0	0	0	0	0	0	0	0	0	0	0	0	0	107	0	0
	8ebd2ebf71e56ba9c6a8ac8d80d97a46	0.9967	Bacteria	Firmicutes	Clostridia	Clostridiales	Lachnospiraceae	NA	NA	0	0	0	0	0	0	0	0	0	0	0	0	0	0	0	0	0	0	0	0
	8eea4860718e54dbbff05a1e993dbf06	0.9960	Bacteria	Firmicutes	Clostridia	Clostridiales	Ruminococcaceae	NA	NA	0	0	0	0	0	0	0	29	5	0	0	0	14	0	0	0	0	0	0	0
	8ef4e966dcb6bc3bea6ca5ed01726ccc	0.9683	Bacteria	Bacteroidetes	Bacteroidia	Bacteroidales	Prevotellaceae	Prevotellaceae UCG-004	uncultured bacterium	0	0	0	0	0	0	0	0	0	0	0	7	0	0	0	0	0	0	11	0
	8f1791cadb7f7283c76c19966a287c10	0.9998	Bacteria	Bacteroidetes	Bacteroidia	Bacteroidales	Prevotellaceae	NA	NA	0	0	0	0	0	0	0	0	0	0	16	0	0	0	0	0	0	0	0	0
	8f1d7337296d8c8fc69a7cecdf179cb5	0.9987	Bacteria	Spirochaetes	Spirochaetia	Spirochaetales	Spirochaetaceae	Treponema 2	NA	0	0	0	0	0	0	0	0	0	0	0	0	0	0	0	0	0	0	0	0
	8f350169104dead140b496cfcab8f313	0.7868	Bacteria	Spirochaetes	Spirochaetia	Spirochaetales	Spirochaetaceae	Treponema 2	uncultured bacterium	0	0	0	0	0	0	0	80	0	18	44	100	0	0	0	34	0	0	0	0
	8f3da6ca3653457424f10dab81613ceb	0.7750	Bacteria	Firmicutes	Clostridia	Clostridiales	Ruminococcaceae	Ruminococcaceae NK4A214 group	uncultured bacterium	0	0	0	0	0	0	0	0	73	0	0	0	0	39	0	0	39	97	63	0
	8f448409321e78364175cdc7a6d8af15	0.9557	Bacteria	Firmicutes	Clostridia	Clostridiales	Lachnospiraceae	Lachnospiraceae XPB1014 group	uncultured bacterium	89	0	0	0	46	55	0	73	0	46	47	86	108	60	0	59	83	42	89	83
	8f4b1653ab2ed6fa8a9d4797cb2ff70e	0.9349	Bacteria	Bacteroidetes	Bacteroidia	Bacteroidales	NA	NA	NA	0	0	0	0	0	0	0	0	0	0	0	0	0	0	0	0	0	0	0	0
	8f6770547aca954538d2684748d282a6	0.8054	Bacteria	Firmicutes	Clostridia	Clostridiales	Ruminococcaceae	Ruminococcaceae NK4A214 group	NA	0	0	0	0	41	0	0	0	0	0	0	0	0	0	0	0	0	0	39	0
	8f67f9bca7e041d8c17d5ad63a2b9a6d	0.8315	Bacteria	Bacteroidetes	Bacteroidia	Bacteroidales	Rikenellaceae	Rikenellaceae RC9 gut group	uncultured bacterium	0	0	0	0	0	0	0	0	0	0	0	0	0	0	0	0	0	0	29	0
	8f75be6ef679e68a9d04bb8d5358c9e4	0.7536	Bacteria	Firmicutes	Clostridia	Clostridiales	Ruminococcaceae	Ruminococcaceae UCG-005	uncultured bacterium	0	0	0	0	0	30	35	0	0	0	0	39	39	0	0	0	0	0	47	64
	8fa6862086d8bcd19217df7158e34e12	0.7417	Bacteria	Bacteroidetes	Bacteroidia	Bacteroidales	Prevotellaceae	Prevotellaceae UCG-004	uncultured bacterium	0	0	0	0	0	0	0	46	0	0	0	77	0	0	0	0	0	0	0	77
	8fcd0bc6fbe9210ad838b2ec5ec9e70d	0.9997	Bacteria	Firmicutes	Clostridia	Clostridiales	Lachnospiraceae	NA	NA	0	0	0	0	0	10	0	0	0	0	0	22	0	0	0	0	0	0	0	0
	8fdf38672dab13a44a1f0ea49c50b5d3	0.8687	Bacteria	Bacteroidetes	Bacteroidia	Bacteroidales	Rikenellaceae	Rikenellaceae RC9 gut group	uncultured bacterium	0	0	0	0	0	0	0	0	0	0	0	0	0	0	0	0	0	0	0	0
	8ff48ac19d97facee981094feb335c14	0.7922	Bacteria	Bacteroidetes	Bacteroidia	Bacteroidales	Prevotellaceae	Prevotellaceae UCG-004	uncultured bacterium	0	0	0	0	0	0	0	0	0	0	0	0	0	0	0	0	0	0	0	0
	902645ef7bd817d5b2c0546b07748f47	0.8308	Bacteria	Spirochaetes	Spirochaetia	Spirochaetales	Spirochaetaceae	Treponema 2	uncultured bacterium	0	0	0	0	0	0	28	0	0	0	0	35	0	0	0	0	55	0	0	0
	902e3930d61699768a591d843b68c2a3	0.8596	Bacteria	Bacteroidetes	Bacteroidia	Bacteroidales	Prevotellaceae	Prevotellaceae UCG-004	uncultured rumen bacterium 4C0d-8	0	0	0	0	0	0	0	0	0	0	0	59	0	0	0	0	39	0	0	0
	90477f946a8c5939fa8186a421543949	0.9936	Bacteria	Bacteroidetes	Bacteroidia	Bacteroidales	NA	NA	NA	0	0	0	0	46	0	0	0	0	0	246	92	105	0	6	43	0	69	0	0
	90552eb1b326797245798629a14d1e23	0.9998	Bacteria	Bacteroidetes	Bacteroidia	Bacteroidales	p-251-o5	uncultured bacterium	uncultured bacterium	0	0	0	0	0	0	0	0	0	0	0	0	0	0	0	0	0	0	0	0
	9064c87883723d4b6582c2021d4339bc	0.9578	Bacteria	Bacteroidetes	Bacteroidia	Bacteroidales	F082	uncultured bacterium	uncultured bacterium	0	0	0	0	0	0	0	0	0	0	0	0	0	0	0	0	0	0	0	0
	906641ba7b6cd195edc8b68b4a9b74c9	0.9829	Bacteria	Bacteroidetes	Bacteroidia	Bacteroidales	Bacteroidales RF16 group	uncultured bacterium	uncultured bacterium	0	0	0	0	0	0	0	0	0	0	0	0	24	0	0	0	0	0	0	0
	9068bba8502599aa816715d72d18a010	0.9994	Bacteria	Bacteroidetes	Bacteroidia	Bacteroidales	Prevotellaceae	Prevotellaceae UCG-001	NA	0	0	0	0	0	0	0	0	0	0	0	0	0	0	0	0	0	0	0	0
	9096b2452b5fd2157b97738190086f57	1.0000	Bacteria	Firmicutes	Clostridia	Clostridiales	Ruminococcaceae	Ruminococcus 1	NA	0	0	0	0	0	0	0	0	0	0	0	0	0	0	0	0	0	0	0	0
	909b8b8feaad72786aad474172c70749	0.9992	Bacteria	Bacteroidetes	Bacteroidia	Bacteroidales	Rikenellaceae	hoa5-07d05 gut group	uncultured bacterium	0	0	0	0	0	0	0	0	0	0	0	0	0	0	0	0	0	0	0	17
	90bd64fc9dc554dc5e0064474dc096c4	0.8119	Bacteria	Bacteroidetes	Bacteroidia	Bacteroidales	Rikenellaceae	Rikenellaceae RC9 gut group	uncultured bacterium	0	0	0	0	0	0	0	0	0	0	0	0	0	0	0	0	0	0	0	0
	90c4fe3bc8dc1bd1e881ee3cd5036880	0.9999	Bacteria	Tenericutes	Mollicutes	NED5E9	NA	NA	NA	0	0	0	0	0	0	0	0	0	4	0	0	0	0	0	0	9	0	0	0
	912c946f4d7aa41f9b4775774401d276	0.9964	Bacteria	Firmicutes	Clostridia	Clostridiales	Ruminococcaceae	Saccharofermentans	NA	0	0	0	0	0	0	0	0	0	0	0	19	46	0	0	28	0	0	0	0
	9149dd9c2c27fd0e8d2c9e9d59e97404	0.8892	Bacteria	Bacteroidetes	Bacteroidia	Bacteroidales	F082	uncultured bacterium	uncultured bacterium	14	0	0	0	0	0	0	0	0	0	0	56	0	0	0	0	0	0	23	0
	914cec19b41e443c4e066d3c87214950	0.7428	Bacteria	Firmicutes	Clostridia	Clostridiales	Ruminococcaceae	Ruminococcaceae UCG-010	uncultured bacterium	0	0	0	0	21	0	0	0	0	0	0	0	0	0	0	0	0	0	0	0
	914dc7b5898be2326f22e386fcd24069	0.9938	Bacteria	Bacteroidetes	Bacteroidia	Bacteroidales	Prevotellaceae	Prevotellaceae UCG-001	NA	13	0	0	0	0	0	0	0	0	0	0	0	0	0	0	0	0	0	0	0
	9157127de5f2549daa56f9e1f740ab12	0.7958	Bacteria	Spirochaetes	Spirochaetia	Spirochaetales	Spirochaetaceae	Treponema 2	uncultured bacterium	33	0	25	0	0	24	31	28	0	0	0	14	43	32	0	78	34	15	0	157
	9174ddd20e2f78932bd66501517eaad8	0.9996	Bacteria	Firmicutes	Clostridia	Clostridiales	Lachnospiraceae	NA	NA	0	0	0	0	0	0	0	0	0	0	0	17	0	0	0	0	0	0	0	0
	9181a7e5b75b9c373010882394c5feb9	0.9998	Bacteria	Bacteroidetes	Bacteroidia	Bacteroidales	Prevotellaceae	NA	NA	21	0	0	0	66	0	0	52	0	0	0	0	0	0	0	0	0	0	0	89
	9190dc58449cd22c81dd623bdc604719	0.9128	Bacteria	Bacteroidetes	Bacteroidia	Bacteroidales	F082	uncultured bacterium	uncultured bacterium	0	0	0	0	0	0	0	38	0	0	0	0	0	0	0	0	0	40	0	11
	9197fbe4845624a64b12cc075b759c0f	1.0000	Bacteria	Firmicutes	Clostridia	Clostridiales	Lachnospiraceae	NA	NA	0	0	0	0	0	0	0	0	0	0	0	0	0	0	0	0	0	0	13	0
	91bd770025d6195f87dbfc840650753f	1.0000	Bacteria	Firmicutes	Clostridia	Clostridiales	Lachnospiraceae	NA	NA	23	0	0	0	0	0	0	0	0	0	0	0	32	0	0	0	0	0	8	0
	91c7fd87e7153985cf15c8a4856db48e	0.9453	Bacteria	Bacteroidetes	Bacteroidia	Bacteroidales	p-251-o5	uncultured bacterium	uncultured bacterium	0	0	0	0	0	0	0	0	64	0	0	39	33	0	0	0	0	0	0	0
	91c9c8759a9126cc70f43b4407dc2374	0.9999	Bacteria	Bacteroidetes	Bacteroidia	Bacteroidales	Prevotellaceae	Prevotellaceae UCG-003	NA	0	0	0	7	0	0	0	0	0	0	0	0	0	0	0	0	24	111	0	0
	91de41ce26fe7c36360886d81d4466f9	0.7605	Bacteria	Bacteroidetes	Bacteroidia	Bacteroidales	Rikenellaceae	Rikenellaceae RC9 gut group	uncultured bacterium	0	0	0	0	0	0	0	0	0	0	0	0	10	0	23	0	0	0	0	0
	91e75a58fa376240dcd7ad6476aa1b53	0.9996	Bacteria	Firmicutes	Clostridia	Clostridiales	Lachnospiraceae	NA	NA	0	0	0	0	0	0	13	0	0	0	0	0	0	0	0	30	0	0	0	0
	91eeffed6d2df098b0e11fbb65b5d9f8	0.9990	Bacteria	Firmicutes	Clostridia	Clostridiales	Lachnospiraceae	NA	NA	0	0	0	0	0	0	0	0	0	0	0	0	0	0	0	0	0	0	0	0
	91f2e822699a4fa13b0a47e8bd47a18a	0.7958	Bacteria	Bacteroidetes	Bacteroidia	Bacteroidales	Rikenellaceae	Rikenellaceae RC9 gut group	uncultured bacterium	21	0	0	0	0	0	0	0	0	0	0	0	0	0	0	0	0	0	0	0
	9247a1fd1574d878e439f0a19ebc6b34	0.7810	Bacteria	Firmicutes	Clostridia	Clostridiales	Ruminococcaceae	Ruminococcaceae UCG-005	uncultured bacterium	24	0	0	0	0	0	0	41	0	0	0	0	0	0	0	0	10	0	24	0
	9262ca734013bcbfcf721b1689adc97e	0.9999	Bacteria	Firmicutes	Clostridia	Clostridiales	Ruminococcaceae	Ruminococcaceae UCG-010	NA	0	0	0	0	15	0	0	0	0	15	0	0	0	0	0	0	0	0	18	0
	92772348b1a1a6b003ef64e8af6394b1	0.8172	Bacteria	Spirochaetes	Spirochaetia	Spirochaetales	Spirochaetaceae	Treponema 2	uncultured bacterium	0	0	0	0	0	0	0	0	0	0	0	24	0	58	0	0	0	0	60	0
	9280f4600469e42f34047c1fc400ae1c	0.9942	Bacteria	Firmicutes	Clostridia	Clostridiales	Ruminococcaceae	Ruminiclostridium 5	NA	0	0	0	0	0	0	0	0	0	0	0	0	0	0	0	0	0	7	0	0
	928b0c6c2e98ff5e1e9fc8081b909d10	0.8881	Bacteria	Firmicutes	Clostridia	Clostridiales	Christensenellaceae	Christensenellaceae R-7 group	NA	0	0	0	0	0	0	0	0	0	0	0	2	12	0	0	0	0	0	0	0
	92ac3e3a25b715e1e2ea55b4d90adb2b	0.9567	Bacteria	Bacteroidetes	Bacteroidia	Bacteroidales	Bacteroidales BS11 gut group	uncultured bacterium	uncultured bacterium	0	0	0	0	0	0	0	0	0	0	0	0	0	19	0	0	0	0	0	0
	92b626cb72305c64c78c1c32d3afd424	0.9998	Bacteria	Spirochaetes	Spirochaetia	Spirochaetales	Spirochaetaceae	Treponema 2	NA	62	2	18	0	0	0	64	45	0	0	0	53	108	33	22	0	161	0	26	42
	92f0d1b5ed1d38b45e0a6f714c896d49	1.0000	Bacteria	Spirochaetes	Spirochaetia	Spirochaetales	Spirochaetaceae	Treponema 2	NA	0	0	0	0	0	0	0	0	0	0	0	16	0	0	0	47	34	0	0	0
	92f108cdee25cb8945bcdde368b7080a	0.7249	Bacteria	Proteobacteria	Alphaproteobacteria	Rhodospirillales	uncultured	uncultured bacterium	uncultured bacterium	0	0	0	0	0	0	0	0	0	0	0	0	4	0	0	49	10	0	0	0
	93088770c41eb9e42730142b359c23a0	0.9961	Bacteria	Firmicutes	Clostridia	Clostridiales	Ruminococcaceae	Ruminococcaceae NK4A214 group	NA	0	0	13	0	0	0	0	0	0	0	0	32	0	0	0	26	0	44	0	0
	932d349c4ec364b41fd405d8149a80a8	0.9990	Bacteria	Firmicutes	Clostridia	Clostridiales	Lachnospiraceae	NA	NA	0	0	0	0	0	0	0	0	0	0	0	0	0	0	0	0	0	0	0	0
	932ea058336c29031e3f44f34d5e7afb	0.8270	Bacteria	Spirochaetes	Spirochaetia	Spirochaetales	Spirochaetaceae	Treponema 2	uncultured bacterium	0	0	0	0	0	0	0	0	0	0	0	0	44	0	0	0	0	0	0	0
	933ed65207d1cc92c46ac353b88c400f	0.9999	Bacteria	Firmicutes	Clostridia	Clostridiales	Lachnospiraceae	NA	NA	0	0	0	0	0	0	0	0	0	0	0	0	0	0	0	0	0	0	0	0
	93443e5fc3088e33523c33364a03b553	0.9563	Bacteria	Bacteroidetes	Bacteroidia	Bacteroidales	Bacteroidales BS11 gut group	uncultured bacterium	uncultured bacterium	0	0	61	0	0	0	37	239	0	0	0	67	0	5	0	55	84	48	0	0
	93652cd655794f6bcacea4a065413552	0.8720	Bacteria	Spirochaetes	Spirochaetia	Spirochaetales	Spirochaetaceae	Treponema 2	uncultured bacterium	0	0	0	0	0	0	6	0	10	49	44	0	0	0	0	0	0	22	0	0
	93a271593395df10764288f56761d915	0.8888	Bacteria	Bacteroidetes	Bacteroidia	Bacteroidales	Rikenellaceae	Rikenellaceae RC9 gut group	uncultured bacterium	0	0	0	0	0	0	0	0	0	0	0	0	0	0	0	0	0	0	0	0
	93b88b3478f78851d93b33b0244b1b7f	0.9996	Bacteria	Spirochaetes	Spirochaetia	Spirochaetales	Spirochaetaceae	Treponema 2	NA	0	0	0	0	0	0	52	0	0	11	0	60	58	0	48	46	16	0	33	58
	93e573b8ba34ccf1929a20aa9cf27a7b	0.7980	Bacteria	Firmicutes	Clostridia	Clostridiales	Ruminococcaceae	Ruminococcaceae NK4A214 group	uncultured bacterium	0	0	0	0	65	27	0	0	0	0	0	0	0	0	0	0	0	0	0	0
	93ee64b8a9c774e5f62e083df2fd29db	0.9928	Bacteria	Firmicutes	Clostridia	Clostridiales	Ruminococcaceae	Ruminiclostridium 9	uncultured rumen bacterium	0	0	0	0	0	0	0	0	0	0	0	0	0	0	0	0	0	0	0	0
	93f3996dc70da2f8d8db1f9aa78610b7	0.9999	Bacteria	Firmicutes	Clostridia	Clostridiales	Ruminococcaceae	Saccharofermentans	NA	80	0	0	0	0	0	0	0	0	51	0	74	99	0	39	0	101	0	126	0
	9402276462f54d2e66a0e88cf38154ad	0.9922	Bacteria	Firmicutes	Clostridia	Clostridiales	Ruminococcaceae	Ruminococcaceae UCG-005	NA	0	0	0	0	0	0	0	0	0	0	0	23	0	0	0	0	0	0	0	0
	940dcb221476909bebc3f0aa87e95367	0.9861	Bacteria	Firmicutes	Clostridia	Clostridiales	Ruminococcaceae	NA	NA	0	0	0	0	18	0	0	0	0	0	0	0	0	0	0	0	8	0	0	0
	94116256ce003772b84929cbfec3c2ff	0.9996	Bacteria	Bacteroidetes	Bacteroidia	Bacteroidales	Prevotellaceae	NA	NA	0	0	0	0	0	0	0	0	0	0	0	0	0	0	0	0	0	0	0	15
	942156e62f66ee9db0dc0166eccc7f3a	0.9971	Bacteria	Spirochaetes	Spirochaetia	Spirochaetales	Spirochaetaceae	Treponema 2	NA	0	0	0	0	0	0	0	0	0	0	0	0	0	0	0	59	42	0	0	0
	94218fc7dbd218b4fc815eaccb41ed5b	0.8049	Bacteria	Firmicutes	Clostridia	Clostridiales	Ruminococcaceae	Ruminococcaceae UCG-010	uncultured bacterium	0	0	0	0	0	0	0	0	0	0	0	0	0	0	0	0	0	0	0	0
	942d5ace4cdc3762db2059db6d5ad85f	0.7175	Bacteria	Firmicutes	Clostridia	Clostridiales	Ruminococcaceae	Ruminococcaceae NK4A214 group	uncultured bacterium	0	0	0	0	26	0	0	66	0	0	0	0	0	0	23	0	0	0	37	0
	94427b80bb79bded08942467e1b22da6	0.9900	Bacteria	Firmicutes	Clostridia	Clostridiales	Ruminococcaceae	Ruminococcaceae NK4A214 group	NA	0	0	0	16	0	0	0	0	0	0	0	26	0	0	0	0	0	0	0	0
	9460950e46cc7399fd51a49a69385b66	0.9786	Bacteria	Firmicutes	Clostridia	Clostridiales	Ruminococcaceae	Candidatus Soleaferrea	uncultured bacterium	25	0	10	0	0	0	0	0	0	0	38	0	62	0	0	0	50	0	102	0
	948921051affb7bcf0107674861d5a4a	0.8661	Bacteria	Bacteroidetes	Bacteroidia	Bacteroidales	Rikenellaceae	Rikenellaceae RC9 gut group	uncultured bacterium	0	0	0	0	0	0	0	0	0	0	0	0	0	0	0	0	0	0	0	0
	94a8602c0cc4d60738552e61c1cb68c4	0.9999	Bacteria	Firmicutes	Clostridia	Clostridiales	Ruminococcaceae	Ruminococcaceae NK4A214 group	NA	0	0	0	0	0	0	0	0	0	0	0	0	0	0	0	0	0	0	0	0
	94c01f183bc98eeff8e70a47d1d3b1d0	0.9683	Bacteria	Firmicutes	Clostridia	Clostridiales	Family XIII	Anaerovorax	NA	0	0	0	0	0	0	0	0	0	0	0	0	0	0	0	0	0	0	14	0
	94c321ffe47bc10f138505376461494a	0.9973	Bacteria	Bacteroidetes	Bacteroidia	Bacteroidales	Bacteroidales UCG-001	uncultured bacterium	uncultured bacterium	0	0	0	0	0	0	0	0	0	0	0	0	0	0	0	0	0	0	0	0
	94d37dc9b4a8c8e355d8dadf65419723	0.7406	Bacteria	Bacteroidetes	Bacteroidia	Bacteroidales	Prevotellaceae	Prevotellaceae UCG-004	uncultured bacterium	0	0	0	0	0	0	0	0	0	0	0	0	6	0	0	0	0	0	0	0
	94fb680d2b1fa1e89a787be29a483088	0.9990	Bacteria	Firmicutes	Clostridia	Clostridiales	Lachnospiraceae	NA	NA	0	0	0	0	0	6	0	0	0	0	0	0	0	0	0	0	0	0	0	0
	953d0781bafba06842138aca3f2f3f80	0.9570	Bacteria	Firmicutes	Clostridia	Clostridiales	Lachnospiraceae	Lachnospiraceae XPB1014 group	uncultured bacterium	0	0	0	0	0	0	90	0	0	34	30	64	58	0	43	0	0	34	62	58
	953e9dd01c28caed81ced947704a0e2a	0.9939	Bacteria	Firmicutes	Clostridia	Clostridiales	Ruminococcaceae	Subdoligranulum	uncultured Ruminococcaceae bacterium	0	0	0	0	0	0	0	0	0	0	0	0	17	0	9	0	0	0	0	0
	954969fe8f591726c2684b9567d6fb3d	0.8281	Bacteria	Spirochaetes	Spirochaetia	Spirochaetales	Spirochaetaceae	Treponema 2	uncultured bacterium	28	0	0	0	0	0	68	0	0	26	0	0	0	166	15	83	39	12	42	0
	957e06bbfba775cdd7841016a611efea	0.9164	Bacteria	Firmicutes	Clostridia	Clostridiales	Christensenellaceae	Christensenellaceae R-7 group	NA	0	0	0	0	0	0	0	0	0	0	0	0	0	0	0	0	47	0	0	0
	9582dedddfe6cbac2c163f5407ce5273	0.8787	Bacteria	Bacteroidetes	Bacteroidia	Bacteroidales	Prevotellaceae	Prevotellaceae UCG-004	uncultured bacterium	25	0	0	0	0	0	0	13	0	0	0	0	0	0	0	0	0	0	0	0
	958b89172303d830c8c5c43913b1b8c5	0.7191	Bacteria	Bacteroidetes	Bacteroidia	Bacteroidales	Rikenellaceae	Rikenellaceae RC9 gut group	uncultured bacterium	0	0	8	0	31	0	0	0	14	0	0	32	0	0	0	51	24	0	0	0
	958d19a7cf8a89390fdae30aab0e8440	1.0000	Bacteria	Firmicutes	Clostridia	Clostridiales	Lachnospiraceae	NA	NA	0	0	0	0	0	0	0	0	0	0	0	0	0	0	0	0	0	0	0	0
	95b02242e39d33b98b7950d3f2b5a1e2	0.9607	Bacteria	Firmicutes	Clostridia	Clostridiales	Lachnospiraceae	FD2005	uncultured bacterium	0	0	0	0	0	0	22	0	0	0	0	17	33	0	15	44	25	0	34	0
[truncated: 1,387 more rows]
