# Supplementary material for: Understanding the Holobiont: Crosstalk Between Gut Microbiota and Mitochondria During Long Exercise in Horse
Source: Front Mol Biosci. 2021 Apr 8;8:656204. doi: 10.3389/fmolb.2021.656204 (PMC8063112; doi:10.3389/fmolb.2021.656204)
Supplement: Supplementary file 8 [file table7.xlsx]

## Sheet: Table S7
	Table S7. Non-normalized annotated abundance genera table observed in the fecal samples of the 20 horses under study.
	Genus	Phylum	Class	Order	Family	Genus	Ecaomic_201	Ecaomic_202	Ecaomic_203	Ecaomic_204	Ecaomic_205	Ecaomic_206	Ecaomic_211	Ecaomic_212	Ecaomic_213	Ecaomic_215	Ecaomic_216	Ecaomic_217	Ecaomic_218	Ecaomic_220	Ecaomic_222	Ecaomic_224	Ecaomic_226	Ecaomic_227	Ecaomic_238	Ecaomic_249
	Acetitomaculum	Firmicutes	Clostridia	Clostridiales	Lachnospiraceae	Acetitomaculum	1.3321	0.0000	0.0000	0.5259	0.5146	0.0000	0.2937	0.3421	1.3211	0.5581	0.4076	0.4794	0.4637	1.4405	0.3057	0.4428	0.6215	0.1736	0.0702	0.0000
	Acinetobacter	Proteobacteria	Gammaproteobacteria	Pseudomonadales	Moraxellaceae	Acinetobacter	0.0000	0.0000	0.0000	0.0000	0.0000	0.0000	0.0000	0.0000	0.0000	0.0000	0.0000	0.0000	0.0108	0.0000	0.0000	0.1324	0.0000	0.0000	0.0000	0.0000
	Agathobacter	Firmicutes	Clostridia	Clostridiales	Lachnospiraceae	Agathobacter	0.0000	0.0000	0.0000	0.8640	0.0000	0.0000	0.0000	0.8866	0.0000	0.0000	0.0000	0.2131	0.0000	0.0000	0.0000	0.0910	0.1645	0.2147	0.1668	0.3122
	Alistipes	Bacteroidetes	Bacteroidia	Bacteroidales	Rikenellaceae	Alistipes	0.0000	0.0000	0.0000	0.0000	0.0000	0.0000	0.0000	0.0558	0.1618	0.0000	0.0000	0.0000	0.0431	0.0000	0.0000	0.0000	0.0000	0.0000	0.1931	0.0000
	Alloprevotella	Bacteroidetes	Bacteroidia	Bacteroidales	Prevotellaceae	Alloprevotella	1.3245	0.0000	0.0000	1.3899	0.5688	1.6251	0.8495	0.5375	0.0000	0.1163	0.4565	0.0574	0.0359	0.3673	0.4585	1.0388	0.5179	0.4842	0.4740	0.8268
	Anaerofustis	Firmicutes	Clostridia	Clostridiales	Eubacteriaceae	Anaerofustis	0.0000	0.0000	0.0000	0.0751	0.0542	0.0503	0.0000	0.0209	0.0000	0.0000	0.0000	0.0000	0.0000	0.0000	0.0000	0.0993	0.0000	0.0000	0.0059	0.0000
	Anaeroplasma	Tenericutes	Mollicutes	Anaeroplasmatales	Anaeroplasmataceae	Anaeroplasma	0.0000	0.0000	0.2283	0.0000	0.0474	0.0503	0.2517	0.2234	0.0000	0.0698	0.0000	0.0738	0.0683	0.0000	0.1019	0.1490	0.0792	0.0000	0.3394	0.2859
	Anaerovibrio	Firmicutes	Negativicutes	Selenomonadales	Selenomonadaceae	Anaerovibrio	0.2816	0.0000	0.4756	0.0000	0.1828	0.0000	0.0000	0.1396	0.0000	0.1977	0.0978	0.3729	0.1761	0.0864	0.4840	0.6994	0.1036	0.1964	0.2692	0.9939
	Anaerovorax	Firmicutes	Clostridia	Clostridiales	Family_XIII_Incertae_Sedis	Anaerovorax	0.4567	0.0000	0.0951	0.8640	1.0360	0.5529	0.2622	0.5166	0.7819	0.0000	0.3424	0.9670	0.3343	0.0648	0.0000	0.8774	0.4935	0.5161	1.0124	0.5233
	Bacillus	Firmicutes	Bacilli	Bacillales	Bacillaceae	Bacillus	0.0457	0.2753	0.1142	0.0000	0.1219	0.0000	0.0000	0.0838	0.0000	0.0000	0.0000	0.0246	0.0827	0.0936	0.0000	0.2607	0.1036	0.0000	0.0439	0.0836
	Bacteroides_pectinophilus_group	Firmicutes	Clostridia	Clostridiales	unclassified_Clostridiales	Bacteroides_pectinophilus_group	0.2055	0.0000	0.0000	0.0000	0.0000	0.0000	0.0000	0.0000	0.0000	0.0000	0.0000	0.0000	0.0000	0.0000	0.0000	0.0000	0.0000	0.0000	0.0000	0.0000
	Blautia	Firmicutes	Clostridia	Clostridiales	Lachnospiraceae	Blautia	3.0144	0.0000	0.6279	1.0518	0.1354	1.4073	0.2412	1.3194	0.6471	0.1977	2.6523	0.6925	0.6219	1.6710	0.5349	0.4552	1.0845	0.5573	0.5881	1.0467
	Brochothrix	Firmicutes	Bacilli	Bacillales	Listeriaceae	Brochothrix	0.0000	0.0000	0.0000	0.0000	0.0000	0.0000	0.0000	0.0000	0.0000	0.0000	0.0000	0.0000	0.0000	0.0000	0.0000	0.0000	0.0000	0.0000	0.0000	0.0000
	Butyrivibrio	Firmicutes	Clostridia	Clostridiales	Lachnospiraceae	Butyrivibrio	0.0000	0.0000	0.0000	0.0000	0.0542	0.1340	0.1363	0.1745	0.0000	0.0000	0.0870	0.0000	0.1222	0.0000	0.0000	0.1655	0.0670	0.0000	0.0878	0.1011
	Campylobacter	Proteobacteria	Epsilonproteobacteria	Campylobacterales	Campylobacteraceae	Campylobacter	0.0000	0.0000	0.0000	0.2630	0.0609	0.0670	0.0000	0.0209	0.0000	0.0000	0.0544	0.0000	0.0324	0.0000	0.0000	0.0414	0.0000	0.0000	0.0000	0.0000
	Candidatus_Soleaferrea	Firmicutes	Clostridia	Clostridiales	Ruminococcaceae	Candidatus_Soleaferrea	0.1903	1.8167	0.1903	1.0143	1.0631	0.5696	0.1678	0.0838	0.0000	0.2326	0.4076	0.2131	0.3882	0.1296	0.2038	0.1738	0.3046	0.0000	0.8720	0.1891
	Caproiciproducens	Firmicutes	Clostridia	Clostridiales	Ruminococcaceae	Caproiciproducens	0.0000	0.0000	0.0000	0.0000	0.0000	0.0000	0.0000	0.0000	0.0000	0.0000	0.0000	0.0000	0.0252	0.0000	0.0000	0.0000	0.0000	0.0000	0.0000	0.0000
	Cellulosilyticum	Firmicutes	Clostridia	Clostridiales	Lachnospiraceae	Cellulosilyticum	0.0000	0.0000	0.0000	0.1127	0.0000	0.0000	0.0000	0.0000	0.0000	0.0000	0.0000	0.0000	0.0000	0.0000	0.0000	0.0000	0.2376	0.0000	0.0000	0.0000
	Christensenellaceae_R-7_group	Firmicutes	Clostridia	Clostridiales	Christensenellaceae	Christensenellaceae_R-7_group	4.3313	1.6515	1.0464	1.2397	1.8283	3.3842	2.2863	4.5515	2.4805	0.8256	3.2610	4.8842	1.4558	2.6361	1.9868	3.6957	3.6678	2.0189	1.5625	2.4056
	Clostridium_sensu_stricto	Firmicutes	Clostridia	Clostridiales	Clostridiaceae	Clostridium_sensu_stricto	0.0000	2.4773	30.6697	0.0000	0.3860	0.0000	0.0944	0.9564	0.0000	0.2558	0.0978	0.3975	0.0575	0.0000	1.9868	0.4718	0.0000	0.0000	0.0351	0.4618
	Coprococcus	Firmicutes	Clostridia	Clostridiales	Lachnospiraceae	Coprococcus	0.4263	0.0000	0.0000	0.0000	0.2709	0.0000	0.4405	1.0541	0.3505	0.0000	0.3478	0.0492	0.1869	0.4105	0.6623	0.1366	0.2437	0.2741	0.2458	0.2946
	Defluviitaleaceae_UCG-011	Firmicutes	Clostridia	Clostridiales	Defluviitaleaceae	NA	0.3197	0.0000	0.0000	0.1127	0.1896	0.1843	0.2412	0.3072	0.1078	0.5349	0.2663	1.5898	0.0252	0.0792	0.1019	0.8857	0.4204	0.1873	0.2107	0.2727
	Desulfovibrio	Proteobacteria	Deltaproteobacteria	Desulfovibrionales	Desulfovibrionaceae	Desulfovibrio	0.0000	0.0000	0.0000	0.0000	0.1490	0.0000	0.2098	0.0000	0.0000	0.0000	0.0000	0.1147	0.1474	0.3097	0.0000	0.2028	0.0000	0.1553	0.2195	0.0000
	Enterorhabdus	Actinobacteria	Coriobacteriia	Eggerthellales	Eggerthellaceae	Enterorhabdus	0.0000	0.0000	0.0000	0.0000	0.0000	0.0000	0.0839	0.0838	0.1078	0.0000	0.0000	0.0451	0.0431	0.0000	0.0000	0.0538	0.0975	0.0457	0.0673	0.0484
	Erysipelotrichaceae_UCG-004	Firmicutes	Erysipelotrichia	Erysipelotrichales	Erysipelotrichaceae	NA	0.0000	0.0000	0.0000	0.0000	0.0000	0.0000	0.0000	0.0000	0.0000	0.0000	0.0000	0.0000	0.0000	0.0000	0.0000	0.0000	0.0305	0.0000	0.0234	0.0000
	Eubacterium	Firmicutes	Clostridia	Clostridiales	Eubacteriaceae	Eubacterium	0.0000	0.0000	0.0000	0.0000	0.2235	0.0000	0.0000	0.0000	0.0000	0.0000	0.1902	0.0410	0.0000	0.0000	0.0000	0.1490	0.0000	0.0914	0.1551	0.0000
	Eubacterium_coprostanoligenes_group	Firmicutes	Clostridia	Clostridiales	unclassified_Clostridiales	Eubacterium_coprostanoligenes_group	1.1418	6.8814	1.1796	7.1751	4.4894	2.4292	3.8700	2.7644	2.5209	1.7209	1.3316	2.6388	1.4486	1.0732	2.2924	2.6197	2.4432	0.9455	1.0709	2.1813
	Eubacterium_hallii_group	Firmicutes	Clostridia	Clostridiales	Lachnospiraceae	Eubacterium_hallii_group	1.5757	0.0000	0.4186	0.0000	0.3521	0.0000	0.4195	1.9546	0.7684	0.6163	1.9131	1.1145	0.9777	1.5485	0.7132	0.5215	1.6694	0.8039	0.6701	1.2226
	Eubacterium_nodatum_group	Firmicutes	Clostridia	Clostridiales	Lachnospiraceae	[Eubacterium]_nodatum_group	0.0000	0.0000	0.0000	0.0000	0.0000	0.1508	0.0000	0.0838	0.0000	0.0000	0.0000	0.0000	0.0000	0.0000	0.0000	0.2276	0.0000	0.0000	0.0000	0.0000
	Eubacterium_ruminantium_group	Firmicutes	Clostridia	Clostridiales	Eubacteriaceae	Eubacterium_ruminantium_group	0.0000	0.0000	0.4947	0.0000	0.3386	1.0219	1.3319	0.4258	0.4718	1.2442	0.9566	0.2827	0.3702	0.8139	0.4840	1.1505	0.5910	0.7263	0.2341	1.2226
	FD2005	unclassified	unclassified	unclassified	unclassified	FD2005	0.0000	0.0000	0.0000	0.0000	0.0000	0.0000	0.2307	0.0000	0.0000	0.0000	0.0000	0.0697	0.1186	0.0000	0.3821	0.2856	0.1523	0.0000	0.0995	0.0000
	Faecalibacterium	Firmicutes	Clostridia	Clostridiales	Ruminococcaceae	Faecalibacterium	0.0000	0.0000	0.0000	0.0000	0.0000	0.0000	0.0000	0.0000	0.0000	0.0000	0.0000	0.0000	0.0000	0.0432	0.0000	0.0000	0.0000	0.0000	0.0936	0.0000
	Family_XIII_AD3011_group	Firmicutes	Clostridia	Clostridiales	Clostridiales_Family_XIII.Incertae_Sedis	NA	0.9743	0.6056	0.6088	0.0000	0.8126	0.6199	0.3041	1.6614	0.5392	0.0000	0.4837	1.2129	0.4277	1.1596	0.5858	0.5504	0.8652	0.2330	0.4331	0.6948
	Family_XIII_UCG-001	Firmicutes	Clostridia	Clostridiales	Clostridiales_Family_XIII.Incertae_Sedis	NA	0.1751	0.2202	0.1332	0.1503	0.0000	0.4356	0.0000	0.4049	0.1213	0.2442	0.3587	0.2622	0.1150	0.2305	0.3057	0.2442	0.2620	0.1690	0.0907	0.3122
	Fibrobacter	Fibrobacteres	Fibrobacteria	Fibrobacterales	Fibrobacteraceae	Fibrobacter	8.0231	10.1844	9.4178	4.1698	6.2974	10.6551	9.3970	5.8848	12.0248	21.1628	19.2565	6.9289	23.5730	16.5226	10.7743	8.9227	7.2504	25.6338	17.9600	10.8316
	Lachnoclostridium	Firmicutes	Clostridia	Clostridiales	Lachnospiraceae	Lachnoclostridium	0.1751	0.0000	0.1522	0.8640	0.0677	0.0000	0.4615	0.2862	0.0000	0.3953	0.1196	0.1229	0.4062	0.0000	0.0000	0.4221	0.1950	0.5070	0.4038	0.1539
	Lachnospiraceae_AC2044_group	Firmicutes	Clostridia	Clostridiales	Lachnospiraceae	NA	2.8698	4.5968	1.7884	5.1465	2.5934	3.8197	3.6707	4.9284	4.6778	4.0930	5.3536	4.5892	5.0719	5.1138	5.0178	3.9192	3.2231	2.8548	2.0307	5.1234
	Lachnospiraceae_ND3007_group	Firmicutes	Clostridia	Clostridiales	Lachnospiraceae	NA	0.0000	0.0000	0.0000	0.3005	0.0000	0.0000	0.0000	0.0000	0.0000	0.0000	0.0000	0.3032	0.0000	0.0000	0.0000	0.0910	0.0000	0.0000	0.4448	0.0000
	Lachnospiraceae_NK4A136_group	Firmicutes	Clostridia	Clostridiales	Lachnospiraceae	NA	0.0000	0.0000	0.0000	0.0000	0.0000	0.0000	0.0000	0.0000	0.0000	0.0000	0.0000	0.0000	0.0000	0.0000	0.0000	0.0000	0.0000	0.0000	0.2224	0.0000
	Lachnospiraceae_NK4B4_group	Firmicutes	Clostridia	Clostridiales	Lachnospiraceae	NA	0.0000	0.0000	0.0000	0.0000	0.0000	0.0000	0.0000	0.0000	0.0000	0.0000	0.0000	0.1106	0.0000	0.0000	0.0000	0.0000	0.0000	0.0000	0.0000	0.1627
	Lachnospiraceae_UCG-002	Firmicutes	Clostridia	Clostridiales	Lachnospiraceae	NA	0.0000	0.0000	0.0000	0.0000	0.0000	0.0000	0.0000	0.0000	0.0000	0.0000	0.0000	0.0983	0.1006	0.0000	0.0000	0.0000	0.0000	0.3243	0.0000	0.0792
	Lachnospiraceae_UCG-003	Firmicutes	Clostridia	Clostridiales	Lachnospiraceae	NA	0.0000	0.0000	0.0000	0.0000	0.0000	0.0000	0.0000	0.0000	0.0000	0.0000	0.0000	0.0000	0.0000	0.0000	0.0000	0.0000	0.0000	0.0000	0.0000	0.0000
	Lachnospiraceae_UCG-006	Firmicutes	Clostridia	Clostridiales	Lachnospiraceae	NA	0.0000	0.4679	0.0000	0.0000	0.0000	0.0000	0.0000	0.0000	0.0000	0.0000	0.0000	0.0000	0.0611	0.0000	0.3057	0.0869	0.0000	0.0411	0.1141	0.0000
	Lachnospiraceae_UCG-008	Firmicutes	Clostridia	Clostridiales	Lachnospiraceae	NA	0.0457	0.0000	0.0000	0.0000	0.0000	0.0000	0.0000	0.1745	0.0000	0.0000	0.0000	0.1434	0.0755	0.0360	0.0000	0.0000	0.0548	0.0000	0.0293	0.0748
	Lachnospiraceae_UCG-009	Firmicutes	Clostridia	Clostridiales	Lachnospiraceae	NA	1.1875	2.8351	0.8942	0.5635	1.4423	1.1727	2.6114	0.6771	1.9547	2.5698	5.1742	2.1348	2.3976	1.9735	0.0000	3.0046	2.1264	2.6401	1.8727	1.8910
	Lachnospiraceae_XPB1014_group	Firmicutes	Clostridia	Clostridiales	Lachnospiraceae	NA	2.6186	4.3215	1.4269	1.2772	2.5393	3.5014	2.9890	3.1763	2.6153	5.6163	2.8208	5.1547	4.9497	5.4451	2.4198	2.3217	2.9062	2.9279	4.3393	4.5297
	Lactobacillus	Firmicutes	Bacilli	Lactobacillales	Lactobacillaceae	Lactobacillus	0.5176	0.5505	1.0274	0.3757	0.5011	0.1005	1.3529	1.0122	0.4179	0.5930	1.9784	0.5982	0.4925	1.3829	1.6302	1.1215	0.0731	0.5253	0.2985	0.0000
	Lactococcus	Firmicutes	Bacilli	Lactobacillales	Streptococcaceae	Lactococcus	0.0685	0.0000	0.0000	0.0000	0.1016	0.1843	0.0000	0.0000	0.0000	0.0000	0.0000	0.0246	0.0000	0.0000	0.0000	0.1076	0.0000	0.0000	0.0000	0.0000
	Mailhella	Proteobacteria	Deltaproteobacteria	Desulfovibrionales	Desulfovibrionaceae	Mailhella	0.4111	0.0000	0.0000	0.2630	0.0880	0.4523	0.0000	0.0000	0.0000	0.0000	0.0761	0.1885	0.0827	0.1801	0.3566	0.1076	0.3290	0.3563	0.1112	0.0000
	Marvinbryantia	Firmicutes	Clostridia	Clostridiales	Lachnospiraceae	Marvinbryantia	5.6406	0.0000	1.2367	2.7799	0.7516	2.4962	0.7761	1.6684	1.2133	0.6977	2.5327	1.8972	1.7829	2.1031	1.1717	2.7025	3.0951	1.2424	0.4916	0.9455
	Mogibacterium	Firmicutes	Clostridia	Clostridiales	Family_XIII_Incertae_Sedis	Mogibacterium	0.2740	1.0735	0.4947	1.3524	1.0157	0.2345	0.1049	0.2513	0.1887	0.2442	0.3968	0.1762	0.1941	0.0000	0.4330	0.1490	0.2864	0.2741	0.4038	0.2155
	Mucinivorans	Bacteroidetes	Bacteroidia	Bacteroidales	Rikenellaceae	Mucinivorans	0.0000	0.0000	0.0000	0.0000	0.0813	0.0000	0.0000	0.0000	0.0000	0.0000	0.0000	0.0000	0.0000	0.0000	0.0000	0.0000	0.0000	0.0000	0.0000	0.0000
	Myroides	Bacteroidetes	Flavobacteriia	Flavobacteriales	Flavobacteriaceae	Myroides	0.0000	0.0000	0.0000	0.0000	0.0000	0.0000	0.0315	0.0000	0.0000	0.0000	0.0000	0.0000	0.0000	0.0000	0.0000	0.0000	0.0000	0.0000	0.0000	0.0176
	Oceanobacillus	Firmicutes	Bacilli	Bacillales	Bacillaceae	Oceanobacillus	0.0000	0.0000	0.0000	0.0000	0.0000	0.0000	0.0000	0.0000	0.0000	0.0000	0.0000	0.0328	0.0000	0.0000	0.0000	0.0000	0.0000	0.0000	0.0176	0.0000
	Oribacterium	Firmicutes	Clostridia	Clostridiales	Lachnospiraceae	Oribacterium	0.5785	0.2753	0.4947	0.6011	1.7538	1.1225	0.4615	0.4119	0.6875	0.2791	0.6576	0.3934	0.4781	0.2881	0.4585	0.6663	0.5483	0.6669	0.4243	0.5629
	Oscillibacter	Firmicutes	Clostridia	Clostridiales	Oscillospiraceae	Oscillibacter	0.0000	0.0000	0.0000	0.0000	0.0000	0.0000	0.0000	0.0000	0.0000	0.0000	0.0000	0.0000	0.0000	0.0000	0.0000	0.0000	0.0000	0.0000	0.0000	0.0748
	Oscillospira	Firmicutes	Clostridia	Clostridiales	Ruminococcaceae	Oscillospira	0.0381	0.0000	0.0000	0.0000	0.0339	0.0000	0.0000	0.3141	0.0000	0.0000	0.0000	0.0000	0.0252	0.0000	0.0000	0.0000	0.0000	0.0000	0.0000	0.0000
	Papillibacter	Firmicutes	Clostridia	Clostridiales	Ruminococcaceae	Papillibacter	0.0000	1.0735	0.0000	0.0000	0.5620	0.5193	0.0000	0.2094	0.5257	0.1047	0.2663	0.6187	0.1761	0.0000	0.2802	0.4801	0.2803	0.2923	0.2195	0.1803
	Parvibacter	Actinobacteria	Coriobacteriia	Coriobacteriales	Coriobacteriaceae	Parvibacter	0.0000	0.0000	0.0000	0.0000	0.0000	0.0000	0.0000	0.0000	0.0000	0.0000	0.0000	0.0000	0.0000	0.0000	0.0000	0.0000	0.0000	0.0000	0.0000	0.0000
	Phoenicibacter	Actinobacteria	Coriobacteriia	Eggerthellales	Eggerthellaceae	Phoenicibacter	0.0000	0.8258	0.0000	0.0000	0.1761	0.0000	0.2727	0.0000	0.0000	0.0000	0.0000	0.0000	0.0000	0.0000	0.0000	0.2649	0.0000	0.1188	0.0000	0.0000
	Prevotella	Bacteroidetes	Bacteroidia	Bacteroidales	Prevotellaceae	Prevotella	3.6157	2.3397	3.2534	4.7708	3.0607	3.1496	3.7546	3.3578	3.5859	4.8023	2.7719	1.9094	1.7074	3.8822	5.3999	1.8334	2.8575	3.0695	5.2844	4.2262
	Prevotellaceae_Ga6A1_group	Bacteroidetes	Bacteroidia	Bacteroidales	Prevotellaceae	NA	0.0000	0.0000	0.0571	0.0000	0.0000	0.0000	0.2517	0.0628	0.0000	0.2093	0.1902	0.0901	0.2372	0.1441	0.4585	0.1573	0.0000	0.4294	0.0644	0.1891
	Prevotellaceae_UCG-001	Bacteroidetes	Bacteroidia	Bacteroidales	Prevotellaceae	NA	7.0716	3.0003	0.9703	1.5778	2.8508	2.0942	1.4158	3.1623	2.7231	5.6395	1.8534	3.0649	2.0022	0.5114	4.3810	1.2002	2.4188	2.4939	2.5778	3.9360
	Prevotellaceae_UCG-003	Bacteroidetes	Bacteroidia	Bacteroidales	Prevotellaceae	NA	4.9098	2.4773	0.0000	2.2539	2.0450	2.9318	2.1500	3.9791	2.6557	1.5814	2.2990	4.1754	2.5485	2.5065	3.9226	2.0527	3.0220	1.6535	2.9904	2.8981
	Prevotellaceae_UCG-004	Bacteroidetes	Bacteroidia	Bacteroidales	Prevotellaceae	NA	3.0601	1.9268	1.7884	2.1412	1.7944	4.5234	1.8353	3.0716	0.9976	1.2209	1.2501	1.4833	0.6111	1.3541	2.3179	1.2830	1.6450	1.1922	0.6993	1.1874
	Pseudobutyrivibrio	Firmicutes	Clostridia	Clostridiales	Lachnospiraceae	Pseudobutyrivibrio	0.3882	1.2662	1.1986	2.9677	1.1918	1.4575	0.7866	0.8307	0.8358	0.7558	0.5489	0.4671	0.8375	0.6266	0.0000	1.2623	0.7007	1.0232	0.7930	1.1434
	Pseudomonas	Proteobacteria	Gammaproteobacteria	Pseudomonadales	Pseudomonadaceae	Pseudomonas	0.0000	0.0000	0.0000	0.0000	0.0000	0.0000	0.1259	0.0000	0.0000	0.0000	0.0000	0.0000	0.0000	0.0000	0.0000	0.0786	0.0000	0.0000	0.0000	0.0264
	Psychrobacter	Proteobacteria	Gammaproteobacteria	Pseudomonadales	Moraxellaceae	Psychrobacter	0.0000	0.0000	0.0000	0.0000	0.0271	0.0000	0.0210	0.0000	0.0000	0.0349	0.0000	0.0000	0.0000	0.0000	0.0000	0.0000	0.0000	0.0000	0.0000	0.0308
	Pygmaiobacter	Firmicutes	Clostridia	Clostridiales	Ruminococcaceae	Pygmaiobacter	0.0000	0.0000	0.0000	0.0000	0.0000	0.0000	0.2412	0.0000	0.0000	0.0000	0.0000	0.0000	0.0000	0.0000	0.0000	0.1738	0.0000	0.0000	0.0000	0.0000
	Rikenellaceae_RC9_gut_group	Bacteroidetes	Bacteroidia	Bacteroidales	Rikenellaceae	NA	4.4531	7.6246	3.8813	10.8189	10.4144	7.9578	4.6460	4.1885	5.3788	3.5465	5.2449	9.0432	2.7786	1.3973	4.4829	7.8840	5.8856	4.7961	6.4607	5.3257
	Ruminiclostridium	Firmicutes	Clostridia	Clostridiales	Hungateiclostridiaceae	Ruminiclostridium	4.5596	0.9359	0.6279	0.0000	0.4131	0.9382	0.4929	3.7417	3.6937	0.0000	1.7664	0.5696	0.1905	0.7563	0.3566	0.4552	1.4623	11.0583	0.4682	1.1610
	Ruminobacter	Proteobacteria	Gammaproteobacteria	Aeromonadales	Succinivibrionaceae	Ruminobacter	0.0304	0.0000	0.0000	0.4508	0.0000	0.0000	0.0000	0.0838	0.0000	0.0000	0.0000	0.0123	0.0000	0.0000	0.0000	0.0000	0.0000	0.0731	0.0790	0.0000
	Ruminococcaceae_NK4A214_group	Firmicutes	Clostridia	Clostridiales	Ruminococcaceae	NA	2.7936	5.4500	5.9932	4.4328	6.3448	5.5788	3.8280	5.1518	5.3114	1.3488	2.8317	3.9869	2.5917	1.8511	4.3810	3.2157	3.7531	3.7227	3.7570	3.8480
	Ruminococcaceae_UCG-002	Firmicutes	Clostridia	Clostridiales	Ruminococcaceae	NA	0.5481	2.8902	1.7884	4.1322	2.0517	1.5580	0.7656	0.7400	3.2893	1.0233	1.1794	0.4057	0.6758	0.5186	0.5604	0.7408	1.6450	1.0780	1.6795	1.1390
	Ruminococcaceae_UCG-004	Firmicutes	Clostridia	Clostridiales	Ruminococcaceae	NA	0.1522	0.3578	0.0000	0.0000	0.2709	0.0000	0.0000	0.1885	0.1213	0.0000	0.1631	0.1024	0.0359	0.1152	0.2802	0.0662	0.0000	0.0457	0.0614	0.0660
	Ruminococcaceae_UCG-005	Firmicutes	Clostridia	Clostridiales	Ruminococcaceae	NA	7.6501	2.1195	3.9384	4.9211	2.5257	6.0647	3.7965	9.5148	4.6239	2.1512	3.6415	4.4171	2.0273	3.6589	4.4065	2.5742	5.7881	2.9553	2.3964	5.6027
	Ruminococcaceae_UCG-007	Firmicutes	Clostridia	Clostridiales	Ruminococcaceae	NA	0.2131	0.0000	0.0000	0.0000	0.0000	0.0000	0.0000	0.0000	0.0000	0.0000	0.0870	0.0000	0.0000	0.0000	0.0000	0.0000	0.1950	0.1005	0.0000	0.0000
	Ruminococcaceae_UCG-008	Firmicutes	Clostridia	Clostridiales	Ruminococcaceae	NA	0.0000	0.0000	0.0000	0.6762	0.0000	0.0000	0.0000	0.1326	0.0000	0.0000	0.0000	0.0000	0.0000	0.0000	0.0000	0.0000	0.1889	0.0000	0.0000	0.0176
	Ruminococcaceae_UCG-009	Firmicutes	Clostridia	Clostridiales	Ruminococcaceae	NA	0.0000	0.0000	0.0000	0.0000	0.1490	0.0000	0.0000	0.0000	0.0000	0.0000	0.0000	0.0492	0.0000	0.0000	0.0000	0.0662	0.0000	0.0000	0.0497	0.0924
	Ruminococcaceae_UCG-010	Firmicutes	Clostridia	Clostridiales	Ruminococcaceae	NA	2.0705	4.8995	2.7207	1.9534	5.2140	2.7978	2.8107	2.8901	1.3076	1.2907	2.4784	2.8642	1.6751	1.1308	0.7641	3.7288	1.6450	2.0966	3.1426	2.9465
	Ruminococcaceae_UCG-013	Firmicutes	Clostridia	Clostridiales	Ruminococcaceae	NA	0.1294	0.0000	0.3234	0.3757	0.0000	0.0000	0.0000	0.0768	0.0000	0.0000	0.2989	0.0000	0.1618	0.3457	0.0000	0.0745	0.0000	0.0000	0.0614	0.0264
	Ruminococcaceae_UCG-014	Firmicutes	Clostridia	Clostridiales	Ruminococcaceae	NA	0.0000	0.3303	0.0000	0.0000	0.0000	0.0000	0.0000	0.0000	0.0000	0.0000	0.0870	0.1598	0.1689	0.0000	0.0000	0.0372	0.0000	0.0000	0.1609	0.0000
	Ruminococcus	Firmicutes	Clostridia	Clostridiales	Ruminococcaceae	Ruminococcus	9.7511	7.7347	4.7755	5.1465	9.9878	7.7232	10.9911	6.7225	7.4683	14.1860	7.8102	7.1871	7.3796	9.3849	11.3092	5.5043	13.8975	4.6590	11.0604	7.7884
	Saccharofermentans	Firmicutes	Clostridia	Clostridiales	Hungateiclostridiaceae	Saccharofermentans	1.9487	1.0184	2.0928	1.1270	1.4288	1.0555	1.9402	3.1832	1.1863	1.9535	1.3044	2.8683	4.5758	2.0743	1.8085	2.1852	2.8514	0.6760	1.6210	2.3044
	Sarcina	Firmicutes	Clostridia	Clostridiales	Clostridiaceae	Sarcina	0.0000	0.0000	0.0000	0.0000	0.3657	0.0000	0.0000	0.0000	0.0000	0.0000	0.0000	0.0000	0.0000	0.0000	0.3566	0.0000	0.0000	0.0000	0.0000	0.0000
	Schwartzia	Firmicutes	Negativicutes	Selenomonadales	Selenomonadaceae	Schwartzia	0.1294	0.0000	0.0000	0.3005	0.0000	0.0000	0.0000	0.1536	0.0000	0.0000	0.0000	0.1270	0.3630	0.4033	0.0000	0.1407	0.0000	0.0000	0.3072	0.2946
	Sediminispirochaeta	Spirochaetes	Spirochaetia	Spirochaetales	Spirochaetaceae	Sediminispirochaeta	0.0000	0.0000	0.0000	0.0000	0.0000	0.1508	0.0000	0.0000	0.0000	0.0465	0.1087	0.0574	0.0000	0.0000	0.0000	0.0000	0.0792	0.0091	0.0000	0.0000
	Sphingomonas	Proteobacteria	Alphaproteobacteria	Sphingomonadales	Sphingomonadaceae	Sphingomonas	0.0685	0.0000	0.0000	0.0000	0.0000	0.0670	0.0000	0.0558	0.0000	0.0000	0.0707	0.0533	0.0000	0.0720	0.1019	0.1117	0.0731	0.0639	0.0761	0.0000
	Streptococcus	Firmicutes	Bacilli	Lactobacillales	Streptococcaceae	Streptococcus	1.7356	0.0000	0.3234	0.3381	7.2860	0.0000	8.5055	0.0000	8.7625	0.8372	0.0000	1.1965	0.0755	0.0000	4.1009	8.8317	0.6641	0.1005	0.0322	0.0000
	Subdoligranulum	Firmicutes	Clostridia	Clostridiales	Ruminococcaceae	Subdoligranulum	0.0000	0.0000	0.0000	0.0000	0.0000	0.0000	0.0000	0.0000	0.0000	0.0000	0.0000	0.0000	0.0611	0.0000	0.2292	0.0000	0.0000	0.0000	0.0000	0.0000
	Succinivibrionaceae_UCG-002	Proteobacteria	Gammaproteobacteria	Aeromonadales	Succinivibrionaceae	NA	0.0000	0.1652	0.0000	0.0000	0.0000	0.0000	0.0000	0.0000	0.0000	0.0000	0.0000	0.0000	0.0000	0.0000	0.0000	0.1655	0.0183	0.0000	0.0000	0.0000
	Sutterella	Proteobacteria	Betaproteobacteria	Burkholderiales	Sutterellaceae	Sutterella	0.0685	0.0000	0.0000	0.0000	0.0000	0.0000	0.0000	0.0000	0.0000	0.0000	0.0000	0.0000	0.0000	0.0000	0.0000	0.0000	0.0000	0.0000	0.0497	0.0000
	Terrisporobacter	Firmicutes	Clostridia	Clostridiales	Peptostreptococcaceae	Terrisporobacter	0.0000	0.0000	0.0000	0.0000	0.0000	0.0000	0.0000	0.0000	0.0000	0.2674	0.0000	0.1516	0.0000	0.0000	0.0000	0.0000	0.0000	0.0000	0.0000	0.0000
	Treponema	Spirochaetes	Spirochaetia	Spirochaetales	Spirochaetaceae	Treponema	6.3180	15.3317	12.8995	18.5575	11.6197	15.0109	17.6927	10.8342	12.7528	16.3372	11.5169	15.8697	21.4127	23.5523	15.6139	15.6065	16.3651	12.4423	17.2577	17.2347
	Weissella	Firmicutes	Bacilli	Lactobacillales	Leuconostocaceae	Weissella	0.0000	0.0000	0.0000	0.0000	0.0000	0.0000	0.0000	0.0000	0.0000	0.0000	0.0000	0.0860	0.0000	0.0000	0.0000	0.0952	0.0000	0.0000	0.0000	0.0000
	unclassified_Planctomycetaceae_bacterium	Planctomycetes	Planctomycetia	Planctomycetales	Planctomycetaceae	unclassified_Planctomycetaceae_bacterium	0.0000	0.0000	0.0000	0.0000	0.0000	0.0000	0.0000	0.0000	0.0000	0.0000	0.0000	0.0000	0.0000	0.0000	0.0000	0.0166	0.0000	0.0000	0.0000	0.0000
	unclassified_rumen_bacterium	unclassified_rumen_bacterium	unclassified_rumen_bacterium	unclassified_rumen_bacterium	unclassified_rumen_bacterium	unclassified_rumen_bacterium	0.0000	0.0000	0.0000	0.3381	0.0745	0.0000	0.0000	0.0489	0.4988	0.1395	0.1522	0.0410	0.1653	0.4249	0.3311	0.2069	0.1889	0.0639	0.1522	0.1143
	unclassified_rumen_bacterium_4C28d-15	unclassified_rumen_bacterium	unclassified_rumen_bacterium	unclassified_rumen_bacterium	unclassified_rumen_bacterium	unclassified_rumen_bacterium_4C28d-15	0.0000	0.0000	0.0000	0.0000	0.0000	0.0000	0.0000	0.0000	0.0539	0.0000	0.0000	0.0000	0.0000	0.0000	0.0000	0.0000	0.0000	0.0000	0.0000	0.0000
	unclassified_rumen_bacterium_RF3	unclassified_rumen_bacterium	unclassified_rumen_bacterium	unclassified_rumen_bacterium	unclassified_rumen_bacterium	unclassified_rumen_bacterium_RF3	0.0913	0.0000	0.1522	0.1878	0.0000	0.0000	0.1049	0.1117	0.0674	0.0581	0.0000	0.0410	0.0719	0.0864	0.0000	0.0621	0.0670	0.0000	0.0000	0.0572
	unclassified_rumen_bacterium_RFN82	unclassified_rumen_bacterium	unclassified_rumen_bacterium	unclassified_rumen_bacterium	unclassified_rumen_bacterium	unclassified_rumen_bacterium_RFN82	0.0000	0.0000	0.0000	0.0000	0.0000	0.0000	0.0000	0.0698	0.0000	0.0000	0.0000	0.2090	0.0000	0.0000	0.0000	0.0000	0.0000	0.0000	0.0000	0.0220
