# Supplementary material for: Understanding the Holobiont: Crosstalk Between Gut Microbiota and Mitochondria During Long Exercise in Horse
Source: Front Mol Biosci. 2021 Apr 8;8:656204. doi: 10.3389/fmolb.2021.656204 (PMC8063112; doi:10.3389/fmolb.2021.656204)
Supplement: Supplementary file 9 [file table8.xlsx]

## Sheet: Table S8
	Table S8. Concentrations of bacteria, protoza and anaerobic fungi in the feces of the 20 horses under study.
	ID	Animal	Sex	Breed	Birth date	Age (years)	Distance race (km)	Ranking	Distance covered (km)		Concentration of bacteria (log10 (copies/µg of DNA in feces))	Concentration of protozoa (log10 (copies/µg of DNA in feces))	Concentration of anaerobic fungi (log10 (copies/µg of DNA in feces))
	Ecaomic_201	1	Female	Arabe	2005	10	160	Eliminated (L)	117		11.3387	9.1831	8.0781
	Ecaomic_202	2	Gelding	NA	2005	10	160	Eliminated (R)	117		11.0394	10.3856	8.2918
	Ecaomic_203	3	Female	Anglo-Arabian	2006	9	160	Eliminated (L)	117		11.2867	9.7761	8.3847
	Ecaomic_204	4	Male	Arabe	2003	12	160	Eliminated (L)	94		11.2940	9.6064	8.8423
	Ecaomic_205	5	Male	Arabe	2007	8	160	16	160		11.0636	8.9050	7.4327
	Ecaomic_206	6	Gelding	Arabe	2007	8	160	2	160		11.3464	9.6693	8.2342
	Ecaomic_211	11	Gelding	Half-Arabian	2006	9	120	6	120		11.2059	10.2676	8.2659
	Ecaomic_212	12	Gelding	Shagya-Arabian	2006	9	160	Eliminated (R)	94		11.5077	8.9502	8.2432
	Ecaomic_213	13	Gelding	Arabe	2006	9	160	17	160		11.1626	8.9418	7.4659
	Ecaomic_215	15	Gelding	Arabe	2003	12	160	12	160		11.2215	9.9516	8.0524
	Ecaomic_216	16	Gelding	Half-Arabian	2006	9	160	Eliminated (L)	117		11.2940	9.5101	8.5730
	Ecaomic_217	17	Female	Arabe	2003	12	160	18	160		11.0714	8.5095	8.4172
	Ecaomic_218	18	Gelding	Arabe	2003	12	160	Eliminated (L)	117		11.1992	7.9101	7.3629
	Ecaomic_220	19	Gelding	Arabe	2005	10	160	16	160		11.2976	8.3160	8.7000
	Ecaomic_222	21	Female	NA	2003	12	160	14	160		11.3236	9.7601	9.2506
	Ecaomic_224	23	Female	Half-Arabian	2002	13	160	1	160		11.3148	9.0289	8.7256
	Ecaomic_226	25	Gelding	Arabe	2005	10	160	7	160		11.3389	8.3151	8.7339
	Ecaomic_227	26	Male	Anglo-Arabian	2003	12	120	Eliminated (M)	90		11.3020	10.4165	9.4784
	Ecaomic_238	37	Female	Arabe	2005	10	120	4	120		11.2992	9.5718	8.7659
	Ecaomic_249	48	Female	Arabe	2008	7	120	47	120		11.4631	9.3346	9.0101
