# Supplementary material for: Understanding the Holobiont: Crosstalk Between Gut Microbiota and Mitochondria During Long Exercise in Horse
Source: Front Mol Biosci. 2021 Apr 8;8:656204. doi: 10.3389/fmolb.2021.656204 (PMC8063112; doi:10.3389/fmolb.2021.656204)
Supplement: Supplementary file 10 [file table9.xlsx]

## Sheet: Table S9
	Table S9. Genera table obtained using the mixMC framework (see methods section). Genera with lower than 1% counts respect the total number were removed, and subsequently a centered log ratio transformation was applied.
	ID	Ruminococcaceae_UCG-005	Lachnospiraceae_AC2044_group	Acinetobacter	Ruminococcaceae_UCG-009	Blautia	Defluviitaleaceae_UCG-011	Streptococcus	Lachnospiraceae_NK4A136_group	Lachnoclostridium	unclassified_rumen_bacterium_RFN82	Oscillospira	Ruminococcaceae_UCG-008	Ruminococcaceae_UCG-014	Weissella	FD2005	Ruminococcaceae_UCG-002	Christensenellaceae_R-7_group	Pseudobutyrivibrio	Candidatus_Soleaferrea	Agathobacter	Pygmaiobacter	Lactobacillus	Desulfovibrio	Coprococcus	Family_XIII_UCG-001	Lachnospiraceae_NK4B4_group	Lachnospiraceae_XPB1014_group	Clostridium_sensu_stricto	Enterorhabdus	Terrisporobacter	Ruminiclostridium	Rikenellaceae_RC9_gut_group	Eubacterium	Ruminococcaceae_UCG-004	Anaerovibrio	Alistipes	Acetitomaculum	Family_XIII_AD3011_group	Lachnospiraceae_UCG-009	Ruminococcaceae_UCG-010	Sediminispirochaeta	Prevotellaceae_Ga6A1_group	Phoenicibacter	Ruminobacter	Lachnospiraceae_UCG-008	Lactococcus	Butyrivibrio	unclassified_rumen_bacterium
	Ecaomic_201	0.0624	0.0169	-0.0115	-0.0115	0.0183	-0.0083	0.0058	-0.0115	-0.0097	-0.0115	-0.0111	-0.0115	-0.0115	-0.0115	-0.0115	-0.0060	0.0310	-0.0076	-0.0096	-0.0115	-0.0115	-0.0063	-0.0115	-0.0072	-0.0097	-0.0115	0.0144	-0.0115	-0.0115	-0.0115	0.0332	0.0322	-0.0115	-0.0100	-0.0087	-0.0115	0.0018	-0.0018	0.0004	0.0091	-0.0115	-0.0115	-0.0115	-0.0112	-0.0110	-0.0108	-0.0115	-0.0115
	Ecaomic_202	0.0096	0.0335	-0.0114	-0.0114	-0.0114	-0.0114	-0.0114	-0.0114	-0.0114	-0.0114	-0.0114	-0.0114	-0.0081	-0.0114	-0.0114	0.0171	0.0050	0.0012	0.0066	-0.0114	-0.0114	-0.0059	-0.0114	-0.0114	-0.0092	-0.0114	0.0309	0.0131	-0.0114	-0.0114	-0.0021	0.0621	-0.0114	-0.0078	-0.0114	-0.0114	-0.0114	-0.0054	0.0166	0.0364	-0.0114	-0.0114	-0.0032	-0.0114	-0.0114	-0.0114	-0.0114	-0.0114
	Ecaomic_203	0.0275	0.0066	-0.0111	-0.0111	-0.0048	-0.0111	-0.0079	-0.0111	-0.0096	-0.0111	-0.0111	-0.0111	-0.0111	-0.0111	-0.0111	0.0066	-0.0007	0.0008	-0.0092	-0.0111	-0.0111	-0.0009	-0.0111	-0.0111	-0.0098	-0.0111	0.0031	0.2564	-0.0111	-0.0111	-0.0048	0.0270	-0.0111	-0.0111	-0.0063	-0.0111	-0.0111	-0.0050	-0.0022	0.0158	-0.0111	-0.0105	-0.0111	-0.0111	-0.0111	-0.0111	-0.0111	-0.0111
	Ecaomic_204	0.0367	0.0388	-0.0114	-0.0114	-0.0009	-0.0102	-0.0080	-0.0114	-0.0028	-0.0114	-0.0114	-0.0046	-0.0114	-0.0114	-0.0114	0.0291	0.0009	0.0179	-0.0013	-0.0028	-0.0114	-0.0076	-0.0114	-0.0114	-0.0099	-0.0114	0.0013	-0.0114	-0.0114	-0.0114	-0.0114	0.0914	-0.0114	-0.0114	-0.0114	-0.0114	-0.0061	-0.0114	-0.0058	0.0080	-0.0114	-0.0114	-0.0114	-0.0069	-0.0114	-0.0114	-0.0114	-0.0080
	Ecaomic_205	0.0135	0.0142	-0.0114	-0.0099	-0.0101	-0.0095	0.0590	-0.0114	-0.0108	-0.0114	-0.0111	-0.0114	-0.0114	-0.0114	-0.0114	0.0089	0.0067	0.0004	-0.0008	-0.0114	-0.0114	-0.0064	-0.0099	-0.0087	-0.0114	-0.0114	0.0137	-0.0076	-0.0114	-0.0114	-0.0073	0.0877	-0.0092	-0.0087	-0.0096	-0.0114	-0.0063	-0.0033	0.0029	0.0394	-0.0114	-0.0114	-0.0097	-0.0114	-0.0114	-0.0104	-0.0109	-0.0107
	Ecaomic_206	0.0475	0.0261	-0.0114	-0.0114	0.0026	-0.0096	-0.0114	-0.0114	-0.0114	-0.0114	-0.0114	-0.0114	-0.0114	-0.0114	-0.0114	0.0041	0.0219	0.0031	-0.0057	-0.0114	-0.0114	-0.0104	-0.0114	-0.0114	-0.0071	-0.0114	0.0230	-0.0114	-0.0114	-0.0114	-0.0021	0.0652	-0.0114	-0.0114	-0.0114	-0.0114	-0.0114	-0.0052	0.0003	0.0162	-0.0099	-0.0114	-0.0114	-0.0114	-0.0114	-0.0096	-0.0101	-0.0114
	Ecaomic_211	0.0259	0.0247	-0.0114	-0.0114	-0.0090	-0.0090	0.0703	-0.0114	-0.0068	-0.0114	-0.0114	-0.0114	-0.0114	-0.0114	-0.0091	-0.0037	0.0113	-0.0035	-0.0097	-0.0114	-0.0090	0.0021	-0.0093	-0.0070	-0.0114	-0.0114	0.0181	-0.0104	-0.0105	-0.0114	-0.0064	0.0341	-0.0114	-0.0114	-0.0114	-0.0114	-0.0084	-0.0083	0.0144	0.0164	-0.0114	-0.0088	-0.0086	-0.0114	-0.0114	-0.0114	-0.0100	-0.0114
	Ecaomic_212	0.0794	0.0366	-0.0115	-0.0115	0.0016	-0.0084	-0.0115	-0.0115	-0.0086	-0.0108	-0.0084	-0.0102	-0.0115	-0.0115	-0.0115	-0.0041	0.0330	-0.0032	-0.0107	-0.0027	-0.0115	-0.0014	-0.0115	-0.0010	-0.0074	-0.0115	0.0198	-0.0020	-0.0107	-0.0115	0.0252	0.0295	-0.0115	-0.0096	-0.0101	-0.0109	-0.0081	0.0050	-0.0047	0.0170	-0.0115	-0.0109	-0.0115	-0.0107	-0.0097	-0.0115	-0.0097	-0.0110
	Ecaomic_213	0.0338	0.0343	-0.0114	-0.0114	-0.0050	-0.0103	0.0726	-0.0114	-0.0114	-0.0114	-0.0114	-0.0114	-0.0114	-0.0114	-0.0114	0.0210	0.0131	-0.0031	-0.0114	-0.0114	-0.0114	-0.0072	-0.0114	-0.0079	-0.0102	-0.0114	0.0144	-0.0114	-0.0103	-0.0114	0.0249	0.0410	-0.0114	-0.0102	-0.0114	-0.0098	0.0017	-0.0060	0.0080	0.0016	-0.0114	-0.0114	-0.0114	-0.0114	-0.0114	-0.0114	-0.0114	-0.0064
	Ecaomic_215	0.0101	0.0289	-0.0112	-0.0112	-0.0092	-0.0059	-0.0029	-0.0112	-0.0073	-0.0112	-0.0112	-0.0112	-0.0112	-0.0112	-0.0112	-0.0010	-0.0030	-0.0037	-0.0089	-0.0112	-0.0112	-0.0053	-0.0112	-0.0112	-0.0088	-0.0112	0.0435	-0.0086	-0.0112	-0.0085	-0.0112	0.0237	-0.0112	-0.0112	-0.0092	-0.0112	-0.0056	-0.0112	0.0142	0.0016	-0.0107	-0.0091	-0.0112	-0.0112	-0.0112	-0.0112	-0.0112	-0.0098
	Ecaomic_216	0.0244	0.0408	-0.0114	-0.0114	0.0148	-0.0087	-0.0114	-0.0114	-0.0102	-0.0114	-0.0114	-0.0114	-0.0105	-0.0114	-0.0114	0.0004	0.0207	-0.0059	-0.0073	-0.0114	-0.0114	0.0082	-0.0114	-0.0079	-0.0078	-0.0114	0.0165	-0.0104	-0.0114	-0.0114	0.0061	0.0398	-0.0095	-0.0097	-0.0104	-0.0114	-0.0073	-0.0065	0.0391	0.0131	-0.0103	-0.0095	-0.0114	-0.0114	-0.0114	-0.0114	-0.0105	-0.0098
	Ecaomic_217	0.0318	0.0335	-0.0114	-0.0109	-0.0045	0.0044	0.0005	-0.0114	-0.0102	-0.0093	-0.0114	-0.0114	-0.0098	-0.0106	-0.0107	-0.0074	0.0363	-0.0068	-0.0093	-0.0093	-0.0114	-0.0055	-0.0103	-0.0109	-0.0088	-0.0103	0.0389	-0.0075	-0.0110	-0.0099	-0.0057	0.0752	-0.0110	-0.0104	-0.0077	-0.0114	-0.0066	0.0006	0.0097	0.0168	-0.0109	-0.0105	-0.0114	-0.0113	-0.0100	-0.0112	-0.0114	-0.0110
	Ecaomic_218	0.0089	0.0384	-0.0110	-0.0111	-0.0049	-0.0109	-0.0104	-0.0111	-0.0071	-0.0111	-0.0109	-0.0111	-0.0095	-0.0111	-0.0100	-0.0044	0.0033	-0.0028	-0.0073	-0.0111	-0.0111	-0.0062	-0.0097	-0.0093	-0.0100	-0.0111	0.0372	-0.0106	-0.0107	-0.0111	-0.0092	0.0163	-0.0111	-0.0108	-0.0094	-0.0107	-0.0065	-0.0069	0.0126	0.0055	-0.0111	-0.0088	-0.0111	-0.0111	-0.0104	-0.0111	-0.0099	-0.0095
	Ecaomic_220	0.0247	0.0387	-0.0112	-0.0112	0.0054	-0.0104	-0.0112	-0.0112	-0.0112	-0.0112	-0.0112	-0.0112	-0.0112	-0.0112	-0.0112	-0.0060	0.0148	-0.0050	-0.0099	-0.0112	-0.0112	0.0025	-0.0081	-0.0071	-0.0089	-0.0112	0.0418	-0.0112	-0.0112	-0.0112	-0.0037	0.0027	-0.0112	-0.0101	-0.0103	-0.0112	0.0031	0.0003	0.0083	0.0000	-0.0112	-0.0098	-0.0112	-0.0112	-0.0109	-0.0112	-0.0112	-0.0070
	Ecaomic_222	0.0318	0.0377	-0.0114	-0.0114	-0.0060	-0.0104	0.0289	-0.0114	-0.0114	-0.0114	-0.0114	-0.0114	-0.0114	-0.0114	-0.0076	-0.0058	0.0083	-0.0114	-0.0093	-0.0114	-0.0114	0.0048	-0.0114	-0.0048	-0.0083	-0.0114	0.0126	0.0083	-0.0114	-0.0114	-0.0078	0.0326	-0.0114	-0.0086	-0.0065	-0.0114	-0.0083	-0.0055	-0.0114	-0.0038	-0.0114	-0.0068	-0.0114	-0.0114	-0.0114	-0.0114	-0.0114	-0.0081
	Ecaomic_224	0.0140	0.0270	-0.0101	-0.0108	-0.0069	-0.0026	0.0732	-0.0114	-0.0072	-0.0114	-0.0114	-0.0114	-0.0111	-0.0105	-0.0086	-0.0040	0.0249	0.0011	-0.0097	-0.0105	-0.0097	-0.0003	-0.0094	-0.0101	-0.0090	-0.0114	0.0115	-0.0067	-0.0109	-0.0114	-0.0069	0.0645	-0.0099	-0.0108	-0.0045	-0.0114	-0.0070	-0.0059	0.0182	0.0252	-0.0114	-0.0099	-0.0088	-0.0114	-0.0114	-0.0104	-0.0098	-0.0094
	Ecaomic_226	0.0449	0.0203	-0.0114	-0.0114	-0.0006	-0.0072	-0.0048	-0.0114	-0.0094	-0.0114	-0.0114	-0.0095	-0.0114	-0.0114	-0.0099	0.0049	0.0246	-0.0044	-0.0083	-0.0097	-0.0114	-0.0107	-0.0114	-0.0089	-0.0088	-0.0114	0.0173	-0.0114	-0.0104	-0.0114	0.0031	0.0458	-0.0114	-0.0114	-0.0103	-0.0114	-0.0052	-0.0028	0.0097	0.0049	-0.0106	-0.0114	-0.0114	-0.0114	-0.0108	-0.0114	-0.0107	-0.0095
	Ecaomic_227	0.0179	0.0169	-0.0112	-0.0112	-0.0057	-0.0093	-0.0102	-0.0112	-0.0062	-0.0112	-0.0112	-0.0112	-0.0112	-0.0112	-0.0112	-0.0005	0.0088	-0.0010	-0.0112	-0.0091	-0.0112	-0.0060	-0.0097	-0.0085	-0.0095	-0.0112	0.0176	-0.0112	-0.0108	-0.0112	0.0937	0.0356	-0.0103	-0.0108	-0.0092	-0.0112	-0.0095	-0.0089	0.0148	0.0095	-0.0111	-0.0069	-0.0100	-0.0105	-0.0112	-0.0112	-0.0112	-0.0106
	Ecaomic_238	0.0124	0.0088	-0.0113	-0.0108	-0.0054	-0.0092	-0.0110	-0.0091	-0.0072	-0.0113	-0.0113	-0.0113	-0.0097	-0.0113	-0.0103	0.0054	0.0042	-0.0034	-0.0026	-0.0096	-0.0113	-0.0083	-0.0091	-0.0088	-0.0104	-0.0113	0.0312	-0.0109	-0.0106	-0.0113	-0.0066	0.0514	-0.0097	-0.0107	-0.0086	-0.0093	-0.0106	-0.0070	0.0073	0.0197	-0.0113	-0.0106	-0.0113	-0.0105	-0.0110	-0.0113	-0.0104	-0.0098
	Ecaomic_249	0.0432	0.0386	-0.0114	-0.0105	-0.0010	-0.0087	-0.0114	-0.0114	-0.0099	-0.0112	-0.0114	-0.0112	-0.0114	-0.0114	-0.0114	-0.0001	0.0124	0.0000	-0.0095	-0.0083	-0.0114	-0.0114	-0.0114	-0.0084	-0.0083	-0.0098	0.0330	-0.0068	-0.0109	-0.0114	0.0002	0.0406	-0.0114	-0.0107	-0.0015	-0.0114	-0.0114	-0.0045	0.0074	0.0177	-0.0114	-0.0095	-0.0114	-0.0114	-0.0106	-0.0114	-0.0104	-0.0102
[truncated: 37 more columns]
