# Supplementary material for: Understanding the Holobiont: Crosstalk Between Gut Microbiota and Mitochondria During Long Exercise in Horse
Source: Front Mol Biosci. 2021 Apr 8;8:656204. doi: 10.3389/fmolb.2021.656204 (PMC8063112; doi:10.3389/fmolb.2021.656204)
Supplement: Supplementary file 11 [file table10.xlsx]

## Sheet: Table S10
	Table S10. List of genes found differentially expressed in whole blood of T1 respect to T0 horses. Columns two and three show the mean log2 normalized expression values in the two analyzed groups, while columns four and five show the log2 FC values and the Bonferroni-adjusted p-values. Columns six to nine, instead, indicate which genes are also found the mt-related consensus list. The four gene l…
	Gene	Mean log2 normalized expression in T0 group	Mean log2 normalized expression in T1 group	logFC	Bonferroni-adjusted p-value	Mitocarta annotation	IMPI annotation	KEGG annotation	Custom annotation
	IL1R2	10.7658	17.0059	6.2401	0.0000
	RETN	11.0413	16.2951	5.2538	0.0000
	HP	9.1949	14.1598	4.9649	0.0000
	IL22RA2	7.1966	12.0679	4.8713	0.0000
	OLFM4	6.8859	11.5779	4.6920	0.0000
	FAM47E-STBD1	7.0426	11.5941	4.5515	0.0000
	DN508620	10.2704	14.7586	4.4881	0.0000
	LCN2	8.9201	13.0902	4.1700	0.0000
	MMP8	13.3137	17.4786	4.1650	0.0000
	TGM3	8.8245	12.9424	4.1179	0.0000
	LTF	11.3916	15.4792	4.0876	0.0000
	BPI	8.5983	12.3393	3.7409	0.0000
	S100A8	13.7450	17.4534	3.7084	0.0000
	MMP1	9.4395	13.1103	3.6708	0.0000
	CD469900	9.3566	13.0217	3.6650	0.0000
	GYG1	11.8641	15.4840	3.6199	0.0000
	C1QA	8.2525	11.8593	3.6069	0.0000
	UPP1	8.6563	12.2615	3.6052	0.0000			X
	ALOX5AP	10.9555	14.5377	3.5821	0.0000
	CX598679	12.2960	15.8260	3.5299	0.0000
	DN505910	7.5378	11.0616	3.5239	0.0000
	SPI2	7.8090	11.3026	3.4936	0.0000
	CX595621	9.2988	12.7738	3.4750	0.0000
	CLU	7.1402	10.6032	3.4630	0.0000
	MMP27	7.3594	10.7207	3.3613	0.0000
	THY1	8.5473	11.6993	3.1519	0.0000
	CD163	12.0031	15.1360	3.1329	0.0000
	SLPI	12.6337	15.7592	3.1255	0.0000
	ARMC12	8.3187	11.4259	3.1072	0.0000
	JL625052	10.3485	13.4486	3.1001	0.0000
	EMR1	7.2641	10.3111	3.0470	0.0000
	TCN1	7.8195	10.8014	2.9819	0.0000
	CX604691	6.8584	9.7972	2.9388	0.0000
	TBC1D2	8.8074	11.7215	2.9141	0.0000
	MOGAT1	8.3300	11.1530	2.8230	0.0000
	NR2E1	8.1189	10.9080	2.7892	0.0000
	GLUL	9.1365	11.9245	2.7880	0.0000		X
	TSG-6	8.9255	11.6549	2.7294	0.0000
	MGAM	8.2875	10.9974	2.7099	0.0000
	DCLRE1A	9.3810	12.0298	2.6489	0.0000
	CD467944	9.5538	12.1600	2.6062	0.0000
	HSD11B1	11.3579	13.9490	2.5910	0.0000			X
	TG	12.9253	15.4953	2.5700	0.0000
	CX602100	12.3116	14.8747	2.5631	0.0000
	SIRPB2	7.8349	10.3650	2.5301	0.0000
	C1QC	7.4520	9.9762	2.5242	0.0000
	C1QB	7.7252	10.2455	2.5202	0.0000
	SOCS3	11.4185	13.9293	2.5108	0.0000
	CX602140	11.8217	14.2919	2.4702	0.0000
	SAA	7.0689	9.4902	2.4213	0.0001
	JL620936	8.5675	10.9871	2.4197	0.0000
	DN511090	9.1292	11.5487	2.4195	0.0000
	KBTBD7	8.4387	10.8564	2.4177	0.0000
	IL1RAP	7.1655	9.5542	2.3887	0.0000
	MARCO	6.8691	9.2452	2.3760	0.0000
	FPR2	7.8947	10.2651	2.3704	0.0000
	S100A9	15.9469	18.3167	2.3698	0.0000
	CCL15	10.3574	12.7165	2.3591	0.0000
	LOC100055007	10.7549	13.1060	2.3511	0.0000
	PLSCR1	12.4836	14.8315	2.3478	0.0000
	CYSTM1	13.1946	15.5357	2.3411	0.0000
	LTB4R	10.2770	12.6176	2.3406	0.0000
	GCLM	9.9863	12.3158	2.3296	0.0000			X
	CKAP4	10.0419	12.3664	2.3245	0.0000
	PLAUR	11.1943	13.5188	2.3245	0.0000
	TNFSF4	8.6614	10.9852	2.3238	0.0000
	PAQR5	6.9363	9.2369	2.3005	0.0000
	PPP1R3B	10.5884	12.8767	2.2883	0.0000
	FKBP5	12.0616	14.3324	2.2708	0.0000
	CD465005	16.0095	18.2706	2.2611	0.0000
	BI961409	12.0664	14.2969	2.2305	0.0000
	IL18	12.1539	14.3786	2.2248	0.0000
	RAB20	10.0096	12.2337	2.2241	0.0000
	HBQ1	11.9868	14.2097	2.2229	0.0145
	BCL2L15	7.3653	9.5836	2.2182	0.0000
	CPT1A	7.9217	10.1290	2.2072	0.0000	X	X	X
	CD467270	8.4457	10.6522	2.2065	0.0000
	GCA	10.3420	12.5413	2.1993	0.0000
	CXCL2	9.7506	11.9385	2.1879	0.0000
	KMO	8.4127	10.5956	2.1829	0.0000	X	X
	ATP11B	10.5334	12.7125	2.1792	0.0000
	CAPN3	9.0302	11.2061	2.1759	0.0000
	CX602638	13.4205	15.5858	2.1653	0.0000
	ACSL4	11.8281	13.9864	2.1583	0.0000	X	X	X
	PTX3	7.0277	9.1625	2.1348	0.0000
	LOC100629324	9.2181	11.3367	2.1186	0.0000
	LOC100050560	16.2707	18.3862	2.1155	0.0000
	PPIF	9.3248	11.4371	2.1123	0.0000	X	X
	BCL3	13.8867	15.9947	2.1080	0.0000
	MS4A6A	13.5941	15.6806	2.0866	0.0000
	CX605723	8.8343	10.9057	2.0714	0.0000
	ARL4A	10.8496	12.9086	2.0590	0.0000
	SERPINB1	13.7560	15.8146	2.0586	0.0000
	PAIP1	11.3073	13.3571	2.0497	0.0000
	PHOSPHO1	6.9866	9.0354	2.0489	0.0000
	GGT1	8.1755	10.2232	2.0477	0.0011			X
	SLA	9.5186	11.5634	2.0448	0.0000
	CES3	7.1322	9.1750	2.0427	0.0000
	NAIP	11.2922	13.3278	2.0356	0.0000
	SCRG1	7.9543	9.9751	2.0207	0.0000
	ECATH-2	9.7052	11.7255	2.0203	0.0153
	RGS18	11.6198	13.6355	2.0157	0.0000
	CCDC173	10.4316	12.4367	2.0051	0.0000
	CXCL1	7.7024	9.7060	2.0035	0.0000
	CEBPB	13.2250	15.2241	1.9992	0.0000
	CPNE3	8.9405	10.9296	1.9891	0.0000
	JL640688	12.4421	14.4273	1.9852	0.0000
	CX605423	13.7365	15.7092	1.9728	0.0000
	DDIT4	12.3072	14.2797	1.9725	0.0000		X
	ETS2	8.5640	10.5359	1.9719	0.0000
	HBA2	14.1273	16.0844	1.9571	0.0007
	CX601373	8.0974	10.0534	1.9560	0.0000
	ZC3H4	8.7439	10.6979	1.9540	0.0000
	PTK2B	8.3203	10.2714	1.9511	0.0000
	UNC93A	10.2794	12.2157	1.9362	0.0000
	PGLYRP1	16.6143	18.5494	1.9350	0.0000
	ECM2	6.7879	8.7193	1.9314	0.0000
	JL629330	9.6311	11.5575	1.9264	0.0000
	ARID5A	9.7790	11.7044	1.9254	0.0000
	CD535109	7.8938	9.8154	1.9215	0.0000
	ANKRD42	7.5504	9.4659	1.9154	0.0000
	JL617220	10.3895	12.2874	1.8980	0.0000
	MLN	7.5419	9.4357	1.8938	0.0000
	KYNU	10.5353	12.4242	1.8888	0.0000
	RAB31	9.2919	11.1723	1.8803	0.0000
	MAP3K4	11.4749	13.3487	1.8738	0.0000
	CX600334	9.3922	11.2642	1.8720	0.0000
	DNMT3L	9.8947	11.7573	1.8626	0.0000
	IFRD1	10.2032	12.0595	1.8562	0.0000
	MARCKS	9.9770	11.8300	1.8531	0.0000
	IRS2	7.8396	9.6922	1.8526	0.0000
	ILT11A	13.9384	15.7908	1.8525	0.0000
	ARG2	11.6484	13.4967	1.8483	0.0000	X	X
	TIMP1	13.9525	15.8007	1.8482	0.0110
	CDA	10.8128	12.6585	1.8456	0.0000			X
	SLC30A1	9.0949	10.9403	1.8454	0.0000
	SLC25A33	10.6273	12.4596	1.8323	0.0000	X	X
	PTPRJ	10.3105	12.1412	1.8306	0.0000
	TLR4	11.9255	13.7557	1.8301	0.0000
	PLEKHA7	9.3037	11.1259	1.8222	0.0000
	DN510098	9.3186	11.1255	1.8069	0.0000
	LOC100051218	12.8899	14.6843	1.7944	0.0000
	ENTHD1	8.0951	9.8894	1.7943	0.0000
	FCAR	11.2853	13.0767	1.7914	0.0000
	MILR1	10.3636	12.1512	1.7876	0.0000
	G0S2	8.6135	10.3920	1.7786	0.0000		X
	TREM1	13.1953	14.9733	1.7780	0.0000
	NFKBIA	13.5894	15.3650	1.7756	0.0000
	NFE2	9.9901	11.7639	1.7739	0.0000
	C1orf162	10.4905	12.2630	1.7725	0.0000
	JL641481	13.7651	15.5332	1.7681	0.0000
	CX592788	13.6551	15.4229	1.7678	0.0000
	PIM1	7.5228	9.2681	1.7453	0.0000
	KLHL2	10.7898	12.5348	1.7450	0.0000
	C13H16orf93	7.7246	9.4675	1.7429	0.0000
	GADD45A	12.1899	13.9205	1.7307	0.0000
	UBE2H	9.6412	11.3710	1.7297	0.0000		X
	CX598444	11.0058	12.7350	1.7291	0.0000
	CX602321	8.4231	10.1486	1.7255	0.0000
	CD528648	10.4059	12.1301	1.7242	0.0000
	CD9	9.3842	11.1068	1.7226	0.0000
	OR2C1	7.8206	9.5410	1.7205	0.0000
	STX2	7.5306	9.2490	1.7185	0.0000
	MEGF9	8.0431	9.7605	1.7175	0.0000
	JL631192	11.2724	12.9861	1.7137	0.0000
	SPIDR	11.7583	13.4652	1.7069	0.0000
	C3	8.7301	10.4361	1.7059	0.0006
	HBB	15.0514	16.7507	1.6993	0.0008
	GTF2A2	13.1595	14.8556	1.6960	0.0000
	P2RY13	12.3233	14.0183	1.6950	0.0000
	SAMSN1	12.8717	14.5646	1.6929	0.0000
	THBS1	8.2225	9.9143	1.6917	0.0000
	SEPX1	11.8387	13.5286	1.6899	0.0000
	LOC100050637	15.5781	17.2602	1.6821	0.0000
	CD467721	11.4307	13.1040	1.6733	0.0000
	VCAN	11.4561	13.1290	1.6729	0.0000
	WIPI1	10.3182	11.9901	1.6719	0.0000
	UBTD1	8.6090	10.2704	1.6615	0.0000
	CD469692	14.0843	15.7450	1.6606	0.0000
	LMNB1	9.8507	11.4944	1.6437	0.0000
	CX602724	11.9665	13.6070	1.6405	0.0000
	ITGAM	10.1744	11.8124	1.6380	0.0000
	JL623879	14.2583	15.8942	1.6360	0.0000
	MSX2	8.0450	9.6758	1.6308	0.0000
	RARG	11.8466	13.4771	1.6305	0.0000
	PER1	8.7821	10.4110	1.6289	0.0000
	UBXN2B	8.8335	10.4621	1.6286	0.0000
	HMOX1	10.9163	12.5439	1.6275	0.0000			X
	RAB8B	10.0999	11.7270	1.6271	0.0000
	TRAF3IP2	9.8649	11.4913	1.6263	0.0000
	CD464533	10.1263	11.7419	1.6156	0.0000
	MS4A3	6.8500	8.4654	1.6154	0.0416
	ID1	6.8809	8.4943	1.6134	0.0000
	TPD52	11.0968	12.7097	1.6128	0.0000
	AY246771	7.8804	9.4923	1.6119	0.0000
	DGAT2	9.3706	10.9755	1.6049	0.0000
	PFKFB3	7.0471	8.6505	1.6033	0.0000
	KCNJ15	11.7001	13.3024	1.6023	0.0000
	KCNK9	7.5802	9.1770	1.5967	0.0000
	JL628765	7.5025	9.0884	1.5859	0.0000
	XM_005603278	11.6671	13.2527	1.5856	0.0000
	HIPK2	7.9334	9.5163	1.5829	0.0000
	REEP5	9.6948	11.2699	1.5751	0.0000
	DPYD	10.4045	11.9759	1.5714	0.0000			X
	JL617697	11.4373	13.0083	1.5709	0.0000
	MAFG	10.8203	12.3906	1.5703	0.0000
	DLC1	7.8566	9.4231	1.5665	0.0000
	ADCY4	7.4458	9.0093	1.5635	0.0000
	JL640633	10.7374	12.3008	1.5633	0.0000
	KLF4	10.0695	11.6310	1.5615	0.0000
	SLC2A3	7.8699	9.4311	1.5612	0.0000
	AY246759	12.0504	13.6100	1.5596	0.0000
	SNAP29	11.0753	12.6320	1.5567	0.0000	X	X
	DN505702	8.1301	9.6823	1.5521	0.0000
	SGMS1	11.6513	13.2023	1.5510	0.0000
	SLC24A2	7.2486	8.7920	1.5434	0.0000
	GPR150	11.3622	12.9021	1.5399	0.0000
	APMAP	9.2250	10.7643	1.5393	0.0000
	DUSP1	12.9366	14.4753	1.5388	0.0000
	MARCH3	10.3439	11.8795	1.5357	0.0000
	IL4R	14.9727	16.5061	1.5334	0.0000
	FOS	10.1985	11.7191	1.5206	0.0000
	GPR137B	9.4081	10.9284	1.5202	0.0000
	ZCCHC6	10.8422	12.3516	1.5093	0.0000
	VSIG4	7.8346	9.3432	1.5087	0.0000
	OXNAD1	9.9393	11.4444	1.5050	0.0000	X	X
	PYGL	12.3836	13.8865	1.5029	0.0000
	JL639816	12.7402	14.2408	1.5005	0.0000
	DN508362	11.7577	13.2567	1.4990	0.0000
	MDM1	8.4434	9.9416	1.4981	0.0000
	ALPL	9.5662	11.0634	1.4972	0.0000
	PITRM1	8.9178	10.4141	1.4963	0.0000	X	X
	CCNJL	7.2552	8.7511	1.4959	0.0000
	TRIB1	7.0990	8.5881	1.4891	0.0000
	GPR84	7.4072	8.8937	1.4865	0.0000
	LIMK2	7.8833	9.3695	1.4862	0.0000
	JL622905	14.5372	16.0178	1.4806	0.0000
	MGST1	12.5304	14.0106	1.4802	0.0000	X	X	X
	MAFB	9.5446	11.0219	1.4773	0.0000
	CD55	10.6691	12.1443	1.4752	0.0000
	WFS1	9.0062	10.4777	1.4715	0.0000
	MGAT4A	8.4638	9.9333	1.4695	0.0000
	DN508003	13.7419	15.2106	1.4687	0.0000
	ZDHHC2	8.1511	9.6195	1.4684	0.0000
	SLC35A4	7.6648	9.1262	1.4614	0.0000
	NEDD4	8.4484	9.9086	1.4602	0.0000
	RAPGEF2	10.4218	11.8818	1.4599	0.0000
	PRDM1	9.1061	10.5648	1.4587	0.0000
	ZNF438	8.0178	9.4763	1.4585	0.0000
	MMP25	7.4736	8.9296	1.4560	0.0000
	CREM	10.2664	11.7192	1.4528	0.0000
	CX603852	16.6433	18.0949	1.4516	0.0000
	PDLIM7	9.9570	11.4051	1.4481	0.0000
	MXD1	9.5299	10.9779	1.4480	0.0000
	JL639864	13.2355	14.6829	1.4474	0.0000
	LRRC70	8.8174	10.2632	1.4458	0.0000
	GBA	11.3984	12.8437	1.4453	0.0000
	NUAK2	8.9092	10.3530	1.4438	0.0000
	GLCCI1	11.4029	12.8457	1.4428	0.0000
	FAM13A	7.5792	9.0188	1.4396	0.0000
	ZDHHC18	9.2411	10.6795	1.4384	0.0000
	ATP6V1A	8.9990	10.4351	1.4361	0.0000		X	X
	USP31	7.8200	9.2549	1.4349	0.0000
	VASP	9.0844	10.5192	1.4347	0.0000
	C4BPA	15.7390	17.1714	1.4324	0.0000
	S100A12	16.9441	18.3752	1.4312	0.0000
	CD82	10.9062	12.3347	1.4285	0.0000
	PRDX6	12.3731	13.8012	1.4282	0.0000	X	X
	CX596781	13.5427	14.9694	1.4267	0.0000
	CD535740	13.5541	14.9780	1.4240	0.0001
	VAMP7	8.5487	9.9724	1.4238	0.0000
	NUMBL	8.0801	9.5022	1.4221	0.0000
	WDFY3	10.1967	11.6101	1.4135	0.0000
	IL18RAP	10.7934	12.2056	1.4121	0.0000
	BNIP3L	10.6883	12.0998	1.4115	0.0000	X	X
	TRPM2	9.3926	10.8028	1.4102	0.0000
	JL638330	11.8501	13.2593	1.4092	0.0000
	PTK6	10.3238	11.7309	1.4071	0.0000
	FCN1	16.3730	17.7800	1.4070	0.0000
	ABHD3	9.0948	10.5008	1.4060	0.0000
	B4GALT1	9.8105	11.2155	1.4050	0.0000
	ANXA11	11.2089	12.6122	1.4033	0.0000
	RELT	7.1084	8.5110	1.4026	0.0000
	CX603968	10.0427	11.4450	1.4023	0.0000
	IDO2	7.1385	8.5392	1.4007	0.0000
	NADK2	9.9740	11.3739	1.3999	0.0000	X	X	X
	SOS2	11.0535	12.4517	1.3981	0.0000
	XM_001915234	10.5648	11.9590	1.3942	0.0000
	CD467672	13.2031	14.5956	1.3925	0.0000
	CDKN2D	11.8666	13.2583	1.3916	0.0000
	FOSL2	9.9702	11.3612	1.3910	0.0000
	SEMA3E	6.6800	8.0670	1.3870	0.0032
	C5AR1	12.0288	13.4139	1.3851	0.0000
	MERTK	8.1511	9.5357	1.3846	0.0000
	SIRT5	10.9989	12.3815	1.3826	0.0000	X	X
	CX595849	12.4208	13.8021	1.3813	0.0000
	CD465404	8.6407	10.0207	1.3800	0.0008
	TBC1D23	8.5747	9.9531	1.3784	0.0000
	IFNAR1	10.8838	12.2591	1.3753	0.0000
	BASP1	13.8784	15.2532	1.3749	0.0000
	C10orf54	10.9510	12.3253	1.3743	0.0000
	MAP4K4	11.2567	12.6280	1.3713	0.0000
	ELL2	8.9403	10.3065	1.3662	0.0000
	LOC100062988	13.2082	14.5743	1.3661	0.0000
	IFNGR1	10.6494	12.0151	1.3657	0.0000
	JL616561	11.3871	12.7523	1.3653	0.0065
	AY246812	10.0335	11.3981	1.3646	0.0000
	CSF3R	12.2150	13.5783	1.3632	0.0000
	IFNGR2	11.8383	13.2012	1.3629	0.0000
	ABHD2	8.9108	10.2736	1.3628	0.0000
	HAL	7.2215	8.5834	1.3619	0.0000
	ABTB1	11.5977	12.9563	1.3586	0.0000
	CD535826	13.6036	14.9619	1.3583	0.0000
	CX135763	7.7754	9.1327	1.3573	0.0000
	KAT5	10.1948	11.5493	1.3545	0.0000
	GPR98	9.7341	11.0884	1.3544	0.0000
	SRD5A3	10.0315	11.3825	1.3509	0.0000			X
	CX598039	7.3406	8.6912	1.3505	0.0002
	TEC	9.3083	10.6579	1.3496	0.0000
	FGR	9.7194	11.0689	1.3496	0.0000
	PRNP	9.7024	11.0484	1.3460	0.0000
	ATP6V1C1	9.4899	10.8336	1.3437	0.0000			X
	NADK	9.3140	10.6570	1.3431	0.0000			X
	CD14	15.9597	17.3021	1.3424	0.0000
	PGS1	10.2917	11.6332	1.3415	0.0000	X	X
	DN510091	14.4284	15.7647	1.3363	0.0000
	TSPO	14.3525	15.6888	1.3363	0.0000	X	X
	AZIN1	11.0554	12.3908	1.3354	0.0000
	CNOT2	12.0803	13.4118	1.3316	0.0000
	NFIL3	13.1388	14.4701	1.3313	0.0000
	ISYNA1	10.0791	11.4093	1.3302	0.0000
	PGD	11.7326	13.0621	1.3296	0.0000			X
	ANTXR2	10.7314	12.0593	1.3279	0.0000
	JL637794	13.2350	14.5615	1.3265	0.0000
	SDCBP	12.6384	13.9626	1.3242	0.0000
	SFN	8.5503	9.8738	1.3235	0.0000
	DGKH	7.3252	8.6477	1.3225	0.0000
	L2HGDH	8.0389	9.3594	1.3205	0.0000	X	X
	PELI1	8.7161	10.0342	1.3181	0.0000
	ATXN1	8.4541	9.7699	1.3158	0.0000
	LOC100051016	11.4010	12.7157	1.3147	0.0000
	C7orf57	7.1790	8.4935	1.3144	0.0000
	F12	7.0944	8.4088	1.3144	0.0000
	CD470379	15.1233	16.4358	1.3126	0.0000
	SERPINC1	8.4521	9.7633	1.3112	0.0000
	CX604672	12.1808	13.4918	1.3110	0.0000
	CD468881	14.2342	15.5451	1.3109	0.0000
	BCO2	6.8906	8.1999	1.3092	0.0000		X
	JL625030	11.7064	13.0140	1.3076	0.0000
	CD469102	11.0555	12.3567	1.3012	0.0000
	CG	11.2707	12.5713	1.3006	0.0005
	THBS2	7.4646	8.7650	1.3004	0.0000
	NCF4	11.6506	12.9466	1.2960	0.0000
	ZNF326	10.3438	11.6373	1.2935	0.0000
	SIRPA	10.0264	11.3197	1.2934	0.0008
	HCK	14.4032	15.6906	1.2874	0.0000
	IRAK3	7.9186	9.2054	1.2868	0.0000
	ATP6V0D1	11.3171	12.6026	1.2855	0.0000			X
	MOGAT2	8.9918	10.2762	1.2844	0.0000
	RPL3L	7.2931	8.5716	1.2785	0.0000
	JL628163	10.0264	11.3039	1.2775	0.0000
	C1RL	8.0500	9.3265	1.2765	0.0000
	SELP	14.5150	15.7887	1.2736	0.0036
	CX605349	7.8754	9.1488	1.2734	0.0000
	ELL	9.3345	10.6055	1.2710	0.0000
	CX605888	8.6086	9.8790	1.2704	0.0000
	LILRA6	8.7583	10.0287	1.2704	0.0000
	SELL	11.2951	12.5649	1.2697	0.0000
	SIPA1L1	11.9639	13.2295	1.2656	0.0000
	TACC3	12.6904	13.9514	1.2609	0.0000
	CX597358	8.4794	9.7388	1.2594	0.0001
	CENPU	11.0048	12.2625	1.2577	0.0000
	ZFAND3	10.9838	12.2397	1.2559	0.0000
	SLC2A5	7.2100	8.4653	1.2553	0.0000
	MAP3K6	7.2605	8.5148	1.2543	0.0000
	TENC1	14.4376	15.6889	1.2513	0.0000
	DN503867	9.9294	11.1771	1.2477	0.0000
	GDPD3	10.8793	12.1267	1.2474	0.0000
	MAP1LC3A	8.4087	9.6523	1.2436	0.0000
	SNX10	12.8677	14.1111	1.2434	0.0000
	JL619252	8.6684	9.9116	1.2433	0.0000
	ICA1	8.1506	9.3936	1.2430	0.0000
	GAPDH	16.2018	17.4432	1.2414	0.0000	X	X
	TLR8	12.4817	13.7227	1.2410	0.0000
	CX596677	7.8241	9.0634	1.2392	0.0000
	NHLRC2	10.3068	11.5449	1.2380	0.0000
	ADAM9	9.0377	10.2711	1.2334	0.0000
	SPI1	9.8857	11.1157	1.2300	0.0000
	PRAM1	11.5236	12.7530	1.2294	0.0000
	JL622280	10.1910	11.4202	1.2292	0.0000
	SOD2	14.5806	15.8085	1.2279	0.0000	X	X
	C1H10orf54	16.1023	17.3276	1.2253	0.0000
	CRELD2	9.6706	10.8950	1.2244	0.0016
	GLT1D1	9.1606	10.3835	1.2229	0.0000
	RANGAP1	8.5662	9.7868	1.2205	0.0000
	KIAA0232	8.5028	9.7233	1.2205	0.0000
	IL18R1	9.1969	10.4155	1.2186	0.0000
	COL19A1	8.8236	10.0420	1.2184	0.0000
	SEMA7A	7.7377	8.9532	1.2154	0.0000
	ARID3A	10.7630	11.9758	1.2128	0.0000
	LOC100055805	12.3501	13.5624	1.2123	0.0000
	CHST11	9.5624	10.7744	1.2121	0.0000
	RNF10	10.2434	11.4545	1.2111	0.0000
	CORO2A	7.1784	8.3885	1.2101	0.0000
	LGALS9C	12.8694	14.0787	1.2093	0.0000
	BCL6	14.6983	15.9037	1.2055	0.0000
	RNASEL	9.6231	10.8273	1.2042	0.0000		X
	GLIPR2	11.8457	13.0484	1.2027	0.0000
	EHD1	11.5506	12.7527	1.2022	0.0000
	JL624667	13.4157	14.6124	1.1967	0.0000
	MIP-2BETA	7.4068	8.6018	1.1949	0.0000
	DN503832	15.7575	16.9505	1.1930	0.0000
	LOC100050474	12.0225	13.2152	1.1928	0.0001
	DN504034	11.6403	12.8323	1.1920	0.0000
	KIAA1147	8.4954	9.6847	1.1893	0.0000
	NMES1	15.7646	16.9487	1.1841	0.0000
	DEDD2	11.9999	13.1831	1.1832	0.0000
	HK3	13.3939	14.5753	1.1813	0.0000		X
	IMPA2	8.1045	9.2842	1.1796	0.0002		X
	SHOX	7.7675	8.9472	1.1796	0.0000
	CX604893	7.0756	8.2536	1.1779	0.0000
	NT5C2	10.0207	11.1968	1.1761	0.0000			X
	ANKFY1	8.0922	9.2676	1.1754	0.0000
	CD465796	7.7660	8.9394	1.1734	0.0000
	SLC43A2	8.5867	9.7579	1.1712	0.0000
	SLC12A9	10.0115	11.1818	1.1703	0.0000
	PLAU	8.0660	9.2345	1.1686	0.0000
	PIM3	8.0798	9.2480	1.1681	0.0000
	ADAP1	7.5535	8.7213	1.1678	0.0000
	RNF217	7.4686	8.6289	1.1602	0.0000
	CEBPE	8.8895	10.0479	1.1584	0.0046
	CYP4F22	10.2503	11.4051	1.1548	0.0000
	DN507720	10.8158	11.9705	1.1547	0.0001
	LMNA	9.5258	10.6791	1.1534	0.0000
	SH3BP2	8.4703	9.6222	1.1518	0.0000
	LITAF	12.6257	13.7762	1.1504	0.0000
	TLE3	9.6486	10.7967	1.1481	0.0000
	SIAH2	9.3397	10.4810	1.1413	0.0000
	B4GALT5	7.4298	8.5662	1.1364	0.0000
	LYN	15.4952	16.6309	1.1357	0.0000
	LMBRD2	8.8472	9.9821	1.1350	0.0002
	JL639769	11.2102	12.3422	1.1319	0.0000
	FAM129A	7.8850	9.0159	1.1309	0.0000
	EMB	13.2600	14.3902	1.1302	0.0000
	CD465425	10.3424	11.4710	1.1286	0.0000
	VDAC3	12.6586	13.7862	1.1277	0.0000	X	X
	TGFA	7.1139	8.2413	1.1274	0.0000
	DN511206	9.7670	10.8926	1.1256	0.0000
	LOC100058229	7.3251	8.4495	1.1244	0.0000
	ORAI2	11.0792	12.1989	1.1197	0.0000
	SORT1	9.3969	10.5145	1.1176	0.0000
	ATP8B4	7.1607	8.2776	1.1169	0.0000
	ABCB10	10.1857	11.3015	1.1158	0.0000	X	X
	DN508592	11.8631	12.9786	1.1155	0.0000
	FAM117B	9.2286	10.3430	1.1145	0.0000
	DN511073	7.8451	8.9588	1.1137	0.0000
	CD300LB	8.9398	10.0519	1.1121	0.0000
	FNDC3B	9.9657	11.0743	1.1086	0.0000
	NLRC4	14.3216	15.4296	1.1080	0.0000
	PINK1	11.3886	12.4961	1.1075	0.0000	X	X
	ISL1	7.0302	8.1356	1.1054	0.0000
	RGS1	8.4922	9.5972	1.1050	0.0013
	OSBPL11	9.1705	10.2733	1.1028	0.0000
	ACAA1	12.9515	14.0506	1.0991	0.0000	X	X	X
	LYST	10.8070	11.9055	1.0985	0.0000
	LILRA	8.5532	9.6514	1.0983	0.0000
	NCF2	14.7609	15.8587	1.0978	0.0000
	MAPK14	12.0677	13.1637	1.0960	0.0003
	ASXL1	11.7860	12.8815	1.0954	0.0000
	SHC3	7.6977	8.7902	1.0925	0.0000
	ROPN1L	8.9648	10.0548	1.0900	0.0000
	CX594619	7.0122	8.1009	1.0887	0.0000
	CD469169	14.1742	15.2618	1.0875	0.0000
	ENTPD3	7.4927	8.5801	1.0875	0.0000			X
	CD536112	7.1766	8.2635	1.0869	0.0000
	TMEM120A	10.7735	11.8595	1.0860	0.0000
	PTAFR	8.1523	9.2371	1.0848	0.0000
	LPCAT2	9.6369	10.7210	1.0842	0.0001
	GLRX	7.7627	8.8468	1.0841	0.0000
	CX593253	7.5332	8.6170	1.0838	0.0000
	SIRPB1	8.1917	9.2747	1.0830	0.0494
	CD469346	9.4158	10.4976	1.0818	0.0004
	BST1	8.6278	9.7092	1.0814	0.0000			X
	RGS2	13.4392	14.5205	1.0813	0.0000
	DN509075	10.6324	11.7109	1.0785	0.0000
	ACSL1	7.4509	8.5293	1.0784	0.0000	X	X	X
	CD471101	8.6141	9.6924	1.0784	0.0000
	TRIP6	9.1186	10.1966	1.0781	0.0000
	MPZL1	10.0778	11.1554	1.0776	0.0000
	GJB6	6.9819	8.0590	1.0771	0.0000
	DN509395	11.6040	12.6809	1.0770	0.0000
	MAEA	10.1093	11.1839	1.0746	0.0000
	AQP8	6.8925	7.9669	1.0744	0.0000
	JL616764	12.7655	13.8394	1.0738	0.0000
	MBOAT7	12.9202	13.9924	1.0721	0.0000
	EVI2B	12.3011	13.3731	1.0720	0.0000
	JL624240	11.1496	12.2212	1.0716	0.0000
	CD535226	7.4475	8.5189	1.0714	0.0000
	ASPH	7.5846	8.6545	1.0698	0.0000
	CRHBP	8.1393	9.2084	1.0691	0.0000
	UBAP1	10.2087	11.2773	1.0685	0.0000
	LEPROT	9.1184	10.1853	1.0669	0.0000
	PTPN1	8.3428	9.4085	1.0657	0.0000
	CSF2RB	7.6263	8.6915	1.0652	0.0000
	CYB5R4	10.9825	12.0469	1.0644	0.0000
	PSRC1	11.0997	12.1640	1.0643	0.0000
	YPEL5	14.1821	15.2463	1.0643	0.0000
	JL621418	11.2617	12.3258	1.0641	0.0000
	GAS7	7.0257	8.0865	1.0608	0.0000
	MBD6	12.8959	13.9541	1.0582	0.0000
	LOC100146549	14.5379	15.5955	1.0575	0.0000
	MET-ARNT	10.2370	11.2925	1.0555	0.0000
	SLC40A1	9.3754	10.4305	1.0551	0.0000
	CD467434	7.5986	8.6528	1.0542	0.0000
	JL618933	10.6093	11.6635	1.0541	0.0001
	VNN2	12.4267	13.4801	1.0534	0.0100
	BI961659	11.5755	12.6275	1.0520	0.0000
	JL616970	10.7781	11.8299	1.0518	0.0000
	RSPRY1	10.0959	11.1476	1.0517	0.0000
	C16orf72	9.5605	10.6117	1.0513	0.0000
	FGD4	9.5589	10.6095	1.0506	0.0000
	SPX	7.5573	8.6075	1.0502	0.0000
	ARL11	8.4247	9.4747	1.0500	0.0000
	GPT2	7.5101	8.5584	1.0483	0.0000	X	X
	NCR1	7.7736	8.8205	1.0469	0.0000
	LOC100066572	6.9104	7.9573	1.0469	0.0000
	JUN	10.8130	11.8593	1.0462	0.0000
	GAPT	8.5665	9.6114	1.0448	0.0025
	APOBR	9.7228	10.7654	1.0426	0.0000
	RAB27A	11.0886	12.1280	1.0394	0.0000
	BRI3	13.3179	14.3562	1.0383	0.0000
	RAB32	9.8617	10.8992	1.0374	0.0000	X	X
	PPP1CB	9.2062	10.2431	1.0369	0.0000
	ALAS2	11.1517	12.1883	1.0366	0.0291	X	X
	ERLIN2	8.7583	9.7942	1.0359	0.0000
	XM_001915446	11.2683	12.3038	1.0355	0.0000
	CX599420	13.8291	14.8632	1.0341	0.0000
	PLCD4	7.6964	8.7271	1.0307	0.0000
	CX595831	9.5528	10.5824	1.0296	0.0000
	STIM1	7.7451	8.7735	1.0285	0.0000
	PIK3AP1	9.1514	10.1796	1.0283	0.0000
	PNMA1	6.8910	7.9190	1.0280	0.0000
	SSH2	11.0783	12.1061	1.0278	0.0000
	GPR97	7.1451	8.1727	1.0276	0.0000
	FEM1C	9.1130	10.1395	1.0265	0.0000
	IRAK2	7.5863	8.6091	1.0228	0.0000
	SLC31A2	7.5335	8.5553	1.0217	0.0000
	GPR35	7.0537	8.0735	1.0198	0.0000
	CX602249	14.9919	16.0107	1.0189	0.0000
	SORD	9.2258	10.2408	1.0150	0.0002
	BLOC1S4	9.7271	10.7416	1.0145	0.0000
	KCNJ2	7.1819	8.1959	1.0140	0.0000
	RCBTB1	7.2986	8.3104	1.0118	0.0000
	CYP4F8	10.6271	11.6380	1.0109	0.0000
	PLOD1	8.3012	9.3120	1.0109	0.0000
	NT5DC2	9.8750	10.8845	1.0095	0.0000	X	X
	POR	12.8781	13.8853	1.0071	0.0000		X
	KRTAP4-1	7.0315	8.0385	1.0070	0.0000
	MSR1	8.7036	9.7103	1.0067	0.0180
	CD535494	7.4378	8.4419	1.0041	0.0012
	HQ890009	8.4996	9.5028	1.0032	0.0000
	JL622689	14.6435	15.6454	1.0019	0.0000
	DN506652	13.5967	14.5956	0.9989	0.0000
	PPP4R1	8.0647	9.0625	0.9977	0.0000
	TLR2	14.0235	15.0210	0.9975	0.0000
	E2F2	7.2249	8.2211	0.9961	0.0000
	VSTM1	7.6454	8.6415	0.9961	0.0000
	STAT3	10.1336	11.1291	0.9955	0.0000		X
	DN509394	13.4040	14.3990	0.9950	0.0000
	NCF1	9.8834	10.8782	0.9948	0.0000
	ARAP3	8.7222	9.7146	0.9924	0.0000
	SRP19	12.9443	13.9367	0.9924	0.0000
	TBC1D9	7.6005	8.5929	0.9924	0.0000		X
	TREML2	7.6044	8.5943	0.9899	0.0000
	ZFP36	8.7855	9.7744	0.9889	0.0000
	STXBP5	8.4419	9.4306	0.9887	0.0000
	NFE2L2	11.1501	12.1376	0.9875	0.0000
	RGS3	10.3721	11.3582	0.9861	0.0000
	TSPAN31	11.6866	12.6715	0.9850	0.0000
	ILT11B	16.4046	17.3883	0.9837	0.0000
	CD535278	7.7058	8.6894	0.9836	0.0000
	GNG12	10.4647	11.4477	0.9829	0.0000
	SCARB2	10.0453	11.0249	0.9797	0.0000		X
	JL638184	8.2419	9.2212	0.9793	0.0000
	KCTD12	7.0991	8.0776	0.9785	0.0000
	ELMO3	8.3023	9.2807	0.9784	0.0045
	SEMA4A	9.3618	10.3391	0.9773	0.0000
	ICAM1	10.5763	11.5525	0.9762	0.0000
	CCDC53	10.7690	11.7429	0.9739	0.0000
	ELOVL7	7.5727	8.5464	0.9737	0.0000			X
	RIT1	7.8367	8.8103	0.9736	0.0000
	TMEM59L	9.0748	10.0468	0.9720	0.0000
	EPB41L2	7.7837	8.7556	0.9719	0.0000
	FAM49A	8.6454	9.6149	0.9695	0.0000
	ISCA1	14.2890	15.2580	0.9690	0.0000	X	X
	GALNT1	9.0363	10.0049	0.9686	0.0000
	JL630556	11.1771	12.1456	0.9685	0.0000
	CX598804	9.8337	10.7989	0.9652	0.0012
	UHRF1BP1L	10.8164	11.7816	0.9652	0.0000		X
	IL1B	8.5754	9.5405	0.9650	0.0260
	ZDHHC20	10.1503	11.1138	0.9635	0.0000
	ATP6V0C	14.0227	14.9862	0.9635	0.0000			X
	PRSS48	7.3749	8.3377	0.9628	0.0000
	XM_001504718	9.7868	10.7489	0.9621	0.0000
	LLPH	12.0442	13.0040	0.9597	0.0000
	SEPT5	7.6127	8.5710	0.9584	0.0000
	TES	14.5192	15.4760	0.9569	0.0000
	TTC13	9.7739	10.7307	0.9568	0.0000
	GP9	8.9675	9.9237	0.9562	0.0164
	RANBP3L	8.7288	9.6849	0.9560	0.0339
	DN511166	9.5780	10.5334	0.9555	0.0008
	FAM63A	9.4301	10.3842	0.9541	0.0000
	C6orf229	8.1290	9.0816	0.9526	0.0008
	CAND2	7.2259	8.1762	0.9503	0.0000
	XRCC4	7.4135	8.3632	0.9497	0.0000
	ECHDC2	11.2315	12.1803	0.9488	0.0000	X	X
	GPR153	9.6127	10.5615	0.9488	0.0000
	FAM102B	10.3610	11.3088	0.9478	0.0001
	GDI1	10.4209	11.3675	0.9466	0.0000
	SLC16A14	8.6353	9.5787	0.9434	0.0000
	AKIRIN2	12.1815	13.1245	0.9429	0.0000
	TRABD	9.2757	10.2174	0.9418	0.0000		X
	CX603777	6.8226	7.7642	0.9417	0.0000
	C1GALT1C1	10.5092	11.4497	0.9405	0.0000
	OGFRL1	11.1510	12.0890	0.9380	0.0000
	FCER1G	15.9545	16.8911	0.9367	0.0025
	THBS3	6.9796	7.9159	0.9363	0.0000
	DTX2	8.1928	9.1285	0.9358	0.0000
	CX604732	11.6189	12.5547	0.9357	0.0000
	MSRA	9.5727	10.5050	0.9324	0.0000	X	X
	FAM8A1	8.7916	9.7227	0.9311	0.0000
	CCPG1	12.5972	13.5279	0.9306	0.0000
	CHMP3	12.6127	13.5416	0.9289	0.0000
	CX605364	9.3199	10.2480	0.9281	0.0000
	ENTPD1	8.4063	9.3341	0.9278	0.0001			X
	TUBB6	8.7281	9.6551	0.9270	0.0000
	MEMO1	10.4512	11.3774	0.9263	0.0000
	TPPP3	11.3038	12.2300	0.9262	0.0112
	DDIT3	12.8701	13.7960	0.9259	0.0000
	SLC15A4	12.3774	13.3024	0.9251	0.0000
	ATG4D	9.2661	10.1911	0.9250	0.0000		X
	CX602546	11.7254	12.6491	0.9237	0.0000
	DAGLB	10.3168	11.2392	0.9224	0.0000
	TCN2	8.9321	9.8541	0.9220	0.0000
	AP2B1	9.6218	10.5431	0.9213	0.0000		X
	RNF144B	8.1909	9.1120	0.9212	0.0000		X
	SERINC2	7.2645	8.1853	0.9208	0.0000
	PMVK	9.3592	10.2797	0.9206	0.0000
	FAM20C	9.0369	9.9570	0.9201	0.0009
	JL637967	12.3599	13.2797	0.9198	0.0000
	SUN3	6.8364	7.7557	0.9193	0.0177
	ALDOA	16.7754	17.6945	0.9191	0.0000
	ATP2A2	11.5383	12.4552	0.9169	0.0000
	B9D2	11.5839	12.5007	0.9168	0.0000
	IL8	6.9833	7.9000	0.9167	0.0004
	TPMT	11.0310	11.9476	0.9166	0.0000
	PHF21A	9.4411	10.3575	0.9165	0.0000
	MYD88	10.8540	11.7701	0.9161	0.0000
	HLX	8.2249	9.1404	0.9155	0.0000
	GRID1	8.3891	9.3045	0.9154	0.0000
	GSTP1	14.3851	15.2998	0.9147	0.0000		X	X
	JL637396	13.9176	14.8321	0.9145	0.0000
	TAGLN2	12.7825	13.6966	0.9140	0.0000
	SKAP2	14.3310	15.2447	0.9137	0.0000
	ADAMTSL4	8.2066	9.1187	0.9121	0.0000
	FAM105A	7.7885	8.7006	0.9121	0.0000
	CX601207	14.7064	15.6180	0.9116	0.0000
	PIK3CD	10.1712	11.0817	0.9105	0.0000
	IRF2	9.0664	9.9769	0.9105	0.0000
	CD465156	12.7124	13.6206	0.9082	0.0000
	tRNA-Gly	8.7824	9.6896	0.9072	0.0124
	TMPRSS15	7.9015	8.8086	0.9071	0.0000
	BTG3	10.4981	11.4033	0.9052	0.0000
	JL622167	12.6186	13.5231	0.9046	0.0000
	WDR59	8.2287	9.1331	0.9044	0.0005
	CX602634	9.7383	10.6424	0.9040	0.0005
	HIF1A	9.8808	10.7841	0.9033	0.0000
	PADI4	9.6975	10.5996	0.9021	0.0067
	PHACTR2	10.2896	11.1905	0.9010	0.0000
	IL10RB	13.8883	14.7880	0.8996	0.0000
	SNX20	8.1001	8.9972	0.8971	0.0000
	ENG	7.8448	8.7402	0.8954	0.0000
	TNFRSF1A	10.8245	11.7199	0.8954	0.0000
	C5AR2	7.6427	8.5374	0.8946	0.0000
	JL620395	11.0467	11.9403	0.8936	0.0000
	GALNT3	7.9382	8.8316	0.8933	0.0000
	PPP1R12A	10.1667	11.0596	0.8929	0.0000
	CD467537	8.6074	9.4983	0.8909	0.0002
	JL641608	12.0980	12.9885	0.8905	0.0000
	CXorf56	9.7924	10.6828	0.8903	0.0000
	TNNI2	7.4687	8.3589	0.8902	0.0190
	STX1A	7.4070	8.2954	0.8884	0.0000
	BRWD3	8.5277	9.4160	0.8883	0.0000
	RAF1	10.7538	11.6399	0.8861	0.0000
	PIK3CG	9.6960	10.5816	0.8856	0.0000
	CA7	7.0630	7.9485	0.8855	0.0000
	PIR	8.0377	8.9227	0.8850	0.0000
	PXK	9.3682	10.2527	0.8845	0.0000
	MAPK3	8.7397	9.6236	0.8839	0.0000		X
	ASB16	9.3801	10.2640	0.8838	0.0007
	PDZD8	8.1344	9.0175	0.8832	0.0000
	MAP1LC3B2	10.7018	11.5829	0.8811	0.0000
	ARF3	12.2795	13.1582	0.8787	0.0000
	LBR	13.4008	14.2767	0.8759	0.0000
	CX604190	9.7802	10.6556	0.8755	0.0210
	DN510207	8.2389	9.1140	0.8751	0.0004
	RNF11	12.5460	13.4198	0.8738	0.0000
	DN508075	7.3797	8.2498	0.8701	0.0000
	RAB21	9.6310	10.5009	0.8699	0.0000		X
	JL637704	10.1296	10.9992	0.8696	0.0000
	DN503812	9.4959	10.3646	0.8687	0.0010
	STEAP4	8.4444	9.3126	0.8682	0.0002
	USP32	11.2151	12.0830	0.8679	0.0000
	SPATA33	7.7383	8.6053	0.8670	0.0000
	CBLN3	7.2992	8.1660	0.8669	0.0000
	GRN	12.1032	12.9689	0.8657	0.0000
	NHSL2	8.9998	9.8653	0.8655	0.0000
	NFAM1	10.3241	11.1881	0.8640	0.0000
	PPARG	9.0426	9.9053	0.8628	0.0000				X
	BMX	9.1175	9.9802	0.8626	0.0013
	ZNF655	8.8957	9.7583	0.8626	0.0000
	PDK3	8.5888	9.4509	0.8621	0.0000	X	X
	RSC1A1	8.4213	9.2833	0.8620	0.0000
	ME1	10.8177	11.6791	0.8614	0.0001	X		X
	IVNS1ABP	12.4870	13.3473	0.8603	0.0005
	ORAI1	12.2775	13.1356	0.8581	0.0000
	AOAH	13.1602	14.0170	0.8568	0.0000
	LAMP2	11.4525	12.3089	0.8564	0.0000
	CX604697	10.5967	11.4527	0.8560	0.0000
	CHSY1	7.3769	8.2322	0.8553	0.0000
	CHIC2	10.0976	10.9528	0.8552	0.0000
	RPS6KA2	8.6192	9.4736	0.8544	0.0000
	CAMKK1	7.7804	8.6345	0.8541	0.0000
	P4HA1	9.9499	10.8037	0.8538	0.0000		X
	FAM214B	9.2948	10.1474	0.8526	0.0000
	TMEM91	12.4447	13.2962	0.8515	0.0000
	LGALS3	12.6994	13.5506	0.8512	0.0000
	ARL6IP6	8.8374	9.6885	0.8511	0.0000
	TIFAB	10.8445	11.6956	0.8511	0.0165
	RAB1A	11.6208	12.4718	0.8510	0.0000
	DFNB31	7.6730	8.5229	0.8499	0.0000
	HIPK3	9.7332	10.5830	0.8498	0.0000
	CD58	9.5583	10.4080	0.8496	0.0000
	SLC12A6	10.2649	11.1138	0.8489	0.0000
	USP15	10.5478	11.3938	0.8460	0.0000
	ATP6V1G1	13.9005	14.7463	0.8459	0.0000			X
	AUH	11.3570	12.2028	0.8458	0.0000	X	X	X
	JL624892	9.1332	9.9785	0.8452	0.0011
	VPS26B	10.7696	11.6147	0.8451	0.0000
	CX593980	11.5677	12.4123	0.8446	0.0000
	PIK3CB	9.9932	10.8376	0.8444	0.0000
	ASCC1	8.9865	9.8309	0.8444	0.0000
	SVIL	9.2060	10.0500	0.8440	0.0000
	EML2	9.4715	10.3152	0.8437	0.0000
	MTHFD2	9.6130	10.4567	0.8437	0.0000	X	X
	IL6R	12.0034	12.8466	0.8433	0.0000
	NR2C2	8.9880	9.8312	0.8432	0.0000
	TMEM127	8.4232	9.2657	0.8425	0.0000
	TMEM79	7.0065	7.8470	0.8405	0.0000
	CDK2AP2	12.4246	13.2628	0.8382	0.0000
	SHKBP1	9.0801	9.9183	0.8381	0.0000
	STK38L	9.7725	10.6105	0.8380	0.0214
	JL616004	13.0369	13.8741	0.8372	0.0000
	PERM1	6.9238	7.7599	0.8361	0.0000
	GAS2L1	9.0806	9.9163	0.8356	0.0000
	MCU	7.8997	8.7353	0.8356	0.0000	X	X		X
	SPTLC1	8.3734	9.2091	0.8356	0.0000
	LOC100630045	11.1882	12.0238	0.8356	0.0000
	GET4	10.7542	11.5895	0.8352	0.0000
	SESN2	7.0622	7.8967	0.8345	0.0000
	CA13	7.8487	8.6809	0.8322	0.0000
	HUS1	8.1077	8.9399	0.8321	0.0000
	SERINC3	11.1722	12.0039	0.8317	0.0000
	ITGB2	15.8361	16.6669	0.8308	0.0001
	GNG2	13.9714	14.8018	0.8303	0.0000
	DIRC2	9.7952	10.6238	0.8286	0.0000
	YIPF4	11.4523	12.2807	0.8284	0.0000
	LTBR	11.0584	11.8868	0.8284	0.0000
	ARHGAP27	9.5928	10.4208	0.8280	0.0248
	JL617071	8.7033	9.5311	0.8278	0.0003
	ENSECAT00000016395	8.7446	9.5723	0.8276	0.0067
	MPV17L	6.9587	7.7859	0.8272	0.0000	X
	CD468014	7.2705	8.0956	0.8250	0.0000
	KDM6B	10.2451	11.0690	0.8239	0.0000
	SYCP2	8.4057	9.2278	0.8221	0.0001
	TRIOBP	9.8038	10.6258	0.8220	0.0000
	BLVRA	11.6945	12.5145	0.8200	0.0000			X
	HNRNPH2	13.3793	14.1991	0.8198	0.0000
	CD535830	12.1004	12.9179	0.8175	0.0022
	FAM217B	8.5440	9.3598	0.8159	0.0072
	PITPNA	10.7815	11.5972	0.8157	0.0000
	ATP5S	9.6347	10.4502	0.8156	0.0000	X	X
	PLAGL1	7.5397	8.3551	0.8154	0.0004
	C9orf89	10.7780	11.5931	0.8152	0.0000
	SSH3	8.2779	9.0929	0.8149	0.0000
	DN509072	10.9411	11.7551	0.8140	0.0000
	MTMR3	8.3256	9.1395	0.8139	0.0000
	SP9	8.0331	8.8456	0.8125	0.0000
	BM780561	12.3278	13.1401	0.8122	0.0000
	CD536499	10.7717	11.5830	0.8114	0.0000
	RP2	9.5261	10.3366	0.8105	0.0000
	NDEL1	11.2849	12.0935	0.8086	0.0000
	RALB	9.5305	10.3388	0.8083	0.0000
	TTLL10	8.3553	9.1623	0.8070	0.0001
	AP2A1	8.9872	9.7940	0.8068	0.0000
	BRE	9.9511	10.7577	0.8066	0.0000
	SIPA1	13.0143	13.8201	0.8058	0.0000
	CX597158	10.8314	11.6370	0.8056	0.0000
	CD44	12.5983	13.4037	0.8053	0.0000
	PGM2	10.9019	11.7060	0.8041	0.0000
	JL621349	7.9726	8.7758	0.8033	0.0001
	IFT57	11.0203	11.8235	0.8032	0.0000
	TCEB1	13.5420	14.3449	0.8029	0.0000
	AGPAT6	10.0950	10.8976	0.8026	0.0000
	SMAP2	8.7309	9.5331	0.8022	0.0000
	CD467403	10.3379	11.1397	0.8019	0.0000
	RHOB	10.4343	11.2361	0.8018	0.0000
	RASA1	9.5287	10.3305	0.8018	0.0000
	BBIP1	12.0392	12.8408	0.8017	0.0000
	JL620362	10.9595	11.7610	0.8015	0.0000
	CX601800	11.4880	12.2894	0.8014	0.0000
	CHMP1B	9.6559	10.4571	0.8012	0.0000
	TIRAP	7.7564	8.5566	0.8002	0.0000
	MOB3A	9.6207	10.4200	0.7993	0.0000
	CX602572	13.3886	14.1878	0.7991	0.0000
	CD464193	15.4940	16.2929	0.7990	0.0000
	MTF1	8.4513	9.2497	0.7984	0.0000
	TBC1D14	9.9411	10.7393	0.7982	0.0000
	PSME4	11.2367	12.0340	0.7972	0.0000
	ZSWIM6	10.5626	11.3596	0.7970	0.0000
	SPTLC2	7.6582	8.4550	0.7968	0.0000	X	X
	ALDH1L1	15.3626	16.1585	0.7959	0.0005	X	X
	KLF3	10.6492	11.4448	0.7957	0.0000
	GBE1	8.4036	9.1989	0.7954	0.0000
	ZSCAN10	7.7668	8.5612	0.7945	0.0000
	CNOT4	9.5408	10.3348	0.7940	0.0047
	NAPRT	10.4521	11.2441	0.7920	0.0000			X
	CALCOCO2	9.3804	10.1722	0.7918	0.0000
	CXCR2	7.8740	8.6653	0.7913	0.0000
	NATD1	8.7738	9.5645	0.7908	0.0048
	C10orf35	11.6023	12.3920	0.7897	0.0000
	ANKRD35	7.1052	7.8946	0.7894	0.0000
	TMCC1	10.5370	11.3263	0.7892	0.0000
	HPCAL1	10.2964	11.0845	0.7881	0.0000
	ATP5D	10.9810	11.7686	0.7875	0.0000	X
	CHD7	9.9688	10.7523	0.7835	0.0000
	CX602383	7.7878	8.5707	0.7829	0.0000
	JL621446	13.1205	13.9025	0.7820	0.0000
	SLC45A4	8.7595	9.5407	0.7812	0.0000
	JL616626	11.2310	12.0112	0.7801	0.0000
	GTPBP2	7.8693	8.6493	0.7800	0.0000
	AMPD2	9.5159	10.2957	0.7799	0.0000		X
	ATHL1	8.4512	9.2303	0.7791	0.0000
	SAT1	14.6127	15.3915	0.7788	0.0000
	COMT	12.8401	13.6182	0.7781	0.0000	X	X	X
	ANXA5	13.7697	14.5478	0.7781	0.0000
	CTSB	14.3397	15.1175	0.7778	0.0000
	FOXS1	9.9273	10.7047	0.7773	0.0065
	PGK1	16.0752	16.8524	0.7772	0.0000		X
	PI3	6.7116	7.4880	0.7765	0.0044
	CREG1	9.1201	9.8966	0.7764	0.0013
	CD471351	10.8228	11.5988	0.7760	0.0002
	DN508302	12.9187	13.6947	0.7760	0.0002
	RASSF2	8.8782	9.6541	0.7759	0.0000
	PLIN3	9.7154	10.4909	0.7755	0.0001
	RAB11FIP1	10.3247	11.1001	0.7753	0.0000
	MCT4	9.7251	10.5003	0.7752	0.0000
	REV1	11.4127	12.1857	0.7730	0.0000
	ICK	7.3365	8.1086	0.7721	0.0000
	CBL	8.3828	9.1539	0.7711	0.0000
	PAK1	8.8077	9.5788	0.7711	0.0000
	JL641193	12.7196	13.4895	0.7699	0.0000
	C16orf52	7.9907	8.7590	0.7683	0.0002
	ARHGAP9	12.2518	13.0201	0.7683	0.0000
	SLC35D1	9.4039	10.1705	0.7666	0.0000
	CSGALNACT2	8.8069	9.5730	0.7661	0.0000
	BM780317	6.8935	7.6585	0.7651	0.0000
	DNM2	7.8493	8.6135	0.7641	0.0000
	NFATC2IP	7.5008	8.2648	0.7640	0.0000
	UBE2D1	9.8426	10.6062	0.7636	0.0000
	KLF7	7.3747	8.1381	0.7634	0.0000
	YOD1	7.1550	7.9179	0.7629	0.0000
	TLR1	12.1667	12.9287	0.7619	0.0000
	PLEK	10.3031	11.0650	0.7619	0.0000
	OMG	11.2468	12.0056	0.7588	0.0012
	R3HDM4	8.7071	9.4627	0.7556	0.0000
	CFAP45	8.0077	8.7628	0.7552	0.0000
	LCP1	13.5784	14.3334	0.7550	0.0000
	LRRFIP2	9.2883	10.0428	0.7545	0.0000
	PTPN12	12.8716	13.6259	0.7542	0.0000
	STARD3NL	9.4308	10.1837	0.7529	0.0000
	MICU2	13.7318	14.4836	0.7519	0.0000	X	X
	CX594727	12.4329	13.1842	0.7514	0.0000
	IGFBPL1	9.0936	9.8446	0.7510	0.0000
	PPP2R5B	8.6479	9.3986	0.7508	0.0000
	NLRP12	8.1698	8.9197	0.7499	0.0055
	FTMT	16.6768	17.4263	0.7495	0.0000	X	X
	PRKCD	10.1445	10.8939	0.7494	0.0000
	AGPS	8.7144	9.4637	0.7493	0.0000
	KPRP	9.2659	10.0151	0.7492	0.0000
	SNX24	7.2539	8.0023	0.7484	0.0000
	TBC1D15	10.0006	10.7487	0.7481	0.0000		X
	AKTIP	8.8848	9.6312	0.7465	0.0000
	CX605785	12.4918	13.2369	0.7451	0.0000
	PYGO1	7.2686	8.0132	0.7447	0.0000
	YIPF6	8.4409	9.1837	0.7428	0.0000
	JL641593	12.3514	13.0940	0.7426	0.0000
	CD470227	12.4464	13.1889	0.7425	0.0001
	CSNK2A2	11.4438	12.1845	0.7407	0.0000
	TKT	14.3145	15.0551	0.7406	0.0000	X
	CX602536	12.7219	13.4620	0.7401	0.0000
	STARD5	7.7569	8.4963	0.7393	0.0000
	LRRC23	7.1530	7.8919	0.7388	0.0000
	CD467871	14.6554	15.3942	0.7388	0.0000
	AKIRIN1	8.6610	9.3987	0.7378	0.0000
	MYOZ1	8.4385	9.1762	0.7377	0.0135
	DN509657	8.2874	9.0249	0.7375	0.0003
	DN510857	8.0553	8.7927	0.7374	0.0330
	JDP2	7.7157	8.4531	0.7374	0.0000
	THEMIS2	8.5397	9.2765	0.7368	0.0000
	CD468278	11.4081	12.1437	0.7356	0.0000
	CX604409	9.4749	10.2102	0.7353	0.0016
	AREL1	7.8350	8.5698	0.7347	0.0000
	FAM98C	8.9755	9.7094	0.7338	0.0000
	AGTRAP	8.4261	9.1584	0.7323	0.0000
	FAM65B	13.4405	14.1712	0.7307	0.0038
	WAS	9.1648	9.8951	0.7303	0.0000
	AQP9	7.9762	8.7062	0.7300	0.0017
	UBR1	7.4347	8.1647	0.7300	0.0001
	SLMAP	7.7856	8.5152	0.7296	0.0000
	SRGN	16.6339	17.3632	0.7293	0.0000
	DMRTC2	9.3194	10.0485	0.7292	0.0000
	KIAA1919	7.3445	8.0735	0.7290	0.0000
	SNX3	14.7143	15.4430	0.7286	0.0000
	JL640533	13.9176	14.6461	0.7286	0.0009
	LGSN	6.9709	7.6977	0.7268	0.0000
	CFI	7.5326	8.2588	0.7262	0.0013
	CPEB4	7.9356	8.6610	0.7254	0.0000
	IQGAP1	13.0908	13.8160	0.7251	0.0000
	TMEM59	14.2738	14.9976	0.7238	0.0000
	LATS2	8.1127	8.8352	0.7225	0.0000
	BLM	9.6740	10.3963	0.7223	0.0081
	CRISPLD2	8.3810	9.1029	0.7219	0.0051
	IRAK4	8.1195	8.8412	0.7217	0.0000
	IL1RN	8.1383	8.8599	0.7216	0.0066
	MAPKAPK2	12.0319	12.7526	0.7207	0.0000
	ARAP1	10.4079	11.1270	0.7191	0.0000
	FTH1	16.9966	17.7153	0.7187	0.0000	X	X
	ERG	6.8358	7.5538	0.7180	0.0002
	TMEM165	10.3216	11.0396	0.7179	0.0000
	ARHGAP30	12.1208	12.8386	0.7178	0.0000
	JL616240	11.1461	11.8637	0.7176	0.0000
	OSCP1	6.8842	7.6014	0.7172	0.0000
	SLC31A1	8.2982	9.0151	0.7168	0.0000
	GNB3	9.2233	9.9399	0.7165	0.0000
	GNG7	8.6474	9.3638	0.7164	0.0000
	DNASE1L1	8.1623	8.8786	0.7164	0.0000
	CDAN1	9.3909	10.1068	0.7160	0.0000
	CX595948	9.6433	10.3593	0.7159	0.0012
	RUNDC3B	7.3160	8.0307	0.7147	0.0000		X
	ADAP2	7.1049	7.8193	0.7144	0.0002
	KRTAP26-1	7.0316	7.7451	0.7136	0.0000
	SIK3	11.8151	12.5276	0.7125	0.0000
	RAB3D	6.9595	7.6720	0.7125	0.0000		X
	LGMN	10.7840	11.4964	0.7124	0.0000
	RARA	7.5109	8.2218	0.7108	0.0000
	SKP2	7.6144	8.3240	0.7096	0.0057
	CD528746	15.3876	16.0972	0.7096	0.0000
	MGEA5	10.7907	11.5000	0.7093	0.0000
	CYBRD1	7.3222	8.0311	0.7089	0.0000
	ADIPOR1	8.9761	9.6846	0.7085	0.0000
	ALDH1L2	8.2667	8.9748	0.7080	0.0000	X	X
	IST1	8.9444	9.6516	0.7072	0.0000
	DN510722	7.5432	8.2502	0.7069	0.0000
	CD535521	7.4346	8.1413	0.7067	0.0000
	TMEM89	8.4757	9.1822	0.7065	0.0004
	CX601884	11.9772	12.6832	0.7060	0.0000
	NNT	9.2668	9.9728	0.7059	0.0002	X	X	X
	DHRS3	13.6705	14.3759	0.7054	0.0000		X
	BI960801	9.5145	10.2196	0.7051	0.0003
	GPCPD1	11.4163	12.1213	0.7050	0.0052
	SLC16A13	8.4864	9.1912	0.7048	0.0026
	PDE6H	12.8203	13.5248	0.7045	0.0000
	TMEM52	9.7439	10.4481	0.7042	0.0032
	CD63	12.4587	13.1625	0.7038	0.0000
	TGIF2-C20orf24	12.4779	13.1812	0.7033	0.0000
	PLSCR4	8.8295	9.5325	0.7031	0.0028
	DNAJC13	11.4033	12.1059	0.7026	0.0000
	ENO1	15.9700	16.6726	0.7026	0.0000		X
	RBKS	10.5500	11.2521	0.7021	0.0000
	C5orf34	7.1834	7.8854	0.7020	0.0045
	DUSP7	8.9657	9.6659	0.7002	0.0012
	CD469517	9.0037	9.7037	0.7000	0.0000
	CX596178	10.6542	11.3540	0.6999	0.0014
	KRTCAP2	13.7890	14.4886	0.6996	0.0000
	EPB41	9.2579	9.9570	0.6991	0.0000
	FTL	17.4339	18.1326	0.6987	0.0000		X
	CX599655	8.7397	9.4382	0.6985	0.0031
	JL622837	11.3284	12.0266	0.6982	0.0000
	FGFR4	10.9001	11.5977	0.6976	0.0000
	CDK2	8.0295	8.7268	0.6973	0.0020
	RFX2	6.9079	7.6041	0.6961	0.0000
	MYO1F	12.1848	12.8802	0.6955	0.0000
	MAP1LC3B	13.0925	13.7875	0.6950	0.0000
	RPUSD3	7.8928	8.5873	0.6945	0.0085	X	X		X
	IQSEC1	7.4180	8.1125	0.6944	0.0000
	FHL3	7.6232	8.3172	0.6940	0.0000
	PLEKHB2	8.9313	9.6252	0.6939	0.0001
	CLIP1	8.4051	9.0985	0.6933	0.0000
	PJA2	9.9132	10.6064	0.6932	0.0000
	APAF1	7.9583	8.6514	0.6931	0.0000				X
	LTA4H	13.4764	14.1684	0.6920	0.0000
	MIER1	9.9880	10.6795	0.6915	0.0000
	AY246713	8.0938	8.7848	0.6911	0.0000
	ST3GAL4	7.8809	8.5718	0.6909	0.0000
	ATP6V1D	10.2305	10.9212	0.6907	0.0000			X
	EIF4E3	8.0053	8.6958	0.6905	0.0000
	NOA1	9.6075	10.2980	0.6905	0.0000	X	X
	MKLN1	10.1247	10.8151	0.6904	0.0000
	JL638551	10.7363	11.4256	0.6894	0.0001
	MED18	10.0800	10.7680	0.6879	0.0000
	GMIP	11.7277	12.4152	0.6875	0.0000
	DN509162	9.8468	10.5342	0.6873	0.0000
	MAP2K2	8.7761	9.4634	0.6873	0.0000
	TRIM47	7.3191	8.0064	0.6872	0.0043
	CHST15	8.8402	9.5270	0.6868	0.0000
	PCYT1A	11.5543	12.2407	0.6864	0.0000
	ARV1	9.9764	10.6625	0.6861	0.0000
	USP45	7.6435	8.3295	0.6860	0.0000
	MTDH	8.8916	9.5773	0.6857	0.0000
	VCL	8.0152	8.7008	0.6856	0.0000
	TMEM9B	10.8021	11.4874	0.6853	0.0000
	RAP2C	11.2400	11.9253	0.6853	0.0000
	DN506570	11.2412	11.9264	0.6852	0.0000
	STEAP3	7.7366	8.4213	0.6847	0.0000
	BM734763	9.8128	10.4973	0.6844	0.0000
	CCDC186	8.1910	8.8753	0.6842	0.0000
	AGGF1	9.7757	10.4599	0.6842	0.0000
	JL641364	13.7140	14.3968	0.6828	0.0000
	PTPN22	8.8219	9.5041	0.6822	0.0000
	RPP14	7.8176	8.4992	0.6816	0.0000	X
	JL622927	12.7865	13.4680	0.6815	0.0000
	CX603601	11.1365	11.8179	0.6815	0.0000
	GNAI3	10.6391	11.3205	0.6814	0.0000
	ENY2	12.6892	13.3701	0.6809	0.0001
	IL17RA	9.4542	10.1347	0.6805	0.0000
	BAZ1A	9.9315	10.6115	0.6800	0.0000
	DN509949	14.5001	15.1797	0.6796	0.0005
	NSDHL	8.8637	9.5433	0.6795	0.0371			X
	SRI	11.4903	12.1692	0.6789	0.0000
	TMEM50B	8.4093	9.0878	0.6785	0.0000
	PRIMPOL	11.7200	12.3983	0.6783	0.0000		X
	ATF1	9.0665	9.7448	0.6783	0.0000
	TMEM95	8.1093	8.7868	0.6774	0.0000
	BTG2	11.9751	12.6522	0.6772	0.0000
	SHD	7.3472	8.0236	0.6764	0.0000
	RAB24	16.0371	16.7133	0.6762	0.0002	X	X
	PLXNC1	8.3989	9.0746	0.6758	0.0000
	JL619296	15.3069	15.9822	0.6754	0.0000
	CD38	8.3802	9.0554	0.6752	0.0012		X	X
	RAB11A	10.9734	11.6482	0.6748	0.0000
	CLK4	11.0864	11.7594	0.6730	0.0000
	DN507767	8.5016	9.1742	0.6726	0.0001
	DUSP6	12.2135	12.8858	0.6723	0.0002
	NCKAP1L	8.9129	9.5844	0.6715	0.0000
	WBP2	7.9062	8.5773	0.6711	0.0000
	JL636302	12.2341	12.9044	0.6703	0.0000
	CGGBP1	12.3951	13.0653	0.6702	0.0001
	MYO5A	8.7562	9.4261	0.6699	0.0000
	RAP1B	11.9253	12.5952	0.6699	0.0055		X
	KLHL24	9.8608	10.5300	0.6692	0.0000
	CX600920	13.6578	14.3267	0.6689	0.0000
	FLOT1	12.1831	12.8510	0.6679	0.0000
	VAMP3	8.9874	9.6548	0.6675	0.0000
	PCF11	12.0606	12.7272	0.6666	0.0000
	ATG16L2	8.2356	8.9010	0.6655	0.0000
	JL619352	12.0593	12.7241	0.6648	0.0000
	SIMC1	7.2985	7.9632	0.6646	0.0011
	KCTD20	7.8935	8.5580	0.6646	0.0000
	CX605927	9.4597	10.1234	0.6637	0.0000
	UBE4A	10.8827	11.5460	0.6633	0.0000
	AGFG1	7.4714	8.1344	0.6630	0.0000
	CX601247	12.7985	13.4614	0.6629	0.0000
	NBEAL2	9.4927	10.1556	0.6628	0.0000
	CDK3	7.1878	7.8494	0.6616	0.0000
	GINS4	9.1273	9.7889	0.6616	0.0000
	GIN1	7.7067	8.3682	0.6615	0.0000
	CD468788	12.3819	13.0433	0.6615	0.0000
	JL620522	10.7438	11.4036	0.6599	0.0000
	MKNK1	7.9850	8.6447	0.6596	0.0000
	PRKAA1	8.5811	9.2403	0.6592	0.0000
	BM734796	15.4976	16.1559	0.6583	0.0000
	ALOX12B	10.8701	11.5279	0.6579	0.0001
	UGP2	11.6692	12.3268	0.6576	0.0000
	MAP3K3	9.1470	9.8036	0.6567	0.0000
	EP300	12.8962	13.5519	0.6557	0.0000
	C19orf38	7.5356	8.1910	0.6554	0.0000
	VAV1	12.7316	13.3868	0.6552	0.0000
	JL618543	10.4292	11.0837	0.6545	0.0000
	NPEPPS	13.4149	14.0685	0.6536	0.0000
	RNF115	9.3648	10.0176	0.6528	0.0000
	SLC30A3	7.5347	8.1866	0.6519	0.0002
	PRRC2A	9.6764	10.3275	0.6511	0.0000
	ULK1	8.0224	8.6729	0.6506	0.0000
	C20H6orf89	9.8163	10.4660	0.6496	0.0000
	IL10	7.1593	7.8089	0.6496	0.0006
	HQ889942	10.9036	11.5533	0.6496	0.0000
	CIC	8.4321	9.0803	0.6482	0.0000
	UBE2A	11.7669	12.4142	0.6473	0.0000
	R3HCC1L	8.5310	9.1779	0.6469	0.0000
	BPGM	9.0114	9.6582	0.6468	0.0000
	RHBDD2	10.4705	11.1173	0.6468	0.0000
	VPS4B	10.4928	11.1386	0.6458	0.0000
	AHCTF1	9.0780	9.7232	0.6452	0.0000
	TADA3	10.5709	11.2158	0.6449	0.0000
	DN509305	13.0280	13.6729	0.6449	0.0000
	ARID3C	7.2751	7.9197	0.6446	0.0000
	IER5L	11.5371	12.1810	0.6439	0.0002		X
	CEPT1	9.0176	9.6610	0.6435	0.0207
	S100P	18.3509	18.9941	0.6432	0.0000
	FAM49B	10.7141	11.3568	0.6428	0.0000
	MAMDC2	7.0714	7.7142	0.6427	0.0096
	NFKBIZ	8.9067	9.5494	0.6427	0.0000
	JL621523	11.3386	11.9795	0.6409	0.0000
	RIOK3	9.0331	9.6738	0.6408	0.0000
	BCL2L13	8.0021	8.6428	0.6407	0.0000	X	X
	CX601358	11.7426	12.3831	0.6405	0.0059
	STRN3	10.5485	11.1885	0.6400	0.0000
	COL4A3BP	11.6542	12.2942	0.6400	0.0000
	SIGLEC1	8.6931	9.3325	0.6394	0.0357
	MANEA	10.0446	10.6826	0.6380	0.0009
	DN508773	8.2520	8.8884	0.6364	0.0000
	MARCH2	10.6478	11.2841	0.6364	0.0073
	DENND3	10.7673	11.4031	0.6358	0.0001
	CX592735	10.6643	11.3000	0.6357	0.0005
	FHOD1	10.8016	11.4372	0.6356	0.0006
	LAMTOR3	11.0578	11.6928	0.6350	0.0002		X
	AMN1	9.8864	10.5205	0.6341	0.0001
	JL641488	12.0318	12.6648	0.6330	0.0000
	WBSCR28	9.6809	10.3129	0.6320	0.0000
	ATP13A3	8.1244	8.7563	0.6319	0.0000
	ELL3	8.5306	9.1623	0.6317	0.0000
	IPMK	8.6828	9.3144	0.6316	0.0000
	CRISP3	6.8736	7.5049	0.6313	0.0083
	KIAA1033	9.3283	9.9594	0.6312	0.0088
	CD68	9.4379	10.0688	0.6309	0.0140
	PXN	7.8502	8.4810	0.6308	0.0000
	FAM20A	6.8986	7.5290	0.6304	0.0000
	BMPR2	8.1450	8.7754	0.6304	0.0000
	JL641068	13.5747	14.2042	0.6296	0.0001
	TMEM170B	7.4824	8.1119	0.6295	0.0000
	ENTPD5	7.2041	7.8335	0.6294	0.0000			X
	GAPVD1	8.4079	9.0344	0.6265	0.0000
	TSC22D3	13.7569	14.3834	0.6265	0.0311
	GABARAPL1	7.8334	8.4595	0.6261	0.0000
	JL639179	11.3166	11.9427	0.6261	0.0001
	GGA1	7.5190	8.1450	0.6260	0.0000
	KIAA0922	12.1781	12.8040	0.6260	0.0000
	PLA2G4A	9.8900	10.5153	0.6253	0.0110
	KLHL8	8.4627	9.0875	0.6248	0.0000
	TIPARP	9.1039	9.7286	0.6247	0.0000
	GNB4	11.3288	11.9531	0.6242	0.0000
	SLC2A9	9.6070	10.2298	0.6228	0.0001
	PAQR8	9.0087	9.6310	0.6223	0.0258
	CRKL	7.8151	8.4371	0.6220	0.0000
	C5orf15	8.6637	9.2853	0.6216	0.0000
	PICALM	7.6207	8.2417	0.6210	0.0052
	HECTD2	7.6653	8.2863	0.6210	0.0000
	SPTLC3	7.0851	7.7057	0.6207	0.0000
	BM735368	13.8120	14.4323	0.6203	0.0000
	LRIF1	9.8989	10.5185	0.6195	0.0000
	DENND5A	12.9319	13.5513	0.6194	0.0000
	TMEM70	13.2234	13.8407	0.6173	0.0000	X	X
	TMEM154	9.7428	10.3599	0.6171	0.0043
	CX605120	7.4468	8.0638	0.6171	0.0002
	DRAM2	10.4490	11.0660	0.6170	0.0006
	AY246780	8.1438	8.7604	0.6167	0.0020
	MFSD9	8.1032	8.7193	0.6161	0.0003
	LONRF1	9.5110	10.1264	0.6153	0.0000
	PSEN1	9.3040	9.9179	0.6139	0.0000		X
	DUSP10	8.1087	8.7224	0.6138	0.0000
	KEAP1	10.3786	10.9922	0.6136	0.0000
	CDKN1A	8.7028	9.3164	0.6135	0.0000
	AIFM3	10.4921	11.1051	0.6130	0.0024	X	X
	PSTPIP2	8.5021	9.1150	0.6129	0.0002
	WWC3	8.9421	9.5550	0.6129	0.0000
	YPEL3	13.0956	13.7085	0.6128	0.0000
	CCL14	10.9535	11.5662	0.6127	0.0006
	SLC15A3	9.7058	10.3185	0.6127	0.0000
	ANXA13	6.7504	7.3626	0.6122	0.0000
	CORO1C	8.8629	9.4746	0.6118	0.0000
	OTUB2	7.0694	7.6811	0.6117	0.0000
	JL641492	10.8722	11.4832	0.6110	0.0010
	CA12	6.8395	7.4504	0.6109	0.0006
	CX598426	11.4214	12.0321	0.6106	0.0011
	CX602836	13.9158	14.5263	0.6105	0.0000
	CD467035	15.5650	16.1752	0.6102	0.0000
	JMJD1C	12.1827	12.7929	0.6102	0.0001
	TMEM184A	8.3966	9.0062	0.6097	0.0043
	KAT6A	10.1465	10.7561	0.6095	0.0050
	TSTD3	14.0098	14.6191	0.6094	0.0000	X
	JL625351	16.9991	17.6082	0.6091	0.0000
	NOD2	7.3394	7.9484	0.6090	0.0000
	THAP9	8.5278	9.1360	0.6082	0.0011
	LOC100630492	14.2367	14.8441	0.6074	0.0022
	BATF3	9.6803	10.2874	0.6071	0.0103
	SLC8B1	10.3728	10.9792	0.6065	0.0000		X
	DN504010	10.5987	11.2051	0.6064	0.0000
	PAPSS1	12.2442	12.8491	0.6049	0.0000		X
	MARS	11.9261	12.5310	0.6049	0.0000
	ANKRD33B	7.0169	7.6201	0.6032	0.0000
	TANK	7.9397	8.5428	0.6031	0.0001
	TLN1	12.5616	13.1643	0.6027	0.0000
	VIM	16.5144	17.1169	0.6025	0.0000		X
	GOLPH3	12.1977	12.7989	0.6012	0.0000	X	X
	PPIL6	6.8438	7.4446	0.6008	0.0000
	KIF1B	9.8591	10.4595	0.6004	0.0016	X	X
	ANXA2	16.4891	17.0895	0.6003	0.0012		X
	CX595154	6.9667	7.5659	0.5992	0.0000
	VAPA	13.3928	13.9912	0.5984	0.0000
	PRKAR1A	10.6560	11.2542	0.5981	0.0000
	RENBP	11.2615	11.8596	0.5981	0.0000
	CHURC1	9.5568	10.1546	0.5978	0.0000
	USP3	11.0698	11.6672	0.5974	0.0000
	DHX8	8.1831	8.7792	0.5961	0.0000
	CX602199	11.6402	12.2361	0.5959	0.0000
	ZYX	11.6568	12.2526	0.5957	0.0000
	GNA13	10.3121	10.9078	0.5957	0.0033
	LY96	13.3991	13.9943	0.5952	0.0000
	STAT6	7.5725	8.1671	0.5946	0.0000
	AY246783	11.3358	11.9304	0.5946	0.0000
	ACOT9	11.8493	12.4435	0.5942	0.0000	X	X
	ETV6	8.8069	9.4008	0.5939	0.0000
	PRKD2	9.6843	10.2774	0.5931	0.0077
	FOXO3	7.8876	8.4806	0.5930	0.0000
	PQLC1	7.3159	7.9082	0.5923	0.0000
	AB178951	14.4486	15.0408	0.5922	0.0000
	RHOG	12.0178	12.6097	0.5919	0.0000
	PIPOX	7.3420	7.9335	0.5916	0.0000
	KLHL26	7.8321	8.4236	0.5915	0.0000
	FBXO30	8.1266	8.7165	0.5899	0.0000
	LOC100069310	11.9512	12.5410	0.5898	0.0000
	CD47	13.8339	14.4234	0.5895	0.0000
	ATG9A	10.0481	10.6367	0.5886	0.0000
	MBD2	12.4615	13.0500	0.5885	0.0000
	LRP10	16.8642	17.4524	0.5883	0.0000
	RIN3	8.2486	8.8367	0.5881	0.0000
	FAM160B1	10.4028	10.9908	0.5881	0.0000
	SWT1	8.7275	9.3150	0.5875	0.0004
	JL617582	12.8573	13.4447	0.5874	0.0000
	TREML1	7.5554	8.1427	0.5873	0.0078
	ZNF821	7.7650	8.3522	0.5873	0.0000
	CHMP5	11.2737	11.8601	0.5864	0.0000
	LDLR	12.0527	12.6386	0.5859	0.0000
	DN509274	7.5774	8.1628	0.5853	0.0459
	BZW1	12.4034	12.9883	0.5849	0.0001
	BSG	12.1442	12.7287	0.5845	0.0024		X
	DPH5	7.8329	8.4168	0.5839	0.0160
	PLEKHM3	7.6632	8.2467	0.5835	0.0000
	ANGPTL6	7.8057	8.3892	0.5835	0.0188
	LGALS8	9.7735	10.3566	0.5832	0.0050
	QPCT	13.0222	13.6053	0.5831	0.0001
	CD93	7.2995	7.8826	0.5830	0.0000
	HIST1H2BD	13.7442	14.3269	0.5826	0.0061
	NBR1	9.2506	9.8332	0.5826	0.0000	X	X
	FSTL3	9.1583	9.7406	0.5824	0.0000
	LETM2	7.3776	7.9586	0.5811	0.0000	X	X
	COL15A1	6.7327	7.3138	0.5811	0.0005
	ARP3	10.9276	11.5086	0.5810	0.0034
	HERPUD2	10.1243	10.7045	0.5802	0.0000
	AP2A2	10.1646	10.7444	0.5798	0.0001
	GSDMD	15.5391	16.1182	0.5790	0.0000
	SEC24D	10.8146	11.3935	0.5789	0.0000
	VMP1	12.4498	13.0285	0.5787	0.0000
	MCMBP	10.9129	11.4916	0.5787	0.0000
	ITGAX	7.8142	8.3923	0.5782	0.0000
	DRAM1	7.6460	8.2241	0.5781	0.0000
	ACOX1	8.0475	8.6253	0.5778	0.0000	X		X
	VSIG8	9.1855	9.7631	0.5776	0.0105
	SNAP23	9.6688	10.2462	0.5774	0.0000
	LGALSL	6.9180	7.4949	0.5770	0.0325
	MRAS	8.5753	9.1522	0.5769	0.0195
	AY246810	10.9464	11.5226	0.5762	0.0000
	RBM27	8.2969	8.8731	0.5761	0.0000
	OSTM1	8.6814	9.2570	0.5756	0.0000
	ARHGAP26	8.1466	8.7218	0.5752	0.0000
	JL619078	12.1990	12.7739	0.5749	0.0000
	PPP3CA	12.4009	12.9757	0.5749	0.0004
	BTG1	11.9551	12.5287	0.5736	0.0003
	JL624985	10.4850	11.0583	0.5733	0.0102
	FOXO4	9.0529	9.6261	0.5732	0.0000
	DEDD	9.2395	9.8127	0.5731	0.0000
	CCNL1	10.5724	11.1450	0.5727	0.0005
	MAP3K15	7.2439	7.8164	0.5724	0.0000
	CAPZA2	11.2985	11.8706	0.5721	0.0058
	CYP2J2	7.2479	7.8197	0.5718	0.0135
	SIRT2	8.7642	9.3357	0.5715	0.0000
	GSN	13.3385	13.9095	0.5710	0.0047
	CLCN4	7.9639	8.5348	0.5709	0.0000
	FAM212B	9.8450	10.4156	0.5706	0.0314
	TXNL4B	8.6372	9.2078	0.5706	0.0000
	STAT2	9.4997	10.0702	0.5705	0.0011
	BTBD10	8.9938	9.5640	0.5702	0.0000
	DN510094	12.9789	13.5488	0.5699	0.0162
	LOC100062020	11.4771	12.0469	0.5697	0.0015
	JL622509	11.0284	11.5981	0.5697	0.0001
	CHP1	10.0589	10.6282	0.5693	0.0000
	PXDC1	7.5503	8.1196	0.5693	0.0000
	CX604071	9.8979	10.4669	0.5690	0.0000
	CX604648	9.0317	9.6006	0.5689	0.0130
	AY796066	6.8711	7.4395	0.5684	0.0000
	XM_005598487	10.1692	10.7376	0.5683	0.0000
	GSKIP	8.9075	9.4758	0.5683	0.0001
	RNF167	10.2404	10.8076	0.5672	0.0000
	PPP2CB	12.8596	13.4266	0.5671	0.0000
	DN508678	9.5286	10.0954	0.5668	0.0043
	NFKBIE	9.7418	10.3083	0.5666	0.0000
	ZFAND5	12.8169	13.3829	0.5660	0.0000
	PAG1	8.6590	9.2245	0.5656	0.0000
	CCDC15	7.6645	8.2299	0.5654	0.0000
	ASAH1	12.8866	13.4518	0.5652	0.0144		X
	PSTPIP1	9.4693	10.0345	0.5652	0.0000
	LDHA	14.8872	15.4524	0.5652	0.0000			X
	ARHGEF2	10.4078	10.9727	0.5649	0.0000
	CD535059	16.6572	17.2218	0.5645	0.0000
	ABCB6	9.4535	10.0178	0.5643	0.0449	X	X
	JMJD6	8.7199	9.2828	0.5628	0.0000
	DN510005	11.5053	12.0680	0.5628	0.0012
	JL621659	8.2844	8.8466	0.5622	0.0002
	EIF4G3	10.5309	11.0929	0.5620	0.0023
	SSTR3	7.6879	8.2498	0.5619	0.0000
	C12orf55	7.2359	7.7974	0.5615	0.0097
	C2orf71	8.7088	9.2701	0.5613	0.0000
	CX601732	10.5290	11.0901	0.5611	0.0005
	NCOR2	10.6919	11.2518	0.5598	0.0000
	TEX2	7.1407	7.7005	0.5598	0.0000
	SNF8	11.2371	11.7965	0.5594	0.0000
	DDX6	9.5127	10.0713	0.5586	0.0038
	HAND1	7.7661	8.3243	0.5581	0.0187
	PPP1R10	7.8726	8.4307	0.5581	0.0000
	ICAM3	14.6747	15.2327	0.5579	0.0000
	CD53	13.2309	13.7887	0.5577	0.0020
	ARID5B	7.1508	7.7080	0.5573	0.0000
	C9orf153	8.9513	9.5085	0.5572	0.0000
	IER3	7.7566	8.3138	0.5571	0.0000
	NUDT4	9.8472	10.4038	0.5566	0.0080
	CPD	12.4956	13.0518	0.5562	0.0104
	HQ890289	8.9864	9.5420	0.5556	0.0011
	JL640627	10.8174	11.3730	0.5555	0.0000
	SNX13	9.0250	9.5803	0.5552	0.0000
	MCL1	13.9404	14.4951	0.5546	0.0001		X
	MSH5	8.9847	9.5391	0.5545	0.0000
	MINPP1	7.8467	8.4009	0.5542	0.0000
	CX604447	11.8660	12.4195	0.5535	0.0000
	CAMKK2	9.7976	10.3496	0.5520	0.0000
	RPE65	7.5795	8.1306	0.5510	0.0017
	RAB5C	9.5555	10.1059	0.5504	0.0000		X
	MFSD11	9.3543	9.9047	0.5504	0.0000
	PNPLA2	9.7321	10.2823	0.5502	0.0001
	ZBTB34	7.9535	8.5037	0.5502	0.0000
	MAP3K8	7.7295	8.2793	0.5498	0.0000
	BBS4	8.4362	8.9852	0.5491	0.0000
	DCAF10	8.8269	9.3749	0.5480	0.0000
	JUNB	15.6322	16.1801	0.5479	0.0002
	SLC43A3	6.8304	7.3781	0.5477	0.0023
	CD467318	15.9992	16.5469	0.5477	0.0000
	STK40	8.1509	8.6984	0.5475	0.0000
	ACTR2	11.2087	11.7562	0.5475	0.0000
	TSEN34	10.0549	10.6018	0.5469	0.0000
	RNF103	12.0983	12.6451	0.5467	0.0000
	ATG7	10.2911	10.8376	0.5465	0.0001
	ZNF217	7.8038	8.3501	0.5463	0.0000
	ITSN2	7.8244	8.3698	0.5454	0.0000
	TRAK2	7.2533	7.7986	0.5453	0.0000
	FBXO38	9.5346	10.0799	0.5453	0.0000
	TMEM167B	8.5139	9.0588	0.5448	0.0000
	TYROBP	14.8146	15.3594	0.5448	0.0000
	CSNK1E	12.7221	13.2666	0.5446	0.0002
	DN507782	8.8754	9.4197	0.5443	0.0000
	TCEB3	11.2059	11.7495	0.5436	0.0000
	CRYGS	9.0508	9.5942	0.5434	0.0058
	STK3	7.2271	7.7700	0.5429	0.0000
	CCDC28A	8.7002	9.2426	0.5424	0.0000
	SCYL2	7.9147	8.4564	0.5417	0.0031
	SERTAD3	9.4600	10.0014	0.5414	0.0098
	TMEM53	8.6505	9.1918	0.5413	0.0000
	GRK6	10.0841	10.6250	0.5409	0.0001
	CLDN10	6.9273	7.4682	0.5409	0.0024
	CRK	8.3112	8.8517	0.5406	0.0000
	JL637750	11.6672	12.2076	0.5403	0.0000
	TBL1XR1	9.8369	10.3771	0.5402	0.0110
	TMBIM6	15.4261	15.9661	0.5399	0.0000		X
	JL621469	11.4219	11.9614	0.5395	0.0021
	CEP78	9.1624	9.7019	0.5395	0.0014
	MBOAT1	9.8494	10.3889	0.5394	0.0001
	GPATCH2L	7.5641	8.1028	0.5387	0.0000
	PIAS3	10.5847	11.1232	0.5385	0.0000
	TANC1	8.1913	8.7294	0.5380	0.0395
	MAP2K3	9.6267	10.1646	0.5379	0.0001
	EFCAB5	7.4680	8.0055	0.5375	0.0000
	CX603684	9.3429	9.8798	0.5369	0.0159
	LZTR1	9.2422	9.7791	0.5369	0.0000
	KPNA6	8.6472	9.1839	0.5367	0.0000
	ACPP	6.9364	7.4730	0.5366	0.0000
	E2F3	7.7743	8.3109	0.5366	0.0024
	POLD3	8.1265	8.6630	0.5366	0.0000
	CX604287	6.7190	7.2555	0.5365	0.0000
	MFAP1	10.5993	11.1350	0.5357	0.0000
	CHI3L1	6.8046	7.3401	0.5355	0.0095
	PPM1H	7.5451	8.0803	0.5352	0.0001
	CDS2	8.5203	9.0544	0.5341	0.0048
	COTL1	16.5492	17.0830	0.5338	0.0000
	PURG	8.3002	8.8332	0.5331	0.0000
	BM414571	9.6808	10.2137	0.5329	0.0000
	CFL1	12.5042	13.0371	0.5329	0.0000
	STK17B	13.3422	13.8749	0.5328	0.0011
	HRH2	7.1088	7.6414	0.5325	0.0000
	SPPL3	10.6487	11.1809	0.5322	0.0033
	ZNF281	11.4046	11.9367	0.5321	0.0001
	RMND5A	11.6295	12.1612	0.5317	0.0000
	ELF1	9.7777	10.3091	0.5314	0.0000
	CARTPT	6.7934	7.3247	0.5313	0.0000
	SLC7A7	13.7893	14.3205	0.5312	0.0051
	POLG2	9.0097	9.5401	0.5304	0.0005	X	X		X
	TCP11L2	11.1717	11.7018	0.5301	0.0286
	STXBP2	7.4091	7.9384	0.5293	0.0000
	RNF41	7.6387	8.1655	0.5268	0.0000
	AY246722	16.3009	16.8274	0.5265	0.0001
	JL620049	12.3170	12.8435	0.5265	0.0000
	CX598891	10.2647	10.7909	0.5262	0.0015
	TMEM222	8.7480	9.2741	0.5261	0.0002
	SESTD1	8.5479	9.0739	0.5259	0.0005
	CYTIP	8.5577	9.0834	0.5257	0.0000
	KIAA0196	12.0233	12.5483	0.5250	0.0000
	TMEM254	10.1972	10.7219	0.5246	0.0001
	HGF	9.5024	10.0266	0.5242	0.0070
	DCP2	10.8417	11.3656	0.5239	0.0208
	CDC40	8.7439	9.2673	0.5234	0.0000
	TMEM234	7.7044	8.2278	0.5234	0.0000
	DNAJC3	10.0098	10.5330	0.5232	0.0005
	WIPF2	8.7059	9.2291	0.5231	0.0000
	RB1CC1	9.7977	10.3207	0.5230	0.0004
	RNF19A	8.2105	8.7333	0.5228	0.0388
	INSIG2	8.8058	9.3279	0.5221	0.0000
	NYNRIN	7.4299	7.9506	0.5207	0.0000
	LACE1	7.3501	7.8707	0.5206	0.0000	X
	KDM1B	10.0622	10.5826	0.5204	0.0046
	KLF6	12.9000	13.4202	0.5202	0.0183
	LSMEM1	6.8241	7.3441	0.5201	0.0000
	JL640619	14.2107	14.7304	0.5197	0.0000
	CLCN7	8.5450	9.0646	0.5196	0.0001
	PELI3	9.9208	10.4404	0.5195	0.0013
	MARCH7	9.6422	10.1615	0.5192	0.0018
	FMO2	7.0773	7.5961	0.5188	0.0000
	RAB2B	8.5415	9.0600	0.5185	0.0000
	NLRX1	9.9389	10.4571	0.5183	0.0087	X	X
	SAR1B	9.2869	9.8047	0.5177	0.0000		X
	DN507468	10.0443	10.5618	0.5175	0.0332
	EGR1	9.6267	10.1442	0.5175	0.0150
	CUL2	9.0014	9.5188	0.5175	0.0000		X
	RFWD2	10.5090	11.0263	0.5173	0.0000
	NKIRAS2	7.6103	8.1272	0.5169	0.0000
	SPRTN	10.0697	10.5862	0.5165	0.0000
	CLEC1B	7.2688	7.7852	0.5164	0.0110
	CD465829	10.9762	11.4922	0.5160	0.0007
	HMGCR	9.7013	10.2173	0.5159	0.0018
	PPP2R5A	13.2981	13.8139	0.5157	0.0000
	KLHL18	8.5568	9.0719	0.5151	0.0000
	CRIPT	11.2279	11.7425	0.5146	0.0000
	SLC16A7	7.0782	7.5928	0.5146	0.0000	X
	LNPEP	9.3363	9.8507	0.5145	0.0001
	AY246836	7.2547	7.7690	0.5143	0.0003
	N4BP2L2	10.5032	11.0171	0.5138	0.0011
	MANSC1	7.2876	7.8012	0.5136	0.0000
	JL620850	11.7230	12.2365	0.5135	0.0005
	KHNYN	9.1357	9.6488	0.5131	0.0011
	OLFM1	7.5539	8.0666	0.5127	0.0015
	CAPZA1	10.2550	10.7675	0.5126	0.0019
	ZC3H7B	7.2082	7.7202	0.5120	0.0000
	DN510859	8.4549	8.9660	0.5112	0.0005
	NCOA2	7.5542	8.0653	0.5111	0.0000
	MARCH6	11.2432	11.7540	0.5108	0.0000
	TMEM30A	8.5659	9.0765	0.5106	0.0000
	ARIH2	8.1070	8.6174	0.5103	0.0000
	RAB8A	11.7152	12.2254	0.5102	0.0263
	MYBPC3	7.3640	7.8738	0.5099	0.0005
	CCR2	7.5850	8.0943	0.5093	0.0006
	GPR20	7.0591	7.5679	0.5089	0.0000
	STARD4	7.7485	8.2558	0.5073	0.0256
	MTMR6	8.5866	9.0939	0.5072	0.0000
	TOR4A	12.0968	12.6039	0.5072	0.0016
	GMFG	17.1213	17.6283	0.5070	0.0000
	DYNLT1	11.4327	11.9393	0.5066	0.0001
	RNF24	7.3860	7.8925	0.5065	0.0000
	TFEC	7.9420	8.4481	0.5062	0.0001
	DN510129	10.3249	10.8309	0.5060	0.0000
	ANAPC16	10.4872	10.9930	0.5057	0.0019
	CD466693	7.1278	7.6334	0.5056	0.0050
	YWHAZ	9.8245	10.3300	0.5055	0.0002		X
	MEF2D	8.4484	8.9534	0.5049	0.0005
	GRINA	12.0140	12.5187	0.5047	0.0056
	FAM63B	10.9189	11.4235	0.5046	0.0019
	SMC1A	8.6621	9.1663	0.5042	0.0001
	CD535152	15.9472	16.4513	0.5041	0.0028
	PRRC2B	8.2008	8.7041	0.5033	0.0000
	BAMBI	9.2666	9.7689	0.5023	0.0062
	NOD1	7.4615	7.9636	0.5021	0.0003
	CSNK1D	10.2893	10.7914	0.5020	0.0005
	DPP7	9.9120	10.4135	0.5015	0.0036
	BM734774	16.9205	17.4219	0.5014	0.0000
	BAG1	9.8410	10.3422	0.5011	0.0014
	CFLAR	7.7557	8.2562	0.5005	0.0000
	RGS19	11.9478	12.4482	0.5004	0.0000
	SHOC2	8.8998	9.3991	0.4993	0.0028
	TSPAN32	8.7503	9.2496	0.4993	0.0000
	JL616963	13.3803	13.8795	0.4992	0.0037
	ARID4A	11.0919	11.5910	0.4990	0.0000
	CD535544	14.3153	14.8143	0.4990	0.0233
	PRSS16	7.1784	7.6772	0.4988	0.0000
	TYK2	8.2593	8.7575	0.4982	0.0000
	C1orf109	8.3807	8.8786	0.4979	0.0020
	OAZ2	7.7316	8.2295	0.4978	0.0000
	C6orf89	10.0152	10.5128	0.4977	0.0020
	STOM	8.3256	8.8230	0.4974	0.0000	X
	RAB2A	11.5868	12.0839	0.4971	0.0000
	SPAST	10.0174	10.5143	0.4969	0.0000
	DUSP16	7.0155	7.5120	0.4965	0.0000
	KCNH1	6.7679	7.2633	0.4954	0.0263
	MOB1A	9.7507	10.2456	0.4949	0.0000
	NRBF2	11.9476	12.4422	0.4946	0.0000
	ACVR1B	7.4214	7.9159	0.4945	0.0000
	TMF1	9.6691	10.1635	0.4944	0.0000
	VTA1	8.7303	9.2246	0.4943	0.0000
	NCSTN	8.4295	8.9237	0.4943	0.0000
	AHR	9.2353	9.7293	0.4941	0.0083
	ADCK1	7.7351	8.2284	0.4932	0.0000	X	X
	BNIP2	8.5326	9.0255	0.4929	0.0009
	MAP3K2	9.2031	9.6949	0.4918	0.0000
	JL627924	10.9353	11.4267	0.4914	0.0002
	CEP19	9.6275	10.1188	0.4914	0.0000
	BAHD1	8.7645	9.2556	0.4911	0.0000
	SQRDL	14.8438	15.3345	0.4907	0.0001	X
	ENHO	9.2663	9.7569	0.4906	0.0004
	HDHD3	8.6298	9.1204	0.4906	0.0406	X	X
	POLD4	10.8339	11.3245	0.4905	0.0000
	JL641766	12.4016	12.8919	0.4904	0.0000
	CX604221	11.7528	12.2431	0.4903	0.0000
	ERGIC1	6.9771	7.4669	0.4898	0.0000
	DAZAP2	10.8327	11.3223	0.4897	0.0358
	GNB1	13.4041	13.8938	0.4897	0.0002		X
	RNF166	8.1306	8.6197	0.4891	0.0001
	DDX59	9.0592	9.5479	0.4887	0.0000
	ISY1	8.7351	9.2228	0.4876	0.0172
	PLEKHG2	8.3461	8.8336	0.4875	0.0003
	JL639271	11.4031	11.8903	0.4872	0.0001
	G6PD	8.1689	8.6559	0.4870	0.0005			X
	CCDC127	10.5150	11.0021	0.4870	0.0000	X	X
	ADAM19	8.9417	9.4282	0.4865	0.0000
	CES2	6.8020	7.2881	0.4861	0.0260
	JL620696	12.6100	13.0961	0.4861	0.0000
	JL616033	12.1512	12.6372	0.4860	0.0000
	PAGR1	10.3038	10.7894	0.4856	0.0000
	TMEM2	8.2715	8.7564	0.4849	0.0000
	MAOB	6.7114	7.1962	0.4848	0.0000	X	X
	GALE	11.6191	12.1038	0.4847	0.0002
	LIPE	7.6582	8.1427	0.4845	0.0072
	ARPC5	12.9397	13.4237	0.4839	0.0284
	EFCAB14	10.6334	11.1172	0.4839	0.0017
	SNX2	10.5050	10.9886	0.4836	0.0000
	PLOD3	8.8625	9.3460	0.4835	0.0001
	KLHL42	9.1869	9.6704	0.4834	0.0235
	PAFAH1B1	13.4429	13.9262	0.4833	0.0000
	KLF5	7.6126	8.0957	0.4831	0.0059
	NSRP1	10.9619	11.4450	0.4831	0.0176
	JL617185	10.9528	11.4356	0.4828	0.0001
	ZBTB7B	7.9064	8.3890	0.4826	0.0000
	LOC100064394	11.2637	11.7462	0.4825	0.0040
	RNF135	8.8865	9.3689	0.4824	0.0006
	PAMR1	6.8132	7.2956	0.4824	0.0000
	GRIPAP1	9.6546	10.1367	0.4822	0.0074
	TMEM92	9.5798	10.0609	0.4811	0.0001
	SPAG6	6.7219	7.2029	0.4810	0.0000
	AY246804	7.6134	8.0944	0.4810	0.0028
	SERTAD1	9.4901	9.9701	0.4800	0.0013
	MLXIPL	7.2400	7.7197	0.4797	0.0000
	WTAP	9.4348	9.9144	0.4796	0.0009
	CMTM6	9.4518	9.9307	0.4789	0.0001
	TAF13	8.2322	8.7111	0.4789	0.0048
	PHKG2	8.7314	9.2101	0.4787	0.0000
	PDGFRB	7.5909	8.0695	0.4786	0.0013
	HIATL1	7.8436	8.3222	0.4785	0.0000
	LRRC25	8.0039	8.4819	0.4781	0.0003
	RASGRP4	7.5139	7.9917	0.4778	0.0003
	REST	9.4695	9.9473	0.4778	0.0020
	DDI2	7.6637	8.1412	0.4774	0.0000
	CERS2	10.0574	10.5346	0.4772	0.0000
	CD470074	8.5395	9.0165	0.4770	0.0000
	HIGD1A	10.1932	10.6696	0.4764	0.0001	X	X
	POLDIP3	11.0468	11.5232	0.4763	0.0000
	CAB39	8.3900	8.8661	0.4761	0.0000
	EIF2AK3	8.2518	8.7276	0.4758	0.0186
	CX600443	11.1110	11.5866	0.4755	0.0003
	TFF3	9.0717	9.5466	0.4749	0.0000
	ANXA7	13.9406	14.4152	0.4746	0.0002
	TYMP	8.0817	8.5558	0.4742	0.0009		X	X
	PROK2	7.4583	7.9324	0.4741	0.0069
	CX602135	7.0609	7.5351	0.4741	0.0000
	JL617521	11.8964	12.3696	0.4732	0.0104
	AASS	7.0339	7.5070	0.4731	0.0000	X	X
	JL640480	12.4591	12.9319	0.4728	0.0010
	SLC35E4	8.0439	8.5162	0.4722	0.0000
	PCMT1	14.4778	14.9484	0.4705	0.0003		X
	PQLC2	7.8730	8.3434	0.4704	0.0149
	CCM2	13.8317	14.3016	0.4699	0.0005
	YPEL2	7.6275	8.0973	0.4698	0.0000
	PAPSS2	7.2689	7.7382	0.4693	0.0088		X
	JL638169	12.2122	12.6815	0.4693	0.0161
	SS18L2	10.2007	10.6697	0.4690	0.0000
	FEM1B	9.9958	10.4647	0.4690	0.0000
	CX598386	10.5883	11.0572	0.4689	0.0000
	HBP1	13.9569	14.4256	0.4687	0.0000
	AK2	8.4275	8.8958	0.4684	0.0000	X	X
	FNBP1	9.4386	9.9069	0.4682	0.0000
	RPGRIP1	9.4455	9.9127	0.4672	0.0054
	MXRA7	10.1335	10.6005	0.4669	0.0006
	RGR	7.3076	7.7742	0.4666	0.0000
	HIP1R	12.2489	12.7154	0.4665	0.0193
	RNF145	8.1426	8.6088	0.4663	0.0049
	NDRG1	7.1787	7.6449	0.4662	0.0000
	EMX1	9.3170	9.7832	0.4661	0.0003
	RAB7A	12.6484	13.1141	0.4657	0.0000		X
	TNFRSF1B	12.4808	12.9462	0.4654	0.0092
	JL619529	9.5015	9.9668	0.4653	0.0001
	PCSK1	8.7141	9.1788	0.4648	0.0004
	LILRB5	7.2738	7.7384	0.4645	0.0037
	WLS	8.1858	8.6503	0.4645	0.0099
	CDC42	11.7263	12.1904	0.4642	0.0000
	TMX4	10.0933	10.5573	0.4640	0.0160
	DCAF12	9.2076	9.6708	0.4631	0.0067
	CD302	8.5950	9.0574	0.4624	0.0029
	ZFAND2A	7.1617	7.6240	0.4623	0.0046
	TPM1	8.6191	9.0812	0.4621	0.0006
	ZNF202	7.9748	8.4363	0.4615	0.0000
	OSBPL2	9.6984	10.1599	0.4615	0.0066
	CUL4A	9.1820	9.6429	0.4609	0.0000
	OR10G3	7.6855	8.1459	0.4604	0.0001
	ATP6V0B	13.1190	13.5791	0.4601	0.0007			X
	ZC2HC1C	7.7011	8.1605	0.4595	0.0000
	PVRL2	7.2836	7.7430	0.4595	0.0000
	ATXN7	7.6437	8.1030	0.4593	0.0000
	MFHAS1	7.2457	7.7047	0.4590	0.0000
	PPP4R2	9.1644	9.6227	0.4583	0.0083
	CTNNA1	9.1927	9.6507	0.4580	0.0146
	CD528461	7.4190	7.8768	0.4578	0.0069
	INTS3	11.5591	12.0166	0.4575	0.0000
	TMEM135	7.2564	7.7138	0.4575	0.0000
	SZRD1	8.7251	9.1819	0.4568	0.0000
	CREBL2	7.5825	8.0387	0.4562	0.0000
	SLC46A2	9.1432	9.5992	0.4561	0.0209
	PPM1M	9.0160	9.4720	0.4560	0.0001
	RNF130	12.7117	13.1664	0.4547	0.0037
	STXBP3	11.2294	11.6840	0.4546	0.0003
	TAF12	9.6832	10.1373	0.4541	0.0000
	MLLT10	10.0655	10.5192	0.4537	0.0364
	MZF1	9.9349	10.3886	0.4537	0.0332
	CMAS	11.5783	12.0319	0.4537	0.0000
	NUP50	11.0800	11.5334	0.4533	0.0074
	SAA1	6.6658	7.1190	0.4532	0.0226
	ELF4	7.7191	8.1723	0.4532	0.0002
	CX603589	11.5411	11.9940	0.4529	0.0196
	ZFAND6	10.3568	10.8093	0.4525	0.0342
	C5orf63	7.7285	8.1806	0.4522	0.0017	X	X
	UNC50	10.6019	11.0539	0.4520	0.0028
	CLCN3	8.3048	8.7566	0.4518	0.0000
	DYNLL2	11.2046	11.6560	0.4515	0.0002
	USP14	10.6855	11.1368	0.4514	0.0498
	GSK3B	9.2526	9.7039	0.4513	0.0046
	MED13L	9.1125	9.5634	0.4509	0.0000
	ATP6V1B2	9.2446	9.6951	0.4505	0.0001			X
	JL640051	9.0907	9.5409	0.4503	0.0248
	TMEM101	9.3852	9.8353	0.4501	0.0001
	ATF7IP	12.7787	13.2287	0.4500	0.0000
	STARD3	8.3825	8.8323	0.4498	0.0000
	JL637545	10.6361	11.0856	0.4495	0.0047
	ATXN7L1	8.0527	8.4999	0.4472	0.0006
	CX600949	14.7873	15.2344	0.4470	0.0000
	ATP6V1E2	8.0768	8.5237	0.4469	0.0000			X
	JL637557	9.6989	10.1451	0.4463	0.0000
	CX593847	7.0876	7.5336	0.4460	0.0058
	DN511312	11.3036	11.7495	0.4458	0.0000
	MAP1S	11.2346	11.6804	0.4458	0.0040
	N4BP1	8.8405	9.2863	0.4458	0.0001
	HOXB1	7.3126	7.7574	0.4448	0.0000
	SLC44A2	9.3057	9.7502	0.4444	0.0104
	ABHD5	11.8773	12.3218	0.4444	0.0048
	DNMBP	7.5251	7.9692	0.4441	0.0000
	PLBD1	16.3768	16.8204	0.4436	0.0001
	ACTR1A	9.1930	9.6357	0.4427	0.0000
	ALKBH4	8.8149	9.2575	0.4426	0.0001
	PRDX5	11.9980	12.4404	0.4424	0.0064	X	X
	SH3BGRL	11.8451	12.2869	0.4418	0.0417
	SEC24A	9.3872	9.8288	0.4416	0.0019
	PIGH	8.0375	8.4788	0.4413	0.0000
	TBC1D1	9.1319	9.5731	0.4412	0.0000
	HOXD13	7.7404	8.1815	0.4411	0.0000
	TXNRD1	7.3944	7.8355	0.4411	0.0000	X
	JL615904	10.4589	10.9000	0.4410	0.0066
	CX604390	8.1496	8.5902	0.4406	0.0294
	CX605862	12.8720	13.3126	0.4405	0.0009
	UBXN8	9.5184	9.9587	0.4403	0.0044
	TPH2	6.8223	7.2620	0.4397	0.0000
	C17orf78	8.6268	9.0662	0.4395	0.0000
	DN505212	7.3297	7.7691	0.4394	0.0406
	PHOSPHO2	7.9349	8.3736	0.4387	0.0044
	CD469362	6.9202	7.3580	0.4378	0.0114
	RASA2	8.0046	8.4417	0.4371	0.0229
	TBRG1	9.5355	9.9720	0.4364	0.0000
	AGO4	9.2990	9.7351	0.4361	0.0024
	R3HDML	7.8792	8.3145	0.4353	0.0002
	DN510753	9.9778	10.4129	0.4351	0.0032
	SNRNP27	10.9944	11.4293	0.4349	0.0000
	CX605080	7.5405	7.9754	0.4349	0.0483
	STX11	11.1275	11.5621	0.4346	0.0004
	EFHB	8.4164	8.8504	0.4340	0.0004
	GSTM4	9.1091	9.5428	0.4337	0.0074		X	X
	PPM1D	9.4048	9.8381	0.4333	0.0000
	TFDP1	10.0817	10.5148	0.4331	0.0080
	PACSIN1	7.9454	8.3785	0.4331	0.0305
	STX5	9.1011	9.5339	0.4328	0.0001
	TMEM208	10.8367	11.2695	0.4328	0.0011
	BROX	8.2422	8.6747	0.4325	0.0004
	ADRA1D	6.9902	7.4221	0.4319	0.0000
	TAOK1	9.1676	9.5993	0.4317	0.0000
	TIMP2	13.4993	13.9309	0.4316	0.0270
	PAIP2	9.6892	10.1200	0.4308	0.0016
	PDE8A	9.8365	10.2672	0.4307	0.0108
	SMPD2	8.4943	8.9248	0.4306	0.0037
	ATP6AP1	12.6220	13.0524	0.4304	0.0000			X
	TM9SF2	9.1676	9.5978	0.4302	0.0014
	PIK3R5	7.6365	8.0663	0.4299	0.0000
	SLAIN2	10.2357	10.6654	0.4297	0.0000
	ACADVL	11.6680	12.0973	0.4294	0.0018	X	X	X
	TMEM43	9.4783	9.9073	0.4290	0.0001
	MMADHC	11.0883	11.5173	0.4290	0.0008	X	X
	STAU1	10.5192	10.9481	0.4289	0.0001
	KRT73	6.9817	7.4104	0.4288	0.0000
	JL621348	14.3957	14.8244	0.4287	0.0000
	JAK2	10.6602	11.0887	0.4285	0.0433
	MXI1	7.8694	8.2976	0.4282	0.0001
	PCMTD1	10.7531	11.1810	0.4279	0.0296
	DN510090	16.8867	17.3146	0.4279	0.0000
	UST	7.3065	7.7343	0.4278	0.0188
	LOC100066506	12.1758	12.6035	0.4277	0.0000
	DTWD1	9.2514	9.6788	0.4275	0.0001
	PPP2R3C	11.4985	11.9259	0.4274	0.0036
	CX594080	7.4742	7.9013	0.4271	0.0003
	FADD	8.0553	8.4820	0.4267	0.0016
	EPS15	9.9028	10.3294	0.4266	0.0002
	GLYCTK	8.5073	8.9339	0.4266	0.0014	X	X
	JL619618	13.0840	13.5105	0.4266	0.0000
	DNAJC5	8.2569	8.6833	0.4264	0.0000		X
	NCKAP1	7.3115	7.7379	0.4263	0.0014
	LIN54	9.3651	9.7913	0.4262	0.0137
	LRMP	13.2589	13.6850	0.4261	0.0147
	TLCD1	7.8732	8.2989	0.4257	0.0000
	TRAPPC6B	10.4930	10.9185	0.4255	0.0000
	ITPK1	7.3935	7.8186	0.4252	0.0001
	FNIP1	7.6973	8.1224	0.4251	0.0000
	HEATR6	9.1383	9.5633	0.4250	0.0000		X
	FAM96B	13.2936	13.7186	0.4250	0.0000
	MDM4	8.7540	9.1789	0.4249	0.0222
	LRCH4	10.7543	11.1789	0.4247	0.0003
	SNX27	9.6159	10.0405	0.4245	0.0015
	AK1	7.3880	7.8125	0.4245	0.0011
	HSD3B7	8.0401	8.4643	0.4242	0.0259
	CHADL	7.0488	7.4727	0.4239	0.0000
	ACTA1	10.1194	10.5431	0.4237	0.0306
	GOLT1B	8.6426	9.0662	0.4237	0.0003
	NOP9	7.9505	8.3741	0.4236	0.0010
	MIDN	8.9458	9.3692	0.4234	0.0415
	PRM1	7.6977	8.1209	0.4232	0.0000
	C12orf5	8.0752	8.4983	0.4231	0.0097
	JL637996	16.8876	17.3107	0.4230	0.0020
	ACTBL2	8.0611	8.4838	0.4227	0.0000
	ATP6AP2	13.1595	13.5821	0.4227	0.0149
	RAB18	9.6142	10.0364	0.4222	0.0011
	GPR107	7.7665	8.1886	0.4221	0.0000
	JL638264	13.2596	13.6817	0.4221	0.0068
	HIST1H2BM	12.3068	12.7287	0.4219	0.0080
	PPAPDC2	7.7982	8.2200	0.4218	0.0000
	TOP1	12.4846	12.9061	0.4215	0.0000
	WSB1	12.0596	12.4809	0.4213	0.0407		X
	PFKFB2	6.7538	7.1749	0.4211	0.0000
	ANXA1	14.3172	14.7383	0.4211	0.0106		X
	PSORS1C2	7.2856	7.7064	0.4208	0.0059
	PLEKHA3	9.6017	10.0224	0.4207	0.0095
	ERN2	7.1529	7.5734	0.4204	0.0000
	NDFIP1	10.5407	10.9612	0.4204	0.0010
	SOCS6	7.8356	8.2560	0.4204	0.0002
	DENND4A	9.6570	10.0773	0.4203	0.0019
	TOR1AIP2	7.9619	8.3820	0.4201	0.0000
	IL1R1	6.7832	7.2021	0.4188	0.0000
	AP3B1	12.6160	13.0345	0.4185	0.0001
	EPC2	10.7674	11.1858	0.4184	0.0000
	SULT1A1	8.6931	9.1114	0.4183	0.0209
	CYP2S1	7.5170	7.9353	0.4183	0.0114
	EIF1	16.2088	16.6267	0.4179	0.0002
	CDK9	11.2561	11.6739	0.4178	0.0000
	PIAS1	11.6424	12.0599	0.4175	0.0016
	SELPLG	9.8169	10.2343	0.4173	0.0096
	EHD3	7.1007	7.5180	0.4173	0.0001
	TP53INP1	7.8898	8.3070	0.4171	0.0002
	GSC	7.3379	7.7548	0.4169	0.0004
	CCDC88B	11.7687	12.1855	0.4168	0.0000
	HYPK	13.2301	13.6465	0.4164	0.0000
	TRIM23	7.1828	7.5991	0.4163	0.0002
	VBP1	11.2222	11.6381	0.4159	0.0000
	CX603557	7.8770	8.2928	0.4158	0.0000
	PFKFB4	6.9101	7.3259	0.4158	0.0000
	A4GALT	7.3262	7.7417	0.4155	0.0000
	NRAS	8.5047	8.9201	0.4154	0.0000
	SSPO	6.9025	7.3176	0.4151	0.0073
	TLR6	8.5840	8.9991	0.4151	0.0220
	UTP11L	10.3602	10.7753	0.4151	0.0047
	RXRA	7.7132	8.1281	0.4149	0.0001
	NOL7	11.7088	12.1237	0.4148	0.0187		X
	MAP3K11	8.1700	8.5844	0.4144	0.0000
	FZR1	10.1140	10.5284	0.4144	0.0249
	ARL8A	8.4641	8.8782	0.4141	0.0045
	OSBPL9	12.4468	12.8603	0.4135	0.0139
	CD528116	14.0119	14.4253	0.4134	0.0000
	NUFIP2	8.0761	8.4894	0.4133	0.0095
	JL628926	9.6456	10.0589	0.4133	0.0000
	UBE2B	8.4751	8.8881	0.4130	0.0000
	CD244	8.2290	8.6416	0.4126	0.0071
	BLZF1	7.3662	7.7785	0.4123	0.0001
	SNX6	10.7883	11.2004	0.4121	0.0000
	IGF2R	7.6054	8.0172	0.4117	0.0009
	TMED10	9.7933	10.2046	0.4113	0.0073		X
	SLC25A14	9.2437	9.6547	0.4110	0.0008	X	X
	KIAA0930	8.9169	9.3279	0.4110	0.0000		X
	UBE2W	11.3505	11.7613	0.4108	0.0285
	ARID3B	7.1295	7.5398	0.4104	0.0000
	ADAM10	8.1950	8.6052	0.4102	0.0124
	ARMCX3	11.6031	12.0133	0.4101	0.0000		X
	ARFGEF1	8.5261	8.9363	0.4101	0.0001
	VPS13D	7.9034	8.3132	0.4098	0.0001		X
	FAM192A	10.1309	10.5406	0.4097	0.0001
	FMNL1	12.4827	12.8920	0.4094	0.0155
	GCC2	8.4268	8.8359	0.4091	0.0000
	RTN4R	7.1464	7.5551	0.4088	0.0000
	MRFAP1L1	8.1323	8.5409	0.4087	0.0003
	CHMP1A	8.2907	8.6991	0.4084	0.0000
	DN509118	8.2102	8.6182	0.4080	0.0000
	ENC1	6.9454	7.3532	0.4079	0.0085
	STARD7	7.5873	7.9952	0.4079	0.0001	X	X
	IGF1R	9.4422	9.8501	0.4078	0.0195
	CFP	14.6609	15.0686	0.4077	0.0105
	ASAP1	7.4333	7.8409	0.4076	0.0000
	ITGA5	8.9987	9.4062	0.4076	0.0445
	CTRC	8.0205	8.4279	0.4074	0.0010
	MOCOS	8.4118	8.8189	0.4071	0.0000
	PDXK	8.3264	8.7334	0.4071	0.0007
	CREBBP	11.6386	12.0450	0.4064	0.0000
	TOX4	10.3887	10.7949	0.4062	0.0350
	RNF34	8.4127	8.8189	0.4062	0.0000
	HIST1H2BL	12.1873	12.5931	0.4058	0.0095
	KIAA0753	7.3772	7.7829	0.4057	0.0032
	NMUR1	7.8391	8.2445	0.4054	0.0002
	USF1	9.2986	9.7037	0.4051	0.0001
	CX603914	9.8980	10.3030	0.4050	0.0073
	TCIRG1	11.9685	12.3733	0.4048	0.0146	X	X	X
	ING4	9.4159	9.8206	0.4047	0.0000
	CCNY	8.2633	8.6676	0.4043	0.0000
	BACH1	7.6650	8.0693	0.4043	0.0004
	CRADD	8.7016	9.1055	0.4039	0.0069
	TRMT1L	7.2491	7.6529	0.4039	0.0015
	DN510570	12.1073	12.5101	0.4029	0.0002
	WDR45	11.1144	11.5168	0.4024	0.0001
	PPP1R11	9.3361	9.7381	0.4019	0.0000
	TRPM4	7.1298	7.5314	0.4016	0.0001
	STK38	8.9048	9.3056	0.4007	0.0004
	GDAP2	8.0475	8.4479	0.4004	0.0003
	ATF3	7.0053	7.4051	0.3998	0.0153
	RFFL	8.7631	9.1626	0.3995	0.0191
	DN509855	12.0568	12.4564	0.3995	0.0009
	JL618381	12.4076	12.8071	0.3995	0.0234
	CX605047	6.8298	7.2292	0.3994	0.0000
	IL6ST	7.8696	8.2687	0.3991	0.0072
	CDC42SE1	10.1362	10.5352	0.3990	0.0008
	PPP1R13B	7.8749	8.2738	0.3988	0.0220
	SIRT7	12.8101	13.2089	0.3988	0.0015
	SMIM14	7.6390	8.0377	0.3988	0.0000
	OSBPL8	11.3888	11.7876	0.3988	0.0033
	PGLYRP4	6.9605	7.3592	0.3987	0.0000
	MLXIP	7.5359	7.9342	0.3984	0.0239		X
	CD466287	11.7942	12.1925	0.3983	0.0000
	HDLBP	10.1414	10.5390	0.3976	0.0001
	MAT2B	12.8614	13.2589	0.3975	0.0025
	RGL2	10.6250	11.0224	0.3974	0.0302
	CLPTM1	9.3901	9.7874	0.3973	0.0000
	RAB10	7.5491	7.9461	0.3970	0.0063		X
	AY246758	7.0477	7.4444	0.3966	0.0000
	TMBIM4	14.0249	14.4213	0.3964	0.0001	X
	PLBD2	9.4108	9.8072	0.3964	0.0001
	PJA1	8.4358	8.8320	0.3962	0.0081
	RPGR	7.3505	7.7466	0.3961	0.0055
	TUBB3	11.9776	12.3736	0.3960	0.0028	X	X
	CX600187	10.6937	11.0892	0.3955	0.0053
	ARSB	7.8293	8.2245	0.3952	0.0071
	TCAIM	9.0012	9.3963	0.3951	0.0056	X	X
	TTC33	7.8387	8.2324	0.3937	0.0000
	CUL3	13.6994	14.0930	0.3936	0.0000
	SPOP	9.7767	10.1701	0.3934	0.0001
	CCDC40	6.9023	7.2956	0.3933	0.0214
	WNT11	6.9440	7.3372	0.3932	0.0023
	CEACAM1	10.5580	10.9512	0.3932	0.0003
	BI961150	12.1287	12.5218	0.3930	0.0123
	JL618722	8.8557	9.2487	0.3929	0.0006
	DDX3X	13.0450	13.4379	0.3929	0.0014		X
	ESPL1	7.6081	8.0006	0.3924	0.0085
	ITPKC	7.4123	7.8045	0.3922	0.0005
	CAPZB	11.9636	12.3557	0.3921	0.0001
	C1orf85	10.0527	10.4447	0.3920	0.0157
	YDJC	11.9051	12.2970	0.3918	0.0249
	ATP2C1	8.9392	9.3308	0.3916	0.0230
	RC3H2	8.1292	8.5204	0.3912	0.0182
	ID2	12.2271	12.6180	0.3909	0.0286
	TMEM88	8.0471	8.4378	0.3908	0.0000
	ACAP2	10.4131	10.8035	0.3904	0.0074
	JL620749	12.4265	12.8155	0.3890	0.0012
	C14orf80	7.3692	7.7578	0.3886	0.0000
	NOXRED1	7.8693	8.2578	0.3885	0.0189
	PPP1R2	9.6710	10.0594	0.3884	0.0014
	HELZ	8.4273	8.8157	0.3884	0.0024
	AY246822	8.6853	9.0735	0.3882	0.0032
	DOK3	7.5233	7.9112	0.3879	0.0342
	UBLCP1	9.7042	10.0921	0.3879	0.0152
	TWF1	7.6301	8.0177	0.3877	0.0003
	C20orf27	9.4410	9.8283	0.3873	0.0227
	PPP2CA	10.8224	11.2092	0.3868	0.0201
	ATP6V1H	11.6234	12.0100	0.3866	0.0000			X
	AGPAT9	7.0064	7.3926	0.3862	0.0000
	KLHL5	7.9404	8.3263	0.3859	0.0001
	NLGN2	9.9099	10.2954	0.3855	0.0001
	MYO9B	8.2451	8.6303	0.3852	0.0069
	ITCH	7.4103	7.7954	0.3851	0.0000
	REL	9.0862	9.4707	0.3845	0.0137
	KLC4	12.7961	13.1806	0.3844	0.0003
	LMAN2	11.3471	11.7311	0.3840	0.0082
	FBXO34	8.0824	8.4663	0.3840	0.0197
	MEF2A	9.6803	10.0640	0.3837	0.0030
	DN509494	12.7669	13.1505	0.3837	0.0062
	CX602824	7.4130	7.7966	0.3836	0.0080
	CX602378	13.6784	14.0619	0.3836	0.0008
	ARPC4	10.1408	10.5243	0.3835	0.0000
	TLDC2	8.4517	8.8348	0.3831	0.0015
	KIAA2026	8.5528	8.9357	0.3829	0.0251
	SYNJ1	8.4131	8.7952	0.3821	0.0000
	SNX21	9.7744	10.1562	0.3818	0.0284
	NUP210L	7.1053	7.4868	0.3815	0.0105
	KIF9	7.6117	7.9932	0.3815	0.0058
	RBPJ	12.0685	12.4498	0.3813	0.0282
	CX603776	13.8888	14.2700	0.3812	0.0138
	C1QTNF2	9.0869	9.4681	0.3812	0.0070
	RB1	7.7881	8.1691	0.3810	0.0047
	DOCK1	8.0745	8.4552	0.3807	0.0034
	EIF4EBP2	8.2332	8.6139	0.3806	0.0000		X
	TXNDC9	9.5746	9.9550	0.3804	0.0020
	UBXN4	10.8605	11.2407	0.3803	0.0000
	JL620264	12.6574	13.0375	0.3801	0.0147
	SLC39A11	8.2807	8.6606	0.3799	0.0020
	ATRN	7.0339	7.4132	0.3793	0.0000
	KLHL15	8.5557	8.9350	0.3793	0.0005
	AP4S1	8.6926	9.0716	0.3790	0.0006
	RAC1	12.4368	12.8157	0.3790	0.0001
	TBL2	7.6175	7.9963	0.3788	0.0375
	CNPPD1	9.4566	9.8354	0.3788	0.0040
	CARHSP1	10.2733	10.6518	0.3785	0.0000
	YWHAE	9.0731	9.4510	0.3779	0.0021		X
	LPCAT3	9.8219	10.1993	0.3774	0.0057
	CX605160	7.2464	7.6237	0.3772	0.0066
	TTC32	12.5374	12.9144	0.3770	0.0024		X
	SYS1	8.3421	8.7191	0.3770	0.0061
	RABGEF1	10.1526	10.5293	0.3767	0.0000
	PTTG1IP	9.1810	9.5572	0.3762	0.0005
	CEP170	8.3652	8.7411	0.3759	0.0008
	CX605808	11.1525	11.5278	0.3753	0.0000
	C16orf70	7.4996	7.8747	0.3752	0.0007
	CX605454	7.5224	7.8975	0.3751	0.0017
	RPS6KA3	9.7107	10.0856	0.3749	0.0069
	DN509538	7.5115	7.8864	0.3749	0.0000
	EVX1	7.2748	7.6497	0.3749	0.0000
	SLC35C2	9.3467	9.7213	0.3746	0.0001
	UBE3B	8.1551	8.5296	0.3745	0.0042		X
	PAPOLA	8.3997	8.7739	0.3742	0.0092
	FAM103A1	10.1992	10.5734	0.3742	0.0039
	FAM214A	12.0743	12.4485	0.3742	0.0095
[truncated: 4,023 more rows]
