# Supplementary material for: Understanding the Holobiont: Crosstalk Between Gut Microbiota and Mitochondria During Long Exercise in Horse
Source: Front Mol Biosci. 2021 Apr 8;8:656204. doi: 10.3389/fmolb.2021.656204 (PMC8063112; doi:10.3389/fmolb.2021.656204)
Supplement: Supplementary file 12 [file table11.xlsx]

## Sheet: Table S11
	Table S11. List of genes included in each of the three eigengene modules found as correlated to metabolites using WGCNA. The modules are indicated using the default WGCNA naming convention, and highlighted in blue to indicate negative correlation and red to indicate positive correlation.
	MEGreen		MEDarkgreen		MEBrown
	GNG5		NCOA1		GNG11
	SFT2D2		SCAPER		IL1B
	ZNF32		CMTM3		CD465796
	BM734436		CLNK		CX602495
	JL619469		MB21D1		CX602724
	CD466404		PA2G4		SDHC
	C19orf66		BID		CX601732
	PLK1		MAN2A2		PLCD4
	DN506325		GBGT1		HNRNPUL1
	FASTKD1		RBX1		BCL3
	EXOSC10		CFDP1		CBWD1
	NBEAL1		ACSL3		WDR33
	POC1B		CHML		BM734774
	DN509261		TTC1		POLR2J
	HCFC2		FUT8		BAHD1
	HDDC2		SPATS2L		SBNO1
	EXOG		ST3GAL6		KBTBD7
	DNAJC12		ABCG2		CASP9
	PCMTD2		CX595692		CX597358
	LYRM4		DHX32		STEAP3
	TERF2IP		DONSON		STXBP5
	TBC1D5		JL616747		CX603777
	B3GNT3		JL621556		AXIN2
	IGF2		CX601752		EIF4E3
	ATP5E		MAN1B1		JL621418
	DCP1B		COPS3		VAMP2
	N4BP2		SFXN3		PCNP
	JL640968		SPCS3		LY5
	PCBD1		JL641570		GPR137B
	CD247		JL627750		HDAC5
	GPLD1		TGFBR2		APLP2
	ATP5J2		ALG2		CD468788
	DPP4		HEATR3		PADI4
	KCTD14		DRG1		DN509998
	PMAIP1		FTSJ2		SLU7
	RNF26		ADPRHL2		LONRF1
	SRP14		THAP2		ANKRD35
	VNN3		CBX1		LATS2
	ATP8B2		OSGEP		MARCH6
	DTD1		TMEM106A		GRID1
	CDKN2C		ATF5		MLN
	NCALD		SFMBT2		TUBB1
	LOC100629664		VSIG10		SLC35C1
	RPL26L1		ETNK1		RARG
	DAD1		KRIT1		CX602237
	ERH		C16orf87		DUSP2
	SRBD1		C1orf131		PDRG1
	CCNH		SLAMF6		NFKBIZ
	NDUFS6		RWDD2A		DUSP26
	RMI1		CX595280		PPP2R5A
	PSMB2		JL627468		ATP6V1C1
	CD535983		MRPL1		CX596178
	JL638718		DDHD1		ATP6AP2
	DN505875		POLR3B		ITGB2
	MRPL27		ADAT2		PAPSS1
	EEF1D		APBB1IP		CREM
	L38401		L38389		SAP30L
	RANBP10		USP25		SHOX
	TOMM7		CD83		CXCR2
	CD470055		HSF2		SAG
	CD467522		C14orf1		ARHGEF40
	FANCE		PRMT5		KDM7A
	C14orf169		CD40		CHAC2
	JL640190		NUDT8		ADRBK1
	RCL1		DDRGK1		JL640427
	MKKS		ACTR1B		CX603769
	COG7		TRMT13		DN508620
	RPS20		SLC51B		JL622689
	JL640316		JL622209		RXRA
	PRKCZ		TASP1		TPM3
	CX604379		SAYSD1		JL625052
	RPS13		GPR157		LEPROT
	WRAP73		JL627316		FAM96B
	PSME1		UBA2		STXBP3
	SMN1		SEH1L		SSH2
	USP24		CD36		ART1
	TMEM117		VPS13A		SIX1
	TIMM9		MTCP1		NEK9
	UBAC1		CCSAP		PLIN3
	TTC17		PI4K2B		RBM4
	TAP2		MORN2		JL617521
	BDH2		SLC2A4RG		CX604004
	CX593025		DICER1		KIAA2026
	GNAS1		RPL22L1		AAGAB
	JL621877		G6S		IL18
	WBP1		CCDC114		CHI3L1
	ACO2		EBF1		JL622837
	CX601417		SUGP2		ATHL1
	PRKAB2		ABCF1		CYP4F22
	AP4B1		DN506109		SLC48A1
	CX603142		DDR1		FOXD4
	PDS5B		TBX21		MBOAT7
	THOC5		ZNF445		ELMSAN1
	TIMM8B		ZNF426		TNNI2
	ILDR1		JL618797		DN508678
	HEXB		TCERG1		SNX24
	LDLRAD3		ZFP91		DAZAP2
	CX597345		BM414553		BSDC1
	RPL13		SSBIP1		ATP1B3
	BM734995		PARP15		PIGF
	SERPINB10		RAD23A		PSME3
	JL619259		NLRP1		MMP27
	DHX16		MEF2C		JL624985
	AMDHD2		ACP5		CX604562
	TRIM28		COL11A2		PPP2R2D
	SLC41A3		BAG2		GNB4
	THAP4		PIGN		MXD1
	C9orf16		NOLC1		TRAPPC6B
	TAP1		DN507426		ANKRD27
	TCRB		PUS3		PLAU
	CX596963		JL626619		RB1
	RAP1GDS1		CX603353		ATXN1
	SF3A3		H2AFZ		DN511021
	CX605638		DN504122		KLF7
	CTNNAL1		HNRNPA1		CD9
	FABP3		JL618185		CCNO
	RRP1		RAD17		JL641492
	SNAPC2		DHX37		MIP-2BETA
	PPP1R35		RFC1		KCNJ15
	ACOX2		ANKRD13C		SNX10
	ELAC1		HS2ST1		ANAPC7
	CX3CR1		DN507838		TUBB6
	GNPAT		NELFB		DDX6
	DQ125453		RBM3		SNAP29
	PRR14		SPICE1		PROK2
	GUSB		RBM8A		TLR1
	COQ3		EIF2S2		POLR2K
	DN506272		SPR		ANAPC16
	THYN1		SETDB2		MAP3K15
	VAMP1		BLMH		DN509274
	ARRDC2		DN507146		DN504034
	EXOSC4		SNX25		PCNX
	MRPS11		RRAS2		TOX4
	C8orf59		ND6		VASP
	INPP1		THOC3		MBD6
	LTA		ADRM1		SPAST
	C20H6orf1		FAM136A		FUZ
	RBM28		RAB6B		ATAD2B
	SULT2B1		MIOS		TPD52
	RPS11		CX601522		TNFSF4
	CX603612		RANBP1		ATP6V0C
	MRPS21		TMEM97		CX594727
	EXOC3		TEX30		TBC1D20
	CD536660		ELP5		DCUN1D4
	EF397516		ALG13		VCL
	STK39		GRPEL2		GSTP1
	DN506300		RAVER2		MED13
	PDCD2L		KLHL11		PAQR8
	MITD1		MBIP		FLNA
	MYEOV2		TANGO6		CLEC7A
	CYCS		PNPT1		AY246812
	PELO		TNFAIP3		DDX41
	MRPL11		GEMIN6		DN509497
	ATM		TPRKB		PYGL
	JL640016		RRAGB		SOD2
	CKLF		JL640948		ANKRD13A
	NDUFB7		SSRP1		AKAP10
	DN508741		TNNI3		XM_001916762
	PCYOX1L		DRB		C9orf89
	LOC100629326		ARF5		SPX
	AKR1A1		CD180		HIST2H2BF
	FANCI		ZNF831		SMAGP
	SYNCRIP		CD528845		IP6K1
	TTC4		EEF1B2		TMEM43
	JL641883		PHB2		CD467850
	AQP3		PDE3A		ALDOA
	CKAP5		RPN1		UBE3B
	SNX17		PPAP2B		SHKBP1
	ARAP2		CCDC69		IKBKB
	GLRX2		FCRL3		PSMC3IP
	PPARA		LSM6		GALE
	TCEA3		NOB1		PLA2G7
	EPSTI1		JL618837		DN511312
	SERBP1		CDKAL1		CD38
	ZNF792		LRCH1		ABTB1
	KDELC2		RALA		DN508766
	ACBD4		BBC3		CHST12
	TRIP4		MDN1		GPT2
	ACSL5		JL637859		IL1RAP
	NHP2L1		CX605581		SAA1
	HSPB11		JL638579		DN510489
	CD69		CX593986		POLD4
	ATP10D		ITPKA		SMOX
	CCND2		WDR12		BM780561
	DN508789		JL619791		SSTR3
	CX598998		AVEN		ALOX5AP
	IFI44L		JL619348		AGFG1
	DN507304		CNTFR		MMP1
	FDFT1		ZBTB32		SNCA
	EFTUD2		FN3KRP		FBXW11
	JL638050		CENPK		TIMP2
	ERAP1		GPKOW		PITPNC1
	PMEPA1		TBCB		DNAJC5G
	CCR3		RPF1		EHBP1L1
	AURKC		ASB3		PAQR5
	MBLAC1		RPS3		TMEM120A
	EIF3H		BAZ1B		KAT5
	UNC93B1		RFX5		SERINC3
	LSM5		ST6GAL1		CX594080
	RAB34		PNRC2		DRAM1
	CLINT1		ITM2A		FAU
	INO80B		NOM1		DN509538
	MMAB		PRKAR2B		OXSR1
	CD471616		HLA-DMA		FA2H
	DOCK10		TSC2		ARF2
	EFCAB11		WDYHV1		CX603218
	LSM8		ACYP2		PGD
	C19orf10		MRPL23		RAB7A
	JMJD4		RBCK1		CDK9
	NPRL2		HAUS1		DN505143
	CX601808		ELAVL1		ZBED4
	ANG		NUGGC		ATF3
	RPL23		NQO1		LMNA
	MRPL55		DN510670		TYROBP
	OTUD4		CX601604		LOC100062988
	DN511071		PDCL3		DN505946
	DN510254		NAT9		DDIT3
	C6orf52		C1orf198		MRAS
	MRPL36		KIAA0391		PPARD
	WDSUB1		MKRN2		STAT6
	AY921388		TRIM44		GORAB
	NPM3		OLA1		SCNM1
	NVL		FAIM3		NSRP1
	DYNLRB1		DDX27		ECATH-2
	CX600669		BLOC1S5		ANXA13
	FOCAD		TMEM206		FCAR
	COX6A1		COX4I1		DN510094
	PAM16		GCFC2		HRH1
	PATL1		BANK1		CPT2
	TRIB2		GNPTG		CCNY
	AY921379		PPIH		C1orf109
	CASP12		ASAP2		TSTD3
	PLGRKT		SNRPD1		ARHGAP26
	CX603870		CX602839		CLCN4
	TSPAN5		ACSS2		CX605495
	IL23A		KHDRBS1		SNRNP27
	PCCA		SGTB		AY246829
	CLSTN1		RN28S		ARMC12
	NFATC2		CCDC125		ERG
	FARSA		CX593174		BAK1
	AY921376		NUP54		CPSF7
	MRPS28		DNAPK		MAP2K1
	DN504582		LOC100629545		BI961409
	SYNGR1		JL616171		ACSL1
	NBN		JL616860		ARHGAP27
	MDH2		SLIRP		UBE2A
	MRPL35		KDM1A		MED26
	INTS7		NDUFC1		CX602199
	C14orf166		DN507163		TRAF1
	C12orf4		CCNE1		LTBR
	CD4		ANKRD40		LSMEM1
	TOR1A		PTPN2		PDLIM5
	GFM1		EIF3M		FGD4
	CX603071		NEMF		TBRG1
	AY921365		MAK16		SNRNP48
	PROM1		GPR180		B4GALT1
	CX602926		METTL23		MOSPD3
	GIMAP6		HNRNPD		ANXA4
	ZNF146		GCLC		PLAC9
	DN509404		PDCD5		C6orf89
	TRIM24		AJ312379		PPCS
	DN505664		CA5B		LOC100059147
	EIF5A2		GRK5		TXNDC9
	LMBRD1		FKBP14		CARNS1
	CTCF		SEPSECS		EIF2AK3
	LCAT		IFT80		JL619252
	CD535647		PMPCB		IL4R
	RHOBTB3		CX603723		BRSK1
	ACP6		PDHB		MOCOS
	NDC80		ZNF461		CX604805
	FOXJ3		LOC100053101		PI3
	SH2D1A		DN509938		ICAM3
	TMEM126B		FAM43A		NDST2
	LPAR6		TMEM242		SERPINA10
	MDC1		ZNF76		STK17A
	ZHX1		DN507943		RC3H1
	CX605310		ARFIP2		BAZ2A
	ZNRF2		ST13		CST9
	unknown		BCL2A1		LACE1
	CX601278		PDCD2		AASDHPPT
	COMMD2		DDX28		PLCXD3
	CX600222		RND1		PHACTR2
	TCOF1		SRFBP1		ASH1L
	BCAR3		EPRS		SAR1A
	ARHGEF9		CYTH3		IL10
	BGLAP		BATF		DN509544
	STX17		ZNF292		KIAA0247
	LOC100072819		ZKSCAN4		DAPK1
	ZCCHC3		FRA10AC1-1		BNIP3L
	PBDC1		CD79A		ATP6V0B
	PGLYRP2		ASS1		TESK2
	BI961168		CNOT6L		C18orf54
	CX592395		SLC17A9		HIPK3
	GTPBP4		MTA2		STX16
	DN504528		USP28		TMEM216
	TESK1		ZNF34		CD469102
	FAM162A		ZDHHC17		TGIF2-C20orf24
	DMAP1		HAUS4		GLIPR1
	RNASEH1		EIF4A1		MSN
	CYLD		RPA1		LOC100066572
	DN506907		BCL7C		SIK3
	SAE1		COQ5		INSIG2
	RPIA		KIAA0368		ZNF202
	MRPS6		SH3BGRL3		ITPK1
	DN504949		CD19		JL618381
	DDX24		BM734907		CDC42EP3
	CX599322		AMD1		CD536247
	C1D		HPRT1		JL640480
	ATP5L		POMGNT1		BST1
	BMP4		DN509318		MAP1S
	CX596128		RAB28		SRP54
	SLCO3A1		SCOC		SMURF2
	RELB		DN510724		CX602634
	BLCAP		CX604410		PLSCR4
	LOC100052114		CNDP2		ETV6
	TOMM6		HLA-DOB		ZFP36
	ATPIF1		DN505220		ZBTB16
	CCDC34		CD151		R3HDML
	DHX58		AKR1B1		CDS1
	WDHD1		SRP72		ID1
	SUMO3		PARK7		DN510002
	CX604249		R3HDM2		ZEB2
	TXNDC16		FTSJ3		DN509075
	ENSECAT00000007626		FN3K		PITRM1
	DN510424		CMC2		TAGLN2
	TNFRSF25		TICAM2		FHOD1
	CX601316		JAK3		PEF1
	MPV17L2		CX601366		SORD
	RGL4		DN507594		ATP13A1
	CD528840		ZBTB10		ATP1A1
	GPI		TP53BP2		CD465005
	CD470590		TIMMDC1		TIMP1
	SNRNP25		ETFDH		DN506937
	ACADSB		ZC3H15		OSBPL11
	JL620475		CNTRL		FAM175B
	GPATCH2		JL638843		CAPN3
	TRIT1		DHFR		FAM50A
	EIF5A		ACAT2		CX604732
	DN508672		JL639831		TESC
	ICOS		SMARCE1		XM_005611031
	MID2		HMGN4		SLC10A3
	ATP5G2		TAF1D		CCM2
	CD470494		ZSWIM7		CX595948
	DAXX		CDC16		ATP6AP1
	TCF3		TSR2		RER1
	COBLL1		BLNK		CD470892
	NGFRAP1		TSPAN3		NFIL3
	BTF3		CD22		JL629327
	HES7		BIRC3		CCNDBP1
	ATP5A1		DESI1		LGSN
	MCM2		MIPEP		DN509322
	DN509552		SLC25A19		MARCH7
	C8orf33		ZNF227		TACC3
	TRMT1		DN507251		JL635506
	DN507036		RNF8		EIF4G3
	SCX		DN509499		C10orf11
	HYAL1		WDR76		CGREF1
	NDUFB2		DOCK9		JL641481
	MINK1		VCPKMT		NFE2L2
	TAF15		IFT27		ULK1
	UFSP2		KNSTRN		CD535580
	ZNF639		OCIAD2		CYTH1
	CD535594		PANK2		PLA2G4A
	PPAN		NOL9		C16orf52
	IBTK		DENR		FLOT2
	CD464669		DNAH12		NFKBID
	SLC25A26		TMEM248		STAG2
	EOMES		DN509242		ICOSLG
	JL619514		SPEF2		MPZL3
	UNC13D		CX601850		INHBA
	SCO1		DST		UBA1
	CCSER2		MBTPS1		DPY19L1
	AY921368		PDHX		DN505800
	CX592434		ZFP14		PPIF
	HCCS		ZNF318		NOL4L
	METTL21A		ESF1		TMEM234
	ATRAID		SNRPG		GMFB
	DN508735		LOC100065920		ARHGAP30
	CDK5RAP3		HTATIP2		GABPA
	DN508606		JL624916		CX593980
	PDCD11		FCRL1		DN509494
	MATK		PRRC1		IL18R1
	RHOH		TBK1		SNX27
	ALDH1A1		IFT22		ATP11C
	ENSECAT00000020065		CIAO1		RNF34
	DN508666		JL626821		BM735368
	NEDD8		HTATSF1		KIAA0355
	MCM3AP		CNN3		LDB1
	GW820050		HTRA2		C9orf153
	IMPDH2		LIN52		NFKBIE
	TCF19		BF		TAF1
	PID1		ANKRD26		DN504213
	JL619936		CX605468		LST1
	SSNA1		SIVA1		TMX4
	JL618160		TNFSF10		SPRTN
	ATP2A3		TNNT1		DCAF11
	NLRC5		ND4L		ATG2B
	JL620180		IDNK		MED20
	NKAP		COMMD3		FOXN2
	SCCPDH		M6PR		SIRPA
	COMMD10		TFB2M		FZR1
	NTPCR		LAPTM5		AY550007
	DN507199		MEF2B		BI960983
	SETD4		CCT7		SELL
	HNRNPL		DN507283		CD528390
	GNB2L1		PRDM4		CD467602
	AY921357		GOT1		MOB3C
	RPS6		DUS4L		PAMR1
	RPS21		DYRK2		ACTR2
	CXCL10		DN507610		SYNJ1
	FANCA		DRA		FBXO42
	OTUD3		ADD3		CENPC
	ZNF48		PRKD3		ZDHHC3
	TOMM34		LOC100629730		CHSY1
	HEATR5B		CX605021		AMPD2
	DN506737		TRMT112		OR1G1
	HSD17B10		NUP160		GRN
	METTL2A		MCUR1		CST6
	RNF4		DSN1		CD465829
	DN505483		JL640583		SF1
	CRLS1		GPATCH11		RIBC1
	RCE1		CX603573		IZUMO4
	CX603050		ZNF404		CX603682
	SMIM11		DN509433		CCL3
	DNLZ		KANSL1L		PROSC
	RHNO1		ZDHHC21		TRIOBP
	TMEM260		ZMYM4		LOC100050474
	SATB1		APEX1		CATSPER2
	DN506754		ATF4		TMBIM4
	PIN4		SAT2		CISD2
	RBM15		JL618447		BTG1
	CX603954		MT-CYB		JL615904
	CD528849		C11orf58		TMEM70
	ATP5O		BTAF1		BIRC6
	FYN		RAB39A		CD535494
	JL620665		FBXL17		PPP1R2
	SNAPC3		FAM161A		DN511086
	FEZ1		XIRP1		ARID3C
	RPL38		SERPINB9		ZNF592
	ZNF263		CX604518		LMBRD2
	PHYH		RBL1		CD5L
	JL638119		CHD1L		AMN1
	TMEM41A		POLR2D		CX605785
	NPY		ZNF23		FAM20C
	NUDT21		ITGAE		RANGAP1
	BI961236		MUS81		USP15
	LPAR2		ZC2HC1A		APCS
	SMIM20		CCDC102A		GPC4
	JL639891		ACTR3B		STARD4
	TOMM70A		SLC25A30		STK10
	WWP2		RNFT1		VWA8
	NUDC		ZNF239		MCMBP
	JL621971		TRMT61B		B9D2
	CX605205		RAE1		APOO
	NCOA7		AY921405		NFIC
	FAM185A		CD79B		KIAA1033
	CX600002		PTCD3		BET1
	CX603424		DDX23		CD535830
	FXR2		ZCCHC7		JL619078
	JL619493		CCT4		DN510722
	IFT43		TRANK1		MYH15
	C17orf64		CHCHD4		PPME1
	DCLRE1C		EPM2AIP1		MAP3K5
	RPL35A		ARL3		JL637794
	AY921398		DTNB		SHD
	UBE2E3		PLAC8		CX600740
	DBI		NIFK		SEC23IP
	HAUS6		ZCCHC9		RAB32
	PDLIM4		ERGIC2		ARCN1
	C19orf60		CKAP2L		NKIRAS2
	NDUFA6		PLTP		RTFDC1
	ZSWIM3		TXLNG		TLE3
	NKIRAS1		UTP23		INTS6
	ENGASE		TRIM13		MEMO1
	RPL10A		ABHD4		ACAA1
	TRNAU1AP		ANKRD46		CD467035
	ARMCX2		BDP1		MGAT5
	NBAS		HVCN1		CPEB2
	KLRD1		SMAD3		GDPD3
	RPS19BP1		PLEKHG1		TSC22D3
	RPL3		UPF3A		CUL4B
	TCF7		JL625012		BDKRB1
	JL617847		PARP1		JL619324
	NKG7		NDUFS3		JL616764
	ATPAF2		C14orf2		PIPOX
	ATXN10		FAM69A		CLEC1B
	PHC1		TOP3A		SPOP
	ASPA		DDX39B		REEP5
	DN510126		SWAP70		CHMP7
	MGST3		RAB38		IL1R2
	NDRG2		FAM169B		C1orf162
	CSTF3		HNRNPM		SWT1
	GPATCH1		MTCH1		SRPR
	COX5A		JL616533		PADI3
	TSPAN8		CYP4V2		SGPL1
	MAGED4		GGA2		SLC7A7
	tRNA-Cys		POGLUT1		GOT2
	MTX1		RPL10		SMIM3
	SFXN1		EIF2B4		HMGCL
	DN506483		ZFP3		NPTN
	CX593396		COPS6		HSPA5
	JL638041		MS4A1		BCL7B
	CX601989		TRNT1		ZNF513
	CYTH2		SCAF8		MED31
	WDR55		SLC39A10		AP4S1
	EMC10		FAM60A		FAM228B
	FBXO48		FAM20B		GNG12
	PHF1		CX602675		AGPAT9
	RPS27A		SERPINI1		MTMR14
	CX601054		PEBP1		NUDT3
	SQLE		IGHC1		DMXL1
	HMGN2		PRPF4		ZNF768
	CD536396		TGFB2		ATP6V1E1
	DN510210		TCTN1		ERN2
	METTL18		METAP1		IRAK2
	ZBTB20		PRSS33		INTS3
	MYCBP2		TTC31		R3HCC1L
	PAXBP1		JL618515		SLC25A24
	FCF1		PAAF1		PDLIM7
	NCBP2		FCRL5		ACIN1
	C11orf1		STARD13		XM_001916655
	DHX30		DNAJC8		SHROOM1
	CD471464		TMX1		ICA1L
	C7orf50		API5		NEK7
	ECI1		WBSCR22		JL620362
	ARHGAP12		JQ254084		TPH2
	YIF1A		INPP5F		TIAM1
	SCG5		RIC1		PHKG2
	CX604853		TDP2		STX5
	FASTKD3		COMMD8		JL641138
	KPNA4		MTHFD1L		LOC100051016
	NACA		DN509719		BI961150
	CHRAC1		RSL24D1		IRAK4
	JL617285		CX604738		CD464572
	PPP1R14B		JL639821		STAT3
	JL618730		DQA		NDUFAF7
	JL615854		CX604454		ZFYVE20
	CX604397		CRACR2B		STK17B
	DN508645		NEK3		NFKBIL1
	CX606029		ETFA		CCDC174
	IFFO1		CD535097		DNAJB6
	JL616170		ITK		SH2D4A
	KIF1C		HS3ST1		GLRX
	CD535911		PPDPF		HDHD3
	GTPBP10		NUP93		CNPPD1
	TRIM27		SARS		VPS13D
	CTBP1		LOC100050494		CX603156
	WARS		ATXN7L3		ZFAND3
	CX596700		FLT3LG		SMG5
	PITHD1		TIPRL		KIF9
	CX602146		DN508473		HCK
	PRKCA		DCTD		SLAIN2
	CD2BP2		ZNF250		RAPGEF6
	DN509646		CCDC50		SEPX1
	DN509725		CEP57L1		CD471208
	NEURL4		CMTR2		CHURC1
	RPS24		FAM122A		LRP1
	SMARCA2		FGGY		SNX14
	DENND4B		CLEC14A		PPP1R3D
	TMSB10		FTSJ1		TCAIM
	ACSF2		LMO2		SAPCD1
	AY246769		IL2RG		IRF2BPL
	AY921374		CHKB		IGF1R
	RPP40		CYB5B		ENG
	SPARCL1		PPM1K		CX605723
	ADCY7		ANKMY2		RAB11A
	PSMG3		SKAP1		UCK2
	PTGDR		ATG4C		CX596102
	C1orf174		KCTD1		RNF224
	ZBTB2		USF2		CACNA1H
	RPL35		FAM149A		CTR9
	UBL5		ZSCAN31		LOC100059325
	MRPS14		AFF3		CCDC126
	ZNF644		ZNF300		OSBPL8
	CX603887		TSR1		NOD2
	DPM3		RBL2		ARID3B
	MPV17		TRIM34		LOC100052104
	UTP18		ICE2		CD465841
	MED8		RPS6KA5		TRPC4AP
	RPS4		GON4L		CD528461
	MAPRE1		PARS2		FAM65B
	ZFYVE21		JL631779		MFHAS1
	SCGB1A1		SLC9A7		KDM6A
	KATNAL1		PARP6		DDX59
	TRAM1L1		PPP1R12C		SERTAD2
	FAM175A		CX602405		TAF12
	SBDS		KLRF1		SLC50A1
	CX598306		ZBTB5		CSF3
	CD467211		PPP2R5E		RNF38
	DN504738		DN508973		BPI
	CX593276		SAV1		ADORA2B
	NDUFB11		MYC		HIGD1A
	DROSHA		C17orf80		SLC31A1
	RPL36AL		UXS1		MAP1LC3A
	COX6B1		PRMT2		UTP11L
	IFRD2		CX603813		JL641119
	HAUS8		COG6		CD535860
	ATXN2L		JL620804		USP31
	JL631727		FAM92A1		MRPS25
	IPO9		TXNDC12		LOC100053482
	GPRIN3		ICMT		SOCS5
	ABHD14B		NOC3L		JL637545
	JL619155		TUBD1		TBKBP1
	CX592986		MGME1		DN510857
	CX601386		HLCS		SP1
	CX602364		NAA15		PRRT1
	DUSP14		UHRF1BP1		RGR
	SERGEF		CXXC5		IL1RN
	CFB		CTC1		GPBP1L1
	CD467289		JL641765		LPCAT2
	VARS2		SGPP1		JL638184
	UFL1		ZNF551		CEP104
	MROH1		AKAP9		WDFY3
	PSMG4		AIM2		JL617254
	SIT1		DN507688		WWC3
	B4GALT3		RCC2		PRR15
	GDPGP1		MYO1C		BICD2
	IDH2		FAM210B		KIF1B
	CTSS		WBP5		MIEN1
	ATXN7L2		NUTF2		CX595413
	RPS19		ZNF260		SCT
	HNRNPA3		JL618779		CD465149
	SKA2		TMEM69		TIMELESS
	VPREB3		ST7		HSPA13
	UCHL3		NGRN		FOS
	GRPEL1		COIL		MAP3K2
	SP140		DZIP1		IL6ST
	NSEP1		CXHXorf21		TOB1
	ITGB1BP1		HSPA4		OXR1
	PPP1R7		DN506273		CCDC15
	NAA10		DN510485		SMG7
	DNAJC21		STYX		NPHP3-ACAD11
	ITGB1		CX604091		CHAC1
	NOL8		PTAR1		TRIP12
	DNPEP		SDHB		SCYL2
	PTPLA		ZNF425		GPBP1
	FAM3B		PRKCI		AKIP1
	RPL9		ZSCAN21		ACADVL
	PRKCH		ANKRD2		MAPK14
	MEA1		PPIB		CX603684
	TNFSF13		ZSWIM1		TMEM254
	NPAT		CYB561A3		CX601917
	JL639139		INPP5B		JL616349
	CYB5A		ALDH6A1		JL638330
	MVB12A		CX602885		PLIN2
	WDR81		LPXN		JL622806
	SEC16A		DN503870		PIR
	BCCIP		CEP63		TBC1D14
	CD466614		UBL3		ZNF326
	ENOPH1		DUSP12		ANGPTL4
	COQ4		LRRC75B		GPSM3
	AGTPBP1		LRIG3		CCDC40
	LMF2		TBC1D31		LOC100051793
	ACYP1		IFT88		JL640051
	CD27		JMJD8		BM780438
	RCAN3		ZNF622		DN510098
	NDUFV2		CX602898		LOC100071328
	NGDN		DN509205		JL617582
	LOC100057123		RANGRF		LOC100146549
	C8orf37		ABCF3		COMT
	LAMTOR5		JL622296		CX598679
	GSTM3		FIBP		ZNF821
	MDH1		PIK3C3		LOC100630492
	CX599248		ERCC8		CX601207
	UBASH3A		TOP2B		ECHDC2
	NDUFA10		DN506762		HOXB2
	ZNF565		JL618422		QSOX1
	MDP1		NSMCE4A		ATG4B
	DNPH1		C2CD5		CD535740
	CX605587		GPN3		PRKAR1A
	NME2		ARMC10		TMEM222
	PDLIM1		CROT		HAVCR1
	FIS1		CENPJ		LAMP1
	SEC11A		PSMB1		YPEL2
	AARS		CD467422		DN511206
	DN508868		PPM1G		DN509305
	TAPBP		NUP214		CX592995
	SDAD1		CX601609		MAP3K3
	DDX21		ARHGEF19		CX597158
	C14orf142		EME1		C1H10orf54
	NIP7		CHD6		CUTC
	NAA11		JL616387		POLK
	UBQLN1		EIF2B1		TRIM8
	AY921381		CX605870		DHRS1
	MTIF2		EXOSC7		NCKAP1L
	CHD8		SEC63		RAB3GAP2
	DN510227		ZPR1		ANKRD16
	RPP38		JL618298		WIPI1
	LEF1		AOX1		RAPGEF2
	CDKN1B		ADCK2		VPS4A
	ZMYND11		ZNF133		LOC100630708
	ATP8A1		TOX3		PHF21A
	CD535683		PRMT3		SLFN11
	DGUOK		JL636549		ODF2L
	CX605486		TLR3		MTDH
	MAP2K5		ZNF268		BLK
	GTPBP8		PYGM		APC
	DN505237		SNX5		SERPINE2
	PTP4A2		LRRC58		CX605454
	ACN9		DN508304		CX600187
	SCAP		JL616321		SLC3A1
	TMEM123		POLR1C		UCP2
	CD470070		JL616485		TCEB1
	NUP62		SLFN5		MTUS1
	C19orf40		SLC25A38		RNF121
	STAG3		APOPT1		OLFM1
	LDOC1		C10H3orf37		C-SKI
	SCD		EXT2		S100A8
	CX604670		PIGY		DN508362
	PALM2		EI24		C1R
	MTIF3		JL639767		DN509118
	FASTKD2		ZNF26		SIRPB1
	TTLL12		NUCB1		PIK3CB
	XPO7		DNASE2		TMEM208
	GBP5		INTS8		PGK1
	DN505741		RALGPS2		TMEM154
	MRPL42		CDK2AP1		KCNQ3
	CD470346		FGD2		RAB11FIP1
	DN507565		DN506202		CDS2
	RPS10		MTF2		DTWD1
	CD535913		DN507341		CD528116
	NDUFB4		NIF3L1		SEMA7A
	JL623395		ADAL		ENO1
	DN509924		LRRC14		RNASEL
	ATR		SEL1L3		SLC40A1
	ARL6IP5		POU2F2		GKAP1
	HN1L		CAMTA1		MYBPH
	DN504808		THUMPD1		HECW2
	CX605019		THUMPD2		EVX1
	C12orf65		CX601750		N4BP1
	TRAPPC2L		JL638154		RANBP9
	UBD		SCP2		PTPN1
	PTCD2		GLT8D1		AY246780
	MGA		CLMN		DN510680
	SNRPD3		DARS		DN508592
	KIAA0586		WDR77		FCER1G
	SPN		DN506172		SPTLC1
	CX593867		ZNF608		CX602824
	NELFE		FABP5		PAN2
	DN507497		WDR6		OSBPL2
	RPAP3		POLR3A		FMO2
	ATP5B		HYI		RNF41
	EIF4H		TRAPPC4		CLDN10
	SNX8		LAP3		ADCY4
	JL617499		DUS1L		ABHD2
	SMIM8		COQ7		KIDINS220
	RPLP2		CUEDC2		ELOVL7
	GCSH		MTG1		MDM4
	DRG2		TAF5L		TREM1
	NANS		NUDT18		ANKRD12
	CNPY2		ARSK		AB178951
	JL640447		PFDN1		RBPJ
	CKB		UCHL5		CCL15
	CCL5		ILVBL		CHADL
	SCML4		CX605163		NXNL1
	ING1		SLC12A4		ARG2
	JL615852		MNT		CX605213
	PPRC1		XM_001488813		CX592735
	ALKBH2		CX605416		SLC45A4
	JL638218		CX600021		JL639929
	MRPL38		TSPAN4		TMCC2
	JL623546		PDK2		IL10RA
	WRN		PRPF8		STARD7
	R3HDM1		MPDU1		C10orf54
	HEY2		CCDC66		C1QC
	CENPV		COQ10A		TGDS
	AY921359		RIC8A		ATP5D
	CTNNBIP1		TPCN1		IST1
	ARL6IP4		MBD4		JL622905
	CCR4		DLGAP4		CX600443
	ADCY3		KIAA0195		LILRA
	RPL39L		MRPL45		BBS4
	DN509684		RINT1		AY246758
	JL624358		SUCLA2		CMTM6
	CDK5RAP2		GTF2H2		CX603627
	DN506386		LZIC		OSBPL10
	PALLD		MRPL43		TADA3
	CFAP20		PEX13		C7orf57
	FASN		SLBP		MAPK7
	CX605840		JL616905		AVIL
	TMEM179B		JAGN1		PARP9
	OBFC1		NOL11		TMEM92
	PGAP1		NUP35		KPNA6
	UBE2G1		BM735416		CX605364
	RMDN2		TATDN2		IGFBP6
	DN507791		MAPRE2		IL8
	APOOL		OCEL1		IGF2R
	DN508295		CD466010		STX11
	UBE2Q2		CX605229		JL630556
	SNRPN		CX601084		IER2
	CDC14A		PRPSAP2		USP14
	DN507220		ARL2		LYRM1
	NDUFA1		C11orf57		PTGER4
	UBR7		PRDX1		PPP1CB
	SPCS1		MAP7D3		PLAGL1
	CLYBL		SESN1		LOC100051104
	NT5C3B		ATIC		TBC1D9B
	APOD		EIF4E2		HPS5
	HSF1		EIF4A3		DDIT4
	UTP6		JL637440		CLIC4
	COMMD5		TTC5		DN505901
	QARS		ARHGEF7		MBOAT1
	RPS25		DN507107		CX595154
	ARHGAP42		DEPDC5		RAB2B
	TIMM23		JL621112		ETS2
	CCBL2		FCRLA		LLPH
	CX593673		TADA1		XM_001500420
	LOC100060075		REXO4		BI961659
	ADRBK2		WDR83		NBR1
	MED27		PSMA4		SNF8
	CCBL1		CX595383		RP2
	TCEAL1		IKZF3		KLHDC10
	ZNF839		ATRIP		NR1H2
	CD1A1		UBE2N		CX605510
	SF3B2		CX604284		TLR2
	RN18S		IDH3B		ACTBL2
	ERAP2		SNAP47		DN509227
	SPTBN1		ZFP69		ITGAX
	BBS7		PIM2		PRRC2A
	ANXA6				DNAJA4
	JL620274				RPP14
	H2AFV				TFF3
	NDUFB3				RGS1
	SSR4				WTAP
	MRPS31				ETF1
	SPATA6				CX604287
	CD200				CAP1
	C5orf45				GTPBP1
	AY921391				DN510859
	EWSR1				PRKAB1
	PNKP				DCP1A
	CDK16				HIST1H3D
	C16orf74				R3HDM4
	CD472325				ANAPC15
	TRMT2A				MFSD9
	GPR174				MTSS1
	ACAD9				CX605888
	METTL22				TNKS
	DOK2				SAFB
	KCNK1				PLEKHF2
	DN510926				ARID3A
	RPL7				SETD8
	CX594711				DN506650
	EMC6				FAM129A
	PNPLA7				TMEM167B
	KRT34				DCAF12
	ZNF793				KCNK7
	L38383				MYL6
	TUFM				CDC27
	COG1				DYNLL2
	XM_001915904				IFNGR2
	VILL				SIMC1
	YIF1B				ZFAND4
	RPS16				RAB3D
	CD535383				CX592790
	FAHD2A				ABCB10
	EIF3I				LNPEP
	SNAPC5				SIRT7
	THUMPD3				FOXO3
	AATF				CHST11
	SPRYD7				CSNK2A2
	DN509278				C16H3orf62
	CD466767				YIPF3
	DHX29				SCRG1
	DN504741				CX602321
	ITGAL				ATG101
	RPL11				AKAP17A
	LRBA				CARKD
	SSPN				ARIH2
	GSS				CCDC28A
	NOP10				GSN
	LRP6				CLPTM1
	MUC12				SLC35C2
	RAI2				CX601884
	TIMM17B				ASAP1
	SPTAN1				FBXO30
	CX594481				SPPL2A
	CNOT10				RAB24
	MLLT3				PLAUR
	KIF15				CNOT2
	DNAJC18				JDP2
	CX598088				EIF1
	PLA2G4B				LMAN2
	PLEKHO1				CD470227
	DN508983				YPEL1
	TRIM65				MVP
	JL619481				ILT11A
	ERRFI1				SYCP2
	GRAMD1A				ARHGAP9
	LRRC41				FAM58A
	FERMT3				ANXA2
	PTMA				DNAJB12
	EMR3				CCNL2
	SLC16A5				ZBTB47
	CX599166				HSPH1
	MAP2K6				KRTCAP2
	RPS8				RNF10
	IL16				ECM1
	INSIG1				PSMC6
	CX597407				NRD1
	MRPL20				IDO2
	FDX1L				TLN1
	NLE1				DN509704
	PRADC1				FCGR3A
	GPD1L				ANXA5
	PAM				ATF2
	JL640030				SMIM15
	SNW1				UBP1
	MTX2				XM_005606760
	ZNF667				HP
	CTSH				MAX
	JL616084				STX1A
	MRPL17				TCEANC2
	JL638924				ECM2
	DCAF13				MTA1
	HDAC10				RABAC1
	RPL6				JL616515
	JL615857				SQRDL
	RPA3				DN503832
	CRYZ				CX603926
	CX603146				SESTD1
	WDR70				DEDD2
	JL640464				KAT7
	PROCA1				MSX2
	SPATA24				SLC25A11
	NANP				ALK5
	MRPS18A				AP1B1
	ZNF683				SREBF2
	CACNB3				TPM4
	MAN2C1				MON2
	NAB2				DGAT2
	PSMA7				JL616952
	ELP2				MOB3A
	NDUFA5				TWF1
	C2H8orf58				C1GALT1C1
	CASQ1				CX604071
	INSL3				ATP6V1E2
	IMPDH1				DENND3
	CX602892				GAPDH
	ZNF711				FCHSD1
	ZAP70				SAP25
	CD535629				TRAFD1
	FKBP3				COL15A1
	STUB1				GRB10
	PFDN6				ARPC3
	AGPAT1				HEXIM1
	TSPAN16				RANBP3L
	KLRG1				COL22A1
	ADAM22				ENC1
	SNRPA				PLEKHM2
	NARF				CD300A
	PABPC4				MAEA
	JL635236				PPP2R1B
	BI961135				UBXN2B
	S100A13				AKIRIN2
	DN509256				HECTD2
	LOC100054950				RAPGEF1
	YWHAB				RASSF5
	WDR3				RNF11
	OGG1				GJB6
	DN505323				PDCD6IP
	NHP2				MET-ARNT
	CX599992				DHRS3
	TNFRSF18				ZBTB21
	CX595555				CX601959
	ROMO1				JL641193
	CLEC5A				CD466720
	JL620714				ASCC1
	AKT1				PELI1
	XM_005612598				TBXAS1
	KMT2A				JL618024
	BLVRB				NFYA
	CCDC86				SHB
	ORAOV1				ITFG2
	CX604288				TBC1D8
	ALPK2				CX605104
	IRG1				CG
	BCOR				CX601247
	PIN1				FHL3
	TGIF1				HSPE1-MOB4
	CX605567				FNDC3B
	ZNF16				GNG2
	SAP18				JL625030
	PRPF19				BCORL1
	DN510746				IRS2
	DERL2				AUH
	CX604298				ARHGEF11
	MRPS33				CX605080
	C2orf76				IL6R
	TSFM				CTSB
	CX605395				ZNF597
	MPPE1				MBNL2
	ECHS1				TRIM23
	NME1				DPH5
	ARHGAP22				MYO9B
	MRPL13				CENPU
	ACOT13				DN509162
	FAM53C				CD469169
	LOC100063565				TRAK2
	KMT2B				PPP2R5C
	FAM26F				ARL8B
	CX596136				ITGA2B
	SNX1				MPZL1
	DN506764				JL616033
	TTC27				BGN
	ELK3				RUNDC3B
	NSMAF				ERGIC3
	MST4				VPS53
	RPL37A				GTF2A1
	TCTEX1D2				CX601216
	LOC100054907				RAP1GAP2
	DN510350				JL640384
	ZNF582				WDR1
	SLAMF9				P2RY2
	NDUFAF4				TRDMT1
	LAMP3				APAF1
	CRYBA4				CAPZA2
	THADA				RNGTT
	BTBD11				BECN1
	LOC100059603				CHMP1B
	FH				JL616561
	JL616440				PAFAH1B1
	CTDSPL2				CX605808
	JL628564				MBP
	TPP2				MMRN1
	NPHP1				SUGT1
	MRM1				SEPT5
	POLR2G				KRAS
	JL621100				ENTHD1
	MAN2A1				TAF8
	MRPL12				SIAH1
	HRH4				MS4A6A
	JL622341				KLHL15
	ZNF827				ACTN1
	MBNL3				FTMT
	MESDC1				VAV1
	EIF3L				GAK
	NPHP4				DN503867
	DDX42				CLU
	NDOR1				ADORA2A
	DN504461				LBR
	HINT2				HBP1
	LOC100069669				NRAS
	CDK5				JL637704
	METTL16				KMT2E
	CD464165				ATRN
	LANCL1				TMEM88
	tRNA-Ala				CD468881
	ZCCHC11				PLEKHM3
	WNK2				PGS1
	ACTR8				SLC25A33
	DN508876				DN511166
	XPNPEP1				CTDP1
	DIS3				ING4
	DN505990				HSF2BP
	XM_001915692				CNOT3
	CX605722				KLF4
	NTHL1				RBM18
	FBF1				CUL4A
	AF169009				DAPK3
	POLDIP2				FAM129C
	JL637831				IER3
	JL622144				DN509949
	CNBP				DN509072
	RTN4IP1				PRDX6
	PCBP4				RNF186
	LOC100056778				SQSTM1
	SMDT1				VSTM1
	GARS				CBFB
	AP1S3				DCHS1
	HINFP				S100P
	KARS				TMPO
	CCZ1				RGS3
	IDH3A				CD244
	RAPGEF3				FAM63B
	ATP10A				TPPP3
	DN510658				CAMK1
	USP13				S100A12
	AY921378				RAB8A
	GNL3				NIPBL
	CD5				LINS
	HAMP				UQCRB
	EMC1				LTB4R
	ODF3B				VPS26B
	RNASEH2C				JL640608
	C1orf54				TRAF3IP2
	RGP1				CA12
	MINOS1				MAFB
	CCDC93				CD464533
	KBTBD2				CD535521
	PCNT				MSMP
	JL623852				COTL1
	RPS3A				FAIM2
	WDR53				KLC4
	SPSB3				NDRG1
	PPAP2A				EIF4EBP2
	CX600793				DN505550
	EIF2B3				TOR1AIP2
	DN505367				OTUD5
	MRPL32				UNC93A
	ZNF786				MCU
	SEPW1				JL640376
	RRP1B				NMES1
	ASPSCR1				CX593253
	MS4A2				JL621659
	INCENP				SPIDR
	MRPL21				JL624892
	AY921386				AZI2
	FHIT				VAX1
	AY921385				SETD2
	BUB3				SAMSN1
	DN511060				DN509936
	GLRX3				MFSD11
	CX594969				XDH
	TAF1A				ARL8A
	TMEM219				JL640688
	KLHL17				LOC100069310
	CX603764				DN509394
	CCT3				SLC2A9
	UTRN				CX605585
	AY246828				STAT2
	PHAX				SPTLC2
	ZMYND8				IKZF5
	STRBP				YIPF6
	CCDC124				CX605423
	JL621662				PLCG2
	COL18A1				ACTA1
	CTLA4				GPR84
	PTRH2				CX597635
	JL638739				CX602603
	S100A10				LDLR
	ACLY				JL638551
	FBXO31				KDM5B
	CCDC58				LYN
	JL620150				ULK2
	TSPAN13				MAP3K4
	ADSL				CD467672
	SMCHD1				CCR2
	HMOX2				TPM1
	CX605827				AKIRIN1
	TRAF3				SUDS3
	CBX4				DESI2
	TMEM160				MAP3K6
	ZNF618				ADAR
	GIMAP4				ICA1
	DN504496				NCR1
	TMEM187				DNAH17
	SNRNP200				JL620389
	PEX16				FAM160A2
	VKORC1L1				JL620443
	CD469296				CRKL
	EXT1				TXN
	SKP1				FNIP1
	TMTC4				RABL6
	CX601700				DN506570
	CEP70				NUAK2
	CD464716				UBE4B
	KCNAB2				AKNA
	BBS2				IRF2
	RPS17L				FPR2
	RUNX3				LSP1
	GPR183				MIEF1
	BRPF1				E2F2
	GALNT11				MOB1B
	DKC1				CX598386
	CX594933				USP12
	CX598858				FBXO6
	CX597208				CX599694
	ANP32B				C6orf229
	CCDC28B				JL618681
	JL617042				GFPT1
	DN509048				WIPF2
	MPST				RAB5B
	RPL28				MAPKAPK2
	JL617703				JL623088
	DN509913				NUDT9
	MTHFS				TXNL4B
	SMYD3				ARRB1
	SEC61G				TMF1
	RBM45				NFE2
	SMEK1				JL620395
	CCDC22				EXOSC3
	POLE2				WSB1
	ZSCAN16				ANKRD9
	FAM213A				NMNAT1
	NCKAP5L				MARK3
	SSBP2				PRKD2
	DIMT1				FKBP5
	ENDOD1				OSTM1
	C9orf78				KNTC1
	TOMM40				CCDC53
	DN504031				AY246722
	MIF				JL639271
	TRMT5				CD82
	COX20				CREBL2
	BM735147				PLEK
	TXNDC15				XG
	NPEPL1				AK2
	PIK3R6				KLF6
	CLGN				PAIP2
	CX596694				COPG1
	MRPL52				DNTTIP1
	IFT52				RASSF4
	JL615935				CX605160
	CX602768				CSNK1E
	HPS3				RNF130
	RPS26				AP3B1
	MCEE				XPO6
	JL638542				TPRA1
	LYRM7				UVSSA
	DAPL1				PRDM1
	CD465244				GINS4
	CASC4				SELO
	JL619815				ABCD3
	TBCK				CRELD2
	CD464891				CFL1
	CX603755				TLK2
	POLE4				ZNF575
	COX18				LRRFIP2
	TRUB1				DOCK1
	CHCHD6				YKT6
	NOP56				TMEM164
	TET1				ZNF217
	RARS2				CELA2A
	GFM2				JL618543
	NFS1				PF4
	FBXL4				PPM1B
	COMMD1				ELL2
	APTX				STK36
	RPL10L				SNX15
	RPS2				PTPN9
	DENND1B				EPHB3
	PIGQ				PMM2
	RIC3				CD469900
	BBS12				DDX3X
	TIMM22				CLCN3
	CX599409				KCNJ2
	LSM3				DN510570
	SRM				LOC100050637
	CCDC84				PDCD6
	ALG3				METTL6
	CHCHD7				RAB5C
	CDKN2AIPNL				CD536499
	FAM132A				ENY2
	PSTK				KLF3
	SCAF4				CD535826
	PTK2				LAIR1
	JL619056				TSPAN32
	DN510332				DIAPH1
	QRSL1				SGSM3
	PARP2				DUSP1
	NREP				PFKFB2
	ARID1B				CX600334
	ANKRD32				ZBTB8OS
	ZBTB38				CMIP
	SNRNP40				FAM47E-STBD1
	LY86				CMPK1
	EHBP1				KCTD6
	CCS				AGTRAP
	LMNB2				CD300LB
	IDH3G				C10orf35
	LOC100052055				CES2
	COA6				JL618933
	CX601197				SLC30A6
	JL639173				LOC100069949
	FBXW5				PFKFB3
	BEND5				GLYCTK
	DUT				GLUL
	DN508425				DN507767
	ZRANB3				ADAP2
	CX600034				LOC100053163
	EF514541				GHITM
	SMARCAL1				TINF2
	JL616322				SAT1
	ADAMDEC1				DENND5A
	EXOSC1				AHSA2
	AKR1E2				JL620715
	AY921400				LOC100058188
	LRRC73				HRH2
	DAG1				JL617697
	BBX				TCAP
	AY921369				MICAL1
	TMEM134				GIT2
	NDUFAF1				SOCS3
	CXCL16				ZNF746
	ITGA4				CX593200
	CX605044				AY246810
	UBAP2L				SPI2
	PSMD3				JL620264
	LIPT1				PLXNC1
	tRNA-Pro				ZNF532
	LPHN2				DN506622
	UBE2I				BRMS1
	B4GALT4				ENTPD5
	HAGHL				CX598444
	CCDC132				DN511073
	ANKS3				C2H4orf3
	SMC3				PTPRE
	HSCB				JL639012
	CTSC				TAPT1
	HIST2H4A				PGM2
	GBP2				DN505212
	COPG2				MECP2
	OMA1				CX603914
	IRAK1BP1				PPARG
	SHPK				P2RX1
	NLK				DNAJB11
	JL622781				TECPR2
	COX7A2				TAOK1
	SPP1				CRYGS
	PPARGC1B				CXCL1
	DN507194				MDM1
	WIPF1				JUN
	VPS51				STAU1
	LY9				CD93
	HSP90AB1				NCF1
	LOC100146261				SRRT
	MST1				MARCH8
	TXNL4A				GPR108
	NDUFS4				SFN
	FOXRED1				ARID4A
	CIART				CX596781
	HIST1H2AC				SPTLC3
	XPO1				KLHL2
	MRPS24				KEAP1
	MRPL18				RAB1B
	DNAJC11				TMBIM6
	IQGAP2				SGMS1
	WDR43				RGS18
	TSPAN6				VTI1A
	CX603542				UBE2M
	NDUFB8				HYAL3
	CX605117				PAIP1
	NFKB2				ITSN2
	QPCTL				KCTD5
	DN510872				TMEM89
	DLD				USPL1
	DN510688				COASY
	JL618803				ME1
	AQP11				RELL1
	JL619387				MOGAT1
	YY1				C2orf49
	MIB2				LONP1
	NCAPD3				JL620183
	TECR				ZNF668
	TNFSF8				ADAM17
	SLAMF7				MAP2K3
	CCT6A				XM_005603278
	CD472170				TCN1
	ZNF800				RHOA
	JL635030				CX600949
	CHCHD1				CKAP4
	CX601838				MILR1
	MAGED2				GLT1D1
	MICALL1				JUNB
	PDE3B				CLCC1
	CX594524				EMC4
	C1orf186				USP7
	PET100				ADAM19
	RPL21				REV1
	ACOT4				JL616626
	NOP14				SIGLEC1
	SEC11C				ID2
	TMEM263				CD14
	RAB30				ZDHHC20
	PSMD9				HIP1
	CEP95				PPP1R15A
	JL638067				ACSL4
	FABP7				JL636302
	PCOLCE				tRNA-Lys
	DN506261				BCL10
	ALYREF				TSPO
	CX604916				KCTD11
	PTGES2				PTGIR
	NFKBIB				SLC44A2
	XM_001502737				ANKRD11
	RPH3AL				HNRNPH2
	MRPL47				C8H18orf32
	PLD4				CHMP3
	LRPPRC				SMG1
	DN505411				GNG7
	ASB5				FXYD1
	SLC25A4				DN505702
	RASSF8				KCNK9
	DN506181				KLHL8
	PTGS2				POR
	ZBTB14				RPE65
	STAMBPL1				JL641608
	BANF1				GLTSCR1L
	PRKCQ				EVI2B
	WARS2				JL621523
	HOXB3				WASF2
	MYH3				DUSP23
	RPS18				CD465425
	PGRMC1				C7orf49
	ABCC5				SLC35F5
	tRNA-Trp				SLA
	CLN6				WAPAL
	RWDD3				ITGB1BP2
	CEP72				SH3BP2
	XM_005603968				RAB35
	DCTN3				JL625351
	AGA				ITGA6
	MYO1G				ACVR1B
	EIF4EBP1				ACVRL1
	RBM10				CX605281
	PPM1J				PTGER2
	GMNN				SREK1IP1
	SCRIB				ATP13A3
	USP18				CYBA
	RRP9				RGL2
	HABP4				SYAP1
	VRK2				CD466693
	PFAS				JL624092
	JL619425				JL624240
	CST3				DHX34
	GPR34				CD55
	ETAA1				JL637996
	LOC100072887				CMTM7
	PHGDH				MCL1
	PSMB4				RBM27
	NUDT16				TM2D2
	TOPBP1				GAS2L1
	ALG5				UTF1
	CSF1R				CX604390
	GDPD1				ITSN1
	PDLIM2				BTBD1
	DN508250				JRKL
	CX598984				VSTM2L
	EIF5				TFDP1
	CD464180				CNOT4
	GRIA3				DOK3
	ERCC1				NIN
	F2R				CHMP4B
	LMF1				GDI1
	ANAPC5				IQSEC1
	HINT3				JL616639
	IFT74				CLDN23
	POLR2H				MSH5
	C19orf53				PSTPIP1
	RABGGTA				AFF1
	NAP1L4				CD466265
	TEFM				LTF
	BBS5				CD471101
	CX603518				FADD
	TPST2				GYG1
	CCR10				DN506349
	PLA2G16				QPCT
	EEPD1				RELA
	MRPS26				AK1
	COQ9				NFAM1
	SLC4A7				CX596620
	USP5				EIF4E1B
	ANKRD39				PISD
	FXN				CD469346
	BCAP31				CX598039
	CCDC77				THBS3
	DN505223				THTPA
	SUV39H2				TMUB2
	SAPS3				WDFY1
	CBX5				RNF19B
	NDUFB1				ADCK1
	SETD1A				ARPC4
	YARS				RNF145
	XM_005601713				HMGXB4
	CX604703				EOGT
	C6orf203				CXCL2
	RSAD2				GOSR2
	ZMYM6				CRISP3
	EIF3E				PLEKHA3
	FANCG				CFAP36
	KLHL28				USP45
	HSDL2				SLC15A4
	AY921366				LOC100630815
	LRRC24				LCOR
	DN511260				CX602462
	L38392				ANKFY1
	MNAT1				HSD3B7
	JL627113				MAMDC2
	GPSM2				DPAGT1
	HERC2				BLOC1S4
	ACTL6A				CD44
	SKIV2L2				ATP6V1D
	MCM9				CANT1
	HOXB6				ALPK3
	TPRN				CD536744
	TRIM39-RPP21				LDHA
	DN509850				TYK2
	FAM135A				RARA
	SMARCAD1				ADAP1
	DN505629				SPOPL
	ANP32E				SYNE3
	POP4				CDK20
	POP5				LOC100062680
	RPL27A				CHP1
	CD469934				FTH1
	SYNE1				TMED4
	ZNHIT1				IGSF6
	U2SURP				BRI3
	OXA1L				AHCTF1
	SNRPA1				PPP2R3C
	NOP16				TNFRSF1A
	JL621473				SOS2
	APP				TOP1
	JL638600				CDK17
	DN508577				ADAM33
	RPS29				TKT
	MRPS23				CRHBP
	PSMD1				PSMC4
	PIGG				MPZL2
	MLST8				VAPA
	UXT				ATP2C1
	CD3D				PNPLA2
	NARS2				CHIC2
	ADPRH				MYD88
	PEPD				GAPT
	POLR1E				ANKRD33B
	RPL22				CX600194
	SH3RF3				THBS2
	NUDCD3				VBP1
	POLM				FABP4
	WDR92				FKBP15
	FRYL				WDR26
	CACYBP				GALC
	UTP3				JL619314
	MEAF6				KIAA0930
	DN504939				JL619529
	PRKACB				BAMBI
	PRMT1				JL640474
	TRAV4				EMR1
	CD468537				SYK
	TMEM205				CIC
	ATP5H				COPZ1
	ATP6V0A2				SLC35A4
	CX603375				JL621446
	ZNF140				JL617185
	N6AMT2				AY246771
	TTC9C				PHOSPHO2
	JL637116				ABCB6
	SLC17A5				SCAMP2
	CD464156				LOC100066506
	DN509531				PAF1
	SPAG5				WHAMM
	JL641821				MAFG
	CD6				SLC31A2
	CHCHD2				CLK2
	C1orf35				LETM2
	MAP3K1				FOXO4
	DN508694				ORC4
	PARL				TG
	CX603529				PCF11
	DN510855				PYGO1
	NDUFS2				JL639769
	JL636205				REV3L
	DN510004				NAPA
	DN504580				BCLAF1
	NDUFS1				RNF40
	CSNK2B				CX604697
	ATG9B				ISY1
	ZNF362				CDKN1A
	C4orf32				TMEM54
	CREB3				CHM
	PEMT				EHD3
	VPRBP				CD465404
	TSPAN17				DN508773
	IL15				MXRA7
	GATA3				MFAP3
	S100PBP				C1orf228
	ZBTB25				AY246778
	TPM2				PDZRN4
	TP53BP1				SCARB2
	DN511091				TMEM95
	PKN2				CLEC2B
	COX5B				SAA
	CD80				TNFRSF1B
	PELP1				HMOX1
	KIAA1468				TMEM135
	SEPT9				DCLRE1A
	RWDD2B				JL616091
	GMPR2				PIGX
	CD528907				JL623434
	BMPR1A				AW735735
	CTSA				NIPA2
	DN510632				HIVEP1
	DUS3L				KPRP
	RPS27				EPS15
	RSAD1				TMED5
	TRIM37				PPP1R11
	CX605406				STK38
	DN504854				AREL1
	NASP				DLC1
	NUDT15				RNF135
	HEATR1				RAP2A
	SUMF1				LOC100064394
	ZNF598				ZFAND5
	ALAS1				JL622509
	FASTK				PDXK
	BZW2				MED18
	BMP1				PAPD4
	MFN1				TGFA
	TBC1D10C				RASSF2
	SULT1C4				DDI2
	NOSIP				JL622927
	DHCR24				ZFYVE9
	HDAC8				HIPK1
	GLIPR1L2				SPATA33
	CX598546				TOR4A
	ZNF558				RNF39
	CDPF1				JL625732
	LEPROTL1				ZSCAN10
	C1orf21				RALB
	UBE2D4				SOAT1
	SIGIRR				HSD17B11
	DPH6				ERCC4
	NUP37				LRRC26
	CDC26				TFEB
	CDCA7L				ATG9A
	CD535330				GIN1
	CENPT				PSRC1
	CADM1				SPG7
	GALNT6				CHMP2A
	CX602954				PAQR4
	DYNC1I2				ADRA1D
	C6orf57				BSG
	SLC25A12				DN509230
	CX601824				TUBB2C
	KHK				MAOB
	PSMD5				LGMN
	JL641587				DN510049
	KLF11				KRT73
	MPHOSPH6				STEAP4
	HLA-B				RNF214
	TMEM62				PCYT1A
	LEPRE1				GPR107
	NDUFAF6				JL630868
	SCARB1				ZCCHC6
	DCTN1				OLFM2
	CAMK4				ZRANB1
	EIF3G				RC3H2
	TMEM173				AASS
	CX604931				IER5L
	CX592513				AY246759
	NDUFB10				SPLA2
	CX597659				SMIM14
	ABHD8				ACAP2
	TBC1D10A				PFKFB4
	NDUFA13				RRAGC
	EIF2S1				SELPLG
	TMEM9				HIPK2
	HNRNPH1				PAG1
	SHISA3				MANSC1
	SSH1				CCNJL
	RHOF				JL620936
	DN510814				RASA2
	JL625384				PLEKHA7
	SMPD4				VCAN
	FAF1				SDCBP
	TMEM181				DPM1
	TNXB				ELMO3
	RPL15				TFEC
	NAGLU				RNF144A
	NDUFAF3				MLXIP
	PAFAH1B3				UVRAG
	EIF2D				HIST1H2BD
	ITGA1				GGA1
	GID4				UBE2R2
	FAN1				SGK3
	GPR56				PHF12
	tRNA-Glu				HMGB2
	RPSA				JL641068
	ATP5C1				GPR35
	TRAPPC5				AIM1L
	MRPL49				CHST8
	CX604621				JL637750
	CD466701				MGLL
	C12orf73				ZNF281
	SERPINB6				NFKBIA
	TTC39C				C1orf50
	ASL				KIN
	JL620401				TRPM4
	KTN1				DN508075
	MRPS30				CX595621
	USP20				LOC100055076
	CX603890				MARK2
	RRP7A				TRAF7
	FXYD6				RBMS1
	LRRC8B				HQ890009
	AAMP				DN509379
	CX605099				KRTAP4-1
	MRPS5				ZFPL1
	STIP1				TSPAN14
	VKORC1				SDHAF2
	ANXA3				SULT1A1
	AY921401				GOSR1
	AIMP2				KCNH1
	DHRS11				MMP8
	SLC2A8				PINK1
	CHD3				DN510207
	PTTG1				STK4
	NPRL3				TES
	ZNRD1				UBE2K
	DCAF7				STRN3
	TXNDC11				ISCA1
	CIAPIN1				RBKS
	XM_001916769				MGEA5
	TMEM60				DNMT3L
	RAVER1				CX606019
	RNF125				GALNT3
	BNIP3				UBN2
	DNAJC24				CX602139
	COX14				CD471351
	DN509542				CX604598
	SURF2				UBE2V1
	NMRK1				GNA15
	FYCO1				PLOD2
	SPOCK2				UPP1
	CIZ1				CD68
	SAMHD1				HPN
	DN506948				SEMA3E
	TNRC6C				MYOZ1
	TNKS1BP1				CFAP45
	ARL5A				RCBTB1
	EPHX3				SLCO4C1
	CX601279				CX604893
	JL641733				ASAH1
	TP53RK				SLC4A1AP
	SNRPF				SNX20
	JL619144				CGGBP1
	PNO1				MBD2
	ORC6				TM9SF4
	ARPC5L				CD467403
	PWP1				MEGF9
	DN505574				CD472176
	TMEM204				TFE3
	FBXL6				PUS7L
	SDF4				CNIH4
	MSH6				IL1R1
	CCDC167				SHC1
	RIOK1				SLC16A7
	TMEM243				LRRK2
	MRPS35				ARSB
	SDR39U1				USP32
	MCM7				CX599420
	CX597135				GBA2
	LOC100067962				PM20D2
	JL639820				JL640633
	RPS5				JL637594
	PPP2R5D				CD467270
	TXNDC17				OAS3
	CX602642				GCLM
	DN510148				DNAJC14
	tRNA-Gln				RAB8B
	ARL1				ZER1
	LOC100058184				KIAA1147
	MRPL22				CORO2A
	OGFOD1				AY246836
	CRYL1				JL637670
	DN506477				NLRP12
	RAD54L2				EPB41
	MSANTD4				MLF1
	CMPK2				DUSP16
	RTCB				PGLYRP4
	POLR3H				JL624667
	DN505684				TCIRG1
	PSMB9				SYS1
	SPG11				KISS1
	JL617638				CDV3
	MARCKSL1				P2RY13
	ZRSR2				ZNF134
	RPS9				NIT1
	XM_001915201				LRP10
	SMG6				PON2
	WDR75				CDK11A
	SH3KBP1				RAF1
	JL640842				RFX2
	ZNF576				UBE2D1
	DN505708				YPEL3
	ECSIT				DYNC1LI1
	MECOM				CLTC
	BRD3				NECAP2
	GPM6A				BANP
	MAGEH1				BAG1
	NRROS				CCPG1
	ZNF674				MAP1LC3B2
	HSPD1				NCKAP1
	TMEM223				DN509855
	PSENEN				DBX1
	GIMAP7				GPR150
	RGS17				LOC100055805
	JL621981				CX603812
	LOC100146444				CAMKK1
	CSTF1				PLBD1
	ZNF614				DN508711
	SETD3				C7orf60
	ABCB1				RPS6KA1
	EEF1G				TMCC1
	LOC100629157				NADK2
	DNAJC9				IL10RB
	LIPT2				ANKRD54
	DN509568				BMX
	WASH1				NPEPPS
	ALDH7A1				PRRC2B
	CX593427				PQLC1
	BRCC3				CX605321
	NDUFAF2				PRPF18
	tRNA-Ile				STAT5B
	FCGBP				CTDSP2
	AHCYL1				CD467721
	POLR3GL				MOGAT2
	NMT1				CX601800
	AXIN1				DN508302
	FASTKD5				ICAM5
	TMED3				RNF144B
	APBB3				WDR20
	IRAK1				ORAI2
	CD40LG				ADAM9
	SLC25A5				TSC22D4
	CD99L2				LOC100055277
	TNIP2				CYP2J2
	CX597939				ENSECAT00000016395
	ELAC2				TBC1D23
	LOC100057563				VMP1
	ALOX15B				XM_001915446
	tRNA-Asn				PLOD3
	ADRB2				LENG8
	SEC13				TMEM185B
	ALG8				RAB11FIP2
	MRRF				SUN3
	BI961558				PGLYRP1
	ECI2				CARS
	ALDH5A1				TMEM59L
	OXCT1				C7orf61
	PLXDC2				TMEM150B
	MPP3				MICU2
	INTS12				PGM1
	GRAMD1B				CEACAM1
	PIBF1				CD37
	LPAR1				CAPN7
	FBXO7				TP53INP1
	JL622976				KIAA1109
	DN510212				CD467434
	DN507246				PLBD2
	NCAPH2				CX602546
	CX603624				DNAJB9
	SNX4				SBNO2
	CD469129				CX601373
	RPL17				MAPK1
	SCYL1				TRABD
	CTDSPL				TET2
	CIRH1A				NT5C
	MPLKIP				ID4
	PATZ1				HEATR6
	MED30				ZUFSP
	POFUT2				KCTD20
	UCK1				ZNF200
	TEX261				CHSY3
	ADK				WBP2
	PPP1				KLHL18
	AY921367				XKR8
	CPSF1				JL640829
	SAP130				ZNF408
	TSPAN10				JL639283
	PEX1				ABHD5
	UTP14A				DN504908
	TMEM71				WDR45B
	MRPL14				ASXL1
	CX593450				NFX1
	CMTM8				CSPP1
	GTF2H3				RPS6KA2
	C9orf142				KPNA3
	IFT172				BAP1
	ZCCHC10				AY246804
	TMEM19				ARL4A
	NAPSA				FCHO2
	UBA52				RAB11FIP4
	YTHDF2				C1orf52
	PTRHD1				DN510753
	SLC38A1				OLFML3
	CEP68				MAP4K3
	POLR3E				CEP19
	SPATA5L1				CCNL1
	MITF				PRIMPOL
	TRAP1				ALAD
	CD468441				C21orf2
	NOP58				JL622280
	SELH				LOC100051218
	DN510836				SERHL2
	EQMHCC1				MGAT2
	SLC25A51				CASP3
	MXD4				BCL6
	RABGAP1L				MS4A3
	JL616510				UBA5
	STRA13				CHFR
	STAT4				SUV420H1
	ANAPC1				CARTPT
	DN508802				SCLT1
	SSR3				E2F3
	RNPEP				KLHL42
	DYNLRB2				WBSCR28
	DN507483				DSTYK
	CARD11				NUMBL
	CX602999				GNB2
	MED17				C5orf34
	DIEXF				JL631192
	JL616343				DN508297
	NSUN2				GPR141
	POP1				JL622155
	ISOC2				PSEN1
	APLF				JL637774
	GPR162				UBE4A
	RBBP8NL				ZFYVE1
	H2AFY				CA2
	BRF1				PAK1
	GPR171				TMX3
	EPB41L5				LCN2
	DHRS4				TTC32
	PTPLB				GLCCI1
	PCED1A				TMEM131
	TRIM59				KYNU
	C18orf21				SLC15A3
	C2orf47				P4HA1
	HMCN1				CREG1
	CD1A7				CX605280
	CX602427				PTPRA
	CD536642				PUM2
	AY921370				KMO
	PREP				SRGAP2
	ACVR2A				DN509074
	NUP210				SLC46A2
	LOC100629581				AIFM3
	SCYL3				NCSTN
	CELA1				HUS1
	JL620297				HGS
	PCCB				CX604409
	SERTAD4				FBRS
	HARS				CX602004
	GMPS				COPA
	PMPCA				TRIP6
	SLC27A5				ATP5S
	JL629428				SUSD3
	EIF3F				ETHE1
	PEX6				TMEM86A
	CSTL1				PMVK
	TBCA				ARID5B
	TARS2				CEP78
	PSPH				BRWD3
	ITPRIPL1				CTNNA1
	C11H17orf75				NUP50
	PAQR7				ITFG1
	SAMD14				TMEM50B
	SOD1				CPD
	BRIX1				ARL6IP6
	CREB1				ROBO4
	RARS				NCK1
	KPNA1				DCTN5
	FAM78A				SRA1
	JL624401				HDLBP
	JL623030				QKI
	CX604468				NLRC4
	COQ6				CDK12
	ISG20L2				FAM214A
	CUL1				MICALCL
	PES1				PIM1
	TCP1				FAM214B
	NCBP1				GOLGA2
	LTB				GSAP
	DN505492				HPCAL1
	FKBP7				VSIG8
	MPP6				FEM1B
	L38393				HOXD4
	TDG				FLYWCH1
	FLNB				ATL3
	SLC7A6OS				RNF24
	SPC24				SZRD1
	ABT1				GET4
	DNAJC7				DUSP7
	NUP88				PPP1R3B
	MRPL39				PAPSS2
	WDR19				RNF217
	DN505695				EP300
	CX603619				HAL
	MRPL51				GPD2
	NDUFB9				GPR153
	CYBB				DUSP3
	PHACTR1				SLC25A37
	ISCA2				BASP1
	CRCP				CHST15
	RASAL2				GAPVD1
	DUSP5				C13H16orf93
	ARMC6				TM9SF1
	GCSAM				CX604221
	MRPL16				TEC
	CISD1				RGS2
	PFDN5				SEC24C
	DCTPP1				FBXO34
	PGBD2				DN510005
	LMBR1L				NSUN3
	RUVBL2				STOM
[truncated: 1,749 more rows]
