# Supplementary material for: Understanding the Holobiont: Crosstalk Between Gut Microbiota and Mitochondria During Long Exercise in Horse
Source: Front Mol Biosci. 2021 Apr 8;8:656204. doi: 10.3389/fmolb.2021.656204 (PMC8063112; doi:10.3389/fmolb.2021.656204)
Supplement: Supplementary file 13 [file table12.xlsx]

## Sheet: Table S12
	Table S12. List of mt-related genes, defined as the intersection between the - consensus list of genes related to mitochondria and the set of differentially expressed genes. Gene description, gene localizations and gene types were determined according to IPA (https://www.qiagenbioinformatics.com/products/ingenuity-pathway-analysis). Columns from N from AG show the expression values obtained by su…
	Gene symbol	Gene description	Gene localization	Gene type	Mitocarta annotation	IMPI annotation	KEGG annotation	Custom annotation	Mean log2 normalized expression in T0 group	Mean log2 normalized expression in T1 group	logFC	Bonferroni-adjusted p-value	Ecaomic_201	Ecaomic_202	Ecaomic_203	Ecaomic_204	Ecaomic_205	Ecaomic_206	Ecaomic_211	Ecaomic_212	Ecaomic_213	Ecaomic_215	Ecaomic_216	Ecaomic_217	Ecaomic_218	Ecaomic_220	Ecaomic_222	Ecaomic_224	Ecaomic_226	Ecaomic_227	Ecaomic_238	Ecaomic_249
	AASS	aminoadipate-semialdehyde synthase	mitochondrion	enzyme	X	X			7.0339	7.5070	0.4731	0.0000	1.0653	1.1027	1.0271	1.0732	0.9967	1.0658	1.0054	1.0972	1.0745	1.1068	1.0703	1.0726	1.0260	1.0603	1.0747	1.1144	1.0821	1.0790	1.0854	1.0753
	ABCB10	ATP binding cassette subfamily B member 10	mitochondrial inner membrane	transporter	X	X			10.1857	11.3015	1.1158	0.0000	1.1219	1.1458	1.1202	1.0689	0.9904	1.0576	1.1464	1.1345	1.0825	1.0833	1.1386	1.1238	1.1161	1.0984	1.0971	1.1323	1.0815	1.1737	1.1393	1.1474
	ABCB6	ATP binding cassette subfamily B member 6 (Langereis blood group)	mitochondrion	transporter	X	X			9.4535	10.0178	0.5643	0.0449	1.0522	1.0483	1.0622	1.0245	0.9738	1.0915	1.0731	0.9731	1.0811	1.1421	1.0473	1.0257	1.0604	1.1422	1.0753	1.1117	1.1163	1.0280	1.0448	1.0357
	ACAA1	acetyl-CoA acyltransferase 1	NA	enzyme	X	X	X		12.9515	14.0506	1.0991	0.0000	1.0573	1.0596	1.0715	1.0710	0.9961	1.0345	1.1473	1.1363	1.0355	1.0654	1.1431	1.0364	1.1486	1.0711	1.0457	1.1292	1.0714	1.1394	1.1473	1.1023
	ACADVL	acyl-CoA dehydrogenase very long chain	mitochondrion	enzyme	X	X	X		11.6680	12.0973	0.4294	0.0018	1.0462	1.0424	1.0655	1.0159	1.0127	1.0133	1.0389	1.0642	1.0380	1.0323	1.0528	0.9986	1.0469	1.0237	1.0233	1.0520	1.0248	1.0421	1.0553	1.0482
	ACOT9	acyl-CoA thioesterase 9	mitochondrion	enzyme	X	X			11.8493	12.4435	0.5942	0.0000	1.0158	1.0448	1.0506	1.0348	1.0061	1.0441	1.0769	1.0402	1.0349	1.0785	1.0751	1.0160	1.0833	1.0506	1.0416	1.0808	1.0637	1.0543	1.0642	1.0539
	ACOX1	acyl-CoA oxidase 1	mitochondrion	enzyme	X		X		8.0475	8.6253	0.5778	0.0000	1.0474	1.0557	1.0236	1.0456	0.9865	1.0535	1.0697	1.1170	1.1167	1.1162	1.1045	1.0342	1.1191	1.0763	1.0577	1.0931	1.0747	1.0894	1.1027	1.0669
	ACSL1	acyl-CoA synthetase long chain family member 1	mitochondrial outer membrane	enzyme	X	X	X		7.4509	8.5293	1.0784	0.0000	1.1187	1.1433	1.1038	1.1409	1.0032	1.1361	1.0682	1.2134	1.2016	1.1758	1.2149	1.0860	1.1879	1.1204	1.1042	1.1342	1.1745	1.1747	1.2090	1.2087
	ACSL4	acyl-CoA synthetase long chain family member 4	mitochondrion	enzyme	X	X	X		11.8281	13.9864	2.1583	0.0000	1.1567	1.1774	1.1502	1.1843	1.0167	1.1289	1.2250	1.1737	1.2053	1.2577	1.2300	1.2111	1.1782	1.2184	1.1889	1.2050	1.1416	1.2292	1.2165	1.1690
	ACSS3	acyl-CoA synthetase short chain family member 3	mitochondrion	enzyme	X	X			7.1690	7.4670	0.298	0.0123	0.9851	1.0339	1.0485	1.0475	1.0173	1.0247	1.0230	1.1119	1.0757	1.0694	1.0712	0.9697	1.0978	1.0145	1.0262	1.0454	1.0594	1.0151	1.0566	1.0455
	ADCK1	aarF domain containing kinase 1	integral component of mitochondrial membrane	kinase	X	X			7.7351	8.2284	0.4932	0.0000	1.0611	1.0644	1.0929	1.0363	1.0501	1.0461	1.0798	1.0702	1.0916	1.0729	1.0768	1.0304	1.0565	1.0632	1.0346	1.0673	1.0735	1.0468	1.0666	1.0952
	AIFM3	apoptosis inducing factor mitochondria associated 3	mitochondrial inner membrane	enzyme	X	X			10.4921	11.1051	0.613	0.0024	1.0474	1.0309	1.0697	1.0463	0.9705	1.0752	1.0918	0.9945	1.0724	1.0882	1.0910	1.0484	1.0680	1.1219	1.0476	1.0761	1.0913	1.0281	1.0827	1.0367
	AK2	adenylate kinase 2	mitochondrion	kinase	X	X			8.4275	8.8958	0.4684	0.0000	1.0637	1.0751	1.0757	1.0044	1.0369	0.9932	1.1011	1.0786	1.0876	1.0594	1.0388	1.0704	1.0262	1.0417	1.0813	1.0810	1.0167	1.0966	1.0543	1.0318
	ALAS2	5'-aminolevulinate synthase 2	mitochondrial matrix	enzyme	X	X			11.1517	12.1883	1.0366	0.0291	1.1202	1.0778	1.1006	1.0152	1.0130	1.0885	1.0963	1.0628	1.1749	1.1096	1.0703	1.1540	1.0387	1.1131	1.1259	1.0567	1.1258	1.1646	1.0922	1.0537
	ALDH1L1	aldehyde dehydrogenase 1 family member L1	mitochondrion	enzyme	X	X			15.3626	16.1585	0.7959	0.0005	1.0252	1.0395	1.0626	1.0408	1.0418	1.0439	1.0802	1.0563	1.0567	1.0321	1.0618	1.0169	1.0788	1.0701	1.0330	1.0803	1.0458	1.0758	1.0567	1.0420
	ALDH1L2	aldehyde dehydrogenase 1 family member L2	mitochondrion	enzyme	X	X			8.2667	8.9748	0.708	0.0000	1.0331	1.1136	1.1584	1.0294	1.0796	1.0773	1.1374	1.0904	1.0486	1.1085	1.0920	1.0356	1.1131	1.0819	1.0723	1.1118	1.0998	1.1122	1.0548	1.0761
	AMPD2	adenosine monophosphate deaminase 2	NA	enzyme		X			9.5159	10.2957	0.7799	0.0000	1.0532	1.0775	1.0830	1.0778	1.0080	1.0709	1.0574	1.0977	1.1045	1.1180	1.1144	1.0271	1.0914	1.1080	1.0492	1.1175	1.1086	1.1046	1.1207	1.0605
	ANXA1	annexin A1	mitochondrial membrane	enzyme		X			14.3172	14.7383	0.4211	0.0106	1.0465	1.0166	1.0401	1.0510	0.9985	1.0057	1.0168	1.0259	1.0265	1.0226	1.0609	1.0160	1.0337	1.0332	1.0266	1.0253	1.0327	1.0270	1.0387	1.0437
	ANXA2	annexin A2	NA	other		X			16.4891	17.0895	0.6003	0.0012	1.0572	1.0415	1.0481	1.0183	1.0105	0.9857	1.0704	1.0555	1.0094	1.0103	1.0763	1.0006	1.0409	1.0184	1.0050	1.0413	1.0334	1.0766	1.0750	1.0544
	AP2B1	adaptor related protein complex 2 subunit beta 1	NA	transporter		X			9.6218	10.5431	0.9213	0.0000	1.1193	1.0796	1.0860	1.0785	1.0374	1.0539	1.1171	1.1474	1.0914	1.1205	1.1053	1.0889	1.0957	1.0666	1.0892	1.0977	1.0728	1.1500	1.1337	1.0821
	APAF1	apoptotic peptidase activating factor 1	NA	other				X	7.9583	8.6514	0.6931	0.0000	1.0407	1.0728	1.0749	1.0793	1.0092	1.0702	1.1051	1.0973	1.1308	1.1144	1.1212	1.0522	1.1265	1.0993	1.0573	1.1219	1.1226	1.0703	1.1024	1.0854
	ARG2	arginase 2	mitochondrion	enzyme	X	X			11.6484	13.4967	1.8483	0.0000	1.1051	1.1732	1.1103	1.1405	0.9799	1.1422	1.1329	1.1722	1.1199	1.2282	1.2337	1.1802	1.2360	1.1686	1.1354	1.2234	1.1801	1.1647	1.1967	1.2004
	ARL8B	ADP ribosylation factor like GTPase 8B	NA	enzyme		X			9.8677	10.1884	0.3207	0.0225	1.0145	1.0213	0.9893	1.0423	0.9980	1.0316	1.0302	1.0676	1.0124	1.0312	1.0570	1.0496	1.0409	1.0368	1.0502	1.0378	1.0152	1.0522	1.0451	1.0292
	ARMCX3	armadillo repeat containing X-linked 3	integral component of mitochondrial outer membrane	other		X			11.6031	12.0133	0.4101	0.0000	1.0532	1.0211	1.0285	1.0071	1.0161	1.0198	1.0589	1.0345	1.0500	1.0644	1.0217	1.0466	1.0282	1.0446	1.0327	1.0263	1.0240	1.0548	1.0499	1.0264
	ASAH1	N-acylsphingosine amidohydrolase 1	NA	enzyme		X			12.8866	13.4518	0.5652	0.0144	1.0264	1.0610	1.0805	0.9968	1.0299	1.0513	1.0602	0.9762	1.0695	1.0823	1.0325	1.0246	1.0327	1.0642	1.0673	1.0849	1.0786	1.0035	1.0033	1.0581
	ATG4D	autophagy related 4D cysteine peptidase	mitochondrion	peptidase		X			9.2661	10.1911	0.925	0.0000	1.1112	1.1055	1.1624	1.0717	0.9905	1.0399	1.1192	1.1738	1.0749	1.0790	1.1517	1.0477	1.1211	1.0774	1.0611	1.1036	1.0776	1.1814	1.1542	1.1031
	ATP5D	ATP synthase F1 subunit delta	mitochondrial proton transporting ATP synthase complex	transporter	X				10.9810	11.7686	0.7875	0.0000	1.0680	1.1079	1.1388	1.0254	1.0178	1.0161	1.1278	1.0653	1.0894	1.1014	1.0691	1.0320	1.0316	1.0759	1.1021	1.0658	1.0742	1.1033	1.0618	1.0636
	ATP5S	distal membrane arm assembly complex 2 like	NA	transporter	X	X			9.6347	10.4502	0.8156	0.0000	1.1201	1.1036	1.1085	1.0784	0.9526	1.0160	1.1079	1.1546	1.0592	1.0568	1.1367	1.0330	1.1151	1.0586	1.0678	1.0864	1.0459	1.1575	1.1427	1.1068
	ATP6AP1	ATPase H+ transporting accessory protein 1	NA	transporter			X		12.6220	13.0524	0.4304	0.0000	1.0141	1.0348	1.0533	1.0182	1.0264	1.0227	1.0596	1.0348	1.0296	1.0507	1.0408	1.0077	1.0429	1.0528	1.0265	1.0497	1.0366	1.0351	1.0313	1.0161
	ATP6V0B	ATPase H+ transporting V0 subunit b	NA	transporter			X		13.1190	13.5791	0.4601	0.0007	1.0055	1.0430	1.1042	1.0154	1.0297	1.0296	1.0648	1.0370	1.0207	1.0436	1.0306	1.0107	1.0352	1.0331	1.0397	1.0375	1.0504	1.0353	1.0237	1.0137
	ATP6V0C	ATPase H+ transporting V0 subunit c	NA	transporter			X		14.0227	14.9862	0.9635	0.0000	1.0473	1.0730	1.1211	1.0299	1.0212	1.0538	1.0984	1.0485	1.0685	1.0816	1.0888	1.0481	1.0569	1.0932	1.0720	1.0639	1.0843	1.0909	1.0651	1.0711
	ATP6V0D1	ATPase H+ transporting V0 subunit d1	NA	transporter			X		11.3171	12.6026	1.2855	0.0000	1.0843	1.1170	1.1592	1.0840	1.0210	1.0706	1.1507	1.1664	1.1015	1.1408	1.1505	1.0631	1.1435	1.0963	1.0990	1.1277	1.1030	1.1449	1.1498	1.1064
	ATP6V1A	ATPase H+ transporting V1 subunit A	mitochondrion	transporter		X	X		8.9990	10.4351	1.4361	0.0000	1.0754	1.2092	1.1395	1.1310	1.0934	1.1324	1.1590	1.2183	1.1170	1.2037	1.1963	1.0952	1.2004	1.1351	1.1719	1.1900	1.1633	1.1905	1.2167	1.1701
	ATP6V1B2	ATPase H+ transporting V1 subunit B2	NA	transporter			X		9.2446	9.6951	0.4505	0.0001	1.0151	1.0588	1.0994	1.0439	1.0153	1.0294	1.0356	1.0887	1.0282	1.0635	1.0517	1.0136	1.0675	1.0406	1.0605	1.0429	1.0389	1.0500	1.0893	1.0420
	ATP6V1C1	ATPase H+ transporting V1 subunit C1	NA	transporter			X		9.4899	10.8336	1.3437	0.0000	1.1380	1.1333	1.1582	1.0898	1.0623	1.0331	1.1941	1.2475	1.1013	1.1790	1.1843	1.1221	1.1719	1.0894	1.1313	1.1379	1.0578	1.2192	1.2339	1.1484
	ATP6V1D	ATPase H+ transporting V1 subunit D	NA	transporter			X		10.2305	10.9212	0.6907	0.0000	1.0898	1.0853	1.1037	1.0496	1.0497	1.0121	1.0735	1.0874	1.0813	1.0953	1.0834	1.0379	1.0568	1.0311	1.0575	1.0795	1.0486	1.0687	1.0883	1.0708
	ATP6V1E1	ATPase H+ transporting V1 subunit E1	mitochondrion	transporter			X		12.6436	12.9390	0.2954	0.0008	1.0217	1.0348	1.0252	1.0236	1.0093	1.0166	1.0087	1.0438	1.0234	1.0489	1.0256	1.0205	1.0276	1.0131	1.0247	1.0240	1.0032	1.0239	1.0325	1.0172
	ATP6V1E2	ATPase H+ transporting V1 subunit E2	NA	transporter			X		8.0768	8.5237	0.4469	0.0000	1.0446	1.0755	1.0429	1.0394	1.0223	1.0274	1.0550	1.0944	1.0344	1.0764	1.0899	1.0452	1.0513	1.0490	1.0730	1.0309	1.0270	1.0875	1.0884	1.0540
	ATP6V1G1	ATPase H+ transporting V1 subunit G1	NA	transporter			X		13.9005	14.7463	0.8459	0.0000	1.0485	1.0795	1.0596	1.0393	1.0151	1.0353	1.0703	1.0528	1.0654	1.0806	1.0763	1.0651	1.0561	1.0845	1.0772	1.0820	1.0764	1.0505	1.0383	1.0674
	ATP6V1H	ATPase H+ transporting V1 subunit H	NA	transporter			X		11.6234	12.0100	0.3866	0.0000	1.0380	1.0323	1.0487	1.0298	1.0347	1.0179	1.0296	1.0500	1.0343	1.0323	1.0427	1.0141	1.0371	1.0115	1.0284	1.0262	1.0350	1.0361	1.0471	1.0398
	AUH	AU RNA binding methylglutaconyl-CoA hydratase	mitochondrion	enzyme	X	X	X		11.3570	12.2028	0.8458	0.0000	1.0690	1.0889	1.0178	1.1034	0.9963	1.0774	1.0502	1.0765	1.0932	1.0770	1.1146	1.0811	1.0938	1.0919	1.0865	1.0773	1.0898	1.0666	1.0758	1.0759
	BCL2L13	BCL2 like 13	mitochondrion	other	X	X			8.0021	8.6428	0.6407	0.0000	1.0827	1.0688	1.0643	1.0597	1.0355	1.0632	1.1027	1.1047	1.0923	1.0791	1.1049	1.0717	1.0978	1.0812	1.0573	1.0796	1.0462	1.0998	1.1298	1.0816
	BCO2	beta-carotene oxygenase 2	mitochondrion	enzyme		X			6.8906	8.1999	1.3092	0.0000	1.0362	1.1857	1.1508	1.1830	1.1257	1.2500	1.1581	1.3142	1.1320	1.1840	1.2705	1.1632	1.2420	1.2047	1.0925	1.1819	1.2270	1.3180	1.2550	1.1409
	BLVRA	biliverdin reductase A	NA	enzyme			X		11.6945	12.5145	0.82	0.0000	1.0170	1.0664	1.0778	1.0667	1.1012	1.0112	1.1208	1.0679	1.0411	1.0675	1.0851	1.0283	1.0803	1.0854	1.0821	1.0811	1.0689	1.1047	1.1093	1.0468
	BNIP3L	BCL2 interacting protein 3 like	mitochondrion	other	X	X			10.6883	12.0998	1.4115	0.0000	1.1140	1.1404	1.0968	1.1285	0.9863	1.1167	1.1292	1.1610	1.1508	1.1836	1.1941	1.1196	1.1870	1.1350	1.1288	1.1441	1.1426	1.1075	1.1427	1.1581
	BSG	basigin (Ok blood group)	mitochondrion	transporter		X			12.1442	12.7287	0.5845	0.0024	1.0691	1.0476	1.0791	0.9963	1.0083	1.0368	1.0738	1.0428	1.0740	1.0897	1.0478	1.0232	1.0372	1.0554	1.0601	1.0511	1.0408	1.0622	1.0296	1.0434
	BST1	bone marrow stromal cell antigen 1	NA	enzyme			X		8.6278	9.7092	1.0814	0.0000	1.0772	1.1638	1.1269	1.1296	1.0247	1.0800	1.1380	1.2226	1.0513	1.1154	1.2451	1.0982	1.1814	1.0849	1.0734	1.1370	1.0126	1.1970	1.2002	1.1529
	C5orf63	chromosome 5 open reading frame 63	NA	other	X	X			7.7285	8.1806	0.4522	0.0017	1.0689	1.0651	1.0741	1.0450	1.0272	1.0095	1.0085	1.0771	1.1370	1.1144	1.0699	1.0303	1.0279	1.0189	1.0582	1.0704	1.0420	1.0678	1.0929	1.0675
	CAPRIN2	caprin family member 2	mitochondrion	other		X			6.9486	7.2194	0.2708	0.0059	1.0223	1.0335	1.0779	1.0152	1.0165	1.0369	1.0523	1.0245	1.0595	1.0886	1.0569	0.9866	1.0280	1.0596	1.0077	1.0872	1.0311	1.0142	1.0429	1.0422
	CARKD	NAD(P)HX dehydratase	NA	enzyme	X				9.6721	9.8741	0.2021	0.0027	1.0286	1.0155	1.0173	1.0234	1.0108	1.0151	1.0202	1.0272	1.0043	1.0228	1.0256	1.0332	1.0227	1.0443	1.0125	1.0137	1.0302	1.0242	1.0189	1.0083
	CCDC127	coiled-coil domain containing 127	NA	other	X	X			10.5150	11.0021	0.487	0.0000	1.0433	1.0631	1.0512	1.0401	0.9955	1.0267	1.0522	1.0442	1.0458	1.0855	1.0524	1.0338	1.0573	1.0537	1.0269	1.0564	1.0444	1.0408	1.0595	1.0568
	CD38	CD38 molecule	NA	enzyme		X	X		8.3802	9.0554	0.6752	0.0012	1.0631	1.0952	1.0433	1.0517	1.0252	1.0898	1.0980	1.1193	1.0943	1.0705	1.0468	1.1534	1.0338	1.0844	1.1289	1.0265	1.0596	1.1607	1.0625	1.1084
	CDA	cytidine deaminase	NA	enzyme			X		10.8128	12.6585	1.8456	0.0000	1.1318	1.1814	1.1957	1.1219	1.0350	1.1488	1.1941	1.1744	1.1488	1.2616	1.2165	1.1562	1.2017	1.1762	1.1313	1.2568	1.1750	1.1531	1.1617	1.2223
	CHPT1	choline phosphotransferase 1	NA	enzyme	X				13.1285	13.4526	0.324	0.0484	0.9961	1.0293	1.0365	1.0191	1.0173	1.0038	1.0295	1.0219	1.0370	1.0287	1.0195	1.0219	1.0367	1.0612	1.0197	1.0526	1.0347	1.0112	0.9950	1.0234
	COMT	catechol-O-methyltransferase	mitochondrion	enzyme	X	X	X		12.8401	13.6182	0.7781	0.0000	1.1278	1.0852	1.0823	1.0178	0.9793	1.0222	1.0822	1.0946	1.0263	1.0376	1.0986	1.0539	1.0758	1.0302	1.0551	1.0581	1.0105	1.1172	1.0764	1.0864
	COQ10B	coenzyme Q10B	mitochondrion	other	X	X			8.5076	8.8375	0.3298	0.0061	1.0340	1.0116	1.0533	1.0404	1.0155	1.0270	1.0538	1.0668	1.0495	1.0492	1.0448	1.0354	1.0375	1.0369	1.0177	1.0259	1.0426	1.0406	1.0631	1.0323
	CPT1A	carnitine palmitoyltransferase 1A	mitochondrion	enzyme	X	X	X		7.9217	10.1290	2.2072	0.0000	1.2320	1.2634	1.2363	1.2708	1.1123	1.2003	1.3681	1.3353	1.3311	1.3483	1.3119	1.3260	1.2783	1.3179	1.2912	1.3275	1.2672	1.2885	1.2748	1.2087
	CUL2	cullin 2	NA	enzyme		X			9.0014	9.5188	0.5175	0.0000	1.0389	1.0627	1.0261	1.0396	1.0328	1.0530	1.0600	1.0638	1.0661	1.0889	1.0543	1.0818	1.0459	1.0578	1.0568	1.0843	1.0459	1.0369	1.0861	1.0687
	DDIT4	DNA damage inducible transcript 4	mitochondrion	other		X			12.3072	14.2797	1.9725	0.0000	1.2195	1.1649	1.0546	1.2066	1.0010	1.1611	1.1220	1.0918	1.2841	1.2016	1.2389	1.2773	1.1578	1.1542	1.1649	1.0953	1.2075	1.0143	1.1941	1.2563
	DDX3X	DEAD-box helicase 3 X-linked	NA	enzyme		X			13.0450	13.4379	0.3929	0.0014	0.9940	1.0183	1.0026	1.0278	1.0027	1.0330	1.0355	1.0245	1.0345	1.0718	1.0349	1.0205	1.0509	1.0388	1.0058	1.0332	1.0609	1.0406	1.0497	1.0277
	DHRS3	dehydrogenase/reductase 3	NA	enzyme		X			13.6705	14.3759	0.7054	0.0000	1.0202	1.0655	1.1020	1.0482	1.0420	1.0500	1.0567	1.0102	1.0667	1.0526	1.0596	1.0171	1.0416	1.0973	1.0351	1.0726	1.0797	1.0396	1.0279	1.0516
	DNAJC5	DnaJ heat shock protein family (Hsp40) member C5	NA	other		X			8.2569	8.6833	0.4264	0.0000	1.0337	1.0804	1.0996	1.0253	1.0072	1.0639	1.0499	1.0744	1.0705	1.0522	1.0568	1.0473	1.0537	1.0557	1.0136	1.0485	1.0627	1.0826	1.0269	1.0328
	DNMT3A	DNA methyltransferase 3 alpha	NA	enzyme		X			8.2503	8.4735	0.2231	0.0421	1.0314	1.0197	1.0118	0.9940	0.9975	1.0091	1.0701	0.9942	1.0210	1.0446	1.0472	1.0264	1.0436	1.0529	1.0280	1.0157	1.0481	1.0447	1.0245	1.0218
	DPYD	dihydropyrimidine dehydrogenase	NA	enzyme			X		10.4045	11.9759	1.5714	0.0000	1.1107	1.2026	1.1408	1.1141	1.0407	1.1346	1.1713	1.1492	1.1704	1.1602	1.1869	1.1066	1.1609	1.1469	1.1675	1.1991	1.1746	1.1561	1.1663	1.1733
	ECHDC2	enoyl-CoA hydratase domain containing 2	mitochondrion	other	X	X			11.2315	12.1803	0.9488	0.0000	1.0752	1.0892	1.1131	1.0666	1.0104	1.0752	1.0672	1.1061	1.0975	1.1116	1.0885	1.0761	1.0953	1.0901	1.1100	1.1048	1.0828	1.0719	1.0780	1.0884
	EIF4EBP2	eukaryotic translation initiation factor 4E binding protein 2	NA	translation regulator		X			8.2332	8.6139	0.3806	0.0000	1.0391	1.0259	1.0576	1.0312	1.0376	1.0229	1.0994	1.0780	1.0155	1.0662	1.0833	1.0458	1.0382	1.0419	1.0400	1.0207	1.0379	1.0569	1.0408	1.0476
	ELOVL7	ELOVL fatty acid elongase 7	NA	enzyme			X		7.5727	8.5464	0.9737	0.0000	1.1599	1.1308	1.0977	1.0843	0.9712	1.0631	1.1361	1.1221	1.2446	1.1991	1.1425	1.1259	1.1466	1.1550	1.2081	1.1762	1.1133	1.0948	1.1042	1.1280
	ENO1	enolase 1	NA	enzyme		X			15.9700	16.6726	0.7026	0.0000	1.0483	1.0374	1.0586	1.0229	1.0556	1.0105	1.0690	1.0541	1.0310	1.0305	1.0627	1.0212	1.0492	1.0396	1.0355	1.0480	1.0329	1.0846	1.0534	1.0360
	ENTPD1	ectonucleoside triphosphate diphosphohydrolase 1	NA	enzyme			X		8.4063	9.3341	0.9278	0.0001	1.0635	1.1153	1.1908	1.1006	1.0002	1.0253	1.1364	1.2153	1.1101	1.1268	1.1895	1.0263	1.1764	1.0746	1.0556	1.1359	1.0798	1.1098	1.1856	1.0983
	ENTPD3	ectonucleoside triphosphate diphosphohydrolase 3	NA	enzyme			X		7.4927	8.5801	1.0875	0.0000	1.1913	1.1513	1.1989	1.0699	0.9473	1.0700	1.1864	1.1396	1.1606	1.2086	1.1900	1.1519	1.1636	1.1784	1.1865	1.1679	1.1199	1.1276	1.1864	1.1390
	ENTPD5	ectonucleoside triphosphate diphosphohydrolase 5 (inactive)	NA	enzyme			X		7.2041	7.8335	0.6294	0.0000	1.1144	1.0828	1.1002	1.0258	1.0484	1.0505	1.0930	1.0756	1.1556	1.1235	1.0683	1.0913	1.0693	1.0745	1.1609	1.0961	1.0907	1.0918	1.0675	1.0712
	FAM189A1	family with sequence similarity 189 member A1	NA	other		X			8.6705	8.9542	0.2837	0.0036	1.0289	1.0449	1.0871	1.0150	1.0002	1.0115	1.0534	1.0384	1.0272	1.0405	1.0399	1.0156	1.0101	1.0290	1.0297	1.0203	1.0105	1.0771	1.0379	1.0384
	FBXL12	F-box and leucine rich repeat protein 12	NA	other		X			8.3049	8.5301	0.2252	0.0088	1.0324	1.0227	1.0414	1.0400	0.9878	1.0117	1.0330	1.0318	1.0607	1.0278	1.0345	1.0102	1.0176	1.0270	1.0235	1.0192	1.0137	1.0416	1.0438	1.0237
	FPGS	folylpolyglutamate synthase	mitochondrion	enzyme	X	X			7.5362	7.8662	0.33	0.0037	1.0219	1.0345	1.0511	1.0190	1.0487	0.9975	1.0674	1.0559	0.9849	1.0524	1.0603	1.0486	1.0207	1.0961	1.0916	1.0584	1.0390	1.0609	1.0323	1.0405
	FTH1	ferritin heavy chain 1	mitochondrion	enzyme	X	X			16.9966	17.7153	0.7187	0.0000	1.0355	1.0517	1.0518	1.0294	1.0104	1.0448	1.0470	1.0160	1.0522	1.0757	1.0396	1.0498	1.0433	1.0552	1.0429	1.0509	1.0483	1.0350	1.0325	1.0361
	FTL	ferritin light chain	NA	enzyme		X			17.4339	18.1326	0.6987	0.0000	1.0059	1.0460	1.0482	1.0195	1.0315	1.0448	1.0560	1.0323	1.0403	1.0654	1.0487	1.0317	1.0503	1.0580	1.0395	1.0530	1.0554	1.0231	1.0187	1.0361
	FTMT	ferritin mitochondrial	mitochondrion	enzyme	X	X			16.6768	17.4263	0.7495	0.0000	1.0326	1.0516	1.0527	1.0312	1.0156	1.0432	1.0423	1.0130	1.0641	1.0856	1.0364	1.0609	1.0422	1.0671	1.0465	1.0581	1.0504	1.0323	1.0362	1.0393
	G0S2	G0/G1 switch 2	mitochondrion	other		X			8.6135	10.3920	1.7786	0.0000	1.2231	1.2185	1.2193	1.1309	1.0253	1.2630	1.2006	1.1087	1.2200	1.2858	1.2411	1.3366	1.1930	1.2758	1.1416	1.1942	1.2627	1.2545	1.1714	1.2317
	G6PD	glucose-6-phosphate dehydrogenase	NA	enzyme			X		8.1689	8.6559	0.487	0.0005	1.0907	1.0303	1.1005	1.0241	1.0129	1.0145	1.1334	1.1379	1.0558	1.0221	1.0860	1.0060	1.0875	1.0481	1.0722	1.0392	1.0122	1.1010	1.1089	1.0144
	GAPDH	glyceraldehyde-3-phosphate dehydrogenase	mitochondrion	enzyme	X	X			16.2018	17.4432	1.2414	0.0000	1.0885	1.0881	1.1009	1.0584	1.0370	1.0212	1.1082	1.1181	1.0602	1.0698	1.1027	1.0558	1.0963	1.0311	1.0642	1.0824	1.0419	1.1067	1.1086	1.0910
	GCLM	glutamate-cysteine ligase modifier subunit	NA	enzyme			X		9.9863	12.3158	2.3296	0.0000	1.2095	1.2076	1.1875	1.2133	1.0158	1.1659	1.2292	1.3269	1.2124	1.2728	1.3189	1.2333	1.3230	1.2450	1.1777	1.2883	1.2244	1.2926	1.2679	1.3109
	GDAP1L1	ganglioside induced differentiation associated protein 1 like 1	NA	other		X			7.4168	7.7907	0.3738	0.0000	1.0358	1.0567	1.0726	1.0458	1.0197	1.0148	1.0721	1.0797	1.0394	1.0556	1.0777	1.0457	1.0629	1.0632	1.0313	1.0287	1.0226	1.0851	1.0512	1.0492
	GGCX	gamma-glutamyl carboxylase	NA	enzyme			X		7.4590	7.7988	0.3398	0.0482	1.0344	1.0468	1.0223	1.0365	1.0467	1.0080	1.0533	1.0985	1.0896	1.0201	1.0751	0.9815	1.0806	1.0170	1.0218	1.0625	0.9962	1.0656	1.0941	1.0662
	GGT1	gamma-glutamyltransferase 1	NA	enzyme			X		8.1755	10.2232	2.0477	0.0011	1.3934	1.3220	1.3180	1.0659	0.8494	1.1549	1.2595	1.4763	1.1905	1.3472	1.2976	1.2084	1.3946	1.3183	1.2250	1.4138	1.2324	1.3471	1.3115	1.0373
	GHITM	growth hormone inducible transmembrane protein	mitochondrial inner membrane	other	X	X			12.1891	12.4205	0.2314	0.0343	1.0256	1.0180	1.0241	1.0136	1.0155	0.9975	1.0305	1.0361	1.0177	1.0166	1.0231	1.0110	1.0150	1.0080	1.0191	1.0000	1.0058	1.0564	1.0356	1.0113
	GLUL	glutamate-ammonia ligase	mitochondrion	enzyme		X			9.1365	11.9245	2.788	0.0000	1.2141	1.2838	1.2375	1.3447	1.0870	1.2388	1.2927	1.3507	1.3631	1.3861	1.4421	1.3405	1.3255	1.3134	1.3396	1.3224	1.2826	1.2086	1.3999	1.3578
	GLYCTK	glycerate kinase	mitochondrion	kinase	X	X			8.5073	8.9339	0.4266	0.0014	1.0643	1.0466	1.1007	1.0275	1.0070	1.0144	1.0837	1.0741	1.0768	1.0592	1.0435	1.0412	1.0341	1.0375	1.0501	1.0462	1.0134	1.1039	1.0596	1.0207
	GMFB	glia maturation factor beta	NA	growth factor		X			8.0251	8.3418	0.3166	0.0009	1.0551	1.0362	1.0372	1.0241	0.9958	0.9943	1.0702	1.0669	1.0417	1.0290	1.0648	1.0270	1.0400	1.0399	1.0159	1.0517	1.0158	1.0862	1.0621	1.0369
	GMPR	guanosine monophosphate reductase	NA	enzyme		X			10.1256	10.4509	0.3253	0.0011	1.0455	1.0479	1.0612	1.0214	1.0436	1.0185	1.0365	1.0257	1.0385	1.0374	1.0361	1.0166	1.0353	1.0152	1.0110	1.0166	1.0573	1.0217	1.0206	1.0383
	GNB1	G protein subunit beta 1	NA	enzyme		X			13.4041	13.8938	0.4897	0.0002	1.0250	1.0402	1.0230	1.0171	1.0000	1.0432	1.0678	1.0276	1.0228	1.0482	1.0299	1.0268	1.0357	1.0314	1.0504	1.0569	1.0482	1.0457	1.0453	1.0498
	GOLPH3	golgi phosphoprotein 3	mitochondrion	other	X	X			12.1977	12.7989	0.6012	0.0000	1.0314	1.0561	1.0728	1.0445	1.0169	1.0381	1.0465	1.0611	1.0546	1.0636	1.0450	1.0477	1.0565	1.0519	1.0501	1.0394	1.0464	1.0631	1.0550	1.0472
	GOT2	glutamic-oxaloacetic transaminase 2	mitochondrial inner membrane	enzyme	X	X			11.8573	12.0890	0.2317	0.0103	1.0343	1.0303	1.0245	1.0083	1.0212	1.0211	1.0116	1.0505	1.0239	1.0145	1.0156	1.0220	1.0088	1.0049	1.0206	1.0153	1.0103	1.0341	1.0084	1.0108
	GPT2	glutamic--pyruvic transaminase 2	mitochondrion	enzyme	X	X			7.5101	8.5584	1.0483	0.0000	1.1940	1.1395	1.1307	1.1016	0.9806	1.1812	1.1485	1.0762	1.1748	1.2388	1.0958	1.2292	1.1717	1.2305	1.0981	1.1710	1.1177	1.1646	1.0845	1.0889
	GPX6	glutathione peroxidase 6	NA	enzyme			X		7.5410	7.9018	0.3608	0.0008	1.0300	1.0585	1.1215	1.0107	1.0014	1.0101	1.1261	1.0706	1.0451	1.0345	1.0561	1.0559	1.0413	1.0451	1.0250	1.0097	1.0220	1.0971	1.0565	1.0433
	GSTA4	glutathione S-transferase alpha 4	mitochondrion	enzyme		X	X		7.0320	7.4018	0.3698	0.0012	1.0664	1.0561	1.1044	1.0354	0.9824	1.0305	1.0641	1.0674	1.0765	1.0439	1.0799	1.0218	1.0595	1.0293	1.0225	1.0447	1.0232	1.0498	1.0956	1.0995
	GSTM4	glutathione S-transferase mu 4	NA	enzyme		X	X		9.1091	9.5428	0.4337	0.0074	1.0026	1.0435	1.0732	1.0200	0.9605	1.0602	1.0675	1.0204	1.0614	1.1014	1.0656	0.9995	1.0937	1.0559	1.0343	1.0993	1.0710	1.0529	1.0638	1.0244
	GSTP1	glutathione S-transferase pi 1	mitochondrion	enzyme		X	X		14.3851	15.2998	0.9147	0.0000	1.0676	1.0692	1.1113	1.0198	1.0224	1.0401	1.0894	1.0822	1.0585	1.0514	1.0857	1.0406	1.0658	1.0475	1.0549	1.0806	1.0505	1.0864	1.0798	1.0659
	HDHD3	haloacid dehalogenase like hydrolase domain containing 3	mitochondrion	enzyme	X	X			8.6298	9.1204	0.4906	0.0406	1.1295	1.0636	1.1785	0.9896	1.0492	1.0030	1.1023	1.0196	1.0609	1.0630	1.0259	1.0263	1.0230	1.1209	1.0579	1.0578	1.0704	1.1111	0.9707	1.0216
	HEATR6	HEAT repeat containing 6	NA	other		X			9.1383	9.5633	0.425	0.0000	1.0670	1.0476	1.0836	1.0115	1.0181	1.0225	1.0498	1.0421	1.0717	1.0905	1.0386	1.0248	1.0228	1.0470	1.0321	1.0478	1.0530	1.0479	1.0558	1.0585
	HIGD1A	HIG1 hypoxia inducible domain family member 1A	mitochondrion	other	X	X			10.1932	10.6696	0.4764	0.0001	1.0911	1.0569	1.0585	1.0303	0.9910	0.9831	1.0854	1.0906	1.0310	1.0261	1.0541	1.0562	1.0479	1.0194	1.0353	1.0444	1.0241	1.0938	1.0715	1.0454
	HK3	hexokinase 3	mitochondrion	kinase		X			13.3939	14.5753	1.1813	0.0000	1.0909	1.0821	1.0761	1.0700	0.9732	1.0609	1.1122	1.1177	1.0574	1.1020	1.1369	1.0275	1.1515	1.0681	1.0626	1.1575	1.0764	1.1032	1.1253	1.1269
	HMOX1	heme oxygenase 1	NA	enzyme			X		10.9163	12.5439	1.6275	0.0000	1.1289	1.3054	1.1245	1.0859	1.0662	1.0656	1.1523	1.2083	1.1170	1.1381	1.1683	1.0801	1.1828	1.1360	1.1234	1.1903	1.1558	1.2287	1.1971	1.1584
	HSD11B1	hydroxysteroid 11-beta dehydrogenase 1	NA	enzyme			X		11.3579	13.9490	2.591	0.0000	1.2585	1.2317	1.3657	1.1291	1.0075	1.1829	1.2047	1.1772	1.2422	1.3134	1.3000	1.2779	1.2564	1.2435	1.1651	1.2790	1.2358	1.3365	1.1707	1.3031
	HSPA1A	heat shock protein family A (Hsp70) member 1A	mitochondrion	enzyme					12.4068	12.7711	0.3644	0.0073	0.9817	1.0122	1.0019	0.9962	1.0447	1.0145	1.0386	1.0558	1.0231	1.0369	1.0518	1.0277	1.0493	1.0318	1.0138	1.0073	1.0665	1.0721	1.0467	1.0152
	ICA1L	islet cell autoantigen 1 like	NA	other		X			7.3321	7.5803	0.2482	0.0371	1.0196	1.0537	1.0149	0.9810	1.0372	1.0210	1.0372	0.9863	1.1067	1.0479	0.9978	1.0780	1.0386	1.0912	1.0631	1.0252	1.0405	1.0180	1.0099	1.0163
	IER5L	immediate early response 5 like	NA	other		X			11.5371	12.1810	0.6439	0.0002	1.0317	1.0876	1.1295	1.0334	1.0731	0.9941	1.0993	1.0877	1.0336	1.0555	1.0716	0.9656	1.0805	1.0571	1.0339	1.0778	1.0551	1.0736	1.0532	1.0384
	IMPA2	inositol monophosphatase 2	NA	phosphatase		X			8.1045	9.2842	1.1796	0.0002	1.1781	1.1630	1.1302	1.1135	0.8438	1.0680	1.1705	1.2362	1.1279	1.2265	1.2235	1.1485	1.2282	1.1413	1.1583	1.1975	1.1410	1.1623	1.2101	1.1215
	ISCA1	iron-sulfur cluster assembly 1	mitochondrion	other	X	X			14.2890	15.2580	0.969	0.0000	1.0156	1.0583	1.0268	1.0994	1.0468	1.1035	1.0238	1.0604	1.1009	1.1037	1.0993	1.0675	1.1031	1.0801	1.0360	1.0772	1.0984	1.0176	1.0607	1.0858
	KCNJ11	potassium inwardly rectifying channel subfamily J member 11	mitochondrion	ion channel		X			7.1679	7.4757	0.3078	0.0048	1.0456	1.0386	1.1022	1.0138	1.0082	1.0150	1.0930	1.0570	0.9991	1.0154	1.0629	1.0458	1.0442	1.0415	1.0269	1.0339	1.0053	1.1078	1.0630	1.0432
	KIAA0930	KIAA0930	NA	other		X			8.9169	9.3279	0.411	0.0000	1.0542	1.0593	1.0726	1.0305	1.0248	1.0097	1.0509	1.0518	1.0521	1.0361	1.0795	0.9909	1.0376	1.0713	1.0114	1.0489	1.0675	1.0865	1.0482	1.0417
	KIAA2013	KIAA2013	NA	other		X			10.2266	10.5504	0.3238	0.0000	1.0395	1.0424	1.0452	1.0096	1.0243	0.9979	1.0437	1.0487	1.0425	1.0433	1.0445	1.0183	1.0235	1.0333	1.0263	1.0173	1.0364	1.0334	1.0338	1.0304
	KIF1B	kinesin family member 1B	mitochondrion	transporter	X	X			9.8591	10.4595	0.6004	0.0016	1.0140	1.0946	1.0633	1.0581	1.0029	1.0620	1.0476	1.0269	1.0626	1.0673	1.1059	1.0408	1.0771	1.1021	1.0263	1.0896	1.1183	1.0748	1.0292	1.0715
	KMO	kynurenine 3-monooxygenase	mitochondrial inner membrane	enzyme	X	X			8.4127	10.5956	2.1829	0.0000	1.2884	1.2700	1.2630	1.1188	1.1407	1.2035	1.2697	1.2527	1.2307	1.2087	1.3373	1.3169	1.2786	1.2118	1.2625	1.2736	1.2616	1.4204	1.3100	1.2943
	L2HGDH	L-2-hydroxyglutarate dehydrogenase	mitochondrion	enzyme	X	X			8.0389	9.3594	1.3205	0.0000	1.1886	1.1680	1.1391	1.1366	0.9636	1.0696	1.2004	1.2477	1.1837	1.1334	1.2539	1.1220	1.1928	1.1770	1.1457	1.1529	1.0881	1.2826	1.2468	1.2115
	LACE1	AFG1 like ATPase	NA	other	X				7.3501	7.8707	0.5206	0.0000	1.0893	1.0862	1.0546	1.0644	0.9509	1.0191	1.0834	1.1025	1.1878	1.0961	1.0656	1.0858	1.0370	1.0928	1.0922	1.0794	1.0491	1.0857	1.0646	1.0460
	LACTB2	lactamase beta 2	mitochondrial matrix	enzyme	X	X			8.8143	9.0581	0.2438	0.0137	1.0217	1.0197	1.0271	1.0135	1.0206	1.0096	1.0330	1.0597	1.0193	1.0342	1.0257	1.0427	1.0139	1.0319	1.0493	1.0375	1.0144	1.0198	1.0319	1.0286
	LAMTOR3	late endosomal/lysosomal adaptor, MAPK and MTOR activator 3	NA	other		X			11.0578	11.6928	0.635	0.0002	1.0471	1.1090	1.0847	1.0180	0.9931	1.0144	1.0534	1.0659	1.0674	1.0876	1.0670	1.0289	1.0654	1.0527	1.0583	1.0986	1.0601	1.0393	1.0591	1.0830
	LDHA	lactate dehydrogenase A	mitochondrion	enzyme			X		14.8872	15.4524	0.5652	0.0000	1.0266	1.0355	1.0525	1.0375	1.0096	1.0072	1.0659	1.0598	1.0315	1.0308	1.0544	1.0068	1.0503	1.0337	1.0280	1.0559	1.0240	1.0654	1.0583	1.0274
	LETM2	leucine zipper and EF-hand containing transmembrane protein 2	mitochondrial inner membrane	other	X	X			7.3776	7.9586	0.5811	0.0000	1.0706	1.0606	1.0630	1.0513	0.9525	1.0478	1.1164	1.0862	1.1071	1.1628	1.0962	1.0465	1.1023	1.0872	1.0732	1.1281	1.0755	1.0857	1.1037	1.0817
	LRRC28	leucine rich repeat containing 28	NA	other		X			9.0524	9.3963	0.344	0.0029	1.0563	1.0283	1.0768	1.0241	0.9881	1.0100	1.0236	1.0984	1.0664	1.0742	1.0409	1.0142	1.0197	1.0040	1.0245	1.0436	1.0276	1.0325	1.0687	1.0392
	LYRM1	LYR motif containing 1	mitochondrion	other	X	X			7.7894	8.1400	0.3506	0.0159	1.0917	1.0478	1.0374	1.0132	1.0225	0.9801	1.0773	1.0415	1.0960	1.0518	1.0403	1.0497	1.0152	1.0479	1.0841	1.0510	0.9855	1.0811	1.0633	1.0292
	MAOB	monoamine oxidase B	mitochondrion	enzyme	X	X			6.7114	7.1962	0.4848	0.0000	1.0062	1.0634	1.0528	1.0486	1.0320	1.0628	1.0364	1.1787	1.1006	1.0853	1.0833	1.0423	1.0956	1.1265	1.0608	1.0402	1.0372	1.0832	1.1461	1.0662
	MAPK3	mitogen-activated protein kinase 3	mitochondrion	kinase		X			8.7397	9.6236	0.8839	0.0000	1.0840	1.1484	1.1626	1.0413	1.0471	1.0536	1.1322	1.1180	1.1066	1.1079	1.1243	1.0754	1.0732	1.0936	1.1094	1.1073	1.0851	1.1259	1.1294	1.1012
	MARCH5	Mitochondrial Ubiquitin Ligase	NA	enzyme	X	X	X		8.4714	8.7938	0.3224	0.0012	1.0363	1.0418	1.0456	1.0504	0.9978	1.0016	1.0422	1.0613	1.0471	1.0254	1.0525	1.0385	1.0271	1.0261	1.0326	1.0309	1.0552	1.0468	1.0513	1.0501
	MCCC2	methylcrotonoyl-CoA carboxylase 2	mitochondrion	enzyme	X	X			7.5076	7.7248	0.2173	0.0082	1.0112	1.0107	1.0244	1.0180	0.9961	1.0250	1.0599	1.0183	1.0436	1.0846	1.0088	1.0129	1.0410	1.0457	1.0430	1.0616	1.0173	1.0105	1.0347	1.0131
	MCL1	MCL1 apoptosis regulator, BCL2 family member	mitochondrion	transporter		X			13.9404	14.4951	0.5546	0.0001	1.0131	1.0473	1.0186	1.0472	0.9938	1.0605	1.0443	1.0370	1.0326	1.0581	1.0632	1.0387	1.0540	1.0481	1.0212	1.0518	1.0593	1.0351	1.0371	1.0397
	MCU	mitochondrial calcium uniporter	mitochondrion	ion channel	X	X			7.8997	8.7353	0.8356	0.0000	1.1505	1.0791	1.0378	1.0936	1.0051	1.0996	1.0808	1.1508	1.1654	1.1230	1.1535	1.1184	1.0558	1.1571	1.0947	1.1045	1.0837	1.1426	1.1034	1.1247
	ME1	malic enzyme 1	mitochondrion	enzyme	X		X		10.8177	11.6791	0.8614	0.0001	0.9773	1.0671	1.1230	1.0891	1.1945	1.0368	1.1036	1.0738	1.0313	1.0525	1.0888	0.9847	1.1277	1.1081	1.0695	1.1035	1.1278	1.0884	1.0837	1.0909
	METTL9	methyltransferase like 9	NA	other		X			7.3132	7.6245	0.3114	0.0000	1.0522	1.0215	1.0684	1.0215	0.9838	1.0166	1.0417	1.0790	1.0950	1.0554	1.0581	1.0332	1.0631	1.0304	1.0397	1.0176	1.0140	1.0460	1.0784	1.0406
	MGST1	microsomal glutathione S-transferase 1	mitochondrion	enzyme	X	X	X		12.5304	14.0106	1.4802	0.0000	1.0923	1.1516	1.1801	1.2026	1.0043	1.0378	1.1159	1.1441	1.0807	1.1139	1.1267	1.0686	1.1467	1.0678	1.1132	1.1359	1.1035	1.1250	1.1465	1.2272
	MICU2	mitochondrial calcium uptake 2	mitochondrial inner membrane	other	X	X			13.7318	14.4836	0.7519	0.0000	1.0415	1.0675	1.0666	1.0505	0.9860	1.0363	1.0548	1.0707	1.0428	1.0474	1.0724	1.0462	1.0891	1.0517	1.0453	1.0809	1.0453	1.0606	1.0648	1.0803
	MLXIP	MLX interacting protein	mitochondrion	transcription regulator		X			7.5359	7.9342	0.3984	0.0239	1.0789	1.0642	1.0545	1.0482	0.9025	1.0089	1.0311	1.0740	1.1524	1.1095	1.0627	1.0441	1.0498	1.0739	1.0898	1.0732	1.0292	1.0350	1.0850	1.0103
	MLYCD	malonyl-CoA decarboxylase	mitochondrion	enzyme	X	X			7.5297	7.7506	0.2209	0.0059	1.0178	1.0156	1.0514	1.0145	1.0383	0.9908	1.0617	1.0603	1.0361	1.0194	1.0408	0.9930	1.0202	1.0230	1.0282	1.0428	1.0089	1.0699	1.0318	1.0235
	MMADHC	metabolism of cobalamin associated D	mitochondrion	other	X	X			11.0883	11.5173	0.429	0.0008	1.0420	1.0424	1.0297	1.0422	1.0072	0.9922	1.0682	1.0790	1.0324	1.0321	1.0431	1.0326	1.0469	1.0331	1.0334	1.0391	1.0155	1.0874	1.0456	1.0326
	MPV17L	MPV17 mitochondrial inner membrane protein like	mitochondrion	other	X				6.9587	7.7859	0.8272	0.0000	1.0962	1.0784	1.0747	1.0715	1.0376	1.0684	1.1188	1.1186	1.1797	1.2700	1.1287	1.1293	1.1075	1.2018	1.1424	1.1180	1.1051	1.1266	1.0950	1.1092
	MSRA	methionine sulfoxide reductase A	mitochondrion	enzyme	X	X			9.5727	10.5050	0.9324	0.0000	1.1276	1.1136	1.1287	1.0657	1.0225	1.0271	1.0692	1.1935	1.0940	1.0902	1.1333	1.0485	1.1333	1.0778	1.0695	1.1052	1.0481	1.1706	1.1599	1.0719
	MTHFD2	methylenetetrahydrofolate dehydrogenase (NADP+ dependent) 2, methenyltetrahydrofolate cyclohydrolase	mitochondrion	enzyme	X	X			9.6130	10.4567	0.8437	0.0000	1.0633	1.1089	1.0811	1.0740	0.9800	1.0927	1.0732	1.1244	1.0614	1.1231	1.1224	1.0982	1.0892	1.0681	1.0817	1.1320	1.0808	1.1166	1.1089	1.0854
	MUL1	mitochondrial E3 ubiquitin protein ligase 1	mitochondrion	enzyme	X	X			7.1389	7.3558	0.2169	0.0266	1.0300	1.0340	1.0448	1.0268	1.0037	1.0169	1.0063	1.0969	1.0879	1.0106	1.0420	0.9885	1.0297	0.9936	1.0313	1.0283	1.0173	1.0511	1.0598	1.0132
	NADK	NAD kinase	NA	kinase			X		9.3140	10.6570	1.3431	0.0000	1.1102	1.1575	1.1983	1.0767	1.0424	1.1115	1.2047	1.1260	1.1158	1.1806	1.1742	1.1201	1.1552	1.1613	1.1223	1.1988	1.1381	1.2072	1.1609	1.1413
	NADK2	NAD kinase 2, mitochondrial	mitochondrion	kinase	X	X	X		9.9740	11.3739	1.3999	0.0000	1.1185	1.1752	1.1355	1.0831	0.9925	1.1243	1.1599	1.0715	1.1574	1.1999	1.2188	1.1162	1.2206	1.1911	1.1014	1.1735	1.1915	1.1357	1.1112	1.1760
	NAPRT	nicotinate phosphoribosyltransferase	NA	enzyme			X		10.4521	11.2441	0.792	0.0000	1.0738	1.0723	1.1150	1.0315	1.0012	1.0401	1.1288	1.1096	1.0675	1.0928	1.1155	1.0125	1.1040	1.0811	1.0516	1.0916	1.0565	1.1004	1.1028	1.0738
	NBR1	NBR1 autophagy cargo receptor	mitochondrion	other	X	X			9.2506	9.8332	0.5826	0.0000	1.0513	1.0813	1.0723	1.0601	0.9893	1.0330	1.0803	1.0240	1.0516	1.0766	1.0996	1.0507	1.0623	1.1007	1.0715	1.0880	1.0613	1.0862	1.0603	1.0720
	NDUFAF7	NADH:ubiquinone oxidoreductase complex assembly factor 7	mitochondrion	enzyme	X	X			7.3607	7.5926	0.2319	0.0023	1.0678	1.0183	1.0450	1.0206	1.0096	0.9885	1.0308	1.0277	1.0732	1.0403	1.0367	1.0254	1.0249	1.0123	1.0627	1.0197	1.0269	1.0397	1.0481	1.0139
	NLRX1	NLR family member X1	mitochondrion	other	X	X			9.9389	10.4571	0.5183	0.0087	1.0333	1.0899	1.1156	0.9925	0.9754	1.0109	1.1208	1.0776	1.0289	1.0649	1.0790	0.9796	1.0666	1.0541	1.0504	1.1084	1.0440	1.0664	1.0591	1.0409
	NNT	nicotinamide nucleotide transhydrogenase	mitochondrion	enzyme	X	X	X		9.2668	9.9728	0.7059	0.0002	1.0484	1.0283	1.0935	1.0404	1.0489	1.0346	1.1482	1.1424	1.0307	1.0470	1.1280	1.0589	1.0769	1.0561	1.0737	1.0603	1.1007	1.0915	1.1142	1.0996
	NOA1	nitric oxide associated 1	mitochondrion	other	X	X			9.6075	10.2980	0.6905	0.0000	1.0727	1.1066	1.0738	1.0554	1.0071	0.9925	1.1152	1.0539	1.0653	1.0497	1.1159	1.0644	1.0860	1.1064	1.0827	1.0880	1.0669	1.0643	1.0647	1.1115
	NOL7	nucleolar protein 7	NA	other		X			11.7088	12.1237	0.4148	0.0187	1.0733	1.0428	1.0640	0.9947	0.9843	0.9876	1.0555	1.0259	1.0448	1.0513	1.0282	1.0483	1.0114	1.0518	1.0559	1.0159	0.9898	1.0882	1.0662	1.0323
	NSDHL	NAD(P) dependent steroid dehydrogenase-like	NA	enzyme			X		8.8637	9.5433	0.6795	0.0371	1.0877	1.0441	1.1819	1.0695	1.0861	1.0291	1.1188	1.0278	1.1405	1.1447	1.1145	1.0086	1.0288	1.0683	1.0776	1.1328	1.0371	1.0117	1.0728	1.0461
	NSUN3	NOP2/Sun RNA methyltransferase 3	mitochondrial matrix	enzyme	X	X			9.3241	9.6182	0.2941	0.0074	1.0239	1.0207	1.0552	1.0265	0.9596	1.0158	1.0452	1.0280	1.0295	1.0546	1.0473	1.0156	1.0576	1.0316	1.0290	1.0431	1.0329	1.0186	1.0569	1.0442
	NT5C2	5'-nucleotidase, cytosolic i	NA	phosphatase			X		10.0207	11.1968	1.1761	0.0000	1.0968	1.1223	1.1404	1.0509	1.0079	1.1068	1.1192	1.0842	1.0948	1.2003	1.1326	1.0848	1.1566	1.1067	1.1089	1.1864	1.1480	1.1143	1.1502	1.1588
	NT5DC2	5'-nucleotidase domain containing 2	NA	other	X	X			9.8750	10.8845	1.0095	0.0000	1.1811	1.1116	1.1776	1.0451	1.0164	1.0109	1.1672	1.1880	1.1168	1.0965	1.1262	1.0287	1.1065	1.0571	1.0629	1.1161	1.0423	1.2000	1.1320	1.0801
	OCIAD1	OCIA domain containing 1	mitochondrion	other	X	X			12.0463	12.2640	0.2177	0.0158	1.0231	1.0004	0.9951	1.0059	1.0096	1.0197	1.0201	1.0251	1.0243	1.0422	1.0189	1.0384	1.0022	1.0226	1.0433	1.0220	1.0064	1.0232	1.0137	1.0067
	OXNAD1	oxidoreductase NAD binding domain containing 1	mitochondrion	transporter	X	X			9.9393	11.4444	1.505	0.0000	1.2158	1.0952	1.0827	1.1326	1.0216	1.0885	1.1113	1.1793	1.2493	1.2043	1.1845	1.2447	1.1338	1.1510	1.1831	1.1081	1.1157	1.1334	1.2290	1.1870
	P4HA1	prolyl 4-hydroxylase subunit alpha 1	mitochondrion	enzyme		X			9.9499	10.8037	0.8538	0.0000	1.0853	1.0863	1.0647	1.0460	1.0310	1.0578	1.1170	1.0735	1.0917	1.1359	1.0832	1.1092	1.0933	1.1094	1.0993	1.0970	1.1114	1.0687	1.0632	1.1003
	PACSIN2	protein kinase C and casein kinase substrate in neurons 2	NA	transporter	X				9.3429	9.6201	0.2773	0.0239	0.9968	1.0699	1.0104	1.0245	0.9863	1.0437	1.0094	1.0482	1.0335	1.0235	1.0561	1.0160	1.0398	1.0507	1.0149	1.0457	1.0347	1.0383	1.0276	1.0282
	PAPSS1	3'-phosphoadenosine 5'-phosphosulfate synthase 1	NA	enzyme		X			12.2442	12.8491	0.6049	0.0000	1.0392	1.0508	1.0871	1.0387	1.0236	1.0313	1.0612	1.0625	1.0338	1.0491	1.0621	1.0210	1.0775	1.0320	1.0480	1.0736	1.0454	1.0503	1.0492	1.0547
	PAPSS2	3'-phosphoadenosine 5'-phosphosulfate synthase 2	NA	enzyme		X			7.2689	7.7382	0.4693	0.0088	1.0829	1.0426	1.0658	1.0625	1.0157	1.0233	1.0780	1.1352	1.1110	1.0013	1.1515	0.9939	1.1532	1.0251	1.0061	1.0557	1.0749	1.0292	1.1237	1.0719
	PCMT1	protein-L-isoaspartate (D-aspartate) O-methyltransferase	NA	enzyme		X			14.4778	14.9484	0.4705	0.0003	1.0242	1.0350	1.0301	1.0092	1.0072	1.0235	1.0370	1.0106	1.0447	1.0491	1.0419	1.0293	1.0553	1.0496	1.0215	1.0561	1.0443	1.0229	1.0206	1.0405
	PDK3	pyruvate dehydrogenase kinase 3	mitochondrion	kinase	X	X			8.5888	9.4509	0.8621	0.0000	1.1170	1.1202	1.1317	1.0443	1.0077	1.0606	1.0752	1.0864	1.1528	1.1891	1.1172	1.0863	1.0842	1.1113	1.1268	1.1259	1.0934	1.0918	1.0969	1.1007
	PGD	phosphogluconate dehydrogenase	NA	enzyme			X		11.7326	13.0621	1.3296	0.0000	1.0895	1.1483	1.1212	1.0548	1.0068	1.0869	1.1108	1.1368	1.1119	1.1402	1.1413	1.0967	1.1415	1.1320	1.0994	1.1799	1.1092	1.1149	1.1234	1.1371
	PGK1	phosphoglycerate kinase 1	NA	kinase		X			16.0752	16.8524	0.7772	0.0000	1.0436	1.0603	1.0526	1.0183	1.0182	1.0194	1.0695	1.0541	1.0433	1.0577	1.0619	1.0405	1.0535	1.0586	1.0441	1.0636	1.0296	1.0636	1.0561	1.0581
	PGS1	phosphatidylglycerophosphate synthase 1	mitochondrion	enzyme	X	X			10.2917	11.6332	1.3415	0.0000	1.0883	1.1163	1.0969	1.1300	0.9944	1.0901	1.1482	1.1700	1.1228	1.1611	1.2081	1.0760	1.2047	1.1242	1.0930	1.1507	1.1261	1.1673	1.1991	1.1568
	PI4KA	phosphatidylinositol 4-kinase alpha	NA	kinase	X				9.1125	9.3594	0.2469	0.0458	1.0274	1.0368	1.0310	1.0123	1.0152	1.0242	1.0213	1.0280	1.0596	1.0395	1.0623	1.0206	1.0252	1.0485	1.0014	1.0284	1.0217	1.0071	1.0491	0.9821
	PINK1	PTEN induced kinase 1	mitochondrial outer membrane	kinase	X	X			11.3886	12.4961	1.1075	0.0000	1.0718	1.1701	1.0672	1.0730	0.9958	1.0874	1.0820	1.1268	1.0861	1.1234	1.1359	1.0810	1.1209	1.1061	1.0802	1.1314	1.1012	1.0960	1.1072	1.1152
	PISD	phosphatidylserine decarboxylase	mitochondrial inner membrane	enzyme	X	X			8.0989	8.4673	0.3683	0.0000	1.0527	1.0364	1.0640	1.0215	1.0112	1.0116	1.0411	1.0785	1.0239	1.0431	1.0672	1.0281	1.0579	1.0404	1.0284	1.0624	1.0348	1.0681	1.0848	1.0548
	PITRM1	pitrilysin metallopeptidase 1	mitochondrial matrix	peptidase	X	X			8.9178	10.4141	1.4963	0.0000	1.0774	1.1424	1.0771	1.1866	1.1438	1.1143	1.1048	1.2202	1.1759	1.1808	1.2238	1.1884	1.2192	1.2255	1.1389	1.2483	1.1757	1.1587	1.2232	1.1359
	POLG2	DNA polymerase gamma 2, accessory subunit	mitochondrion	enzyme	X	X			9.0097	9.5401	0.5304	0.0005	0.9909	1.0323	1.0069	1.0487	0.9914	1.0569	1.0497	1.0468	1.0634	1.1170	1.1145	1.0280	1.0641	1.1098	1.0448	1.0899	1.0980	1.0846	1.1131	1.0321
	POR	cytochrome p450 oxidoreductase	mitochondrion	enzyme		X			12.8781	13.8853	1.0071	0.0000	1.0393	1.0693	1.1136	1.0620	1.0356	1.0642	1.1080	1.0865	1.0565	1.0837	1.1278	1.0438	1.1173	1.0631	1.0196	1.0746	1.0753	1.1160	1.1140	1.0987
	PPARG	peroxisome proliferator activated receptor gamma	NA	ligand-dependent nuclear receptor					9.0426	9.9053	0.8628	0.0000	1.0898	1.0789	1.1091	1.1086	1.1247	0.9848	1.1088	1.2018	1.0758	1.0334	1.1246	1.0165	1.1234	1.0768	1.0526	1.1039	1.0865	1.1719	1.1449	1.0984
	PPIF	peptidylprolyl isomerase F	mitochondrion	enzyme	X	X			9.3248	11.4371	2.1123	0.0000	1.2066	1.2236	1.2543	1.1978	1.0580	1.1449	1.2164	1.2766	1.2622	1.2540	1.3220	1.1797	1.2866	1.2539	1.1640	1.2281	1.2102	1.2753	1.2775	1.2613
	PRDX5	peroxiredoxin 5	mitochondrion	enzyme	X	X			11.9980	12.4404	0.4424	0.0064	1.0205	1.0522	1.0855	1.0183	1.0490	1.0342	1.0619	1.0708	1.0315	1.0168	1.0434	1.0131	1.0528	1.0236	1.0167	1.0223	1.0332	1.0566	1.0172	1.0233
	PRDX6	peroxiredoxin 6	mitochondrion	enzyme	X	X			12.3731	13.8012	1.4282	0.0000	1.1524	1.1263	1.1464	1.0886	0.9854	1.0559	1.1285	1.1396	1.1540	1.1622	1.1209	1.1325	1.1047	1.0961	1.1367	1.1250	1.0786	1.1140	1.1449	1.1228
	PRIMPOL	primase and DNA directed polymerase	mitochondrion	enzyme		X			11.7200	12.3983	0.6783	0.0000	1.0398	1.0485	1.0487	1.0779	0.9558	1.0543	1.0550	1.0700	1.0367	1.0797	1.0802	1.0149	1.1093	1.0412	1.0351	1.0871	1.0856	1.0706	1.0842	1.0983
	PROSC	pyridoxal phosphate binding protein	NA	enzyme	X				7.8001	8.1165	0.3164	0.0077	1.0573	1.0905	1.0947	1.0174	0.9922	1.0162	1.0373	1.0287	1.0551	1.0599	1.0242	1.0151	1.0287	1.0485	1.0467	1.0539	1.0217	1.0621	1.0528	1.0121
	PSEN1	presenilin 1	mitochondrion	peptidase		X			9.3040	9.9179	0.6139	0.0000	1.0205	1.0837	1.0795	1.0512	1.0118	1.0350	1.0752	1.0752	1.0649	1.1086	1.0978	1.0399	1.0805	1.0741	1.0626	1.0928	1.0666	1.0760	1.0705	1.0532
	PTS	6-pyruvoyltetrahydropterin synthase	mitochondrion	enzyme	X	X			7.7766	8.1506	0.374	0.0423	0.9873	1.0635	1.0283	1.0571	1.0314	1.0662	1.0595	1.1473	1.0704	0.9985	1.0715	1.0372	1.0601	1.0172	0.9919	1.0239	1.0290	1.1192	1.0761	1.0300
	RAB10	RAB10, member RAS oncogene family	NA	enzyme		X			7.5491	7.9461	0.397	0.0063	1.0788	1.0794	1.1342	0.9952	1.0307	0.9918	1.0077	1.0807	1.1515	1.0726	1.0687	0.9927	1.0558	1.0418	1.0646	1.0392	1.0130	1.0569	1.0654	1.0383
	RAB1B	RAB1B, member RAS oncogene family	mitochondrion	other		X			7.5396	7.8353	0.2958	0.0001	1.0357	1.0180	1.0333	1.0249	1.0119	1.0205	1.0802	1.0580	1.0958	1.0297	1.0689	1.0111	1.0411	1.0337	1.0259	1.0387	1.0243	1.0669	1.0472	1.0232
	RAB21	RAB21, member RAS oncogene family	NA	enzyme		X			9.6310	10.5009	0.8699	0.0000	1.0558	1.0933	1.0983	1.0792	1.0176	1.0873	1.0854	1.1104	1.0971	1.1290	1.1014	1.0797	1.1108	1.0952	1.0692	1.0932	1.1081	1.0820	1.1170	1.1031
	RAB24	RAB24, member RAS oncogene family	mitochondrion	other	X	X			16.0371	16.7133	0.6762	0.0002	1.0361	1.0486	1.0360	1.0137	0.9619	1.0323	1.0579	1.0269	1.0413	1.0699	1.0673	1.0099	1.0775	1.0747	1.0273	1.0731	1.0595	1.0509	1.0502	1.0394
	RAB32	RAB32, member RAS oncogene family	mitochondrion	enzyme	X	X			9.8617	10.8992	1.0374	0.0000	1.1157	1.1271	1.1650	1.0871	1.0641	1.0450	1.0988	1.1372	1.0818	1.1189	1.1125	1.0849	1.1070	1.1029	1.0921	1.1277	1.0822	1.1222	1.1162	1.1216
	RAB3D	RAB3D, member RAS oncogene family	mitochondrion	enzyme		X			6.9595	7.6720	0.7125	0.0000	1.0994	1.0963	1.1229	1.0502	0.9972	1.0445	1.1301	1.2089	1.1132	1.0855	1.1392	1.0748	1.1143	1.0753	1.0807	1.1130	1.0763	1.1749	1.1655	1.0887
	RAB5C	RAB5C, member RAS oncogene family	NA	enzyme		X			9.5555	10.1059	0.5504	0.0000	1.0546	1.0882	1.0969	1.0455	1.0064	1.0205	1.0521	1.1015	1.0368	1.0419	1.0821	1.0247	1.0592	1.0518	1.0413	1.0527	1.0373	1.1019	1.0771	1.0813
	RAB7A	RAB7A, member RAS oncogene family	NA	enzyme		X			12.6484	13.1141	0.4657	0.0000	1.0255	1.0577	1.0624	1.0311	1.0108	1.0110	1.0474	1.0610	1.0230	1.0251	1.0525	1.0268	1.0410	1.0429	1.0308	1.0547	1.0148	1.0474	1.0296	1.0437
	RAP1B	RAP1B, member of RAS oncogene family	NA	enzyme		X			11.9253	12.5952	0.6699	0.0055	1.0518	1.0541	1.0454	1.0190	1.0433	1.0340	1.0704	1.0638	1.0423	1.1082	1.0620	1.0642	1.0599	1.0468	1.0512	1.0477	1.0496	1.0443	1.1011	1.0666
	RNASEL	ribonuclease L	mitochondrion	enzyme		X			9.6231	10.8273	1.2042	0.0000	1.1013	1.1253	1.1432	1.1153	1.0072	1.0743	1.1204	1.2076	1.0857	1.1508	1.1473	1.1240	1.1395	1.1017	1.1044	1.1401	1.0838	1.2029	1.1816	1.1506
	RNF144B	ring finger protein 144B	mitochondrion	enzyme		X			8.1909	9.1120	0.9212	0.0000	1.0472	1.1356	1.0943	1.0993	1.0051	1.1267	1.0617	1.1455	1.0859	1.1682	1.1763	1.0804	1.1397	1.1288	1.0859	1.1535	1.1566	1.0964	1.1367	1.1504
	RPUSD3	RNA pseudouridine synthase D3	mitochondrion	other	X	X			7.8928	8.5873	0.6945	0.0085	1.1585	1.1093	1.1172	0.9972	0.9963	0.9992	1.1311	1.1027	1.1609	1.0127	1.1503	1.0917	1.0727	1.0429	1.0896	1.0376	1.0476	1.2591	1.1220	1.0658
	RRBP1	ribosome binding protein 1	NA	other		X			8.6683	8.9755	0.3072	0.0428	1.0229	1.0131	1.0400	1.0375	1.0465	1.0274	1.0431	1.0712	1.0012	1.0127	1.0487	1.0373	1.0434	1.0439	1.0193	1.0368	1.0482	1.0702	1.0235	1.0246
	RUNDC3B	RUN domain containing 3B	NA	other		X			7.3160	8.0307	0.7147	0.0000	1.0600	1.0781	1.1245	1.0586	0.9887	1.0689	1.1203	1.0640	1.1929	1.1540	1.1124	1.0953	1.1126	1.1792	1.0951	1.1072	1.0807	1.0809	1.0710	1.1199
	SAR1B	secretion associated Ras related GTPase 1B	NA	enzyme		X			9.2869	9.8047	0.5177	0.0000	1.0478	1.0492	1.0581	1.0563	1.0521	1.0307	1.0837	1.0802	1.0335	1.0505	1.0558	1.0718	1.0463	1.0419	1.0425	1.0500	1.0597	1.0764	1.0783	1.0519
	SCARB2	scavenger receptor class B member 2	NA	transmembrane receptor		X			10.0453	11.0249	0.9797	0.0000	1.0611	1.0897	1.1176	1.0988	1.0824	1.0798	1.1096	1.0980	1.1160	1.1401	1.1021	1.0786	1.0935	1.0852	1.0669	1.1239	1.1188	1.0659	1.1083	1.1172
	SDHAF2	succinate dehydrogenase complex assembly factor 2	mitochondrion	other	X	X			9.8231	10.1826	0.3595	0.0001	1.0677	1.0398	1.0593	1.0353	1.0088	1.0158	1.0282	1.0683	1.0307	1.0539	1.0150	1.0417	1.0241	1.0085	1.0219	1.0249	1.0115	1.1024	1.0630	1.0152
	SHC1	SHC adaptor protein 1	mitochondrion	other		X			8.0068	8.3440	0.3372	0.0000	1.0362	1.0278	1.0782	1.0240	0.9991	1.0339	1.0428	1.0680	1.0787	1.0449	1.0545	1.0110	1.0319	1.0447	1.0246	1.0299	1.0292	1.0839	1.0666	1.0348
	SIRT5	sirtuin 5	mitochondrion	enzyme	X	X			10.9989	12.3815	1.3826	0.0000	1.1804	1.1422	1.1129	1.1105	0.9466	1.0305	1.1409	1.1376	1.1509	1.1550	1.1582	1.1626	1.1383	1.1630	1.1561	1.1286	1.0639	1.1630	1.1552	1.1404
	SLC16A7	solute carrier family 16 member 7	NA	transporter	X				7.0782	7.5928	0.5146	0.0000	1.0368	1.0737	1.0524	1.0465	1.0595	1.0277	1.1033	1.1046	1.0257	1.0713	1.1048	1.0648	1.1111	1.0759	1.0902	1.0916	1.0891	1.1025	1.0590	1.0642
	SLC25A11	solute carrier family 25 member 11	mitochondrial inner membrane	transporter	X	X			9.1966	9.4762	0.2796	0.0114	1.0294	1.0611	1.0539	1.0060	1.0151	0.9771	1.0679	1.0531	1.0215	1.0255	1.0446	0.9983	1.0098	1.0528	1.0320	1.0549	1.0064	1.0611	1.0308	1.0122
	SLC25A14	solute carrier family 25 member 14	mitochondrial envelope	transporter	X	X			9.2437	9.6547	0.411	0.0008	1.0594	1.0346	1.0404	1.0497	1.0105	1.0084	1.0787	1.0403	1.0328	1.0487	1.0503	1.0397	1.0503	1.0449	1.0315	1.0516	1.0148	1.1145	1.0562	1.0326
	SLC25A24	solute carrier family 25 member 24	mitochondrion	transporter	X	X			8.1673	8.4552	0.2879	0.0214	1.0445	1.0131	1.0329	1.0190	1.0242	1.0018	1.0651	1.0512	1.0405	1.0547	1.0377	1.0008	1.0424	1.0505	1.0404	1.0537	1.0458	1.0278	1.0404	1.0175
	SLC25A28	solute carrier family 25 member 28	mitochondrial inner membrane	transporter	X	X			13.3119	13.6366	0.3247	0.0057	1.0082	1.0207	1.0120	1.0129	0.9955	1.0286	1.0239	1.0271	1.0152	1.0316	1.0270	1.0036	1.0476	1.0423	1.0097	1.0447	1.0519	1.0414	1.0216	1.0255
	SLC25A29	solute carrier family 25 member 29	mitochondrion	transporter	X	X			7.3454	7.5256	0.1802	0.0057	1.0249	1.0432	1.0324	1.0221	0.9842	0.9972	1.0520	1.0305	1.0108	1.0358	1.0336	0.9898	1.0310	1.0496	1.0227	1.0270	1.0153	1.0136	1.0559	1.0219
	SLC25A33	solute carrier family 25 member 33	mitochondrion	transporter	X	X			10.6273	12.4596	1.8323	0.0000	1.0564	1.1797	1.0912	1.2064	1.1044	1.1687	1.1321	1.1772	1.1955	1.2187	1.2588	1.1537	1.2235	1.2210	1.1383	1.2139	1.2146	1.1022	1.1992	1.2194
	SLC25A34	solute carrier family 25 member 34	mitochondrion	other	X	X			7.1752	7.3816	0.2064	0.0028	1.0218	1.0404	1.0362	1.0162	0.9913	1.0121	1.0401	1.0451	1.0548	1.0183	1.0466	1.0295	1.0266	1.0404	1.0203	1.0169	1.0003	1.0657	1.0193	1.0339
	SLC8B1	solute carrier family 8 member B1	mitochondrion	transporter		X			10.3728	10.9792	0.6065	0.0000	1.0556	1.0404	1.0786	1.0490	1.0004	1.0128	1.0680	1.0870	1.0730	1.0556	1.0891	0.9939	1.0873	1.0842	1.0540	1.0643	1.0569	1.1007	1.0815	1.0426
	SNAP29	synaptosome associated protein 29	NA	other	X	X			11.0753	12.6320	1.5567	0.0000	1.0945	1.1322	1.1208	1.1138	1.0370	1.1027	1.1781	1.1542	1.1092	1.1551	1.2025	1.1526	1.1772	1.1693	1.1247	1.2139	1.1512	1.1462	1.1772	1.1169
	SOAT1	sterol O-acyltransferase 1	NA	enzyme			X		7.7977	8.0830	0.2853	0.0036	0.9757	1.0215	1.0389	1.0365	1.0074	1.0400	1.0497	1.0444	1.0934	1.0886	1.0345	1.0037	1.0550	1.0540	1.0384	1.0285	1.0617	1.0190	1.0197	1.0296
	SOD2	superoxide dismutase 2	mitochondrial inner membrane	enzyme	X	X			14.5806	15.8085	1.2279	0.0000	1.0078	1.0786	1.0991	1.0804	1.0434	1.0691	1.0979	1.1048	1.0414	1.0801	1.1289	1.0786	1.1426	1.0890	1.0347	1.1262	1.0843	1.1201	1.0998	1.0877
	SPG7	SPG7 matrix AAA peptidase subunit, paraplegin	mitochondrion	peptidase	X	X			10.3864	10.7592	0.3728	0.0000	1.0182	1.0400	1.0769	1.0117	1.0093	1.0312	1.0410	1.0333	1.0562	1.0597	1.0450	1.0054	1.0242	1.0424	1.0238	1.0366	1.0318	1.0687	1.0402	1.0242
	SPNS1	sphingolipid transporter 1 (putative)	mitochondrial inner membrane	transporter		X			9.9179	10.1978	0.2798	0.0169	1.0312	1.0131	1.0381	0.9892	1.0039	0.9888	1.0543	1.0081	1.0383	1.0591	1.0401	1.0055	1.0391	1.0519	1.0435	1.0512	1.0213	1.0272	1.0491	1.0138
	SPTLC2	serine palmitoyltransferase long chain base subunit 2	mitochondrion	enzyme	X	X			7.6582	8.4550	0.7968	0.0000	1.1058	1.0955	1.1165	1.0637	1.0208	1.0563	1.1429	1.1438	1.1230	1.0983	1.1355	1.0609	1.1054	1.0903	1.0987	1.1048	1.0767	1.1715	1.1515	1.1211
	SQRDL	sulfide quinone oxidoreductase	NA	enzyme	X				14.8438	15.3345	0.4907	0.0001	1.0276	1.0438	1.0206	1.0360	0.9968	0.9970	1.0345	1.0338	1.0339	1.0283	1.0559	1.0063	1.0517	1.0447	1.0341	1.0530	1.0328	1.0461	1.0470	1.0406
	SRD5A3	steroid 5 alpha-reductase 3	NA	enzyme			X		10.0315	11.3825	1.3509	0.0000	1.1679	1.1894	1.1636	1.1113	1.0296	1.0725	1.1423	1.1416	1.1330	1.1890	1.1097	1.1161	1.1257	1.1288	1.1514	1.1305	1.1294	1.1561	1.1271	1.1862
	STARD7	StAR related lipid transfer domain containing 7	mitochondrion	other	X	X			7.5873	7.9952	0.4079	0.0001	1.0427	1.0564	1.0672	1.0509	1.0775	1.0249	0.9881	1.0828	1.1288	1.0744	1.0910	1.0559	1.0516	1.0380	1.0810	1.0522	1.0092	1.0345	1.0399	1.0353
	STAT3	signal transducer and activator of transcription 3	mitochondrial inner membrane	transcription regulator		X			10.1336	11.1291	0.9955	0.0000	1.0773	1.1144	1.0669	1.1132	0.9978	1.0941	1.0718	1.1709	1.0852	1.1282	1.1436	1.0958	1.1330	1.0946	1.0901	1.1009	1.0078	1.1496	1.1421	1.0949
	STOM	stomatin	mitochondrion	other	X				8.3256	8.8230	0.4974	0.0000	1.0924	1.0397	1.0637	1.0322	1.0212	1.0276	1.0849	1.0936	1.0858	1.0533	1.0658	1.0682	1.0637	1.0359	1.0402	1.0229	1.0300	1.1213	1.1066	1.0475
	TAZ	tafazzin	mitochondrion	enzyme		X			8.0528	8.3464	0.2936	0.0015	1.0293	1.0400	1.0910	1.0086	0.9938	1.0226	1.0591	1.0362	1.0324	1.0596	1.0343	1.0120	1.0545	1.0606	1.0275	1.0519	1.0200	1.0465	1.0414	1.0114
	TBC1D15	TBC1 domain family member 15	mitochondrion	other		X			10.0006	10.7487	0.7481	0.0000	1.0511	1.0606	1.0913	1.0713	1.0439	1.0334	1.1065	1.1104	1.0578	1.0574	1.0852	1.0650	1.0942	1.0740	1.0540	1.0649	1.0519	1.1422	1.1119	1.0722
	TBC1D9	TBC1 domain family member 9	NA	other		X			7.6005	8.5929	0.9924	0.0000	1.0790	1.1186	1.1284	1.1337	1.0843	1.0843	1.1274	1.2160	1.1846	1.1421	1.1790	1.0838	1.1430	1.0923	1.1242	1.0987	1.1303	1.1199	1.1764	1.1724
	TCAIM	T cell activation inhibitor, mitochondrial	mitochondrion	other	X	X			9.0012	9.3963	0.3951	0.0056	1.0478	1.0631	1.0252	1.0635	0.9553	1.0549	1.0201	1.0361	1.0604	1.0602	1.0403	1.0298	1.0740	1.0885	1.0214	1.0431	1.0712	1.0655	1.0133	1.0576
	TCIRG1	T cell immune regulator 1, ATPase H+ transporting V0 subunit a3	mitochondrion	enzyme	X	X	X		11.9685	12.3733	0.4048	0.0146	1.0272	1.0379	1.0586	0.9904	0.9816	1.0451	1.0450	1.0038	1.0309	1.0695	1.0555	0.9895	1.0426	1.0374	1.0353	1.0758	1.0486	1.0429	1.0274	1.0408
	TKT	transketolase	NA	enzyme	X				14.3145	15.0551	0.7406	0.0000	1.0500	1.0544	1.0754	1.0301	1.0131	1.0522	1.0686	1.0517	1.0698	1.0809	1.0520	1.0181	1.0515	1.0529	1.0525	1.0778	1.0577	1.0467	1.0343	1.0507
	TM9SF4	transmembrane 9 superfamily member 4	NA	transporter		X			10.7898	11.1381	0.3483	0.0302	1.0165	1.0294	1.0564	1.0289	1.0553	0.9982	1.0548	1.0494	1.0185	1.0266	1.0332	1.0172	1.0355	1.0418	1.0221	1.0387	1.0202	1.0614	1.0393	1.0072
	TMBIM4	transmembrane BAX inhibitor motif containing 4	NA	other	X				14.0249	14.4213	0.3964	0.0001	1.0253	1.0249	1.0071	1.0367	0.9923	1.0289	1.0390	1.0268	1.0373	1.0286	1.0409	1.0211	1.0371	1.0315	1.0150	1.0368	1.0306	1.0540	1.0286	1.0255
	TMBIM6	transmembrane BAX inhibitor motif containing 6	mitochondrial membrane	other		X			15.4261	15.9661	0.5399	0.0000	1.0289	1.0400	1.0560	1.0382	1.0118	1.0258	1.0458	1.0510	1.0266	1.0250	1.0403	1.0257	1.0354	1.0334	1.0253	1.0442	1.0363	1.0453	1.0381	1.0280
	TMED10	transmembrane p24 trafficking protein 10	NA	transporter		X			9.7933	10.2046	0.4113	0.0073	1.0118	1.0494	1.0492	1.0640	1.0237	1.0223	1.0073	1.0843	1.0529	1.0717	1.0481	1.0315	1.0658	1.0151	1.0411	1.0398	1.0322	1.0280	1.0669	1.0375
	TMEM70	transmembrane protein 70	mitochondrial inner membrane	other	X	X			13.2234	13.8407	0.6173	0.0000	1.0154	1.0598	1.0418	1.0464	1.0061	1.0257	1.0497	1.0553	1.0480	1.0629	1.0685	1.0262	1.0814	1.0646	1.0439	1.0786	1.0161	1.0565	1.0381	1.0542
	TMLHE	trimethyllysine hydroxylase, epsilon	mitochondrion	enzyme	X	X			7.4177	7.7875	0.3699	0.0000	1.0012	1.0498	1.0520	1.0292	1.0133	1.0206	1.0929	1.0706	1.0472	1.0909	1.0594	1.0084	1.0862	1.0764	1.0381	1.0476	1.0635	1.0314	1.0609	1.0656
	TRABD	TraB domain containing	NA	other		X			9.2757	10.2174	0.9418	0.0000	1.0854	1.1418	1.1839	1.0519	1.0031	1.0554	1.1421	1.1188	1.0810	1.1044	1.1317	1.0509	1.1144	1.0990	1.0921	1.1002	1.1158	1.1329	1.1320	1.1032
	TRIM42	tripartite motif containing 42	NA	other		X			7.3039	7.5495	0.2456	0.0050	1.0308	1.0269	1.0355	1.0286	1.0024	0.9925	1.0576	1.0348	1.0693	1.0262	1.0639	1.0249	1.0261	1.0500	1.0226	1.0265	1.0260	1.0496	1.0453	1.0360
	TSPO	translocator protein	mitochondrion	transmembrane receptor	X	X			14.3525	15.6888	1.3363	0.0000	1.0677	1.0896	1.0963	1.0651	1.0096	1.0636	1.1149	1.1329	1.0683	1.0973	1.1398	1.0590	1.1410	1.0822	1.0747	1.1260	1.0915	1.1358	1.1083	1.1085
	TSTD3	thiosulfate sulfurtransferase like domain containing 3	NA	other	X				14.0098	14.6191	0.6094	0.0000	1.0072	1.0588	1.0602	1.0472	1.0389	1.0051	1.0758	1.0749	1.0088	1.0359	1.0447	1.0206	1.0466	1.0331	1.0471	1.0842	1.0314	1.0720	1.0440	1.0411
	TTC32	tetratricopeptide repeat domain 32	NA	other		X			12.5374	12.9144	0.377	0.0024	1.0284	1.0308	1.0033	1.0391	0.9730	1.0284	1.0226	1.0246	1.0396	1.0519	1.0576	1.0372	1.0534	1.0499	1.0149	1.0423	1.0195	1.0224	1.0336	1.0341
	TUBB3	tubulin beta 3 class iI	NA	other	X	X			11.9776	12.3736	0.396	0.0028	1.0502	1.0654	1.0670	1.0253	0.9953	1.0380	1.0160	1.0562	1.0459	1.0282	1.0256	1.0332	1.0061	1.0051	1.0321	1.0345	1.0274	1.0440	1.0195	1.0489
	TXNRD1	thioredoxin reductase 1	mitochondrion	enzyme	X				7.3944	7.8355	0.4411	0.0000	1.0638	1.0577	1.0642	1.0339	1.0105	1.0309	0.9999	1.0871	1.1354	1.0685	1.0726	1.0434	1.0511	1.0627	1.0654	1.0511	1.0619	1.0532	1.1244	1.0625
	TYMP	thymidine phosphorylase	NA	growth factor		X	X		8.0817	8.5558	0.4742	0.0009	1.0579	1.0754	1.0875	1.0323	1.0183	1.0026	1.0810	1.1177	1.0322	1.0114	1.1317	1.0218	1.0851	1.0459	1.0156	1.0678	1.0238	1.1227	1.0806	1.0664
	UBA1	ubiquitin like modifier activating enzyme 1	mitochondrion	enzyme		X			14.0481	14.3591	0.311	0.0257	1.0286	1.0174	1.0514	1.0175	0.9972	1.0086	1.0389	1.0314	1.0189	1.0152	1.0294	1.0140	1.0211	1.0196	1.0106	1.0344	1.0079	1.0405	1.0244	1.0171
	UBE2H	ubiquitin conjugating enzyme E2 H	NA	enzyme		X			9.6412	11.3710	1.7297	0.0000	1.1809	1.1945	1.0730	1.1789	0.9318	1.0811	1.1500	1.2977	1.2345	1.2750	1.2872	1.2308	1.2061	1.1969	1.2047	1.1875	1.1390	1.1819	1.2245	1.1758
	UBE3B	ubiquitin protein ligase E3B	NA	enzyme		X			8.1551	8.5296	0.3745	0.0042	1.0464	1.0216	1.0626	1.0458	0.9904	1.0224	1.0525	1.0708	1.1011	1.0582	1.0628	1.0158	1.0490	1.0397	1.0121	1.0453	1.0307	1.0948	1.0610	1.0417
	UHRF1BP1L	UHRF1 binding protein 1 like	NA	other		X			10.8164	11.7816	0.9652	0.0000	1.1015	1.0855	1.0650	1.0590	0.9963	1.0448	1.0926	1.1660	1.0764	1.0524	1.1112	1.0813	1.1208	1.0807	1.0895	1.0795	1.0714	1.1522	1.1545	1.1093
	UPP1	uridine phosphorylase 1	NA	enzyme			X		8.6563	12.2615	3.6052	0.0000	1.3106	1.4540	1.5147	1.5357	1.0418	1.3270	1.3212	1.7802	1.2902	1.4074	1.4991	1.5578	1.4513	1.3260	1.4594	1.4066	1.4625	1.7425	1.3338	1.4273
	VAT1	vesicle amine transport 1	mitochondrion	transporter		X			7.3924	7.6760	0.2836	0.0079	1.0682	1.0527	1.0519	1.0054	1.0474	1.0307	1.0360	1.0496	0.9555	1.0510	1.0262	1.0522	1.0279	1.0823	1.0443	1.0388	1.0388	1.0418	1.0391	1.0369
	VDAC3	voltage dependent anion channel 3	mitochondrion	ion channel	X	X			12.6586	13.7862	1.1277	0.0000	1.1368	1.1313	1.1284	1.0543	0.9616	1.0130	1.1003	1.0789	1.1397	1.1185	1.1006	1.1212	1.0509	1.1026	1.1222	1.1107	1.0619	1.0808	1.0944	1.0818
	VIM	vimentin	NA	other		X			16.5144	17.1169	0.6025	0.0000	1.0314	1.0469	1.0367	1.0320	1.0303	1.0278	1.0302	1.0337	1.0260	1.0388	1.0559	1.0109	1.0367	1.0385	1.0247	1.0482	1.0577	1.0232	1.0471	1.0525
	VPS13D	vacuolar protein sorting 13 homolog D	NA	other		X			7.9034	8.3132	0.4098	0.0001	1.0473	1.0495	1.0346	1.0337	0.9796	1.0364	1.0481	1.0875	1.0523	1.0637	1.1039	1.0048	1.0766	1.0447	1.0303	1.0592	1.0433	1.0854	1.0892	1.0694
	VWA8	von Willebrand factor A domain containing 8	mitochondrion	enzyme	X	X			9.3803	9.6511	0.2708	0.0036	1.0354	1.0309	1.0578	1.0101	1.0087	0.9962	1.0457	1.0402	1.0402	1.0414	1.0415	1.0116	1.0276	1.0291	1.0216	1.0192	0.9927	1.0560	1.0359	1.0368
	WSB1	WD repeat and SOCS box containing 1	NA	other		X			12.0596	12.4809	0.4213	0.0407	1.0294	1.0169	1.0131	0.9992	0.9758	1.0244	1.0511	1.0276	1.0171	1.0740	1.0330	1.0001	1.0737	1.0352	1.0595	1.0704	1.0441	1.0341	1.0877	1.0434
	YME1L1	YME1 like 1 ATPase	mitochondrial inner membrane	peptidase	X	X			11.9487	12.2538	0.3051	0.0018	1.0332	1.0219	1.0281	1.0176	0.9952	1.0159	1.0445	1.0415	1.0152	1.0184	1.0337	1.0212	1.0330	1.0177	1.0294	1.0201	0.9939	1.0512	1.0604	1.0190
	YWHAE	tyrosine 3-monooxygenase/tryptophan 5-monooxygenase activation protein epsilon	mitochondrion	other		X			9.0731	9.4510	0.3779	0.0021	1.0247	1.0441	1.1005	1.0239	1.0225	1.0219	1.0619	1.0762	1.0128	1.0513	1.0389	1.0225	1.0430	1.0360	1.0485	1.0409	1.0414	1.0444	1.0559	1.0224
	YWHAZ	tyrosine 3-monooxygenase/tryptophan 5-monooxygenase activation protein zeta	mitochondrion	enzyme		X			9.8245	10.3300	0.5055	0.0002	1.0577	1.0585	1.0183	1.0417	1.0135	1.0491	1.0378	1.0680	1.0656	1.1043	1.0572	1.0508	1.0492	1.0455	1.0462	1.0545	1.0623	1.0385	1.0624	1.0511
	AARS2	alanyl-tRNA synthetase 2, mitochondrial	mitochondrion	enzyme	X	X			8.6565	8.2579	-0.3985	0.0158	0.9811	0.9419	0.9625	0.9629	0.9673	0.9685	0.9493	0.9243	0.9437	0.9315	0.9441	0.9764	0.9295	0.9605	0.9710	0.9507	0.9509	0.9393	0.9767	0.9510
	ABCE1	ATP binding cassette subfamily E member 1	mitochondrion	transporter		X			8.7561	8.3880	-0.3681	0.0062	0.9731	0.9523	0.9560	0.9749	1.0281	0.9828	0.9384	0.9388	0.9604	0.9586	0.9239	0.9891	0.9391	0.9338	0.9690	0.9433	0.9719	0.9200	0.9445	0.9664
	ABCG2	ATP binding cassette subfamily G member 2 (Junior blood group)	mitochondrion	transporter		X			7.8344	7.3176	-0.5168	0.0000	0.8933	0.9473	0.9623	0.9632	0.9988	0.9490	0.9293	0.9611	0.9610	0.9695	0.8928	0.8875	0.9423	0.9115	0.9469	0.9324	0.9123	0.8985	0.9003	0.9332
	ABHD10	abhydrolase domain containing 10	mitochondrion	enzyme	X	X			7.6444	7.4427	-0.2017	0.0029	0.9616	0.9656	0.9611	0.9856	1.0024	0.9675	0.9694	0.9795	1.0201	0.9609	0.9566	0.9974	0.9595	0.9583	0.9765	0.9594	0.9786	0.9614	0.9677	0.9881
	ACACB	acetyl-CoA carboxylase beta	mitochondrion	enzyme	X	X	X		7.6018	7.2468	-0.3549	0.0000	0.9603	0.9233	0.9623	0.9492	0.9517	0.9788	0.9566	0.9284	0.9173	0.9618	0.9584	0.9594	0.9863	0.9603	0.9668	0.9615	0.9541	0.9237	0.9447	0.9677
	ACAD10	acyl-CoA dehydrogenase family member 10	mitochondrion	enzyme	X	X			7.3154	7.1602	-0.1552	0.0311	0.9673	0.9763	0.9939	0.9688	1.0052	0.9896	0.9832	0.9672	1.0111	0.9753	0.9700	0.9759	0.9601	0.9856	0.9885	0.9835	0.9681	0.9752	0.9758	0.9582
	ACAD9	acyl-CoA dehydrogenase family member 9	mitochondrion	enzyme	X	X			8.2775	7.8780	-0.3996	0.0000	0.9856	0.9535	0.9752	0.9778	0.9907	0.9621	0.9367	0.9232	0.9505	0.9433	0.9321	0.9671	0.9263	0.9393	0.9758	0.9510	0.9346	0.9281	0.9428	0.9435
	ACADSB	acyl-CoA dehydrogenase short/branched chain	mitochondrion	enzyme	X	X	X		8.6466	8.2909	-0.3557	0.0030	0.9447	0.9595	0.9770	0.9628	1.0171	0.9452	0.9553	0.9541	0.9649	0.9253	0.9287	0.9676	0.9363	0.9445	0.9717	0.9530	0.9590	1.0051	0.9416	0.9696
	ACAT1	acetyl-CoA acetyltransferase 1	mitochondrial matrix	enzyme	X	X	X		11.3022	10.9492	-0.353	0.0003	0.9529	0.9734	0.9883	1.0007	0.9978	0.9547	0.9800	0.9752	0.9627	0.9568	0.9623	0.9334	0.9855	0.9628	0.9590	0.9761	0.9909	0.9377	0.9567	0.9715
	ACLY	ATP citrate lyase	mitochondrion	enzyme	X	X	X		9.3612	9.0603	-0.3009	0.0084	0.9925	0.9845	0.9992	0.9679	1.0305	0.9621	0.9517	0.9624	0.9652	0.9552	0.9527	0.9635	0.9520	0.9304	0.9854	0.9609	0.9718	0.9403	0.9561	0.9762
	ACN9	succinate dehydrogenase complex assembly factor 3	NA	other	X				7.8838	7.5043	-0.3795	0.0001	0.9500	0.9587	0.9575	0.9651	0.9989	0.9649	0.9261	0.9303	0.9527	0.9268	0.9008	1.0103	0.9661	0.9394	0.9609	0.9653	0.9247	0.9429	0.9377	0.9636
	ACO1	aconitase 1	mitochondrion	enzyme	X		X		8.3624	8.0917	-0.2707	0.0227	0.9441	0.9525	1.0492	0.9842	1.0407	0.9657	0.9662	0.9685	0.9654	0.9285	0.9358	0.9409	0.9669	0.9814	0.9745	0.9728	0.9838	0.9531	0.9392	0.9489
	ACO2	aconitase 2	mitochondrion	enzyme	X	X	X		10.4282	10.0922	-0.336	0.0005	0.9660	0.9667	1.0147	0.9751	1.0101	0.9742	0.9749	0.9855	0.9635	0.9362	0.9655	0.9621	0.9597	0.9612	0.9592	0.9538	0.9200	0.9881	0.9702	0.9530
	ACOT13	acyl-CoA thioesterase 13	mitochondrion	enzyme	X	X			10.6681	9.9395	-0.7286	0.0000	0.9289	0.9449	0.9240	0.9644	1.0021	0.9547	0.8960	0.9055	0.9432	0.8984	0.9005	0.9894	0.9072	0.9533	0.9657	0.9316	0.9385	0.8867	0.8822	0.9252
	ACP6	acid phosphatase 6, lysophosphatidic	mitochondrion	phosphatase	X	X			10.0197	9.6845	-0.3353	0.0001	0.9744	0.9563	0.9618	0.9953	1.0057	0.9707	0.9551	0.9576	0.9715	0.9355	0.9587	0.9883	0.9573	0.9718	0.9751	0.9669	0.9536	0.9786	0.9344	0.9648
	ACSF2	acyl-CoA synthetase family member 2	mitochondrion	enzyme	X	X			11.0846	10.4436	-0.641	0.0000	0.9152	0.9419	0.9654	0.9795	1.0000	0.9755	0.9266	0.9347	0.9437	0.9142	0.9192	0.9640	0.9361	0.9459	0.9569	0.9273	0.9126	0.9454	0.9133	0.9286
	ACSL3	acyl-CoA synthetase long chain family member 3	mitochondrial outer membrane	enzyme		X	X		8.7328	8.1763	-0.5565	0.0013	0.9727	0.9573	0.9788	0.9616	0.9534	0.9561	0.8825	0.8936	0.9375	0.9015	0.8965	0.9476	0.9020	0.9397	0.9321	0.9534	0.9500	0.9355	0.9201	0.9549
	ACSS1	acyl-CoA synthetase short chain family member 1	mitochondrion	enzyme	X	X	X		7.4411	7.2668	-0.1743	0.0384	0.9874	0.9678	0.9928	0.9946	0.9739	0.9910	0.9788	0.9930	0.9212	0.9944	0.9719	1.0137	0.9795	0.9677	0.9796	0.9710	0.9709	0.9513	0.9551	0.9806
	ACSS2	acyl-CoA synthetase short chain family member 2	NA	enzyme			X		8.1006	7.8663	-0.2344	0.0036	0.9807	1.0093	1.0024	0.9626	1.0004	0.9694	0.9795	0.9781	0.9413	0.9535	0.9566	0.9803	0.9534	0.9722	0.9778	0.9763	0.9458	0.9509	0.9684	0.9656
	ACYP2	acylphosphatase 2	mitochondrion	enzyme	X	X	X		9.3407	8.9357	-0.405	0.0019	0.9634	0.9742	0.9547	1.0288	1.0023	0.9528	0.9362	0.9733	0.9554	0.8920	0.9369	0.9591	0.9521	0.9511	0.9499	0.9471	0.9689	0.9417	0.9324	0.9678
	ADCK3	coenzyme Q8A	NA	kinase	X				8.2202	7.7902	-0.43	0.0000	0.9320	0.9630	0.9785	0.9573	1.0046	0.9449	0.9431	0.9377	0.9223	0.9371	0.9401	0.9427	0.9309	0.9596	0.9557	0.9639	0.9455	0.9364	0.9226	0.9399
	ADCK5	aarF domain containing kinase 5	mitochondrion	kinase	X	X			8.2044	7.8411	-0.3632	0.0005	0.9618	0.9444	0.9726	0.9610	0.9839	0.9558	0.9508	0.9480	0.9918	0.9459	0.9456	0.9268	0.9649	0.9564	0.9494	0.9637	0.9419	0.9542	0.9547	0.9434
	ADPRHL2	ADP-ribosylhydrolase like 2	NA	enzyme		X			9.2708	8.8633	-0.4075	0.0000	0.9613	0.9652	0.9722	0.9772	1.0057	0.9747	0.9381	0.9471	0.9560	0.9418	0.9344	0.9639	0.9396	0.9470	0.9532	0.9618	0.9600	0.9437	0.9317	0.9488
	AFG3L2	AFG3 like matrix AAA peptidase subunit 2	mitochondrion	peptidase	X	X			9.0680	8.8261	-0.2419	0.0035	0.9750	0.9711	1.0065	0.9850	1.0237	0.9776	0.9652	0.9559	0.9759	0.9449	0.9628	0.9601	0.9612	0.9636	0.9877	0.9659	0.9787	0.9654	0.9804	0.9639
	AGK	acylglycerol kinase	mitochondrial intermembrane space	kinase	X	X			7.7244	7.5277	-0.1968	0.0076	0.9882	0.9833	1.0034	0.9842	0.9966	0.9847	0.9474	0.9734	0.9685	0.9640	0.9528	0.9765	0.9504	0.9618	0.9822	0.9799	0.9622	0.9806	0.9882	0.9653
	AIFM1	apoptosis inducing factor mitochondria associated 1	mitochondrial intermembrane space	enzyme	X	X			10.1673	9.8115	-0.3558	0.0073	0.9839	0.9603	1.0104	0.9668	1.0091	0.9646	0.9863	0.9671	0.9583	0.9405	0.9565	0.9725	0.9609	0.9541	0.9798	0.9592	0.8968	0.9724	0.9491	0.9566
	AKR1B1	aldo-keto reductase family 1 member B	NA	enzyme		X			13.6933	12.8815	-0.8118	0.0000	0.9603	0.9338	0.9332	0.9664	1.0095	0.9654	0.9171	0.9210	0.9325	0.9197	0.9201	0.9635	0.9309	0.9319	0.9431	0.9277	0.9468	0.9274	0.9203	0.9491
	ALAS1	5'-aminolevulinate synthase 1	mitochondrion	enzyme	X	X	X		13.6323	13.3821	-0.2502	0.0070	0.9766	0.9994	0.9893	0.9813	0.9909	0.9662	0.9922	0.9792	0.9860	0.9646	0.9722	0.9967	0.9749	0.9884	0.9592	0.9966	0.9868	0.9893	0.9684	0.9754
	ALDH5A1	aldehyde dehydrogenase 5 family member A1	mitochondrion	enzyme	X	X			11.3730	10.7157	-0.6573	0.0000	0.9498	0.9196	0.9139	0.9488	1.0055	0.9760	0.9284	0.8971	0.9519	0.9499	0.9104	0.9748	0.9323	0.9641	0.9644	0.9417	0.9557	0.9134	0.9121	0.9341
	ALDH6A1	aldehyde dehydrogenase 6 family member A1	mitochondrion	enzyme	X	X	X		7.6734	7.3098	-0.3636	0.0009	0.9598	0.9396	0.9223	0.9765	1.0068	1.0006	0.9075	0.9559	1.0244	0.9250	0.9581	0.9603	0.9197	0.9538	0.9585	0.9482	0.9421	0.9281	0.9293	0.9473
	ALDH7A1	aldehyde dehydrogenase 7 family member A1	mitochondrion	enzyme	X	X	X		10.9223	10.4466	-0.4757	0.0018	0.9421	0.9679	0.9658	1.0091	0.9904	0.9754	0.9382	0.9470	0.9713	0.9492	0.9356	0.9535	0.9315	0.9743	0.9413	0.9446	0.9592	0.9549	0.9311	0.9486
	AMACR	alpha-methylacyl-CoA racemase	mitochondrion	enzyme	X	X			9.2468	8.7990	-0.4478	0.0015	0.9387	0.9357	0.9531	0.9814	1.0209	0.9537	0.9528	0.9297	0.9571	0.9363	0.9188	0.9567	0.9457	0.9708	0.9573	0.9637	0.9634	0.9282	0.9229	0.9473
	ANXA6	annexin A6	NA	ion channel		X			8.1630	7.6950	-0.468	0.0000	0.9705	0.9314	0.9134	0.9537	1.0061	0.9641	0.9234	0.9416	0.9314	0.9060	0.9507	0.9573	0.9313	0.9310	0.9360	0.9165	0.9260	0.9510	0.9604	0.9563
	AOX1	aldehyde oxidase 1	NA	enzyme			X		9.1180	8.4953	-0.6227	0.0000	0.9299	0.9320	0.9662	0.9276	1.0087	0.9663	0.9042	0.9004	0.9205	0.9287	0.9092	0.9547	0.8947	0.9027	0.9790	0.9272	0.9411	0.8880	0.9094	0.9486
	APEX1	apurinic/apyrimidinic endodeoxyribonuclease 1	mitochondrion	enzyme		X			9.9147	9.4192	-0.4955	0.0042	0.9606	0.9605	0.9771	0.9752	1.0003	0.9658	0.9093	0.9168	0.9631	0.9613	0.9214	0.9670	0.9345	0.8917	0.9728	0.9365	0.9667	0.9191	0.9228	0.9798
	APOA1BP	NAD(P)HX epimerase	NA	enzyme	X				10.4696	9.6001	-0.8695	0.0000	0.9257	0.9363	0.9638	0.9274	1.0060	0.9534	0.8816	0.9070	0.9241	0.8858	0.8791	0.9211	0.8985	0.8919	0.9180	0.9012	0.9276	0.8999	0.8875	0.9104
	APOPT1	cytochrome c oxidase assembly factor 8	NA	other	X	X			10.0278	9.6278	-0.4	0.0005	0.9567	0.9766	1.0015	0.9502	1.0234	0.9402	0.9789	0.9530	0.9613	0.9516	0.9503	0.9200	0.9563	0.9468	0.9763	0.9575	0.9713	0.9432	0.9367	0.9543
	ARF5	ADP ribosylation factor 5	NA	enzyme	X				12.6773	12.1006	-0.5767	0.0001	0.9404	0.9593	0.9405	0.9830	1.0304	0.9689	0.9357	0.9561	0.9600	0.9329	0.9372	0.9702	0.9600	0.9600	0.9518	0.9485	0.9599	0.9476	0.9152	0.9362
	ARMC10	armadillo repeat containing 10	mitochondrion	other	X	X			9.6524	9.1290	-0.5234	0.0021	0.9365	0.9480	0.9598	0.9701	1.0155	0.9667	0.9213	0.9350	0.9553	0.9443	0.8967	0.9667	0.9407	0.9241	0.9612	0.9439	0.9558	0.9120	0.9152	0.9494
	ARMCX2	armadillo repeat containing X-linked 2	mitochondrial outer membrane	other		X			8.8433	8.4739	-0.3693	0.0029	0.9836	0.9585	0.9770	0.9645	0.9976	0.9849	0.9249	0.9251	0.9778	0.9605	0.9167	1.0148	0.9284	0.9513	0.9645	0.9355	0.9542	0.9404	0.9480	0.9586
	ATIC	5-aminoimidazole-4-carboxamide ribonucleotide formyltransferase/IMP cyclohydrolase	mitochondrion	enzyme	X	X			11.9699	11.1195	-0.8504	0.0000	0.9434	0.9193	0.9375	0.9397	1.0201	0.9631	0.9306	0.8945	0.9169	0.9062	0.8932	0.9573	0.9090	0.9190	0.9444	0.9191	0.9342	0.9074	0.9012	0.9318
	ATP5A1	ATP synthase F1 subunit alpha	mitochondrial inner membrane	transporter	X				12.5060	12.0410	-0.465	0.0031	0.9673	0.9782	0.9734	0.9845	1.0042	0.9874	0.9279	0.9683	0.9695	0.9558	0.9519	0.9706	0.9485	0.9541	0.9725	0.9673	0.9590	0.9315	0.9442	0.9430
	ATP5B	ATP synthase F1 subunit beta	mitochondrial nucleid	transporter	X				15.6748	15.0973	-0.5775	0.0000	0.9611	0.9724	0.9650	0.9726	1.0060	0.9653	0.9581	0.9586	0.9588	0.9518	0.9551	0.9606	0.9531	0.9629	0.9794	0.9541	0.9643	0.9568	0.9524	0.9561
	ATP5C1	ATP synthase F1 subunit gamma	mitochondrion	transporter	X				10.8477	10.5248	-0.3229	0.0000	0.9757	0.9781	0.9569	0.9854	0.9985	0.9962	0.9473	0.9692	0.9761	0.9475	0.9547	0.9728	0.9613	0.9555	0.9805	0.9710	0.9724	0.9734	0.9684	0.9656
	ATP5E	ATP synthase F1 subunit epsilon	mitochondrial proton transporting ATP synthase complex	other	X				16.1616	15.7078	-0.4537	0.0000	0.9617	0.9722	0.9666	0.9884	1.0214	0.9753	0.9761	0.9691	0.9598	0.9580	0.9654	0.9749	0.9765	0.9778	0.9747	0.9758	0.9752	0.9566	0.9481	0.9664
	ATP5G1	ATP synthase membrane subunit c locus 1	mitochondrial proton transporting ATP synthase complex	enzyme	X				14.9689	14.0941	-0.8748	0.0000	0.9302	0.9447	0.9750	0.9563	1.0181	0.9620	0.9448	0.9401	0.9416	0.9222	0.9196	0.9343	0.9299	0.9301	0.9382	0.9315	0.9383	0.9321	0.9155	0.9318
	ATP5G2	ATP synthase membrane subunit c locus 2	mitochondrial proton transporting ATP synthase complex	enzyme	X				15.9151	14.9425	-0.9726	0.0000	0.9214	0.9372	0.9476	0.9686	1.0173	0.9569	0.9388	0.9348	0.9368	0.9196	0.9122	0.9465	0.9361	0.9352	0.9415	0.9347	0.9424	0.9257	0.9040	0.9237
	ATP5G3	ATP synthase membrane subunit c locus 3	mitochondrion	transporter	X				14.5584	13.7317	-0.8267	0.0000	0.9423	0.9460	0.9403	0.9629	1.0102	0.9523	0.9435	0.9445	0.9393	0.9149	0.9244	0.9458	0.9427	0.9276	0.9461	0.9455	0.9381	0.9363	0.9273	0.9383
	ATP5H	ATP synthase peripheral stalk subunit d	mitochondrion	enzyme	X				14.4156	13.9899	-0.4257	0.0000	0.9711	0.9673	0.9760	0.9805	1.0112	0.9586	0.9918	0.9682	0.9612	0.9608	0.9622	0.9674	0.9715	0.9616	0.9684	0.9741	0.9614	0.9712	0.9617	0.9658
	ATP5I	ATP synthase membrane subunit e	NA	transporter	X				13.3014	12.7289	-0.5725	0.0000	0.9655	0.9529	0.9677	0.9616	1.0190	0.9819	0.9559	0.9607	0.9525	0.9470	0.9367	0.9715	0.9439	0.9376	0.9554	0.9439	0.9491	0.9500	0.9471	0.9437
	ATP5J	ATP synthase peripheral stalk subunit F6	mitochondrial proton transporting ATP synthase complex	transporter	X				14.0126	13.5257	-0.4869	0.0000	0.9716	0.9589	0.9645	0.9734	1.0134	0.9538	0.9812	0.9645	0.9603	0.9468	0.9577	0.9708	0.9600	0.9600	0.9636	0.9646	0.9545	0.9669	0.9596	0.9618
	ATP5J2	ATP synthase membrane subunit f	mitochondrial proton transporting ATP synthase complex	transporter	X				12.7276	12.3366	-0.391	0.0200	0.9690	0.9724	0.9888	0.9826	1.0228	0.9634	0.9838	0.9756	0.9590	0.9299	0.9642	0.9753	0.9550	0.9633	0.9705	0.9628	0.9653	0.9848	0.9493	0.9537
	ATP5L	ATP synthase membrane subunit g	mitochondrial proton transporting ATP synthase complex	enzyme	X				15.8512	15.1740	-0.6772	0.0000	0.9554	0.9596	0.9508	0.9830	1.0098	0.9609	0.9531	0.9522	0.9623	0.9364	0.9470	0.9711	0.9621	0.9515	0.9546	0.9551	0.9586	0.9449	0.9354	0.9436
	ATP5O	ATP synthase peripheral stalk subunit OSCP	mitochondrial proton transporting ATP synthase complex	transporter	X				14.3789	13.7093	-0.6695	0.0000	0.9524	0.9508	0.9517	0.9690	1.0123	0.9616	0.9499	0.9564	0.9514	0.9358	0.9401	0.9641	0.9525	0.9484	0.9536	0.9475	0.9518	0.9430	0.9300	0.9495
	ATP6V0A2	ATPase H+ transporting V0 subunit a2	NA	transporter			X		9.5722	9.2852	-0.287	0.0004	0.9791	0.9734	0.9392	0.9912	0.9912	0.9791	0.9592	0.9628	0.9661	0.9381	0.9732	0.9780	0.9756	0.9744	0.9548	0.9624	0.9936	0.9623	0.9596	0.9883
	ATPAF2	ATP synthase mitochondrial F1 complex assembly factor 2	mitochondrion	other	X	X			8.7460	8.3542	-0.3918	0.0034	0.9651	0.9657	0.9752	0.9785	0.9981	0.9691	0.9231	0.9487	0.9732	0.9264	0.9321	0.9906	0.9447	0.9389	0.9635	0.9584	0.9442	0.9421	0.9256	0.9494
	ATPIF1	ATP synthase inhibitory factor subunit 1	mitochondrion	other	X				14.5470	13.8357	-0.7114	0.0000	0.9618	0.9500	0.9736	0.9593	0.9947	0.9494	0.9606	0.9525	0.9507	0.9233	0.9299	0.9579	0.9380	0.9416	0.9524	0.9454	0.9449	0.9562	0.9349	0.9492
	BAG5	BCL2 associated athanogene 5	mitochondrion	other		X			9.2926	9.0911	-0.2015	0.0446	0.9736	0.9895	0.9780	0.9811	1.0006	0.9873	0.9793	0.9804	0.9867	0.9704	0.9715	0.9814	0.9761	0.9711	0.9591	0.9826	0.9637	0.9794	0.9765	0.9785
	BCKDHB	branched chain keto acid dehydrogenase E1 subunit beta	mitochondrion	enzyme	X	X	X		9.3009	8.7445	-0.5564	0.0000	0.9506	0.9506	0.9817	0.9675	0.9673	0.9521	0.9162	0.9412	0.9455	0.9147	0.9098	0.9496	0.9304	0.9241	0.9562	0.9201	0.9449	0.9290	0.9205	0.9350
	BDH2	3-hydroxybutyrate dehydrogenase 2	NA	enzyme			X		7.9188	7.5320	-0.3868	0.0008	0.9483	0.9931	1.0004	0.9564	1.0247	0.9286	0.9288	0.9195	0.9770	0.9274	0.9252	0.9264	0.9528	0.9620	0.9489	0.9459	0.9556	0.9428	0.9181	0.9512
	BID	BH3 interacting domain death agonist	integral component of mitochondrial membrane	other	X				8.5448	8.3335	-0.2112	0.0044	0.9551	0.9931	0.9629	0.9884	1.0136	0.9861	0.9706	0.9690	0.9948	0.9599	0.9678	0.9716	0.9587	0.9638	0.9907	0.9937	0.9885	0.9615	0.9496	0.9688
	BNIP1	BCL2 interacting protein 1	mitochondrion	transporter		X			8.6374	8.4329	-0.2045	0.0054	0.9723	0.9837	1.0068	0.9971	1.0050	1.0007	0.9513	0.9711	0.9994	0.9665	0.9784	0.9564	0.9735	0.9583	0.9594	0.9512	0.9879	0.9643	0.9828	0.9647
	BNIP3	BCL2 interacting protein 3	mitochondrial outer membrane	other	X	X			9.5620	9.2270	-0.3349	0.0000	0.9500	0.9588	0.9386	1.0000	1.0115	0.9827	0.9461	0.9873	0.9626	0.9389	0.9521	0.9741	0.9618	0.9621	0.9800	0.9472	0.9627	0.9442	0.9701	0.9721
	BPHL	biphenyl hydrolase like	mitochondrion	enzyme	X	X			11.3482	10.6515	-0.6966	0.0000	0.9361	0.9351	0.9891	0.9379	1.0208	0.9701	0.9362	0.9146	0.9403	0.9309	0.8958	0.9526	0.9154	0.9279	0.9606	0.9180	0.9442	0.9222	0.9072	0.9246
	BRI3BP	BRI3 binding protein	mitochondrion	other		X			11.3455	10.4115	-0.934	0.0000	0.9555	0.8951	0.9351	0.9271	0.9550	0.9668	0.9077	0.8922	0.9327	0.8955	0.8928	0.9581	0.9010	0.8963	0.9271	0.8829	0.9272	0.9086	0.8827	0.9190
	C12orf10	chromosome 12 open reading frame 10	NA	other	X	X			8.6560	8.2340	-0.422	0.0000	0.9584	0.9497	0.9893	0.9648	1.0222	0.9712	0.9392	0.9488	0.9229	0.9385	0.9264	0.9613	0.9424	0.9329	0.9508	0.9399	0.9614	0.9333	0.9325	0.9443
	C12orf65	chromosome 12 open reading frame 65	NA	other	X	X			8.5950	8.1983	-0.3966	0.0000	0.9580	0.9506	0.9715	0.9668	1.0263	0.9547	0.9670	0.9445	0.9342	0.9122	0.9186	0.9542	0.9352	0.9696	0.9858	0.9788	0.9561	0.9277	0.9350	0.9368
	C14orf2	ATP synthase membrane subunit 6.8PL	NA	other	X				13.0883	12.8639	-0.2244	0.0335	0.9778	0.9849	0.9894	0.9956	1.0134	0.9944	0.9911	0.9860	0.9953	0.9911	0.9712	0.9852	0.9785	0.9769	0.9802	0.9785	0.9662	0.9681	0.9633	0.9721
	C19orf70	mitochondrial contact site and cristae organizing system subunit 13	NA	other	X	X			12.0419	11.4414	-0.6004	0.0000	0.9459	0.9549	0.9790	0.9698	1.0264	0.9711	0.9492	0.9583	0.9438	0.9250	0.9338	0.9560	0.9379	0.9316	0.9495	0.9398	0.9512	0.9314	0.9228	0.9323
	C1QBP	complement C1q binding protein	mitochondrion	transcription regulator	X	X			13.5616	12.6718	-0.8898	0.0000	0.9506	0.9331	0.9371	0.9668	1.0071	0.9670	0.9063	0.9159	0.9218	0.9026	0.9027	0.9653	0.9183	0.9189	0.9364	0.9323	0.9319	0.9204	0.9118	0.9478
	C2orf47	matrix AAA peptidase interacting protein 1	NA	other	X				9.0251	8.7848	-0.2404	0.0048	0.9827	0.9652	0.9874	0.9919	1.0077	0.9566	0.9829	0.9700	0.9661	0.9637	0.9562	0.9847	0.9688	0.9757	0.9699	0.9713	0.9722	0.9706	0.9562	0.9697
	C3orf33	chromosome 3 open reading frame 33	NA	other	X	X			7.7064	7.4308	-0.2756	0.0009	0.9595	0.9459	0.9598	0.9883	0.9945	0.9730	0.9506	0.9556	0.9616	0.9707	0.9275	0.9946	0.9747	0.9647	0.9667	0.9688	0.9549	0.9463	0.9524	0.9778
	C6orf203	mitochondrial transcription rescue factor 1	NA	other	X	X			9.4828	9.0450	-0.4378	0.0000	0.9640	0.9592	0.9539	0.9622	1.0229	0.9551	0.9502	0.9405	0.9595	0.9435	0.9192	0.9607	0.9407	0.9475	0.9608	0.9393	0.9585	0.9516	0.9298	0.9616
	CAD	carbamoyl-phosphate synthetase 2, aspartate transcarbamylase, and dihydroorotase	NA	enzyme			X		9.0972	8.4204	-0.6768	0.0000	0.9658	0.9175	0.9257	0.9405	1.0199	0.9774	0.9111	0.8925	0.9423	0.9005	0.8955	0.9362	0.8905	0.9014	0.9420	0.9267	0.9107	0.8724	0.9243	0.9298
	CARS2	cysteinyl-tRNA synthetase 2, mitochondrial	mitochondrion	enzyme	X	X			7.9594	7.5813	-0.378	0.0001	0.9597	0.9617	0.9843	0.9568	0.9951	0.9563	0.9683	0.9401	0.9772	0.9128	0.9286	0.9750	0.9197	0.9442	0.9593	0.9544	0.9372	0.9456	0.9318	0.9489
	CCBL2	kynurenine aminotransferase 3	NA	enzyme	X				9.1050	8.4322	-0.6728	0.0000	0.9321	0.9139	0.9223	0.9608	0.9953	0.9520	0.9075	0.9204	0.9419	0.8957	0.8993	0.9353	0.9013	0.8996	0.9282	0.9064	0.9437	0.9259	0.9031	0.9420
	CCDC109B	mitochondrial calcium uniporter dominant negative beta subunit	NA	other	X				11.1307	10.6153	-0.5154	0.0008	0.9428	0.9502	0.9690	0.9734	1.0427	0.9804	0.9446	0.9283	0.9596	0.9223	0.9131	0.9730	0.9424	0.9637	0.9677	0.9515	0.9775	0.9210	0.9132	0.9423
	CCDC51	coiled-coil domain containing 51	integral componenet of mitochondrial inner membrane	other	X	X			9.2407	9.0195	-0.2212	0.0027	0.9783	0.9630	1.0072	0.9890	1.0243	0.9743	0.9673	0.9848	0.9736	0.9597	0.9707	0.9682	0.9585	0.9727	0.9676	0.9775	0.9685	0.9755	0.9705	0.9726
	CCDC58	coiled-coil domain containing 58	mitochondrion	other	X	X			10.1238	9.7137	-0.4101	0.0003	0.9777	0.9671	0.9743	0.9839	1.0077	0.9630	0.9684	0.9508	0.9566	0.9128	0.9267	0.9881	0.9366	0.9421	0.9521	0.9575	0.9569	0.9638	0.9403	0.9689
	CCDC90B	coiled-coil domain containing 90B	mitochondrion	other	X	X			8.8713	8.6536	-0.2177	0.0296	0.9683	0.9722	0.9691	0.9850	0.9988	0.9759	0.9841	0.9962	0.9765	0.9938	0.9748	0.9613	0.9650	0.9533	0.9740	0.9720	0.9688	0.9719	0.9747	0.9736
	CCT6A	chaperonin containing TCP1 subunit 6A	NA	other		X			9.6892	9.3378	-0.3514	0.0169	0.9758	0.9546	0.9390	0.9860	1.0395	0.9911	0.9397	0.9559	0.9406	0.9736	0.9387	0.9894	0.9487	0.9283	0.9765	0.9577	0.9924	0.9190	0.9532	0.9808
	CCT7	chaperonin containing TCP1 subunit 7	mitochondrion	other	X	X			10.7126	10.4084	-0.3042	0.0043	0.9685	0.9677	0.9737	0.9897	1.0224	0.9905	0.9604	0.9733	0.9789	0.9717	0.9474	0.9775	0.9499	0.9583	0.9812	0.9664	0.9658	0.9776	0.9542	0.9609
	CDK1	cyclin dependent kinase 1	mitochondrion	kinase		X			8.4352	7.8332	-0.6019	0.0008	0.9751	0.9400	0.9424	0.9340	0.9375	0.9669	0.9519	0.9285	0.9927	0.8797	0.8929	0.9904	0.8870	0.8563	0.9344	0.9036	0.9226	0.9340	0.9143	0.9121
	CDK5RAP1	CDK5 regulatory subunit associated protein 1	mitochondrion	enzyme		X			10.8370	10.2179	-0.619	0.0000	0.9454	0.9330	0.9487	0.9676	1.0027	0.9667	0.9318	0.9291	0.9494	0.9286	0.9234	0.9592	0.9353	0.9234	0.9446	0.9305	0.9433	0.9250	0.9271	0.9458
	CERK	ceramide kinase	mitochondrion	kinase		X			8.4668	8.0782	-0.3886	0.0172	0.9568	0.9318	0.9346	0.9657	0.9920	0.9555	0.9776	0.9350	0.9300	0.9452	0.9675	0.9537	0.9715	0.9560	0.9640	0.9348	0.9549	0.9456	0.9438	0.9703
	CHCHD2	coiled-coil-helix-coiled-coil-helix domain containing 2	mitochondrion	other	X	X			13.6597	13.3437	-0.316	0.0048	0.9830	0.9786	0.9825	0.9768	1.0088	0.9716	0.9922	0.9515	0.9728	0.9672	0.9634	0.9931	0.9700	0.9790	0.9853	0.9716	0.9757	0.9854	0.9542	0.9749
	CHCHD3	coiled-coil-helix-coiled-coil-helix domain containing 3	mitochondrion	transcription regulator	X	X			9.9162	9.4606	-0.4556	0.0000	0.9636	0.9671	0.9874	0.9735	0.9893	0.9732	0.9405	0.9455	0.9577	0.9466	0.9298	0.9836	0.9272	0.9197	0.9618	0.9373	0.9524	0.9373	0.9327	0.9597
	CHCHD4	coiled-coil-helix-coiled-coil-helix domain containing 4	mitochondrion	enzyme	X	X			7.8375	7.6382	-0.1993	0.0153	0.9592	0.9526	0.9754	1.0089	1.0300	0.9887	0.9464	0.9585	0.9850	0.9666	0.9561	0.9913	0.9642	0.9665	0.9880	0.9772	0.9771	0.9422	0.9691	0.9925
	CHCHD7	coiled-coil-helix-coiled-coil-helix domain containing 7	mitochondrion	other	X	X			12.7015	12.1288	-0.5727	0.0000	0.9452	0.9537	0.9313	0.9870	1.0052	0.9623	0.9390	0.9623	0.9573	0.9357	0.9479	0.9622	0.9627	0.9575	0.9583	0.9523	0.9619	0.9397	0.9314	0.9471
	CISD1	CDGSH iron sulfur domain 1	mitochondrion	other	X	X			10.4903	9.8774	-0.6129	0.0000	0.9499	0.9443	0.9713	0.9398	1.0263	0.9535	0.9715	0.9184	0.9298	0.9310	0.9084	0.9542	0.9134	0.9279	0.9524	0.9368	0.9342	0.9392	0.9033	0.9329
	CISD3	CDGSH iron sulfur domain 3	mitochondrion	other	X	X			9.6535	9.2509	-0.4026	0.0000	0.9840	0.9759	0.9943	0.9501	1.0255	0.9730	0.9742	0.9603	0.9552	0.9409	0.9505	0.9703	0.9236	0.9387	0.9386	0.9317	0.9470	0.9453	0.9445	0.9504
	CLPP	caseinolytic mitochondrial matrix peptidase proteolytic subunit	mitochondrion	peptidase	X	X			11.1554	10.7092	-0.4462	0.0000	0.9558	0.9579	0.9929	0.9650	1.0123	0.9760	0.9597	0.9644	0.9638	0.9381	0.9415	0.9628	0.9504	0.9528	0.9566	0.9436	0.9602	0.9626	0.9417	0.9445
	CLYBL	citrate lyase beta like	mitochondrion	enzyme	X	X			9.6169	8.8524	-0.7645	0.0000	0.9040	0.9147	0.9355	0.9405	0.9771	0.9325	0.8979	0.9470	0.9274	0.8789	0.8821	0.9088	0.9352	0.9299	0.9243	0.9445	0.9259	0.8883	0.9200	0.9006
	CMC2	C-X9-C motif containing 2	mitochondrion	other	X	X			10.4647	10.1822	-0.2825	0.0493	0.9696	0.9738	0.9911	1.0007	1.0144	0.9741	0.9682	0.9805	0.9701	0.9707	0.9621	0.9802	0.9777	0.9683	0.9600	0.9654	0.9926	0.9394	0.9369	0.9656
	CMPK2	cytidine/uridine monophosphate kinase 2	mitochondrion	kinase	X	X	X		9.0798	8.5697	-0.5102	0.0000	0.9714	0.9268	0.9894	0.9526	1.0063	0.9760	0.9083	0.9216	0.9387	0.9477	0.9122	0.9983	0.9130	0.9248	0.9530	0.9310	0.9366	0.9346	0.9017	0.9436
	CNP	2',3'-cyclic nucleotide 3' phosphodiesterase	mitochondrial inner membrane	enzyme		X			9.1759	8.9659	-0.21	0.0358	0.9855	0.9899	1.0027	0.9723	1.0132	0.9763	0.9710	1.0039	0.9748	0.9565	0.9629	0.9875	0.9533	0.9605	0.9738	0.9776	0.9619	0.9758	0.9924	0.9541
	CNPY2	canopy FGF signaling regulator 2	NA	other		X			13.9804	13.2137	-0.7666	0.0000	0.9511	0.9342	0.9228	0.9542	1.0256	0.9521	0.9428	0.9373	0.9408	0.9206	0.9281	0.9744	0.9413	0.9465	0.9605	0.9440	0.9433	0.9382	0.9224	0.9283
	COA3	cytochrome c oxidase assembly factor 3	mitochondrion	other	X	X			14.4321	13.6482	-0.7839	0.0000	0.9430	0.9364	0.9389	0.9552	1.0132	0.9660	0.9366	0.9226	0.9582	0.9522	0.9165	0.9633	0.9313	0.9572	0.9548	0.9410	0.9540	0.9298	0.9127	0.9334
	COA6	cytochrome c oxidase assembly factor 6	mitochondrion	other	X	X			8.1697	7.7835	-0.3862	0.0000	0.9766	0.9716	0.9500	0.9831	1.0027	0.9611	0.9381	0.9446	0.9678	0.9261	0.9245	0.9924	0.9278	0.9327	0.9503	0.9313	0.9440	0.9375	0.9367	0.9633
	COMTD1	catechol-O-methyltransferase domain containing 1	mitochondrion	enzyme	X	X			11.8139	11.3345	-0.4794	0.0089	0.9492	0.9744	0.9996	0.9488	1.0085	0.9697	0.9720	0.9382	0.9553	0.9505	0.9334	0.9511	0.9205	0.9654	0.9785	0.9474	0.9457	0.9793	0.9363	0.9689
	COQ2	coenzyme Q2, polyprenyltransferase	mitochondrion	enzyme	X	X	X		10.3791	9.6111	-0.7681	0.0000	0.9557	0.9045	0.8818	0.9452	0.9819	0.9911	0.9013	0.8991	0.9189	0.9146	0.9060	0.9638	0.9162	0.9191	0.9437	0.9173	0.9337	0.8780	0.9155	0.9421
	COQ3	coenzyme Q3, methyltransferase	mitochondrion	enzyme	X	X	X		11.0858	10.7670	-0.3188	0.0039	0.9568	0.9550	0.9807	0.9894	0.9982	0.9918	0.9591	0.9580	0.9790	0.9734	0.9724	0.9418	0.9742	1.0061	0.9824	0.9882	0.9564	0.9518	0.9618	0.9507
	COQ5	coenzyme Q5, methyltransferase	mitochondrion	enzyme	X	X	X		8.5379	8.2662	-0.2716	0.0099	0.9974	0.9774	0.9880	0.9699	1.0063	0.9861	0.9499	0.9773	0.9634	0.9740	0.9537	0.9852	0.9351	0.9484	0.9826	0.9571	0.9437	0.9571	0.9612	0.9533
	COQ7	coenzyme Q7, hydroxylase	mitochondrion	enzyme	X	X	X		11.1841	10.6820	-0.5021	0.0003	0.9539	0.9414	0.9576	0.9805	0.9867	0.9671	0.9647	0.9454	0.9442	0.9146	0.9556	0.9535	0.9456	0.9519	0.9488	0.9511	0.9586	0.9606	0.9430	0.9780
	COQ9	coenzyme Q9	mitochondrion	other	X	X			9.8151	9.3893	-0.4258	0.0000	0.9657	0.9441	0.9734	0.9688	1.0094	0.9700	0.9567	0.9461	0.9485	0.9629	0.9415	0.9654	0.9421	0.9453	0.9727	0.9555	0.9457	0.9515	0.9350	0.9351
	COX10	cytochrome c oxidase assembly factor heme A:farnesyltransferase COX10	mitochondrial membrane	enzyme	X	X	X		7.4724	7.1931	-0.2794	0.0049	0.9530	0.9559	0.9834	0.9620	0.9990	0.9837	0.9394	0.9559	1.0032	0.9448	0.9444	0.9701	0.9532	0.9368	0.9593	0.9630	0.9626	0.9414	0.9618	0.9847
	COX14	cytochrome c oxidase assembly factor COX14	mitochondrion	other	X	X			13.8198	13.3226	-0.4972	0.0000	0.9597	0.9650	0.9617	0.9749	1.0245	0.9736	0.9666	0.9601	0.9616	0.9540	0.9470	0.9676	0.9546	0.9686	0.9669	0.9552	0.9664	0.9574	0.9414	0.9564
	COX16	cytochrome c oxidase assembly factor COX16	mitochondrion	other	X	X			10.8579	10.1126	-0.7453	0.0000	0.9265	0.9299	0.8561	0.9794	1.0005	0.9983	0.8961	0.9056	0.9395	0.8988	0.9086	0.9702	0.9129	0.9345	0.9632	0.9295	0.9367	0.9035	0.9057	0.9402
	COX18	cytochrome c oxidase assembly factor COX18	integral component of mitochondrial inner membrane	other	X	X			8.2214	7.9712	-0.2502	0.0025	0.9895	0.9732	0.9577	0.9897	1.0131	0.9653	0.9687	0.9680	0.9917	0.9504	0.9510	0.9671	0.9409	0.9660	0.9933	0.9605	0.9632	0.9782	0.9461	0.9614
	COX20	cytochrome c oxidase assembly factor COX20	mitochondrial inner membrane	other	X	X			13.2112	12.3479	-0.8633	0.0000	0.9359	0.9396	0.9213	0.9490	1.0071	0.9523	0.9194	0.9159	0.9468	0.9001	0.9111	0.9638	0.9084	0.9288	0.9610	0.9251	0.9261	0.9282	0.9321	0.9250
	COX4I1	cytochrome c oxidase subunit 4I1	mitochondrion	enzyme	X	X	X		16.2197	15.7175	-0.5023	0.0000	0.9724	0.9625	0.9713	0.9896	1.0029	0.9720	0.9679	0.9640	0.9662	0.9466	0.9633	0.9749	0.9675	0.9615	0.9695	0.9742	0.9738	0.9646	0.9520	0.9645
	COX5A	cytochrome c oxidase subunit 5A	mitochondrial respiratory chain complex IV	enzyme	X	X	X		13.7397	13.1652	-0.5745	0.0000	0.9598	0.9640	0.9815	0.9665	1.0252	0.9516	0.9787	0.9641	0.9469	0.9268	0.9378	0.9549	0.9405	0.9525	0.9652	0.9563	0.9531	0.9631	0.9360	0.9452
	COX5B	cytochrome c oxidase subunit 5B	mitochondrion	enzyme	X	X	X		14.1224	13.7240	-0.3984	0.0000	0.9795	0.9759	0.9929	0.9760	1.0166	0.9699	0.9873	0.9778	0.9614	0.9507	0.9611	0.9680	0.9540	0.9449	0.9792	0.9632	0.9605	0.9840	0.9707	0.9659
	COX6A1	cytochrome c oxidase subunit 6A1	mitochondrial inner membrane	enzyme	X	X	X		16.1972	15.9146	-0.2826	0.0004	0.9864	0.9798	0.9796	0.9946	0.9974	0.9788	0.9888	0.9779	0.9812	0.9662	0.9817	0.9930	0.9834	0.9817	0.9836	0.9763	0.9755	0.9897	0.9742	0.9818
	COX6B1	cytochrome c oxidase subunit 6B1	mitochondrion	enzyme	X	X	X		15.1574	14.8514	-0.306	0.0071	0.9837	0.9792	0.9892	0.9917	1.0120	0.9752	1.0016	0.9775	0.9684	0.9590	0.9760	0.9889	0.9692	0.9758	0.9764	0.9649	0.9698	0.9953	0.9741	0.9705
	COX7A2L	cytochrome c oxidase subunit 7A2 like	mitochondrial respirasome	enzyme	X	X	X		10.2345	9.8906	-0.3439	0.0018	0.9586	0.9840	0.9750	0.9802	1.0074	0.9867	0.9451	0.9565	0.9822	0.9837	0.9393	0.9657	0.9492	0.9391	0.9798	0.9615	0.9651	0.9472	0.9550	0.9727
	CREB1	cAMP responsive element binding protein 1	mitochondrion	transcription regulator					8.9779	8.5486	-0.4293	0.0000	0.9557	0.9286	0.9078	0.9538	1.0024	0.9755	0.9575	0.9490	0.9766	0.9612	0.9427	0.9538	0.9543	0.9545	0.9504	0.9408	0.9583	0.9388	0.9507	0.9326
	CRLS1	cardiolipin synthase 1	mitochondrial membrane	enzyme	X	X			9.9466	9.4202	-0.5265	0.0000	0.9480	0.9396	0.9557	0.9789	1.0050	0.9647	0.9182	0.9340	0.9573	0.9073	0.9117	0.9742	0.9361	0.9463	0.9528	0.9402	0.9497	0.9425	0.9283	0.9566
	CRYZ	crystallin zeta	NA	enzyme	X	X			7.9051	7.5421	-0.363	0.0060	0.9577	0.9665	0.9679	0.9736	1.0230	0.9486	0.9300	0.9565	0.9302	0.9131	0.9431	0.9858	0.9304	0.9767	0.9757	0.9571	0.9481	0.9552	0.9127	0.9407
	CSE1L	chromosome segregation 1 like	NA	transporter		X			10.7320	10.2617	-0.4703	0.0000	0.9803	0.9552	0.9793	0.9703	0.9988	0.9828	0.9451	0.9337	0.9664	0.9582	0.9200	0.9816	0.9365	0.9252	0.9673	0.9366	0.9561	0.9367	0.9347	0.9636
	CTPS1	CTP synthase 1	NA	enzyme			X		8.3532	8.0871	-0.266	0.0005	0.9739	0.9874	0.9891	0.9794	0.9963	0.9796	0.9746	0.9563	0.9719	0.9408	0.9367	0.9740	0.9504	0.9503	0.9853	0.9635	0.9480	0.9885	0.9735	0.9478
	CUTA	cutA divalent cation tolerance homolog	NA	other		X			11.3115	10.3801	-0.9315	0.0000	0.9243	0.9278	0.9658	0.9320	0.9973	0.9517	0.9136	0.9046	0.9202	0.8780	0.8716	0.9557	0.8855	0.9017	0.9230	0.9103	0.9163	0.8965	0.8802	0.9058
	CYB5A	cytochrome b5 type A	mitochondrion	enzyme	X	X			9.6403	8.9320	-0.7083	0.0000	0.9552	0.9103	0.9106	0.9608	0.9862	0.9658	0.8992	0.9016	0.9566	0.9169	0.9050	0.9769	0.9130	0.8997	0.9335	0.8968	0.9138	0.8994	0.8982	0.9383
	CYC1	cytochrome c1	mitochondrion	enzyme	X	X	X		13.2142	12.6354	-0.5788	0.0000	0.9567	0.9552	0.9833	0.9585	0.9958	0.9730	0.9569	0.9582	0.9543	0.9456	0.9427	0.9478	0.9455	0.9404	0.9656	0.9481	0.9503	0.9578	0.9516	0.9388
	CYCS	cytochrome c, somatic	mitochondrion	transporter	X	X			11.5058	11.0246	-0.4813	0.0000	0.9676	0.9644	0.9518	0.9892	1.0094	0.9805	0.9550	0.9546	0.9474	0.9240	0.9364	0.9853	0.9453	0.9444	0.9623	0.9541	0.9392	0.9444	0.9507	0.9619
	DBI	diazepam binding inhibitor, acyl-CoA binding protein	mitochondrion	other	X	X			14.0120	13.1859	-0.826	0.0000	0.9235	0.9525	0.9807	0.9573	1.0419	0.9289	0.9558	0.9336	0.9133	0.9086	0.9139	0.9322	0.9438	0.9301	0.9354	0.9551	0.9528	0.9263	0.9132	0.9338
	DCTD	dCMP deaminase	NA	enzyme			X		8.9313	8.4286	-0.5027	0.0008	0.9554	0.9558	0.9532	0.9726	0.9927	0.9730	0.8957	0.9358	0.9666	0.9300	0.9191	0.9683	0.9166	0.9336	0.9477	0.9464	0.9315	0.9219	0.9166	0.9458
	DCTPP1	dCTP pyrophosphatase 1	mitochondrion	enzyme			X		11.9531	11.0249	-0.9281	0.0000	0.9586	0.9420	0.9539	0.9309	0.9679	0.9597	0.9007	0.9004	0.9266	0.8931	0.8841	0.9626	0.8964	0.8986	0.9206	0.9021	0.9290	0.9211	0.8829	0.9245
	DDT	D-dopachrome tautomerase	NA	enzyme		X			11.5561	10.9363	-0.6198	0.0000	0.9469	0.9459	0.9714	0.9606	1.0026	0.9733	0.9336	0.9592	0.9485	0.9101	0.9278	0.9669	0.9419	0.9284	0.9383	0.9313	0.9433	0.9432	0.9121	0.9487
	DDX28	DEAD-box helicase 28	mitochondrion	enzyme	X	X			7.5088	7.3104	-0.1984	0.0022	0.9879	0.9828	0.9965	0.9787	1.0050	0.9797	0.9566	0.9705	1.0132	0.9603	0.9610	0.9749	0.9573	0.9531	0.9767	0.9625	0.9590	0.9666	0.9627	0.9705
	DECR1	2,4-dienoyl-CoA reductase 1	mitochondrion	enzyme	X	X			11.4359	10.8733	-0.5625	0.0000	0.9615	0.9418	0.9558	0.9691	1.0205	0.9566	0.9674	0.9350	0.9493	0.9230	0.9236	0.9636	0.9461	0.9459	0.9495	0.9614	0.9438	0.9334	0.9265	0.9474
	DHCR24	24-dehydrocholesterol reductase	NA	enzyme	X		X		7.2837	7.0089	-0.2749	0.0047	0.9967	0.9473	0.9571	0.9812	1.0145	0.9788	0.9385	0.9358	0.9931	0.9584	0.9428	0.9721	0.9180	0.9514	0.9964	0.9704	0.9356	0.9481	0.9550	0.9636
	DHRS11	dehydrogenase/reductase 11	NA	other			X		10.9784	10.6413	-0.3371	0.0038	0.9783	0.9853	0.9817	0.9719	0.9932	0.9726	0.9657	0.9565	0.9715	0.9507	0.9661	0.9865	0.9521	0.9695	0.9684	0.9527	0.9580	0.9931	0.9625	0.9518
	DHX30	DExH-box helicase 30	mitochondrion	enzyme	X	X			12.1702	11.5068	-0.6634	0.0000	0.9531	0.9319	0.9587	0.9796	1.0184	0.9762	0.9110	0.9328	0.9482	0.9289	0.9201	0.9702	0.9341	0.9383	0.9430	0.9391	0.9555	0.9190	0.9146	0.9428
	DHX32	DEAH-box helicase 32 (putative)	mitochondrion	enzyme		X			7.7452	7.5209	-0.2242	0.0217	0.9503	0.9746	1.0018	0.9968	1.0119	0.9656	0.9661	0.9660	0.9845	0.9385	0.9491	0.9664	0.9505	0.9614	0.9684	0.9959	0.9603	0.9669	0.9721	0.9776
	DLAT	dihydrolipoamide S-acetyltransferase	mitochondrion	enzyme	X	X	X		8.6489	8.4033	-0.2457	0.0032	0.9593	0.9754	0.9934	0.9704	1.0131	0.9557	1.0058	0.9660	0.9809	0.9425	0.9506	0.9619	0.9583	0.9797	0.9749	0.9810	0.9753	0.9609	0.9612	0.9670
	DLD	dihydrolipoamide dehydrogenase	mitochondrion	enzyme	X	X	X		10.8391	10.5980	-0.2411	0.0466	0.9760	0.9851	0.9929	1.0005	0.9960	0.9655	0.9948	0.9918	0.9608	0.9508	0.9647	0.9821	0.9657	0.9589	0.9786	0.9803	0.9629	0.9969	0.9740	0.9806
	DNAJC19	DnaJ heat shock protein family (Hsp40) member C19	mitochondrion	other	X	X			11.2066	10.8863	-0.3203	0.0256	0.9894	0.9739	0.9710	0.9791	1.0369	0.9560	0.9824	0.9702	0.9735	0.9502	0.9506	0.9791	0.9517	0.9658	0.9805	0.9624	0.9677	0.9659	0.9573	0.9698
	DNMT1	DNA methyltransferase 1	NA	enzyme		X			10.4010	9.5029	-0.8982	0.0000	0.9343	0.9156	0.9256	0.9293	0.9839	0.9648	0.8888	0.8934	0.9214	0.8826	0.8879	0.9482	0.8895	0.8741	0.9209	0.9079	0.9111	0.8893	0.8942	0.9168
	DTNB	dystrobrevin beta	NA	other		X			7.4105	7.1445	-0.2661	0.0108	0.9670	0.9655	0.9702	0.9583	0.9777	0.9860	0.9342	0.9702	1.0406	0.9385	0.9413	0.9863	0.9554	0.9592	0.9888	0.9295	0.9598	0.9497	0.9526	0.9603
	DTYMK	deoxythymidylate kinase	mitochondrion	kinase	X	X	X		7.7586	7.3971	-0.3615	0.0110	0.9978	0.9538	0.9639	0.9376	0.9499	0.9779	0.9350	0.9653	1.0506	0.9342	0.9144	0.9799	0.9210	0.9158	0.9693	0.9409	0.9254	0.9483	0.9588	0.9418
	DUS2	dihydrouridine synthase 2	mitochondrion	enzyme	X	X			7.3950	7.1641	-0.2309	0.0164	0.9942	0.9629	1.0071	0.9718	1.0074	0.9764	0.9573	0.9709	1.0287	0.9631	0.9541	0.9427	0.9393	0.9465	0.9834	0.9658	0.9573	0.9495	0.9583	0.9466
	DUT	deoxyuridine triphosphatase	mitochondrion	enzyme	X	X	X		9.3968	8.9306	-0.4662	0.0000	0.9666	0.9315	0.9030	0.9675	0.9809	0.9616	0.9700	0.9627	0.9570	0.9225	0.9378	0.9666	0.9471	0.9396	0.9696	0.9461	0.9421	0.9769	0.9319	0.9302
	ECHS1	enoyl-CoA hydratase, short chain 1	mitochondrion	enzyme	X	X	X		11.0231	10.2982	-0.725	0.0000	0.9387	0.9378	0.9522	0.9347	1.0149	0.9475	0.9400	0.9280	0.9244	0.9131	0.9106	0.9403	0.9231	0.9194	0.9400	0.9265	0.9259	0.9257	0.9217	0.9268
	ECI1	enoyl-CoA delta isomerase 1	mitochondrial inner membrane	enzyme	X	X	X		10.4670	10.2240	-0.2429	0.0254	0.9792	0.9998	1.0260	0.9815	1.0102	0.9665	0.9981	0.9912	0.9669	0.9397	0.9706	0.9644	0.9620	0.9667	0.9800	0.9653	0.9754	0.9890	0.9542	0.9528
	ECSIT	ECSIT signalling integrator	mitochondrion	transcription regulator	X	X			8.5096	8.1394	-0.3702	0.0000	0.9609	0.9531	0.9802	0.9734	1.0064	0.9669	0.9599	0.9599	0.9704	0.9129	0.9303	0.9687	0.9449	0.9370	0.9566	0.9481	0.9478	0.9475	0.9475	0.9618
	EEF1B2	eukaryotic translation elongation factor 1 beta 2	NA	translation regulator		X			18.1180	17.6949	-0.423	0.0000	0.9854	0.9858	0.9683	0.9926	0.9945	0.9842	0.9527	0.9591	0.9867	0.9629	0.9720	0.9916	0.9727	0.9712	0.9796	0.9837	0.9806	0.9599	0.9638	0.9863
	EEF1G	eukaryotic translation elongation factor 1 gamma	NA	translation regulator		X			14.1593	13.4662	-0.6931	0.0000	0.9539	0.9474	0.9643	0.9711	1.0091	0.9907	0.9134	0.9475	0.9707	0.9654	0.9231	0.9610	0.9385	0.9298	0.9599	0.9383	0.9515	0.9160	0.9282	0.9452
	ELAC2	elaC ribonuclease Z 2	mitochondrion	enzyme	X	X			9.0207	8.4898	-0.5309	0.0000	0.9579	0.9381	0.9631	0.9482	1.0031	0.9453	0.9429	0.9275	0.9405	0.9132	0.9161	0.9469	0.9319	0.9214	0.9484	0.9500	0.9301	0.9294	0.9357	0.9374
	EMC8	ER membrane protein complex subunit 8	mitochondrion	other		X			11.1814	10.8488	-0.3326	0.0001	0.9719	0.9652	0.9880	0.9827	1.0224	0.9707	0.9882	0.9712	0.9588	0.9581	0.9547	0.9677	0.9539	0.9589	0.9805	0.9609	0.9694	0.9668	0.9572	0.9611
	EPRS	glutamyl-prolyl-tRNA synthetase 1	NA	enzyme		X	X		11.6667	11.1686	-0.4981	0.0000	0.9481	0.9485	0.9646	0.9866	1.0160	0.9801	0.9548	0.9535	0.9405	0.9296	0.9409	0.9718	0.9480	0.9247	0.9765	0.9487	0.9580	0.9470	0.9536	0.9586
	ESYT1	extended synaptotagmin 1	NA	other		X			10.6019	10.0588	-0.543	0.0000	1.0070	0.9673	1.0015	0.9196	0.9685	0.9474	0.9754	0.9556	0.9348	0.9221	0.9497	0.9063	0.9472	0.9193	0.9358	0.9554	0.9319	0.9452	0.9424	0.9474
	EXOG	exo/endonuclease G	mitochondrial inner membrane	enzyme	X	X			9.2559	8.9921	-0.2639	0.0000	0.9722	0.9419	0.9488	0.9889	0.9826	0.9742	0.9635	0.9632	0.9840	0.9657	0.9742	0.9652	0.9833	0.9827	0.9746	0.9845	0.9627	0.9598	0.9813	0.9781
	FAHD2A	fumarylacetoacetate hydrolase domain containing 2A	mitochondrion	enzyme	X	X			10.3748	10.0091	-0.3657	0.0206	0.9557	0.9657	0.9972	0.9825	1.0301	0.9522	0.9629	0.9725	0.9359	0.9308	0.9556	0.9724	0.9756	0.9450	0.9864	0.9437	0.9416	0.9769	0.9594	0.9584
	FAM162A	family with sequence similarity 162 member A	mitochondrion	other	X	X			11.1974	10.6840	-0.5134	0.0000	0.9530	0.9633	0.9523	0.9768	1.0079	0.9589	0.9488	0.9476	0.9592	0.9185	0.9369	0.9779	0.9510	0.9572	0.9490	0.9411	0.9617	0.9391	0.9276	0.9582
	FAM173A	adenine nucleotide translocase lysine methyltransferase	NA	enzyme		X			10.8341	10.4140	-0.4202	0.0000	0.9638	0.9700	0.9889	0.9726	1.0088	0.9691	0.9553	0.9838	0.9445	0.9194	0.9667	0.9363	0.9422	0.9475	0.9659	0.9494	0.9443	0.9832	0.9609	0.9582
	FAM185A	family with sequence similarity 185 member A	NA	other	X	X			7.7204	7.4360	-0.2844	0.0454	0.9760	0.9928	0.9930	0.9797	0.9906	0.9640	0.9414	0.9616	0.9875	0.9551	0.9516	0.9493	0.9370	0.9446	0.9490	0.9845	0.9474	0.9688	0.9380	0.9560
	FAM210B	family with sequence similarity 210 member B	mitochondrion	other	X	X			7.7394	7.3444	-0.3951	0.0002	0.9494	0.9404	0.9379	0.9636	0.9864	0.9845	0.9117	0.9353	0.9935	0.9514	0.9198	0.9558	0.9315	0.9486	0.9443	0.9432	0.9501	0.9421	0.9410	0.9518
	FAM213A	peroxiredoxin like 2A	NA	other	X	X			10.1892	9.4146	-0.7746	0.0000	0.9567	0.9268	0.8860	0.9661	0.9965	0.9763	0.8555	0.8986	0.9586	0.9067	0.8792	0.9921	0.8943	0.8972	0.9442	0.9031	0.9304	0.8783	0.9027	0.9382
	FANCG	FA complementation group G	mitochondrion	other		X			9.6080	8.9887	-0.6193	0.0000	0.9696	0.9272	0.9656	0.9405	0.9736	0.9633	0.9278	0.9287	0.9460	0.9159	0.9084	0.9280	0.9283	0.9207	0.9456	0.9340	0.9394	0.9130	0.9119	0.9263
	FASN	fatty acid synthase	mitochondrion	enzyme	X		X		8.1570	7.8659	-0.2911	0.0392	0.9440	0.9826	0.9945	0.9459	1.0380	0.9426	0.9648	0.9779	1.0122	0.9276	0.9460	0.9406	0.9761	0.9348	0.9654	0.9747	0.9591	0.9546	0.9672	0.9451
	FASTK	Fas activated serine/threonine kinase	mitochondrion	kinase	X	X			11.5651	11.1349	-0.4303	0.0045	0.9630	0.9512	1.0031	0.9460	0.9933	0.9686	1.0063	0.9461	0.9429	0.9367	0.9515	0.9591	0.9599	0.9568	0.9704	0.9697	0.9472	0.9689	0.9646	0.9519
	FASTKD1	FAST kinase domains 1	mitochondrion	other	X	X			9.1215	8.7590	-0.3624	0.0001	0.9659	0.9390	0.9322	0.9819	1.0054	0.9831	0.9584	0.9467	0.9503	0.9454	0.9426	0.9844	0.9564	0.9743	0.9716	0.9653	0.9726	0.9294	0.9429	0.9587
	FASTKD2	FAST kinase domains 2	mitochondrion	other	X	X			9.5840	9.1468	-0.4372	0.0000	0.9672	0.9482	0.9552	0.9937	1.0124	0.9739	0.9456	0.9351	0.9502	0.9240	0.9312	0.9693	0.9374	0.9458	0.9617	0.9572	0.9533	0.9308	0.9476	0.9524
	FASTKD3	FAST kinase domains 3	mitochondrion	other	X	X			7.9678	7.6869	-0.2809	0.0032	0.9801	0.9672	0.9672	0.9764	1.0145	0.9737	0.9608	0.9578	1.0098	0.9409	0.9450	0.9605	0.9270	0.9445	0.9740	0.9747	0.9411	0.9667	0.9556	0.9644
	FBXL4	F-box and leucine rich repeat protein 4	mitochondrial intermembrane space	other	X	X			9.6133	9.1627	-0.4506	0.0002	0.9640	0.9681	0.9385	0.9695	1.0346	0.9527	0.9662	0.9358	0.9329	0.9168	0.9219	0.9659	0.9324	0.9341	0.9555	0.9540	0.9454	0.9880	0.9440	0.9499
	FDX1	ferredoxin 1	mitochondrial crista	transporter	X	X			10.3026	9.8188	-0.4838	0.0000	0.9618	0.9601	0.9712	0.9790	1.0026	0.9388	0.9637	0.9487	0.9380	0.9095	0.9329	0.9661	0.9524	0.9629	0.9516	0.9376	0.9554	0.9646	0.9204	0.9486
	FDX1L	ferredoxin 2	NA	transporter	X				9.9124	9.6651	-0.2473	0.0155	0.9663	0.9761	1.0038	0.9882	1.0413	0.9648	0.9790	0.9732	0.9774	0.9488	0.9761	0.9580	0.9732	0.9681	0.9774	0.9729	0.9822	0.9666	0.9425	0.9690
	FEN1	flap structure-specific endonuclease 1	mitochondrion	enzyme		X			8.0783	7.6506	-0.4277	0.0006	0.9833	0.9598	0.9483	0.9786	0.9711	0.9891	0.9309	0.9618	0.9798	0.9271	0.9137	0.9753	0.9196	0.8947	0.9456	0.9429	0.9308	0.9205	0.9419	0.9373
	FH	fumarate hydratase	NA	enzyme	X	X	X		13.6333	12.9027	-0.7307	0.0000	0.9544	0.9495	0.9229	0.9778	1.0106	0.9562	0.9441	0.9309	0.9454	0.9093	0.9285	0.9724	0.9392	0.9342	0.9680	0.9480	0.9396	0.9423	0.9191	0.9399
	FLAD1	flavin adenine dinucleotide synthetase 1	NA	enzyme	X	X			10.0442	9.3185	-0.7257	0.0000	0.9456	0.9161	0.9829	0.9378	1.0049	0.9655	0.9243	0.8949	0.9179	0.9100	0.8856	0.9403	0.9003	0.9097	0.9294	0.9229	0.9290	0.9242	0.9002	0.9186
	FXN	frataxin	mitochondrion	kinase	X	X	X		10.0485	9.5648	-0.4836	0.0001	0.9260	0.9539	0.9952	0.9767	1.0526	0.9508	0.9520	0.9384	0.9535	0.9359	0.9303	0.9133	0.9450	0.9500	0.9453	0.9581	0.9711	0.9202	0.9201	0.9596
	GADD45GIP1	GADD45G interacting protein 1	mitochondrion	other	X	X			10.7739	10.2240	-0.5499	0.0000	0.9661	0.9438	0.9877	0.9640	1.0266	0.9785	0.9382	0.9383	0.9231	0.9186	0.9143	0.9791	0.9282	0.9304	0.9517	0.9265	0.9519	0.9555	0.9231	0.9422
	GARS	glycyl-tRNA synthetase 1	mitochondrion	enzyme	X	X			14.3050	13.5894	-0.7156	0.0000	0.9766	0.9415	0.9170	0.9798	1.0158	0.9662	0.9469	0.9283	0.9566	0.9278	0.9183	0.9805	0.9294	0.9448	0.9777	0.9375	0.9483	0.9337	0.9294	0.9494
	GCDH	glutaryl-CoA dehydrogenase	mitochondrial inner membrane	enzyme	X	X	X		9.8088	9.2123	-0.5965	0.0000	0.9588	0.9287	0.9540	0.9730	0.9597	0.9664	0.9145	0.9381	0.9544	0.9323	0.9086	0.9430	0.9266	0.9278	0.9581	0.9247	0.9453	0.9261	0.9274	0.9204
	GDPD1	glycerophosphodiester phosphodiesterase domain containing 1	NA	enzyme		X			7.3707	7.0067	-0.3639	0.0000	0.9486	0.9594	0.9255	0.9579	0.9606	0.9823	0.9078	0.9379	0.9572	0.9429	0.9433	0.9841	0.9334	0.9724	0.9680	0.9515	0.9490	0.9412	0.9273	0.9634
	GFM1	G elongation factor mitochondrial 1	mitochondrion	translation regulator	X	X			11.6381	10.7881	-0.85	0.0000	0.9417	0.8842	0.8483	0.9410	0.9567	0.9625	0.9236	0.9068	0.9214	0.9183	0.9082	0.9297	0.9703	0.9428	0.9489	0.9464	0.9304	0.9094	0.9388	0.9170
	GFM2	G elongation factor mitochondrial 2	mitochondrion	translation regulator	X	X			9.7805	9.2565	-0.5239	0.0000	0.9465	0.9316	0.9530	0.9452	0.9968	0.9545	0.9552	0.9104	0.9334	0.9212	0.9247	0.9338	0.9625	0.9500	0.9754	0.9636	0.9648	0.9248	0.9329	0.9515
	GGT7	gamma-glutamyltransferase 7	NA	enzyme			X		10.8348	9.7482	-1.0865	0.0000	0.9096	0.8968	0.8583	0.9165	0.9561	0.9559	0.8522	0.8607	0.9056	0.8790	0.8768	0.9386	0.8950	0.9015	0.9151	0.9108	0.9172	0.8526	0.8847	0.9144
	GLRX2	glutaredoxin 2	mitochondrial matrix	enzyme	X	X			11.3836	10.8774	-0.5063	0.0098	0.9557	0.9650	0.9575	0.9879	1.0200	0.9582	0.9326	0.9375	0.9617	0.9220	0.9377	0.9857	0.9513	0.9592	0.9488	0.9608	0.9588	0.9220	0.9244	0.9657
	GLRX5	glutaredoxin 5	mitochondrial matrix	other	X	X			11.0018	10.7218	-0.28	0.0096	0.9681	0.9775	1.0104	0.9904	1.0263	0.9711	0.9827	0.9871	0.9652	0.9288	0.9572	0.9868	0.9566	0.9624	0.9876	0.9664	0.9635	0.9860	0.9574	0.9644
	GNG5	G protein subunit gamma 5	mitochondrion	other	X	X			13.6046	13.2441	-0.3605	0.0001	0.9799	0.9784	0.9970	0.9893	1.0189	0.9787	0.9771	0.9742	0.9641	0.9433	0.9603	0.9835	0.9598	0.9662	0.9660	0.9560	0.9753	0.9775	0.9589	0.9683
	GPX1	glutathione peroxidase 1	mitochondrion	enzyme	X	X	X		14.9860	13.8290	-1.157	0.0000	0.9241	0.9252	0.9551	0.9358	1.0004	0.9563	0.9071	0.9228	0.9345	0.9075	0.8879	0.9262	0.9120	0.9065	0.9265	0.9008	0.9214	0.9002	0.8954	0.9156
	GRHPR	glyoxylate and hydroxypyruvate reductase	NA	enzyme	X	X	X		10.7714	10.1192	-0.6523	0.0002	0.9161	0.9644	0.9857	0.9395	1.0102	0.9483	0.9496	0.9151	0.9103	0.8989	0.9277	0.9443	0.9172	0.9556	0.9463	0.9188	0.9560	0.9748	0.8942	0.9251
	GRPEL2	GrpE like 2, mitochondrial	Pam complex, TIM23 associated import motor	other	X	X			8.3332	7.9156	-0.4176	0.0012	0.9879	0.9343	0.9241	0.9672	0.9918	0.9914	0.9228	0.9190	0.9851	0.9499	0.9425	0.9779	0.9211	0.9301	0.9389	0.9467	0.9419	0.9505	0.9098	0.9701
	GRSF1	G-rich RNA sequence binding factor 1	mitochondrion	other	X	X			9.9023	9.3401	-0.5622	0.0000	0.9332	0.9335	0.9509	0.9594	1.0058	0.9542	0.9349	0.9068	0.9363	0.9574	0.9058	0.9534	0.9567	0.9572	0.9483	0.9454	0.9672	0.8946	0.9202	0.9428
	GSS	glutathione synthetase	NA	enzyme			X		7.3810	7.1584	-0.2226	0.0067	0.9889	0.9658	0.9836	0.9838	1.0137	0.9700	0.9535	0.9700	0.9962	0.9502	0.9438	0.9764	0.9394	0.9563	0.9886	0.9747	0.9533	0.9606	0.9672	0.9676
	GSTK1	glutathione S-transferase kappa 1	mitochondrion	enzyme	X	X	X		7.3975	7.0157	-0.3818	0.0008	0.9710	0.9330	0.9841	0.9386	1.0022	0.9744	0.9430	0.9415	1.0136	0.9485	0.9031	0.9500	0.9407	0.9287	0.9482	0.9606	0.9215	0.9030	0.9393	0.9345
	GUF1	GUF1 homolog, GTPase	mitochondrion	other	X	X			8.4217	7.9682	-0.4535	0.0006	0.9598	0.9516	0.9365	0.9785	0.9736	0.9496	0.9524	0.9124	0.9423	0.9411	0.9280	0.9842	0.9483	0.9326	0.9332	0.9473	0.9300	0.9312	0.9371	0.9557
	GUK1	guanylate kinase 1	NA	kinase	X	X			10.1066	9.4610	-0.6456	0.0000	0.9464	0.9268	0.9845	0.9460	1.0057	0.9660	0.9401	0.9248	0.9421	0.9082	0.8967	0.9489	0.9187	0.9281	0.9513	0.9021	0.9420	0.9344	0.9025	0.9132
	GUSB	glucuronidase beta	NA	enzyme			X		11.8394	11.3162	-0.5232	0.0151	0.9391	0.9611	0.9870	0.9765	1.0196	0.9427	0.9645	0.9513	0.9669	0.9487	0.9414	0.9213	0.9663	0.9721	0.9748	0.9723	0.9213	0.9270	0.9267	0.9421
	HADH	hydroxyacyl-CoA dehydrogenase	mitochondrion	enzyme	X	X	X		10.7393	10.5055	-0.2339	0.0178	0.9908	0.9751	1.0056	0.9821	1.0238	0.9736	0.9761	0.9902	0.9677	0.9494	0.9731	0.9805	0.9593	0.9661	0.9885	0.9715	0.9661	0.9882	0.9727	0.9682
	HAGH	hydroxyacylglutathione hydrolase	mitochondrial matrix	enzyme	X	X	X		14.5620	13.9017	-0.6603	0.0000	0.9541	0.9582	0.9724	0.9716	1.0096	0.9739	0.9388	0.9523	0.9566	0.9451	0.9344	0.9659	0.9392	0.9442	0.9596	0.9376	0.9557	0.9394	0.9303	0.9565
	HARS2	histidyl-tRNA synthetase 2, mitochondrial	mitochondrion	enzyme	X	X			8.6662	8.3229	-0.3433	0.0103	0.9798	0.9647	0.9867	0.9559	1.0002	0.9721	0.9278	0.9489	1.0045	0.9778	0.9500	0.9475	0.9445	0.9349	0.9830	0.9590	0.9555	0.9134	0.9560	0.9510
	HCCS	holocytochrome c synthase	mitochondrion	enzyme	X	X	X		8.8820	8.5079	-0.3741	0.0000	0.9718	0.9421	0.9719	0.9641	1.0103	0.9566	0.9773	0.9308	0.9555	0.9375	0.9356	0.9481	0.9564	0.9454	0.9875	0.9593	0.9531	0.9381	0.9550	0.9657
	HDDC2	HD domain containing 2	mitochondrion	other		X			10.7226	10.4002	-0.3224	0.0108	0.9663	0.9858	1.0017	0.9916	1.0328	0.9522	0.9677	0.9689	0.9706	0.9470	0.9623	0.9610	0.9667	0.9651	0.9701	0.9806	0.9665	0.9456	0.9346	0.9672
	HEATR1	HEAT repeat containing 1	mitochondrion	other		X			11.1636	10.5477	-0.6158	0.0000	0.9427	0.9428	0.9365	0.9734	1.0221	0.9764	0.9515	0.9209	0.9405	0.9343	0.9131	0.9646	0.9227	0.9288	0.9502	0.9438	0.9382	0.9249	0.9322	0.9423
	HEMK1	HemK methyltransferase family member 1	mitochondrion	enzyme	X	X			9.4107	8.9357	-0.475	0.0001	0.9761	0.9432	0.9778	0.9570	1.0142	0.9764	0.9560	0.9358	0.9508	0.9307	0.9353	0.9370	0.9204	0.9190	0.9430	0.9510	0.9402	0.9428	0.9451	0.9431
	HIBADH	3-hydroxyisobutyrate dehydrogenase	mitochondrion	enzyme	X	X	X		8.8415	8.6247	-0.2168	0.0382	0.9651	0.9751	0.9819	0.9853	1.0046	1.0008	0.9548	0.9769	0.9786	0.9679	0.9479	1.0165	0.9555	0.9838	0.9828	0.9380	0.9712	0.9799	0.9614	0.9844
	HINT1	histidine triad nucleotide binding protein 1	NA	enzyme	X				14.2675	13.5881	-0.6794	0.0002	0.9591	0.9620	0.9338	0.9663	1.0081	0.9541	0.9487	0.9522	0.9427	0.9365	0.9327	0.9774	0.9615	0.9488	0.9533	0.9533	0.9547	0.9411	0.9183	0.9447
	HINT2	histidine triad nucleotide binding protein 2	mitochondrion	other	X	X			13.8103	13.0181	-0.7922	0.0000	0.9323	0.9384	0.9403	0.9516	1.0117	0.9450	0.9318	0.9311	0.9492	0.9218	0.9267	0.9575	0.9371	0.9571	0.9676	0.9386	0.9445	0.9230	0.9129	0.9381
	HMOX2	heme oxygenase 2	NA	enzyme			X		9.7252	9.4892	-0.2359	0.0052	1.0034	0.9568	0.9932	0.9759	1.0109	0.9942	0.9638	0.9639	1.0129	0.9808	0.9623	0.9833	0.9500	0.9483	0.9788	0.9521	0.9758	0.9774	0.9697	0.9648
	HSCB	HscB mitochondrial iron-sulfur cluster cochaperone	mitochondrion	other	X	X			10.2863	9.7228	-0.5635	0.0005	0.9585	0.9719	0.9617	0.9761	0.9748	0.9539	0.9153	0.9405	0.9707	0.9354	0.9245	0.9515	0.9208	0.9194	0.9496	0.9296	0.9663	0.9397	0.8946	0.9526
	HSD17B4	hydroxysteroid 17-beta dehydrogenase 4	mitochondrion	enzyme	X				10.9964	10.5319	-0.4645	0.0001	0.9430	0.9643	0.9835	0.9720	1.0258	0.9333	0.9688	0.9698	0.9429	0.9217	0.9424	0.9541	0.9665	0.9557	0.9437	0.9528	0.9596	0.9664	0.9476	0.9493
	HSD17B8	hydroxysteroid 17-beta dehydrogenase 8	NA	enzyme	X	X	X		9.8067	9.0718	-0.7349	0.0000	0.9230	0.9278	0.9615	0.9280	1.0215	0.9684	0.9106	0.9001	0.9230	0.9059	0.8710	0.9515	0.9006	0.9123	0.9340	0.9628	0.9170	0.8760	0.8995	0.9163
	HSP90AB1	heat shock protein 90 alpha family class B member 1	mitochondrion	enzyme		X			15.4708	14.5493	-0.9215	0.0000	0.9511	0.9210	0.9235	0.9680	1.0128	0.9634	0.9327	0.9169	0.9374	0.9302	0.9056	0.9610	0.9222	0.9309	0.9529	0.9348	0.9438	0.9471	0.9105	0.9465
	HSPA9	heat shock protein family A (Hsp70) member 9	mitochondrial matrix	other	X	X			8.3946	8.0409	-0.3537	0.0056	0.9587	0.9727	0.9507	0.9943	1.0181	0.9752	0.9224	0.9613	0.9853	0.9581	0.9519	0.9705	0.9486	0.9397	0.9829	0.9644	0.8421	0.9379	0.9608	0.9694
	HSPD1	heat shock protein family D (Hsp60) member 1	mitochondrion	enzyme	X	X			11.8353	11.5080	-0.3272	0.0064	0.9735	0.9671	0.9524	0.9930	1.0209	0.9842	0.9697	0.9728	0.9556	0.9620	0.9474	1.0024	0.9618	0.9633	0.9736	0.9743	0.9786	0.9750	0.9464	0.9761
	HTRA2	HtrA serine peptidase 2	mitochondrion	peptidase	X	X			13.1168	12.7270	-0.3899	0.0000	0.9691	0.9628	0.9612	0.9811	0.9882	0.9730	0.9762	0.9686	0.9680	0.9598	0.9636	0.9734	0.9756	0.9720	0.9660	0.9776	0.9768	0.9649	0.9570	0.9705
	IARS2	isoleucyl-tRNA synthetase 2, mitochondrial	mitochondrion	enzyme	X	X			10.5997	10.3406	-0.2592	0.0005	0.9749	0.9719	0.9917	0.9835	0.9983	0.9682	0.9717	0.9703	0.9621	0.9606	0.9640	0.9744	0.9790	0.9647	0.9885	0.9796	0.9743	0.9730	0.9825	0.9793
	ICT1	mitochondrial ribosomal protein L58	NA	enzyme	X				11.0285	10.7519	-0.2766	0.0000	0.9758	0.9844	0.9907	0.9808	1.0050	0.9744	0.9676	0.9795	0.9740	0.9700	0.9674	0.9780	0.9684	0.9684	0.9718	0.9646	0.9694	0.9702	0.9685	0.9709
	IDH2	isocitrate dehydrogenase (NADP(+)) 2	mitochondrial inner membrane	enzyme	X	X	X		13.9438	13.0737	-0.8701	0.0000	0.9212	0.9428	0.9786	0.9533	1.0042	0.9448	0.9546	0.9218	0.9136	0.9117	0.9274	0.9332	0.9320	0.9236	0.9464	0.9433	0.9465	0.9164	0.9076	0.9348
	IDH3A	isocitrate dehydrogenase (NAD(+)) 3 catalytic subunit alpha	mitochondrion	enzyme	X	X	X		9.1116	8.8118	-0.2997	0.0014	0.9811	0.9624	0.9780	0.9800	1.0263	0.9587	0.9787	0.9442	0.9630	0.9416	0.9408	0.9670	0.9560	0.9546	0.9790	0.9785	0.9905	0.9414	0.9506	0.9744
	IDH3B	isocitrate dehydrogenase (NAD(+)) 3 non-catalytic subunit beta	mitochondrion	enzyme	X	X	X		9.0028	8.7139	-0.2889	0.0065	0.9727	0.9740	1.0083	0.9686	1.0206	0.9829	0.9629	0.9629	0.9843	0.9777	0.9474	0.9652	0.9490	0.9518	0.9667	0.9565	0.9660	0.9402	0.9417	0.9645
	IDH3G	isocitrate dehydrogenase (NAD(+)) 3 non-catalytic subunit gamma	mitochondrion	enzyme	X	X	X		11.2402	10.9330	-0.3072	0.0249	0.9693	0.9658	1.0262	0.9734	1.0336	0.9885	0.9766	0.9788	0.9694	0.9497	0.9452	0.9724	0.9538	0.9562	0.9934	0.9525	0.9662	0.9821	0.9541	0.9520
	IDI1	isopentenyl-diphosphate delta isomerase 1	mitochondrion	enzyme	X				9.2925	9.0961	-0.1965	0.0106	1.0020	0.9729	0.9818	0.9756	0.9878	0.9896	0.9946	0.9505	0.9775	0.9618	0.9654	0.9961	0.9750	0.9607	1.0028	0.9895	0.9782	0.9630	0.9695	0.9842
	IDNK	IDNK gluconokinase	NA	other		X			9.0889	8.5783	-0.5106	0.0000	0.9585	0.9431	0.9443	0.9709	0.9834	0.9649	0.9217	0.9189	0.9582	0.9059	0.9426	0.9391	0.9505	0.9175	0.9419	0.9466	0.9602	0.9089	0.9383	0.9638
	IFI27	interferon alpha inducible protein 27	mitochondrion	other	X	X			13.1883	12.6487	-0.5396	0.0006	0.9424	0.9568	0.9891	0.9733	1.0142	0.9636	0.9636	0.9751	0.9332	0.9423	0.9673	0.9352	0.9681	0.9277	0.9584	0.9473	0.9463	0.9607	0.9564	0.9665
	ILVBL	ilvB acetolactate synthase like	NA	enzyme		X			10.5604	10.2173	-0.3431	0.0005	0.9747	0.9646	0.9871	0.9633	1.0202	0.9801	0.9623	0.9536	0.9799	0.9711	0.9442	0.9540	0.9543	0.9816	0.9803	0.9614	0.9713	0.9594	0.9429	0.9464
	IMMP1L	inner Mitochondrial membrane peptidase subunit 1	mitochondrion	other	X	X			11.7384	10.9346	-0.8038	0.0000	0.9466	0.9299	0.9442	0.9506	1.0010	0.9563	0.9175	0.8983	0.9433	0.9133	0.8998	0.9661	0.9148	0.9265	0.9275	0.9198	0.9358	0.9139	0.9006	0.9299
	IMMP2L	inner Mitochondrial membrane peptidase subunit 2	mitochondrial inner membrane	peptidase	X	X			7.7103	7.3676	-0.3427	0.0000	0.9602	0.9226	0.9494	0.9741	0.9905	0.9801	0.9285	0.9653	1.0120	0.9500	0.9380	0.9521	0.9507	0.9358	0.9514	0.9524	0.9445	0.9395	0.9552	0.9649
	IMMT	inner membrane mitochondrial protein	mitochondrion	other	X	X			11.7246	11.3866	-0.338	0.0000	0.9681	0.9709	0.9881	0.9745	1.0106	0.9666	0.9761	0.9622	0.9810	0.9683	0.9576	0.9555	0.9682	0.9653	0.9824	0.9777	0.9747	0.9589	0.9539	0.9637
	IVD	isovaleryl-CoA dehydrogenase	mitochondrial matrix	enzyme	X	X	X		7.6878	7.4879	-0.1999	0.0078	0.9698	0.9929	1.0018	0.9936	0.9919	0.9689	0.9738	0.9739	1.0263	0.9678	0.9645	0.9524	0.9587	0.9799	0.9710	0.9516	0.9714	0.9692	0.9527	0.9519
	KARS	lysyl-tRNA synthetase 1	mitochondrion	enzyme	X	X			15.9643	15.3534	-0.6109	0.0000	0.9553	0.9545	0.9327	0.9928	1.0149	0.9723	0.9387	0.9527	0.9668	0.9587	0.9460	0.9678	0.9721	0.9575	0.9741	0.9627	0.9757	0.9411	0.9439	0.9555
	KIAA0100	KIAA0100	NA	other	X				9.8966	9.5913	-0.3053	0.0045	0.9803	0.9810	1.0012	0.9658	0.9696	0.9703	0.9638	0.9705	0.9710	0.9601	0.9889	0.9267	0.9801	0.9539	0.9464	0.9742	0.9692	0.9599	0.9960	0.9549
	LIAS	lipoic acid synthetase	mitochondrion	enzyme	X	X			9.4144	8.8478	-0.5665	0.0000	0.9491	0.9557	0.9568	0.9556	1.0088	0.9151	0.9747	0.9224	0.9120	0.9020	0.9070	0.9419	0.9318	0.9315	0.9540	0.9522	0.9057	0.9668	0.9204	0.9402
	LIPT2	lipoyl(octanoyl) transferase 2	mitochondrion	enzyme	X	X			9.2115	8.8159	-0.3956	0.0116	0.9382	0.9681	1.0130	0.9619	1.0683	0.9416	0.9711	0.9559	0.9572	0.9170	0.9359	0.9122	0.9372	0.9650	0.9577	0.9562	0.9554	0.9764	0.9198	0.9453
	LRPPRC	leucine rich pentatricopeptide repeat containing	mitochondrion	other	X	X			11.4657	10.8599	-0.6058	0.0000	0.9427	0.9467	0.9581	0.9670	1.0272	0.9514	0.9546	0.9233	0.9408	0.9200	0.9272	0.9522	0.9359	0.9339	0.9621	0.9474	0.9467	0.9336	0.9289	0.9490
	LRRK1	leucine rich repeat kinase 1	mitochondrion	kinase		X			8.0740	7.7650	-0.309	0.0002	0.9384	0.9695	1.0072	0.9765	1.0131	0.9604	0.9505	0.9684	0.9174	0.9349	0.9275	0.9528	0.9507	0.9630	0.9756	0.9666	0.9869	0.9575	0.9646	0.9615
	LYPLAL1	lysophospholipase like 1	NA	enzyme	X	X			9.8350	9.1352	-0.6998	0.0000	0.9410	0.9457	0.9543	0.9493	1.0066	0.9393	0.9510	0.9024	0.9152	0.8841	0.9002	0.9518	0.8962	0.9101	0.9312	0.9309	0.9203	0.9330	0.9061	0.9180
	LYRM4	LYR motif containing 4	mitochondrion	other	X	X			10.6739	10.1009	-0.573	0.0002	0.9396	0.9489	0.9943	0.9755	1.0153	0.9456	0.9549	0.9253	0.9437	0.8922	0.9202	0.9587	0.9291	0.9487	0.9509	0.9413	0.9524	0.9331	0.9049	0.9556
	LYRM7	LYR motif containing 7	mitochondrial membrane	other	X	X			8.7547	8.2007	-0.554	0.0000	0.9744	0.9403	0.9515	0.9446	0.9908	0.9416	0.9416	0.9170	0.9188	0.8996	0.8908	0.9779	0.9245	0.9279	0.9378	0.9228	0.9298	0.9361	0.9177	0.9527
	MALSU1	mitochondrial assembly of ribosomal large subunit 1	mitochondrion	other	X	X			12.3748	11.9352	-0.4396	0.0000	0.9635	0.9772	0.9784	0.9860	0.9924	0.9765	0.9552	0.9544	0.9695	0.9463	0.9455	0.9847	0.9557	0.9608	0.9677	0.9493	0.9727	0.9704	0.9304	0.9545
	MAVS	mitochondrial antiviral signaling protein	mitochondrion	other	X	X			7.8644	7.5406	-0.3238	0.0000	0.9687	0.9655	0.9894	0.9716	1.0061	0.9577	0.9496	0.9468	0.9839	0.9439	0.9305	0.9500	0.9203	0.9626	0.9710	0.9604	0.9520	0.9710	0.9327	0.9482
	MCCC1	methylcrotonoyl-CoA carboxylase 1	mitochondrion	enzyme	X	X	X		8.6699	7.9344	-0.7355	0.0000	0.9430	0.9167	0.9054	0.9450	0.9627	0.9526	0.8678	0.8786	0.9291	0.8935	0.8941	0.9531	0.8879	0.8939	0.9342	0.8938	0.9253	0.9052	0.8978	0.9298
	MCEE	methylmalonyl-CoA epimerase	mitochondrion	enzyme	X	X	X		10.2555	9.8757	-0.3798	0.0095	0.9802	0.9714	0.9738	0.9621	1.0098	0.9480	0.9849	0.9487	0.9543	0.9573	0.9423	0.9821	0.9455	0.9583	0.9669	0.9726	0.9646	0.9549	0.9315	0.9523
	MDH1	malate dehydrogenase 1	mitochondrion	enzyme	X		X		12.8230	12.0830	-0.7399	0.0096	0.9589	0.9490	0.9596	0.9750	1.0087	0.9807	0.9349	0.9522	0.9505	0.9305	0.9243	0.9763	0.9308	0.9372	0.9701	0.9397	0.7607	0.9431	0.9314	0.9437
	METTL17	methyltransferase like 17	mitochondrial matrix	other	X	X			8.4668	8.2189	-0.2478	0.0141	0.9628	0.9354	0.9932	0.9813	0.9869	0.9963	0.9812	0.9694	0.9837	0.9648	0.9696	0.9497	0.9926	0.9689	0.9631	0.9638	0.9497	0.9545	0.9735	0.9758
	METTL5	methyltransferase like 5	NA	enzyme	X				10.3982	10.0193	-0.3789	0.0000	0.9803	0.9597	0.9801	0.9556	0.9855	0.9490	0.9904	0.9488	0.9532	0.9289	0.9633	0.9692	0.9502	0.9604	0.9705	0.9652	0.9499	0.9849	0.9686	0.9607
	MGME1	mitochondrial genome maintenance exonuclease 1	mitochondrion	enzyme	X	X			7.5395	7.1976	-0.3419	0.0000	0.9651	0.9639	0.9185	0.9920	0.9523	0.9896	0.9375	0.9515	0.9382	0.9290	0.9470	0.9803	0.9441	0.9315	0.9739	0.9532	0.9565	0.9507	0.9524	0.9694
	MGST3	microsomal glutathione S-transferase 3	NA	enzyme	X	X	X		12.7261	12.1080	-0.6181	0.0000	0.9258	0.9553	0.9663	0.9681	1.0437	0.9509	0.9450	0.9498	0.9461	0.9441	0.9337	0.9343	0.9552	0.9508	0.9500	0.9464	0.9733	0.9286	0.9288	0.9404
	MIPEP	mitochondrial intermediate peptidase	mitochondrion	peptidase	X	X			8.4642	8.0660	-0.3982	0.0002	0.9585	0.9497	0.9712	0.9812	1.0175	0.9628	0.9327	0.9230	1.0076	0.9356	0.9324	0.9647	0.9349	0.9170	0.9428	0.9527	0.9611	0.9194	0.9426	0.9592
	MLH1	mutL homolog 1	NA	enzyme	X				8.8886	8.3914	-0.4971	0.0000	0.9733	0.9435	0.9698	0.9725	0.9914	0.9766	0.9274	0.9152	0.9797	0.9284	0.9122	0.9750	0.9127	0.9051	0.9368	0.9408	0.9252	0.9290	0.9292	0.9446
	MLX	MAX dimerization protein MLX	NA	transcription regulator		X			9.8127	9.4763	-0.3364	0.0000	0.9582	0.9734	1.0219	0.9520	1.0136	0.9636	0.9672	0.9544	0.9636	0.9638	0.9506	0.9374	0.9561	0.9696	0.9752	0.9585	0.9714	0.9474	0.9565	0.9635
	MMAB	metabolism of cobalamin associated B	mitochondrion	enzyme	X	X	X		7.7050	7.3730	-0.3319	0.0095	0.9846	0.9676	0.9528	0.9707	0.9899	0.9811	0.9464	0.9245	0.8893	0.9512	0.9466	1.0245	0.9397	0.9431	0.9819	0.9622	0.9395	0.9456	0.9409	0.9645
	MMACHC	metabolism of cobalamin associated C	mitochondrion	enzyme	X	X			8.4845	7.9622	-0.5224	0.0000	0.9472	0.9455	0.9833	0.9494	0.9969	0.9539	0.9292	0.9292	0.9658	0.9260	0.9060	0.9518	0.9186	0.9122	0.9419	0.9196	0.9350	0.9080	0.9236	0.9320
	MPC1	mitochondrial pyruvate carrier 1	integral component of mitochondrial inner membrane	other	X	X			11.2466	10.7442	-0.5024	0.0000	0.9683	0.9782	0.9859	0.9696	0.9745	0.9589	0.9419	0.9650	0.9748	0.9556	0.9269	0.9482	0.9439	0.9517	0.9528	0.9412	0.9437	0.9491	0.9376	0.9421
	MPG	N-methylpurine DNA glycosylase	mitochondrial nucleoid	enzyme		X			11.7324	11.4567	-0.2757	0.0041	0.9885	0.9768	0.9811	0.9757	1.0165	0.9872	0.9744	0.9750	1.0018	0.9592	0.9661	0.9845	0.9603	0.9593	0.9781	0.9646	0.9839	0.9794	0.9466	0.9743
	MPST	mercaptopyruvate sulfurtransferase	mitochondrion	enzyme	X	X			12.9005	12.5317	-0.3688	0.0262	0.9255	0.9871	0.9967	0.9976	1.0007	0.9835	0.9561	0.9610	0.9760	0.9712	0.9694	0.9647	0.9715	0.9874	0.9576	0.9765	0.9893	0.9599	0.9296	0.9656
	MPV17	mitochondrial inner membrane protein MPV17	mitochondrial inner membrane	other	X	X			8.4274	8.0748	-0.3525	0.0236	0.9600	0.9929	0.9737	0.9915	0.9922	0.9199	0.9761	0.9711	0.9761	0.9404	0.9062	0.9799	0.9446	0.9698	0.9735	0.9685	0.9354	0.9672	0.9096	0.9236
	MRPL11	mitochondrial ribosomal protein L11	mitochondrial large ribosomal subunit	other	X	X			12.0464	11.5119	-0.5345	0.0000	0.9556	0.9520	0.9521	0.9774	1.0120	0.9695	0.9606	0.9604	0.9317	0.9257	0.9478	0.9764	0.9455	0.9465	0.9636	0.9423	0.9347	0.9558	0.9455	0.9629
	MRPL12	mitochondrial ribosomal protein L12	mitochondrion	other	X	X			10.7073	9.9440	-0.7634	0.0000	0.9285	0.9373	0.9313	0.9623	1.0111	0.9615	0.9082	0.9153	0.9347	0.8864	0.9064	0.9439	0.9021	0.9061	0.9575	0.9290	0.9259	0.9028	0.9043	0.9271
	MRPL13	mitochondrial ribosomal protein L13	mitochondrial large ribosomal subunit	other	X	X			9.6152	9.2644	-0.3509	0.0010	0.9765	0.9636	0.9576	0.9790	1.0245	0.9630	0.9754	0.9601	0.9567	0.9315	0.9512	0.9849	0.9467	0.9499	0.9789	0.9440	0.9510	0.9737	0.9442	0.9638
	MRPL14	mitochondrial ribosomal protein L14	mitochondrion	other	X	X			12.6681	12.1415	-0.5266	0.0000	0.9568	0.9604	0.9582	0.9688	1.0335	0.9643	0.9692	0.9573	0.9475	0.9376	0.9359	0.9677	0.9385	0.9572	0.9612	0.9486	0.9678	0.9554	0.9349	0.9530
	MRPL15	mitochondrial ribosomal protein L15	mitochondrial large ribosomal subunit	other	X	X			10.6547	10.3725	-0.2823	0.0154	0.9646	0.9679	0.9587	0.9671	0.9803	0.9931	0.9671	0.9805	0.9745	1.0040	0.9775	0.9411	0.9674	0.9517	0.9946	0.9803	0.9762	0.9867	0.9776	0.9606
	MRPL16	mitochondrial ribosomal protein L16	mitochondrial large ribosomal subunit	other	X	X			9.8316	9.2885	-0.5431	0.0000	0.9619	0.9460	0.9722	0.9489	1.0273	0.9465	0.9698	0.9161	0.9054	0.9233	0.9059	0.9661	0.9297	0.9330	0.9599	0.9527	0.9279	0.9407	0.9269	0.9433
	MRPL17	mitochondrial ribosomal protein L17	mitochondrion	other	X	X			10.6852	10.1933	-0.4918	0.0001	0.9556	0.9734	0.9537	0.9746	1.0369	0.9505	0.9403	0.9397	0.9360	0.9304	0.9258	1.0039	0.9289	0.9485	0.9775	0.9608	0.9362	0.9444	0.9194	0.9503
	MRPL18	mitochondrial ribosomal protein L18	mitochondrial large ribosomal subunit	translation regulator	X	X			12.0539	11.6119	-0.442	0.0000	0.9611	0.9624	0.9649	0.9846	1.0179	0.9704	0.9635	0.9689	0.9567	0.9421	0.9488	0.9749	0.9568	0.9466	0.9644	0.9555	0.9657	0.9641	0.9422	0.9589
	MRPL19	mitochondrial ribosomal protein L19	mitochondrial ribosome	other	X	X			10.0516	9.5940	-0.4576	0.0000	0.9576	0.9640	0.9580	0.9705	1.0135	0.9621	0.9572	0.9451	0.9496	0.9486	0.9271	0.9609	0.9420	0.9464	0.9613	0.9460	0.9652	0.9403	0.9259	0.9508
	MRPL2	mitochondrial ribosomal protein L2	mitochondrion	other	X	X			8.9181	8.5610	-0.3572	0.0001	0.9793	0.9768	1.0150	0.9554	1.0068	0.9486	0.9954	0.9639	0.9399	0.9240	0.9432	0.9593	0.9369	0.9389	0.9606	0.9626	0.9381	0.9791	0.9365	0.9440
	MRPL21	mitochondrial ribosomal protein L21	mitochondrial large ribosomal subunit	other	X	X			12.7417	12.0668	-0.6749	0.0000	0.9527	0.9454	0.9287	0.9691	0.9954	0.9588	0.9431	0.9445	0.9399	0.9110	0.9457	0.9563	0.9400	0.9386	0.9645	0.9363	0.9408	0.9497	0.9358	0.9470
	MRPL22	mitochondrial ribosomal protein L22	mitochondrial large ribosomal subunit	other	X	X			10.7547	10.2821	-0.4726	0.0000	0.9591	0.9509	0.9494	0.9786	0.9951	0.9689	0.9540	0.9522	0.9590	0.9553	0.9357	0.9687	0.9496	0.9423	0.9569	0.9463	0.9608	0.9414	0.9350	0.9642
	MRPL23	mitochondrial ribosomal protein L23	mitochondrial ribosome	other	X	X			11.3469	10.6191	-0.7278	0.0000	0.9480	0.9313	0.9245	0.9620	1.0055	0.9658	0.9381	0.9209	0.9288	0.8979	0.9220	0.9704	0.9170	0.9155	0.9489	0.9237	0.9215	0.9361	0.9097	0.9362
	MRPL24	mitochondrial ribosomal protein L24	mitochondrion	other	X	X			9.8474	9.4882	-0.3592	0.0038	0.9800	0.9878	0.9806	0.9567	1.0251	0.9688	0.9799	0.9512	0.9440	0.9576	0.9422	0.9741	0.9465	0.9366	0.9647	0.9737	0.9392	0.9456	0.9597	0.9613
	MRPL27	mitochondrial ribosomal protein L27	mitochondrial large ribosomal subunit	other	X	X			11.9411	11.6064	-0.3347	0.0016	0.9680	0.9608	0.9563	0.9993	1.0151	0.9876	0.9665	0.9744	0.9651	0.9564	0.9660	0.9841	0.9657	0.9728	0.9732	0.9655	0.9668	0.9641	0.9565	0.9768
	MRPL28	mitochondrial ribosomal protein L28	mitochondrial ribosome	other	X	X			10.3789	9.8529	-0.526	0.0000	0.9520	0.9524	0.9778	0.9586	1.0115	0.9702	0.9571	0.9411	0.9388	0.9309	0.9297	0.9421	0.9408	0.9402	0.9489	0.9495	0.9463	0.9350	0.9352	0.9336
	MRPL32	mitochondrial ribosomal protein L32	mitochondrial large ribosomal subunit	translation regulator	X	X			9.7219	9.2734	-0.4485	0.0000	0.9480	0.9550	0.9505	0.9768	1.0257	0.9699	0.9348	0.9283	0.9420	0.9392	0.9292	0.9925	0.9338	0.9546	0.9687	0.9569	0.9614	0.9122	0.9387	0.9628
	MRPL36	mitochondrial ribosomal protein L36	mitochondrion	other	X	X			11.8763	11.4293	-0.447	0.0000	0.9579	0.9599	0.9724	0.9715	1.0116	0.9754	0.9628	0.9613	0.9666	0.9428	0.9482	0.9716	0.9585	0.9645	0.9664	0.9511	0.9742	0.9552	0.9273	0.9497
	MRPL37	mitochondrial ribosomal protein L37	mitochondrion	enzyme	X	X			11.1413	10.6721	-0.4692	0.0000	0.9559	0.9523	0.9937	0.9678	1.0211	0.9767	0.9640	0.9479	0.9501	0.9319	0.9347	0.9655	0.9414	0.9569	0.9630	0.9482	0.9585	0.9601	0.9275	0.9450
	MRPL39	mitochondrial ribosomal protein L39	mitochondrion	other	X	X			12.0086	11.5643	-0.4443	0.0000	0.9674	0.9609	0.9771	0.9671	1.0015	0.9547	0.9787	0.9454	0.9586	0.9345	0.9453	0.9693	0.9544	0.9475	0.9717	0.9628	0.9701	0.9678	0.9578	0.9700
	MRPL4	mitochondrial ribosomal protein L4	mitochondrion	other	X	X			7.7939	7.5704	-0.2234	0.0043	0.9732	0.9900	0.9982	0.9860	1.0100	0.9640	0.9752	0.9906	0.9214	0.9571	0.9616	0.9894	0.9483	0.9757	0.9695	0.9624	0.9623	0.9877	0.9444	0.9677
	MRPL40	mitochondrial ribosomal protein L40	mitochondrion	other	X	X			10.8003	10.2899	-0.5104	0.0000	0.9586	0.9484	0.9542	0.9618	1.0155	0.9585	0.9691	0.9382	0.9496	0.9286	0.9344	0.9660	0.9328	0.9552	0.9632	0.9447	0.9500	0.9474	0.9313	0.9507
	MRPL42	mitochondrial ribosomal protein L42	mitochondrion	other	X	X			9.6744	9.1507	-0.5238	0.0000	0.9534	0.9406	0.9148	0.9800	1.0075	0.9413	0.9607	0.9342	0.9463	0.9216	0.9249	0.9673	0.9360	0.9441	0.9573	0.9365	0.9445	0.9409	0.9373	0.9334
	MRPL43	mitochondrial ribosomal protein L43	mitochondrial large ribosomal subunit	translation regulator	X	X			9.0398	8.6471	-0.3927	0.0000	0.9798	0.9617	0.9543	0.9745	1.0119	0.9711	0.9360	0.9441	0.9635	0.9377	0.9344	0.9784	0.9369	0.9503	0.9664	0.9527	0.9487	0.9427	0.9320	0.9580
	MRPL47	mitochondrial ribosomal protein L47	mitochondrion	other	X	X			10.3155	9.7814	-0.5342	0.0000	0.9686	0.9470	0.9300	0.9731	1.0026	0.9585	0.9453	0.9440	0.9320	0.9192	0.9299	0.9810	0.9334	0.9301	0.9510	0.9453	0.9545	0.9395	0.9282	0.9550
	MRPL49	mitochondrial ribosomal protein L49	mitochondrial large ribosomal subunit	enzyme	X	X			7.4588	7.3006	-0.1582	0.0133	0.9854	0.9935	0.9837	0.9933	0.9911	0.9776	0.9704	0.9837	0.9732	0.9709	0.9766	0.9803	0.9656	0.9707	0.9731	0.9769	0.9722	0.9835	0.9809	0.9743
	MRPL51	mitochondrial ribosomal protein L51	mitochondrial ribosome	other	X	X			11.0044	10.4427	-0.5617	0.0000	0.9636	0.9531	0.9278	0.9793	1.0135	0.9666	0.9373	0.9291	0.9441	0.9348	0.9232	0.9839	0.9308	0.9471	0.9530	0.9413	0.9474	0.9402	0.9192	0.9477
	MRPL52	mitochondrial ribosomal protein L52	mitochondrion	other	X	X			12.4887	11.6942	-0.7945	0.0000	0.9484	0.9406	0.9207	0.9667	1.0254	0.9801	0.9024	0.9204	0.9467	0.9168	0.9031	0.9708	0.9121	0.9106	0.9531	0.9157	0.9457	0.9107	0.9107	0.9350
	MRPL55	mitochondrial ribosomal protein L55	mitochondrial large ribosomal subunit	other	X	X			12.2369	11.7875	-0.4494	0.0000	0.9630	0.9504	0.9761	0.9779	1.0303	0.9778	0.9698	0.9620	0.9563	0.9425	0.9428	0.9763	0.9483	0.9635	0.9653	0.9437	0.9719	0.9552	0.9381	0.9588
	MRPL9	mitochondrial ribosomal protein L9	mitochondrion	translation regulator	X	X			11.7645	11.3864	-0.3781	0.0004	0.9776	0.9708	0.9754	0.9784	1.0243	0.9727	0.9566	0.9557	0.9733	0.9580	0.9452	0.9864	0.9527	0.9582	0.9748	0.9704	0.9717	0.9570	0.9379	0.9632
	MRPS10	mitochondrial ribosomal protein S10	mitochondrial small ribosomal subunit	other	X	X			9.9422	9.7383	-0.2039	0.0266	0.9947	0.9722	0.9738	0.9988	1.0109	0.9847	0.9970	0.9860	0.9567	0.9444	0.9651	0.9908	0.9648	0.9783	0.9850	0.9666	0.9704	0.9979	0.9782	0.9766
	MRPS11	mitochondrial ribosomal protein S11	mitochondrion	other	X	X			9.7281	9.4012	-0.3269	0.0018	0.9764	0.9665	1.0011	0.9683	1.0141	0.9765	0.9680	0.9629	0.9565	0.9373	0.9625	0.9801	0.9518	0.9521	0.9565	0.9570	0.9633	0.9726	0.9510	0.9576
	MRPS14	mitochondrial ribosomal protein S14	mitochondrial small ribosomal subunit	other	X	X			12.1671	11.7386	-0.4285	0.0000	0.9651	0.9629	0.9693	0.9880	1.0071	0.9719	0.9608	0.9635	0.9643	0.9448	0.9552	0.9758	0.9508	0.9574	0.9646	0.9596	0.9577	0.9615	0.9502	0.9675
	MRPS16	mitochondrial ribosomal protein S16	mitochondrion	other	X	X			11.8296	11.1717	-0.6579	0.0000	0.9624	0.9530	0.9543	0.9659	0.9849	0.9635	0.9472	0.9413	0.9410	0.9019	0.9195	0.9621	0.9358	0.9176	0.9438	0.9371	0.9362	0.9483	0.9347	0.9411
	MRPS18A	mitochondrial ribosomal protein S18A	mitochondrial small ribosomal subunit	other	X	X			11.5498	11.3011	-0.2487	0.0462	0.9686	0.9781	0.9938	0.9937	1.0276	0.9923	0.9936	0.9744	0.9605	0.9650	0.9676	0.9895	0.9546	0.9750	0.9725	0.9646	0.9820	0.9789	0.9651	0.9759
	MRPS18C	mitochondrial ribosomal protein S18C	mitochondrion	other	X	X			10.7603	10.4500	-0.3103	0.0289	1.0038	0.9901	0.9574	0.9964	1.0023	0.9517	0.9747	0.9698	0.9623	0.9474	0.9479	0.9907	0.9542	0.9584	0.9891	0.9636	0.9508	0.9969	0.9573	0.9626
	MRPS21	mitochondrial ribosomal protein S21	mitochondrion	other	X	X			11.1297	10.8444	-0.2853	0.0171	0.9820	0.9773	1.0136	0.9816	1.0173	0.9836	0.9851	0.9785	0.9721	0.9500	0.9525	0.9972	0.9541	0.9606	0.9822	0.9541	0.9658	0.9788	0.9488	0.9567
	MRPS22	mitochondrial ribosomal protein S22	mitochondrion	other	X	X			11.1219	10.9032	-0.2187	0.0084	0.9794	0.9823	0.9973	0.9942	1.0209	0.9562	0.9874	0.9814	0.9669	0.9483	0.9692	0.9827	0.9735	0.9792	0.9835	0.9788	0.9780	0.9928	0.9737	0.9841
	MRPS23	mitochondrial ribosomal protein S23	mitochondrion	other	X	X			13.0132	12.3975	-0.6157	0.0000	0.9672	0.9543	0.9623	0.9704	0.9996	0.9568	0.9556	0.9388	0.9503	0.9261	0.9291	0.9740	0.9392	0.9465	0.9617	0.9480	0.9526	0.9495	0.9267	0.9485
	MRPS24	mitochondrial ribosomal protein S24	mitochondrial small ribosomal subunit	other	X	X			12.6505	11.9682	-0.6823	0.0000	0.9512	0.9463	0.9463	0.9705	1.0174	0.9813	0.9092	0.9290	0.9638	0.9264	0.9216	0.9731	0.9226	0.9351	0.9586	0.9345	0.9527	0.9207	0.9189	0.9467
	MRPS26	mitochondrial ribosomal protein S26	mitochondrion	other	X	X			11.7033	10.8271	-0.8762	0.0000	0.9414	0.9127	0.9222	0.9557	0.9976	0.9844	0.8783	0.8996	0.9388	0.9088	0.8897	0.9556	0.9079	0.9071	0.9321	0.9150	0.9307	0.8992	0.9007	0.9308
	MRPS28	mitochondrial ribosomal protein S28	mitochondrion	other	X	X			8.4684	8.0781	-0.3902	0.0007	0.9645	0.9725	0.9807	0.9759	1.0202	0.9622	0.9472	0.9458	0.9128	0.9139	0.9348	0.9772	0.9262	0.9361	0.9594	0.9465	0.9484	0.9707	0.9295	0.9623
	MRPS30	mitochondrial ribosomal protein S30	mitochondrion	enzyme	X	X			10.4877	9.9502	-0.5374	0.0000	0.9498	0.9451	0.9412	0.9848	0.9993	0.9479	0.9287	0.9334	0.9499	0.9246	0.9172	0.9763	0.9430	0.9486	0.9645	0.9484	0.9527	0.9370	0.9258	0.9592
	MRPS31	mitochondrial ribosomal protein S31	mitochondrion	other	X	X			8.5559	8.2471	-0.3088	0.0003	0.9801	0.9608	0.9466	0.9784	0.9977	0.9671	0.9527	0.9714	0.9603	0.9665	0.9369	1.0032	0.9422	0.9643	0.9746	0.9652	0.9554	0.9489	0.9466	0.9633
	MRPS34	mitochondrial ribosomal protein S34	mitochondrion	other	X	X			10.3510	9.8862	-0.4648	0.0000	0.9543	0.9584	0.9890	0.9589	1.0208	0.9628	0.9542	0.9566	0.9542	0.9477	0.9435	0.9402	0.9405	0.9525	0.9461	0.9547	0.9558	0.9481	0.9278	0.9393
	MRPS35	mitochondrial ribosomal protein S35	mitochondrial small ribosomal subunit	other	X	X			9.8760	9.5802	-0.2958	0.0187	0.9755	0.9626	0.9539	1.0001	1.0289	0.9656	0.9745	0.9356	0.9686	0.9631	0.9419	0.9921	0.9586	0.9720	0.9831	0.9839	0.9612	0.9445	0.9531	0.9838
	MRPS5	mitochondrial ribosomal protein S5	mitochondrion	other	X	X			8.5943	8.2103	-0.3841	0.0000	0.9572	0.9601	0.9519	0.9672	1.0113	0.9583	0.9659	0.9476	0.9528	0.9575	0.9325	0.9727	0.9337	0.9461	0.9550	0.9599	0.9565	0.9521	0.9263	0.9449
	MRPS6	mitochondrial ribosomal protein S6	mitochondrion	other	X	X			11.0742	10.3648	-0.7094	0.0001	0.9529	0.9447	0.9311	0.9809	0.9896	0.9746	0.8937	0.9441	0.9397	0.9200	0.9254	0.9711	0.9208	0.9215	0.9290	0.9343	0.8773	0.9381	0.8947	0.9418
	MRPS7	mitochondrial ribosomal protein S7	mitochondrial small ribosomal subunit	other	X	X			11.7455	11.2541	-0.4915	0.0000	0.9592	0.9708	1.0075	0.9686	1.0147	0.9710	0.9575	0.9639	0.9452	0.9365	0.9287	0.9762	0.9285	0.9331	0.9647	0.9426	0.9459	0.9604	0.9457	0.9496
	MRPS9	mitochondrial ribosomal protein S9	mitochondrion	other	X	X			8.0256	7.7840	-0.2416	0.0238	0.9785	0.9737	0.9524	0.9811	1.0164	0.9561	0.9670	0.9791	0.9907	0.9453	0.9674	0.9888	0.9579	0.9843	0.9821	0.9684	0.9560	0.9447	0.9478	0.9660
	MRRF	mitochondrial ribosome recycling factor	mitochondrion	other		X			7.9355	7.6790	-0.2565	0.0061	0.9819	0.9847	1.0008	0.9741	1.0094	0.9641	0.9667	0.9591	0.9323	0.9907	0.9523	1.0065	0.9466	0.9370	0.9649	0.9612	0.9513	0.9573	0.9705	0.9483
	MSTO1	misato mitochondrial distribution and morphology regulator 1	mitochondrial outer membrane	other		X			10.3856	9.5841	-0.8015	0.0000	0.9497	0.9105	0.8971	0.9445	0.9896	0.9542	0.9370	0.8965	0.9083	0.8965	0.8937	0.9401	0.9115	0.9164	0.9329	0.9253	0.9220	0.9032	0.9141	0.9163
	MTCP1	mature T cell proliferation 1	mitochondrion	other	X	X			8.4571	8.0213	-0.4358	0.0000	0.9649	0.9296	0.9966	0.9450	0.9864	0.9446	0.9619	0.9236	0.9555	0.9193	0.9194	0.9277	0.9561	0.9356	0.9491	0.9649	0.9610	0.9551	0.9375	0.9370
	MTERF3	mitochondrial transcription termination factor 3	mitochondrion	other		X			11.3515	11.0449	-0.3066	0.0001	0.9712	0.9710	0.9722	0.9870	0.9973	0.9618	0.9743	0.9643	0.9816	0.9567	0.9519	0.9721	0.9763	0.9770	0.9904	0.9722	0.9783	0.9656	0.9542	0.9855
	MTERF4	mitochondrial transcription termination factor 4	mitochondrial large ribosomal subunit	other		X			8.3357	8.0505	-0.2852	0.0049	0.9780	1.0007	0.9614	0.9612	1.0210	0.9652	0.9740	0.9822	0.9845	0.9674	0.9411	0.9579	0.9424	0.9679	0.9775	0.9401	0.9453	0.9456	0.9472	0.9614
	MTERFD3	mitochondrial transcription termination factor 2	NA	transcription regulator	X				8.5367	8.0335	-0.5032	0.0000	0.9586	0.9384	0.9360	0.9562	1.0069	0.9732	0.9168	0.9330	0.9761	0.9464	0.9140	0.9525	0.9256	0.9085	0.9340	0.9124	0.9562	0.8987	0.9212	0.9625
	MTFMT	mitochondrial methionyl-tRNA formyltransferase	mitochondrion	enzyme	X	X			10.0166	9.6649	-0.3516	0.0026	0.9521	0.9660	0.9344	0.9710	0.9661	0.9772	0.9608	0.9291	0.9859	0.9980	0.9421	0.9498	0.9892	0.9877	0.9632	0.9943	0.9894	0.9239	0.9546	0.9628
	MTFR2	mitochondrial fission regulator 2	mitochondrion	other		X			7.8390	7.4905	-0.3485	0.0247	0.9879	0.9768	0.9647	0.9594	0.9513	0.9837	1.0208	0.9365	1.0067	0.9341	0.9012	1.0012	0.9083	0.8922	0.9703	0.9573	0.9527	0.9562	0.9291	0.9423
	MTG1	mitochondrial ribosome associated GTPase 1	mitochondrial matrix	enzyme	X	X			7.5888	7.3308	-0.258	0.0002	0.9832	0.9593	0.9855	0.9676	0.9957	0.9633	0.9749	0.9651	0.9470	0.9388	0.9707	0.9765	0.9388	0.9556	0.9690	0.9627	0.9544	0.9845	0.9714	0.9585
	MTHFD1	methylenetetrahydrofolate dehydrogenase, cyclohydrolase and formyltetrahydrofolate synthetase 1	mitochondrion	enzyme	X	X			12.0341	11.1943	-0.8398	0.0000	0.9215	0.9354	0.9648	0.9503	1.0213	0.9627	0.9300	0.8910	0.9289	0.9003	0.8890	0.9409	0.9077	0.9187	0.9322	0.9373	0.9418	0.9026	0.9077	0.9255
	MTHFD1L	methylenetetrahydrofolate dehydrogenase (NADP+ dependent) 1 like	mitochondrion	enzyme	X	X			8.3797	7.9322	-0.4475	0.0003	0.9875	0.9371	0.9740	0.9804	1.0308	0.9818	0.9293	0.9144	0.9604	0.9335	0.9092	0.9688	0.9106	0.8960	0.9574	0.9599	0.9477	0.8896	0.9285	0.9469
	MTHFS	methenyltetrahydrofolate synthetase	mitochondrion	enzyme	X	X			8.9535	8.5888	-0.3647	0.0064	0.9511	0.9721	0.9297	1.0118	1.0115	0.9741	0.9306	0.9530	0.9540	0.9263	0.9445	0.9866	0.9573	0.9459	0.9604	0.9488	0.9701	0.9558	0.9411	0.9650
	MTIF2	mitochondrial translational initiation factor 2	mitochondrion	translation regulator	X	X			9.9635	9.6114	-0.352	0.0001	0.9898	0.9750	0.9684	0.9571	0.9618	0.9288	1.0059	0.9597	0.9552	0.9383	0.9523	0.9595	0.9675	0.9661	0.9831	0.9698	0.9426	0.9887	0.9662	0.9599
	MTO1	mitochondrial tRNA translation optimization 1	mitochondrion	enzyme	X	X			9.0609	8.6682	-0.3928	0.0000	0.9737	0.9237	0.9570	0.9808	0.9673	0.9713	0.9353	0.9519	0.9519	0.9325	0.9572	0.9607	0.9590	0.9572	0.9553	0.9646	0.9477	0.9512	0.9618	0.9745
	MTRF1	mitochondrial translation release factor 1	mitochondrion	translation regulator	X	X			8.1588	7.8863	-0.2724	0.0006	0.9617	0.9620	0.9693	1.0007	1.0159	0.9634	0.9629	0.9807	0.9454	0.9468	0.9620	0.9885	0.9656	0.9609	0.9598	0.9675	0.9593	0.9423	0.9519	0.9685
	MUT	methylmalonyl-CoA mutase	NA	enzyme	X	X			10.3297	9.6633	-0.6664	0.0000	0.9560	0.9391	0.9425	0.9746	0.9666	0.9742	0.8896	0.9126	0.9715	0.9142	0.9040	0.9737	0.9129	0.9222	0.9304	0.9242	0.9465	0.9108	0.9143	0.9347
	MUTYH	mutY DNA glycosylase	mitochondrion	enzyme	X	X			8.8923	8.5826	-0.3097	0.0104	0.9624	0.9559	0.9853	0.9695	1.0058	0.9903	0.9572	0.9550	0.9812	0.9663	0.9457	0.9515	0.9547	0.9573	0.9694	0.9538	0.9734	0.9604	0.9489	0.9617
	NAPG	NSF attachment protein gamma	mitochondrion	transporter		X			7.8385	7.6721	-0.1664	0.0247	0.9803	0.9855	0.9676	0.9942	1.0096	0.9688	0.9883	0.9902	1.0183	0.9681	0.9670	0.9702	0.9600	0.9662	0.9769	0.9814	0.9667	0.9688	0.9705	0.9808
	ND6	NADH dehydrogenase, subunit 6 (complex I)	NA	enzyme	X		X		12.1202	11.5810	-0.5392	0.0113	0.9635	0.9650	0.9728	0.9505	0.9816	0.9665	0.9773	0.9888	0.9265	0.9317	0.9640	0.9189	0.9675	0.9275	0.9813	0.9545	0.9461	0.9284	0.9668	0.9284
	NDUFA1	NADH:ubiquinone oxidoreductase subunit A1	mitochondrion	enzyme	X	X	X		14.1924	13.8231	-0.3693	0.0025	0.9764	0.9771	0.9629	0.9797	1.0181	0.9602	0.9815	0.9707	0.9731	0.9511	0.9690	0.9881	0.9760	0.9709	0.9833	0.9735	0.9641	0.9741	0.9656	0.9667
	NDUFA10	NADH:ubiquinone oxidoreductase subunit A10	mitochondrion	transporter	X	X	X		11.8856	11.4171	-0.4685	0.0011	0.9559	0.9605	0.9677	0.9796	1.0026	0.9653	0.9638	0.9676	0.9527	0.9305	0.9479	0.9699	0.9490	0.9461	0.9758	0.9615	0.9480	0.9649	0.9451	0.9616
	NDUFA12	NADH:ubiquinone oxidoreductase subunit A12	mitochondrial respiratory chain complex I	enzyme	X	X	X		12.8512	12.1809	-0.6703	0.0000	0.9540	0.9572	0.9655	0.9575	1.0107	0.9438	0.9596	0.9369	0.9484	0.9234	0.9268	0.9625	0.9318	0.9378	0.9586	0.9372	0.9493	0.9431	0.9181	0.9394
	NDUFA13	NADH:ubiquinone oxidoreductase subunit A13	mitochondrial inner membrane	enzyme	X	X	X		13.0444	12.4028	-0.6416	0.0001	0.9386	0.9504	0.9922	0.9613	1.0241	0.9744	0.9546	0.9565	0.9390	0.9297	0.9230	0.9600	0.9354	0.9258	0.9683	0.9177	0.9571	0.9524	0.9250	0.9378
	NDUFA2	NADH:ubiquinone oxidoreductase subunit A2	mitochondrial respiratory chain complex I	enzyme	X	X	X		11.4022	10.9522	-0.45	0.0001	0.9632	0.9663	0.9783	0.9576	1.0210	0.9643	0.9564	0.9579	0.9593	0.9406	0.9420	0.9728	0.9437	0.9523	0.9675	0.9513	0.9646	0.9492	0.9430	0.9632
	NDUFA3	NADH:ubiquinone oxidoreductase subunit A3	mitochondrial respiratory chain complex I	enzyme	X	X	X		15.1408	14.2895	-0.8513	0.0000	0.9323	0.9479	0.9690	0.9598	1.0224	0.9484	0.9471	0.9500	0.9329	0.9146	0.9327	0.9463	0.9342	0.9424	0.9483	0.9217	0.9373	0.9478	0.9123	0.9341
	NDUFA5	NADH:ubiquinone oxidoreductase subunit A5	mitochondrial respiratory chain complex I	enzyme	X	X	X		11.6987	11.1498	-0.5489	0.0000	0.9673	0.9517	0.9394	0.9864	1.0038	0.9587	0.9513	0.9508	0.9463	0.9195	0.9347	0.9754	0.9462	0.9366	0.9671	0.9414	0.9462	0.9629	0.9293	0.9512
	NDUFA6	NADH:ubiquinone oxidoreductase subunit A6	mitochondrial inner membrane	enzyme	X	X	X		14.3501	13.8316	-0.5185	0.0000	0.9591	0.9652	0.9643	0.9857	1.0113	0.9656	0.9628	0.9665	0.9693	0.9433	0.9476	0.9699	0.9596	0.9588	0.9624	0.9601	0.9683	0.9609	0.9411	0.9573
	NDUFA7	NADH:ubiquinone oxidoreductase subunit A7	mitochondrion	enzyme	X	X	X		13.2376	12.7979	-0.4397	0.0000	0.9695	0.9670	0.9971	0.9754	1.0003	0.9663	0.9830	0.9814	0.9601	0.9431	0.9604	0.9659	0.9597	0.9505	0.9636	0.9594	0.9516	0.9697	0.9550	0.9593
	NDUFAB1	NADH:ubiquinone oxidoreductase subunit AB1	mitochondrion	enzyme	X	X	X		13.5632	12.9773	-0.5859	0.0000	0.9582	0.9517	0.9444	0.9754	1.0064	0.9572	0.9689	0.9533	0.9511	0.9184	0.9527	0.9675	0.9582	0.9446	0.9619	0.9652	0.9539	0.9558	0.9381	0.9561
	NDUFAF3	NADH:ubiquinone oxidoreductase complex assembly factor 3	mitochondrial inner membrane	other	X	X			13.1691	12.2002	-0.9689	0.0000	0.9271	0.9366	0.9592	0.9342	0.9992	0.9549	0.9259	0.9130	0.9194	0.8994	0.8916	0.9366	0.9120	0.9121	0.9368	0.9158	0.9272	0.9176	0.8974	0.9168
	NDUFAF5	NADH:ubiquinone oxidoreductase complex assembly factor 5	mitochondrion	other	X	X			10.3697	9.9422	-0.4276	0.0046	0.9690	0.9533	0.9432	0.9895	0.9832	0.9675	0.9564	0.9573	0.9515	0.9337	0.9382	0.9855	0.9483	0.9460	0.9609	0.9465	0.9570	0.9738	0.9547	0.9641
	NDUFAF6	NADH:ubiquinone oxidoreductase complex assembly factor 6	mitochondrion	other	X	X			9.1811	8.7807	-0.4004	0.0000	0.9653	0.9534	0.9329	0.9709	0.9984	0.9648	0.9453	0.9408	0.9576	0.9337	0.9411	0.9671	0.9530	0.9541	0.9630	0.9743	0.9584	0.9340	0.9534	0.9674
	NDUFB10	NADH:ubiquinone oxidoreductase subunit B10	mitochondrial respiratory chain complex I	enzyme	X	X	X		13.2267	12.5770	-0.6497	0.0000	0.9426	0.9607	0.9687	0.9665	1.0125	0.9648	0.9384	0.9637	0.9492	0.9320	0.9325	0.9507	0.9438	0.9445	0.9579	0.9443	0.9478	0.9333	0.9256	0.9425
	NDUFB11	NADH:ubiquinone oxidoreductase subunit B11	mitochondrial inner membrane	enzyme	X	X	X		13.6873	13.2053	-0.482	0.0000	0.9676	0.9594	0.9818	0.9784	1.0145	0.9742	0.9736	0.9753	0.9594	0.9420	0.9576	0.9760	0.9552	0.9518	0.9688	0.9476	0.9319	0.9684	0.9517	0.9644
	NDUFB2	NADH:ubiquinone oxidoreductase subunit B2	mitochondrion	enzyme	X	X	X		11.7332	11.3184	-0.4147	0.0026	0.9803	0.9533	0.9598	1.0037	1.0046	0.9691	0.9563	0.9798	0.9583	0.9115	0.9663	0.9844	0.9585	0.9531	0.9512	0.9610	0.9650	0.9804	0.9434	0.9565
	NDUFB4	NADH:ubiquinone oxidoreductase subunit B4	mitochondrial respiratory chain complex I	transporter	X	X	X		13.5855	13.2213	-0.3642	0.0005	0.9783	0.9749	0.9700	0.9891	1.0122	0.9639	0.9788	0.9686	0.9732	0.9475	0.9582	0.9903	0.9648	0.9711	0.9819	0.9753	0.9657	0.9809	0.9552	0.9667
	NDUFB5	NADH:ubiquinone oxidoreductase subunit B5	mitochondrial respiratory chain complex I	enzyme	X	X	X		13.1113	12.4923	-0.619	0.0000	0.9488	0.9597	0.9596	0.9746	1.0149	0.9610	0.9452	0.9543	0.9596	0.9315	0.9348	0.9682	0.9497	0.9437	0.9505	0.9499	0.9574	0.9360	0.9194	0.9403
	NDUFB7	NADH:ubiquinone oxidoreductase subunit B7	mitochondrion	enzyme	X	X	X		12.3531	12.0935	-0.2596	0.0015	0.9819	0.9821	1.0019	0.9751	1.0009	0.9833	0.9897	0.9778	0.9803	0.9696	0.9754	0.9761	0.9695	0.9623	0.9922	0.9639	0.9785	0.9910	0.9634	0.9662
	NDUFB8	NADH:ubiquinone oxidoreductase subunit B8	mitochondrion	enzyme	X	X	X		14.2568	13.5736	-0.6832	0.0000	0.9517	0.9481	0.9507	0.9656	1.0164	0.9574	0.9546	0.9507	0.9432	0.9311	0.9400	0.9734	0.9388	0.9446	0.9713	0.9393	0.9477	0.9445	0.9332	0.9436
	NDUFC1	NADH:ubiquinone oxidoreductase subunit C1	mitochondrial inner membrane	enzyme	X	X	X		12.0219	11.4936	-0.5283	0.0000	0.9523	0.9522	0.9627	0.9819	1.0259	0.9703	0.9570	0.9509	0.9551	0.9093	0.9357	0.9873	0.9357	0.9475	0.9639	0.9482	0.9605	0.9455	0.9257	0.9590
	NDUFC2	NADH:ubiquinone oxidoreductase subunit C2	mitochondrial respiratory chain complex I	enzyme	X	X	X		13.3521	12.6905	-0.6616	0.0000	0.9538	0.9535	0.9604	0.9736	1.0181	0.9590	0.9422	0.9466	0.9480	0.9282	0.9224	0.9663	0.9407	0.9466	0.9519	0.9445	0.9526	0.9454	0.9265	0.9344
	NDUFS1	NADH:ubiquinone oxidoreductase core subunit S1	mitochondrion	enzyme	X	X	X		11.6723	11.3352	-0.3371	0.0000	0.9663	0.9738	0.9810	0.9891	1.0041	0.9728	0.9772	0.9631	0.9656	0.9627	0.9536	0.9616	0.9613	0.9584	0.9822	0.9710	0.9745	0.9697	0.9692	0.9673
	NDUFS3	NADH:ubiquinone oxidoreductase core subunit S3	mitochondrial respiratory chain complex I	enzyme	X	X	X		11.9406	11.5498	-0.3908	0.0001	0.9639	0.9690	0.9877	0.9730	1.0218	0.9760	0.9621	0.9679	0.9789	0.9633	0.9589	0.9540	0.9542	0.9478	0.9741	0.9610	0.9620	0.9567	0.9587	0.9582
	NDUFS4	NADH:ubiquinone oxidoreductase subunit S4	mitochondrial respiratory chain complex I	enzyme	X	X	X		12.9817	12.7067	-0.275	0.0031	0.9791	0.9651	0.9679	0.9960	1.0234	0.9688	0.9763	0.9694	0.9872	0.9693	0.9712	0.9884	0.9730	0.9735	0.9905	0.9742	0.9793	0.9840	0.9669	0.9748
	NDUFS6	NADH:ubiquinone oxidoreductase subunit S6	mitochondrial respiratory chain complex I	enzyme	X	X	X		12.7473	12.2638	-0.4834	0.0000	0.9666	0.9476	0.9798	0.9686	1.0346	0.9652	0.9787	0.9722	0.9456	0.9317	0.9500	0.9679	0.9490	0.9529	0.9630	0.9505	0.9539	0.9691	0.9504	0.9504
	NDUFS7	NADH:ubiquinone oxidoreductase core subunit S7	mitochondrion	enzyme	X	X	X		11.5210	11.2307	-0.2904	0.0166	0.9603	0.9742	1.0255	0.9734	1.0328	0.9691	1.0100	0.9827	0.9630	0.9585	0.9640	0.9506	0.9649	0.9616	0.9861	0.9689	0.9550	0.9824	0.9624	0.9563
	NDUFS8	NADH:ubiquinone oxidoreductase core subunit S8	mitochondrial respiratory chain complex I	enzyme	X	X	X		12.9813	12.5338	-0.4475	0.0001	0.9452	0.9678	1.0147	0.9686	1.0330	0.9756	0.9720	0.9767	0.9572	0.9457	0.9526	0.9436	0.9578	0.9498	0.9665	0.9554	0.9643	0.9701	0.9455	0.9547
	NDUFV1	NADH:ubiquinone oxidoreductase core subunit V1	mitochondrion	enzyme	X	X	X		11.5207	11.2127	-0.3079	0.0041	0.9689	0.9854	1.0041	0.9814	1.0181	0.9762	0.9946	0.9906	0.9637	0.9371	0.9647	0.9728	0.9555	0.9589	0.9731	0.9682	0.9522	0.9892	0.9625	0.9539
	NDUFV2	NADH:ubiquinone oxidoreductase core subunit V2	mitochondrial inner membrane	enzyme	X	X	X		13.8434	13.3054	-0.538	0.0000	0.9637	0.9628	0.9556	0.9760	1.0030	0.9683	0.9566	0.9603	0.9638	0.9429	0.9457	0.9754	0.9545	0.9546	0.9701	0.9552	0.9616	0.9551	0.9391	0.9600
	NDUFV3	NADH:ubiquinone oxidoreductase subunit V3	mitochondrion	enzyme	X	X	X		12.3346	11.9450	-0.3896	0.0001	0.9688	0.9709	0.9944	0.9717	1.0190	0.9667	0.9861	0.9651	0.9593	0.9420	0.9592	0.9663	0.9575	0.9617	0.9797	0.9637	0.9645	0.9737	0.9487	0.9521
	NFU1	NFU1 iron-sulfur cluster scaffold	mitochondrion	other	X	X			10.8868	10.1283	-0.7585	0.0000	0.9429	0.9616	0.9597	0.9463	1.0042	0.9200	0.9519	0.9118	0.9090	0.8853	0.8930	0.9454	0.9119	0.9208	0.9418	0.9367	0.9153	0.9536	0.8985	0.9073
	NGRN	neugrin, neurite outgrowth associated	mitochondrion	other	X	X			11.2208	10.8923	-0.3285	0.0037	0.9882	0.9724	0.9806	0.9846	0.9944	0.9945	0.9324	0.9727	0.9850	0.9757	0.9572	0.9927	0.9526	0.9500	0.9664	0.9570	0.9613	0.9663	0.9613	0.9704
	NIF3L1	NGG1 interacting factor 3 like 1	mitochondrion	other	X	X			11.8950	11.0674	-0.8275	0.0000	0.9540	0.9231	0.9464	0.9353	0.9785	0.9739	0.9162	0.9022	0.9331	0.9124	0.9087	0.9351	0.9212	0.9175	0.9411	0.9309	0.9355	0.9118	0.9110	0.9226
	NIT2	nitrilase family member 2	mitochondrion	enzyme	X	X			7.4997	7.2508	-0.2489	0.0001	0.9511	0.9566	0.9815	0.9753	1.0022	0.9671	0.9645	0.9587	1.0097	0.9441	0.9490	0.9557	0.9710	0.9626	0.9534	0.9728	0.9642	0.9583	0.9838	0.9570
	NME1	NME/NM23 nucleoside diphosphate kinase 1	mitochondrial outer membrane	kinase		X	X		12.1695	11.5910	-0.5784	0.0005	0.9779	0.9534	0.9596	0.9671	0.9946	0.9937	0.9524	0.9195	0.9605	0.9309	0.9307	0.9985	0.9177	0.9119	0.9712	0.9483	0.9456	0.9317	0.9350	0.9550
	NME2	NME/NM23 nucleoside diphosphate kinase 2	mitochondrial membrane	kinase			X		15.3173	14.4934	-0.8238	0.0000	0.9555	0.9456	0.9477	0.9761	1.0134	0.9504	0.9410	0.9477	0.9370	0.9140	0.9419	0.9484	0.9380	0.9322	0.9435	0.9388	0.9375	0.9362	0.9330	0.9506
	NMRK1	nicotinamide riboside kinase 1	NA	kinase			X		8.5412	8.1664	-0.3748	0.0003	0.9650	0.9779	1.0071	0.9631	0.9963	0.9443	0.9830	0.9537	0.9425	0.8963	0.9507	0.9697	0.9374	0.9467	0.9648	0.9584	0.9345	0.9533	0.9300	0.9555
	NQO1	NAD(P)H quinone dehydrogenase 1	NA	enzyme		X	X		8.5241	7.8286	-0.6956	0.0000	0.9256	0.9284	0.9095	0.9255	1.0092	0.9547	0.8548	0.9105	0.9523	0.9297	0.9088	0.9624	0.9066	0.8826	0.9313	0.9043	0.9210	0.8528	0.8882	0.9277
	NT5C3B	5'-nucleotidase, cytosolic iIB	NA	phosphatase			X		11.4541	10.6489	-0.8053	0.0000	0.9389	0.9159	0.9154	0.9708	0.9929	0.9800	0.8884	0.8993	0.9413	0.9074	0.8989	0.9844	0.9145	0.9138	0.9415	0.9177	0.9344	0.9090	0.8981	0.9367
	NTHL1	nth like DNA glycosylase 1	mitochondrion	enzyme	X				9.3608	8.8137	-0.5471	0.0000	0.9627	0.9564	0.9535	0.9687	1.0203	0.9715	0.9300	0.9102	0.9195	0.9098	0.9109	0.9683	0.9124	0.9237	0.9503	0.9582	0.9305	0.9254	0.9150	0.9401
	NUDT2	nudix hydrolase 2	mitochondrion	phosphatase	X	X	X		11.9635	11.1490	-0.8146	0.0000	0.9445	0.9350	0.9356	0.9465	0.9946	0.9443	0.9359	0.9064	0.9310	0.9050	0.9023	0.9490	0.9230	0.9209	0.9427	0.9283	0.9281	0.9302	0.9022	0.9360
	NUDT5	nudix hydrolase 5	NA	phosphatase	X				12.6208	12.2585	-0.3623	0.0032	0.9280	0.9900	0.9950	0.9870	1.0217	0.9678	0.9698	0.9739	0.9712	0.9764	0.9468	0.9587	0.9684	0.9770	0.9787	0.9740	0.9883	0.9476	0.9492	0.9589
	NUDT6	nudix hydrolase 6	mitochondrion	enzyme	X	X			8.0132	7.6257	-0.3874	0.0000	0.9729	0.9796	0.9794	0.9526	1.0016	0.9383	0.9571	0.9258	0.9490	0.9222	0.9378	0.9528	0.9452	0.9394	0.9631	0.9378	0.9429	0.9568	0.9366	0.9462
	NUDT8	nudix hydrolase 8	mitochondrion	other	X	X			9.4809	8.9981	-0.4829	0.0172	0.9322	0.9805	0.9989	0.9469	0.9926	0.9703	0.9717	0.9688	0.9388	0.9038	0.9269	0.9409	0.9269	0.9384	0.9463	0.9391	0.9506	0.9621	0.9145	0.9377
	OPLAH	5-oxoprolinase, ATP-hydrolysing	NA	enzyme			X		9.1708	8.5055	-0.6653	0.0000	0.9492	0.9090	0.9514	0.9273	0.9745	0.9694	0.9030	0.9039	0.9221	0.9054	0.9073	0.9403	0.9240	0.9162	0.9205	0.9329	0.9265	0.9081	0.9367	0.9238
	OXA1L	OXA1L mitochondrial inner membrane protein	mitochondrial inner membrane	enzyme	X	X			13.3678	12.9692	-0.3986	0.0005	0.9707	0.9854	0.9949	0.9705	0.9915	0.9838	0.9770	0.9469	0.9787	0.9631	0.9376	0.9803	0.9548	0.9620	0.9916	0.9691	0.9639	0.9741	0.9522	0.9564
	OXCT1	3-oxoacid CoA-transferase 1	mitochondrion	enzyme	X	X	X		10.4013	9.7828	-0.6185	0.0022	0.9448	0.9234	0.9344	0.9672	1.0145	0.9673	0.9074	0.9067	0.9492	0.8987	0.9240	0.9703	0.9541	0.9466	0.9492	0.9263	0.9460	0.9361	0.9136	0.9331
	OXLD1	oxidoreductase like domain containing 1	mitochondrion	other	X	X			9.8216	9.4377	-0.3839	0.0012	0.9703	0.9706	1.0060	0.9544	1.0112	0.9665	0.9858	0.9377	0.9591	0.9355	0.9490	0.9370	0.9460	0.9655	0.9601	0.9536	0.9627	0.9778	0.9301	0.9413
	OXSM	3-oxoacyl-ACP synthase, mitochondrial	mitochondrion	kinase	X	X	X		8.9978	8.6457	-0.3521	0.0087	1.0085	0.9899	0.9741	0.9713	0.9797	0.9568	0.9875	0.9666	0.9347	0.9278	0.9199	0.9943	0.9304	0.9499	0.9739	0.9470	0.9321	1.0040	0.9302	0.9456
	PACS2	phosphofurin acidic cluster sorting protein 2	mitochondrion	other		X		X	8.5377	8.0285	-0.5092	0.0000	0.9530	0.9333	0.9847	0.9471	1.0005	0.9530	0.9397	0.9277	0.9091	0.9117	0.9246	0.9611	0.9475	0.9363	0.9425	0.9284	0.9337	0.9108	0.9269	0.9396
	PAICS	phosphoribosylaminoimidazole carboxylase and phosphoribosylaminoimidazolesuccinocarboxamide synthase	NA	enzyme	X	X			10.6550	10.0576	-0.5974	0.0013	0.9418	0.9597	0.8401	0.9953	0.9797	1.0012	0.9026	0.9486	0.9393	0.9166	0.9441	0.9904	0.9441	0.9241	0.9651	0.9290	0.9481	0.9295	0.9309	0.9484
	PANK2	pantothenate kinase 2	mitochondrion	kinase	X	X			9.7570	9.4380	-0.319	0.0021	0.9793	0.9458	0.9667	0.9728	1.0059	0.9997	0.9518	0.9490	0.9859	0.9961	0.9388	0.9890	0.9600	0.9480	0.9763	0.9485	0.9776	0.9313	0.9669	0.9613
	PARK7	Parkinsonism associated deglycase	mitochondrial matrix	enzyme	X	X			12.3783	11.6672	-0.711	0.0000	0.9520	0.9416	0.9488	0.9579	0.9981	0.9762	0.9266	0.9381	0.9499	0.9278	0.9293	0.9588	0.9306	0.9224	0.9447	0.9310	0.9477	0.9160	0.9169	0.9393
	PARL	presenilin associated rhomboid like	mitochondrion	peptidase	X	X			11.9012	11.4276	-0.4736	0.0000	0.9597	0.9546	0.9725	0.9698	1.0126	0.9746	0.9763	0.9425	0.9469	0.9494	0.9409	0.9567	0.9615	0.9426	0.9705	0.9566	0.9598	0.9483	0.9495	0.9614
	PARP1	poly(ADP-ribose) polymerase 1	mitochondrion	enzyme		X			8.7168	8.0472	-0.6696	0.0000	0.9414	0.9861	0.8778	0.9359	0.9917	0.9491	0.8609	0.9073	0.9133	0.8765	0.8944	0.9349	0.9189	0.8964	0.9238	0.9056	0.9509	0.8841	0.9387	0.9850
	PARS2	prolyl-tRNA synthetase 2, mitochondrial	mitochondrion	enzyme	X	X			7.6733	7.3398	-0.3335	0.0000	0.9645	0.9653	0.9648	0.9535	1.0063	0.9583	0.9311	0.9543	1.0096	0.9595	0.9398	0.9494	0.9392	0.9549	0.9745	0.9473	0.9393	0.9386	0.9382	0.9477
	PCCA	propionyl-CoA carboxylase subunit alpha	mitochondrion	enzyme	X	X	X		8.5801	8.2397	-0.3404	0.0449	0.9616	0.9565	0.9586	0.9920	0.9976	0.9678	0.9142	0.9578	0.9821	0.9278	0.9383	0.9949	0.9459	0.9753	0.9656	0.9574	0.9638	0.9546	0.9332	0.9643
	PCCB	propionyl-CoA carboxylase subunit beta	mitochondrion	enzyme	X	X	X		11.8366	11.3640	-0.4725	0.0007	0.9576	0.9702	0.9821	0.9728	1.0208	0.9410	0.9720	0.9531	0.9410	0.9370	0.9537	0.9500	0.9626	0.9578	0.9572	0.9674	0.9649	0.9418	0.9450	0.9587
	PCK2	phosphoenolpyruvate carboxykinase 2, mitochondrial	mitochondrion	kinase	X	X	X		10.6970	9.8314	-0.8656	0.0000	0.9880	0.9359	0.9574	0.9339	0.9693	0.9655	0.8898	0.8767	0.9100	0.9136	0.8845	0.9636	0.8914	0.8966	0.9119	0.9079	0.9215	0.8836	0.8645	0.9221
	PDHA1	pyruvate dehydrogenase E1 alpha 1 subunit	mitochondrion	enzyme	X	X	X		10.3154	9.9269	-0.3884	0.0000	0.9517	0.9676	0.9847	0.9734	1.0136	0.9854	0.9518	0.9717	0.9471	0.9438	0.9498	0.9535	0.9512	0.9420	0.9729	0.9657	0.9603	0.9624	0.9491	0.9534
	PDK1	pyruvate dehydrogenase kinase 1	mitochondrion	kinase	X	X			11.6980	11.0983	-0.5997	0.0146	0.8891	0.9620	0.9372	0.9801	0.9921	0.9657	0.9464	0.9357	0.9741	0.9660	0.9274	0.8945	0.9848	0.9831	0.9478	0.9848	0.9851	0.8792	0.8813	0.9657
	PET100	PET100 cytochrome c oxidase chaperone	mitochondrion	other	X	X			12.4779	12.1402	-0.3377	0.0024	0.9757	0.9904	1.0092	0.9705	1.0196	0.9757	0.9775	0.9846	0.9603	0.9489	0.9554	0.9819	0.9485	0.9661	0.9951	0.9463	0.9627	0.9902	0.9553	0.9493
	PHB	prohibitin	mitochondrial inner membrane	transcription regulator	X	X			9.4636	8.9940	-0.4696	0.0000	0.9690	0.9687	0.9785	0.9671	1.0001	0.9678	0.9382	0.9551	0.9527	0.9214	0.9297	0.9608	0.9294	0.9182	0.9581	0.9489	0.9383	0.9416	0.9255	0.9453
	PHB2	prohibitin 2	mitochondrion	transcription regulator	X	X			11.0011	10.6076	-0.3934	0.0013	0.9583	0.9795	1.0009	0.9782	1.0208	0.9694	0.9660	0.9695	0.9683	0.9554	0.9269	0.9801	0.9497	0.9440	0.9737	0.9501	0.9696	0.9447	0.9402	0.9451
	PHKA1	phosphorylase kinase regulatory subunit alpha 1	NA	kinase		X			7.5122	7.2816	-0.2306	0.0387	0.9761	0.9538	0.9837	0.9995	1.0253	0.9882	0.9244	0.9545	1.0342	0.9915	0.9445	0.9546	0.9498	0.9676	0.9558	0.9641	0.9880	0.9285	0.9555	0.9570
	PHYH	phytanoyl-CoA 2-hydroxylase	mitochondrion	enzyme	X				10.6501	9.8147	-0.8354	0.0004	0.9216	0.9464	0.9691	0.9519	0.9930	0.9193	0.9120	0.9012	0.9184	0.8715	0.9026	0.9261	0.9084	0.9283	0.9175	0.9146	0.9119	0.8999	0.9081	0.9140
	PHYKPL	5-phosphohydroxy-L-lysine phospho-lyase	mitochondrion	enzyme		X			8.4941	8.0396	-0.4546	0.0000	0.9408	0.9439	0.9622	0.9443	0.9740	0.9712	0.9502	0.9392	0.9491	0.9278	0.9284	0.9181	0.9611	0.9374	0.9564	0.9694	0.9461	0.9195	0.9625	0.9312
	PIN4	peptidylprolyl cis/trans isomerase, NIMA-interacting 4	mitochondrial matrix	enzyme		X			11.0695	10.6605	-0.409	0.0000	0.9705	0.9725	0.9752	0.9814	1.0038	0.9618	0.9640	0.9670	0.9534	0.9378	0.9506	0.9744	0.9512	0.9513	0.9575	0.9494	0.9586	0.9736	0.9522	0.9587
	PLGRKT	plasminogen receptor with a C-terminal lysine	mitochondrion	other	X	X			8.8783	8.2161	-0.6621	0.0000	0.9294	0.9332	0.9273	0.9458	0.9703	0.9489	0.9139	0.8906	0.9444	0.8802	0.8938	0.9828	0.9143	0.9177	0.9316	0.9245	0.9422	0.8991	0.8957	0.9289
	PMAIP1	phorbol-12-myristate-13-acetate-induced protein 1	mitochondrion	other	X	X			7.7117	7.0622	-0.6495	0.0000	0.9690	0.9185	0.8918	0.9191	0.9228	0.9524	0.8808	0.8682	0.9836	0.9173	0.9095	0.9021	0.9022	0.9210	0.9317	0.9375	0.9354	0.8802	0.8676	0.9151
	PMPCA	peptidase, mitochondrial processing alpha subunit	mitochondrion	peptidase	X	X			8.4627	8.0603	-0.4025	0.0187	0.9623	0.9801	0.9812	0.9625	0.9933	0.9575	0.9690	0.9435	0.9612	0.9109	0.9289	0.9517	0.9243	0.9202	0.9516	0.9483	0.9395	0.9936	0.9347	0.9477
	PMPCB	peptidase, mitochondrial processing beta subunit	mitochondrion	peptidase	X	X			11.9488	11.6640	-0.2848	0.0001	0.9694	0.9749	0.9839	0.9861	0.9960	0.9877	0.9700	0.9738	0.9748	0.9689	0.9736	0.9664	0.9768	0.9658	0.9852	0.9618	0.9695	0.9771	0.9892	0.9732
	POLG	DNA polymerase gamma, catalytic subunit	mitochondrial inner membrane	enzyme	X	X			13.1665	12.3285	-0.838	0.0000	0.9354	0.9340	0.9385	0.9575	0.9884	0.9737	0.9051	0.9159	0.9470	0.9322	0.9144	0.9459	0.9250	0.9374	0.9366	0.9362	0.9525	0.9101	0.9225	0.9201
	PPA1	inorganic pyrophosphatase 1	NA	enzyme			X		12.8977	12.2881	-0.6096	0.0001	0.9408	0.9625	0.9571	0.9785	1.0189	0.9619	0.9173	0.9503	0.9520	0.9121	0.9218	0.9857	0.9384	0.9346	0.9874	0.9443	0.9554	0.9356	0.9448	0.9626
	PPA2	inorganic pyrophosphatase 2	mitochondrion	enzyme	X	X	X		11.0444	10.2023	-0.8422	0.0000	0.9540	0.9319	0.9217	0.9689	0.9863	0.9539	0.8987	0.9232	0.9319	0.9016	0.8950	0.9352	0.9073	0.8907	0.9334	0.9185	0.9195	0.8835	0.9016	0.9223
	PPIB	peptidylprolyl isomerase B	NA	enzyme		X			12.9794	12.4567	-0.5226	0.0000	0.9583	0.9574	0.9349	0.9750	1.0237	0.9768	0.9426	0.9720	0.9684	0.9481	0.9400	0.9658	0.9637	0.9337	0.9675	0.9469	0.9572	0.9493	0.9585	0.9589
	PPM1K	protein phosphatase, Mg2+/Mn2+ dependent 1K	mitochondrion	phosphatase	X	X			7.6069	7.1781	-0.4288	0.0000	0.9593	0.9361	0.9185	0.9467	0.9592	0.9702	0.9174	0.9214	1.0118	0.9589	0.9201	0.9374	0.9399	0.9270	0.9624	0.9121	0.9559	0.9294	0.9379	0.9601
	PPOX	protoporphyrinogen oxidase	Intrinsic component of mitochondrial inner membrane	enzyme	X	X	X		9.7216	9.2483	-0.4733	0.0000	0.9519	0.9549	0.9676	0.9552	0.9920	0.9597	0.9462	0.9404	0.9312	0.9374	0.9468	0.9226	0.9706	0.9477	0.9454	0.9450	0.9675	0.9498	0.9466	0.9507
	PRDX1	peroxiredoxin 1	mitochondrial matrix	enzyme		X			13.5665	12.8804	-0.6861	0.0000	0.9664	0.9526	0.9620	0.9536	1.0226	0.9702	0.9656	0.9425	0.9331	0.9305	0.9258	0.9533	0.9201	0.9288	0.9531	0.9436	0.9569	0.9398	0.9176	0.9561
	PRDX2	peroxiredoxin 2	mitochondrion	enzyme	X	X			10.9989	9.9411	-1.0578	0.0005	0.9858	0.9177	0.9384	0.8837	0.9291	0.9866	0.8550	0.8535	0.9194	0.8770	0.8555	0.9929	0.8555	0.8922	0.9269	0.8561	0.9064	0.9101	0.8597	0.8873
	PRDX4	peroxiredoxin 4	mitochondrion	enzyme	X	X			12.6251	12.1390	-0.4861	0.0000	0.9652	0.9644	0.9671	0.9766	0.9906	0.9528	0.9701	0.9788	0.9442	0.9353	0.9554	0.9791	0.9563	0.9520	0.9727	0.9604	0.9452	0.9658	0.9501	0.9495
	PRELID1	PRELI domain containing 1	mitochondrion	other	X	X			14.4104	14.0010	-0.4094	0.0000	0.9767	0.9760	0.9803	0.9725	0.9764	0.9608	0.9816	0.9843	0.9834	0.9645	0.9666	0.9735	0.9694	0.9704	0.9697	0.9714	0.9685	0.9645	0.9603	0.9615
	PRKCA	protein kinase C alpha	mitochondrion	kinase		X			7.2514	7.0121	-0.2393	0.0273	0.9736	0.9549	0.9636	0.9670	1.0044	0.9949	0.9449	0.9434	1.0088	0.9603	0.9544	0.9668	0.9480	0.9574	0.9350	1.0171	0.9642	0.9655	0.9566	0.9655
	PSTK	phosphoseryl-tRNA kinase	mitochondrion	kinase	X	X			8.0163	7.6790	-0.3373	0.0000	0.9628	0.9835	0.9778	0.9695	0.9947	0.9576	0.9598	0.9481	0.9482	0.9375	0.9296	0.9737	0.9340	0.9506	0.9791	0.9500	0.9496	0.9574	0.9446	0.9537
	PTCD3	pentatricopeptide repeat domain 3	mitochondrion	other	X	X			9.1975	8.6657	-0.5318	0.0000	0.9464	0.9343	0.9662	0.9571	0.9898	0.9653	0.9403	0.9230	0.9367	0.9489	0.9166	0.9607	0.9283	0.9100	0.9528	0.9539	0.9447	0.8978	0.9359	0.9395
	PTGES2	prostaglandin E synthase 2	mitochondrion	transcription regulator	X	X			8.7332	8.1711	-0.5621	0.0000	0.9384	0.9485	0.9607	0.9478	1.0295	0.9590	0.9369	0.9217	0.9147	0.9193	0.8942	0.9518	0.8885	0.9218	0.9573	0.9229	0.9343	0.9421	0.9148	0.9186
	PTPMT1	protein tyrosine phosphatase mitochondrial 1	mitochondrion	phosphatase	X	X			11.3657	10.6510	-0.7147	0.0000	0.9571	0.9375	0.9299	0.9637	1.0004	0.9943	0.8888	0.9185	0.9647	0.9020	0.9001	1.0074	0.9217	0.9214	0.9352	0.9097	0.9579	0.9004	0.8948	0.9423
	PTPN4	protein tyrosine phosphatase non-receptor type 4	NA	phosphatase	X				9.5636	8.2216	-1.342	0.0000	0.8947	0.8397	0.7681	0.9040	0.9744	0.9398	0.8190	0.8483	0.8729	0.8240	0.8718	0.8736	0.8802	0.8505	0.8391	0.8339	0.8915	0.7725	0.8215	0.8945
	PTRH2	peptidyl-tRNA hydrolase 2	mitochondrion	enzyme	X	X			11.2967	10.8458	-0.451	0.0000	0.9582	0.9613	0.9468	0.9769	1.0169	0.9700	0.9628	0.9558	0.9462	0.9503	0.9326	0.9871	0.9367	0.9545	0.9752	0.9438	0.9658	0.9634	0.9421	0.9585
	PUS1	pseudouridine synthase 1	mitochondrion	enzyme	X	X			9.5639	9.0474	-0.5165	0.0000	0.9504	0.9438	0.9564	0.9467	1.0253	0.9683	0.9327	0.9272	0.9215	0.9240	0.9306	0.9455	0.9319	0.9346	0.9651	0.9551	0.9541	0.9317	0.9372	0.9442
	PYCR2	pyrroline-5-carboxylate reductase 2	mitochondrion	enzyme	X	X			9.0767	8.6762	-0.4005	0.0013	1.0240	0.9488	0.9643	0.9566	1.0015	0.9645	0.9170	0.9444	0.9769	0.9298	0.9599	0.9926	0.9247	0.9232	0.9560	0.9321	0.9606	0.9451	0.9330	0.9691
	QDPR	quinoid dihydropteridine reductase	mitochondrion	enzyme	X	X			9.2624	8.4720	-0.7904	0.0000	0.9239	0.9174	0.9278	0.9261	0.9937	0.9581	0.8728	0.8801	0.9579	0.8739	0.8896	0.9566	0.8884	0.8939	0.9277	0.9114	0.9137	0.8862	0.8803	0.9217
	QPRT	quinolinate phosphoribosyltransferase	NA	enzyme			X		8.3390	7.6493	-0.6897	0.0002	0.9552	0.9339	0.9745	0.8925	0.9857	0.9597	0.8889	0.8804	0.9803	0.9058	0.8831	0.8981	0.8804	0.8837	0.9217	0.8720	0.9497	0.8922	0.8922	0.9230
	QRSL1	glutaminyl-tRNA amidotransferase subunit QRSL1	mitochondrion	enzyme	X	X			9.8714	9.5916	-0.2799	0.0096	0.9851	0.9852	0.9618	1.0074	1.0228	0.9477	0.9750	0.9664	0.9674	0.9328	0.9724	0.9743	0.9636	0.9643	0.9665	0.9667	0.9737	0.9704	0.9554	0.9788
	RALA	RAS like proto-oncogene A	NA	enzyme		X			11.4654	10.9322	-0.5331	0.0003	0.9708	0.9289	0.9249	0.9778	0.9982	1.0072	0.9335	0.9308	0.9472	0.9203	0.9396	1.0096	0.9310	0.9412	0.9488	0.9508	0.9670	0.9533	0.9269	0.9689
	RARS	arginyl-tRNA synthetase 1	mitochondrion	enzyme	X	X			11.0170	10.5506	-0.4664	0.0000	0.9630	0.9548	0.9635	0.9660	1.0158	0.9589	0.9682	0.9482	0.9460	0.9483	0.9247	0.9695	0.9458	0.9462	0.9715	0.9445	0.9512	0.9639	0.9558	0.9516
	RARS2	arginyl-tRNA synthetase 2, mitochondrial	mitochondrion	enzyme	X	X			8.7677	8.4855	-0.2822	0.0007	0.9767	0.9438	0.9648	0.9714	0.9969	0.9736	0.9864	0.9612	0.9629	0.9360	0.9624	0.9801	0.9583	0.9692	0.9717	0.9521	0.9667	0.9893	0.9735	0.9610
	RBFA	ribosome binding factor A	mitochondrion	other	X	X			8.8034	8.1811	-0.6223	0.0000	0.9167	0.9343	0.9238	0.9610	0.9967	0.9764	0.9101	0.9259	0.8989	0.8682	0.8787	0.9813	0.8925	0.9365	0.9642	0.9324	0.9215	0.9274	0.9189	0.9330
	RDH11	retinol dehydrogenase 11	NA	enzyme	X				7.6896	7.4492	-0.2404	0.0184	0.9894	0.9762	0.9575	0.9678	1.0292	1.0026	0.9841	0.9471	0.9914	0.9887	0.9374	0.9759	0.9414	0.9393	0.9733	0.9473	0.9893	0.9153	0.9502	0.9774
	RMDN1	regulator of microtubule dynamics 1	mitochondrion	other	X	X			13.5772	13.0715	-0.5057	0.0000	0.9860	0.9592	0.9542	0.9684	0.9862	0.9555	0.9689	0.9471	0.9704	0.9481	0.9505	0.9622	0.9669	0.9593	0.9611	0.9650	0.9669	0.9661	0.9593	0.9550
	RMDN3	regulator of microtubule dynamics 3	mitochondrial outer membrane	other	X	X			8.1688	7.8954	-0.2734	0.0139	0.9713	0.9671	0.9669	0.9936	1.0179	0.9863	0.9412	0.9447	0.9903	0.9876	0.9568	0.9687	0.9491	0.9444	0.9702	0.9635	0.9720	0.9238	0.9594	0.9603
	RNASEH1	ribonuclease H1	mitochondrion	enzyme	X	X			8.9027	8.5623	-0.3403	0.0000	0.9763	0.9535	0.9449	0.9718	1.0118	0.9702	0.9490	0.9433	0.9550	0.9496	0.9454	0.9929	0.9689	0.9685	0.9739	0.9600	0.9597	0.9429	0.9453	0.9563
	ROMO1	reactive oxygen species modulator 1	mitochondrion	other	X	X			13.7418	13.0849	-0.6569	0.0000	0.9613	0.9527	0.9656	0.9731	1.0172	0.9583	0.9550	0.9488	0.9472	0.9174	0.9347	0.9911	0.9345	0.9458	0.9690	0.9398	0.9420	0.9325	0.9223	0.9415
	RPIA	ribose 5-phosphate isomerase A	NA	enzyme	X	X			9.3466	9.0505	-0.2961	0.0210	0.9898	0.9629	0.9508	0.9663	1.0280	0.9637	1.0137	0.9509	0.9880	0.9519	0.9430	0.9949	0.9432	0.9599	0.9754	0.9856	0.9357	0.9521	0.9441	0.9729
	RPL10A	ribosomal protein L10a	mitochondrion	other	X	X			17.2913	16.6446	-0.6468	0.0000	0.9538	0.9586	0.9700	0.9811	1.0056	0.9910	0.9442	0.9539	0.9620	0.9473	0.9461	0.9753	0.9615	0.9583	0.9740	0.9576	0.9738	0.9300	0.9402	0.9685
	RPL13	ribosomal protein L13	NA	other		X			16.6333	15.8238	-0.8095	0.0000	0.9468	0.9468	0.9445	0.9730	0.9973	0.9807	0.9270	0.9387	0.9506	0.9409	0.9332	0.9724	0.9490	0.9428	0.9598	0.9518	0.9668	0.9254	0.9214	0.9580
	RPL18	ribosomal protein L18	NA	other		X			16.6281	15.8913	-0.7368	0.0000	0.9578	0.9517	0.9503	0.9820	1.0065	0.9808	0.9259	0.9452	0.9614	0.9395	0.9443	0.9629	0.9545	0.9426	0.9665	0.9554	0.9685	0.9277	0.9300	0.9616
	RPL18A	ribosomal protein L18a	NA	other		X			16.1378	15.2746	-0.8632	0.0000	0.9419	0.9447	0.9566	0.9731	1.0062	0.9749	0.9227	0.9372	0.9507	0.9351	0.9231	0.9582	0.9422	0.9323	0.9534	0.9376	0.9545	0.9232	0.9156	0.9487
	RPL23	ribosomal protein L23	NA	other		X			16.9805	16.1839	-0.7966	0.0050	0.9542	0.9584	0.9486	0.9819	1.0002	0.9853	0.9434	0.9526	0.9652	0.9499	0.9503	0.9780	0.9617	0.9602	0.9731	0.9630	0.8000	0.9305	0.9365	0.9701
	RPL3	ribosomal protein L3	NA	other		X			17.3155	16.4727	-0.8428	0.0000	0.9401	0.9501	0.9502	0.9829	1.0011	0.9911	0.9235	0.9442	0.9488	0.9381	0.9286	0.9692	0.9517	0.9412	0.9530	0.9519	0.9647	0.9176	0.9251	0.9553
	RPL30	ribosomal protein L30	NA	other		X			16.0318	15.2068	-0.8249	0.0000	0.9402	0.9400	0.9439	0.9766	1.0087	0.9760	0.9282	0.9439	0.9504	0.9365	0.9255	0.9684	0.9484	0.9352	0.9568	0.9386	0.9575	0.9244	0.9229	0.9508
	RPL32	ribosomal protein L32	NA	other		X			16.7807	15.9957	-0.785	0.0000	0.9490	0.9556	0.9550	0.9776	1.0039	0.9813	0.9255	0.9432	0.9513	0.9478	0.9412	0.9612	0.9497	0.9418	0.9600	0.9529	0.9665	0.9229	0.9266	0.9517
	RPL34	ribosomal protein L34	mitochondrion	other	X	X			17.4679	17.1218	-0.3461	0.0006	0.9706	0.9781	0.9563	0.9898	1.0041	0.9941	0.9638	0.9770	0.9881	0.9780	0.9656	0.9926	0.9887	0.9848	0.9882	0.9797	0.9897	0.9620	0.9647	0.9880
	RPL4	ribosomal protein L4	NA	enzyme		X			16.8265	16.0638	-0.7627	0.0000	0.9524	0.9542	0.9494	0.9789	1.0026	0.9846	0.9295	0.9464	0.9505	0.9375	0.9365	0.9711	0.9554	0.9439	0.9661	0.9594	0.9647	0.9291	0.9260	0.9556
	RPL5	ribosomal protein L5	NA	other		X			17.3674	16.9213	-0.4461	0.0001	0.9666	0.9736	0.9639	0.9874	1.0019	0.9991	0.9620	0.9625	0.9753	0.9729	0.9614	0.9848	0.9768	0.9688	0.9847	0.9810	0.9895	0.9418	0.9511	0.9813
	RPL6	ribosomal protein L6	NA	other		X			18.3995	17.9957	-0.4038	0.0000	0.9722	0.9777	0.9769	0.9924	1.0061	0.9865	0.9665	0.9648	0.9796	0.9705	0.9669	0.9875	0.9816	0.9766	0.9810	0.9801	0.9820	0.9657	0.9664	0.9807
	RPL7	ribosomal protein L7	NA	transcription regulator		X			16.2101	15.3321	-0.878	0.0000	0.9471	0.9476	0.9301	0.9750	1.0077	0.9771	0.9071	0.9410	0.9450	0.9430	0.9283	0.9585	0.9388	0.9243	0.9630	0.9508	0.9576	0.9059	0.9215	0.9484
	RPL8	ribosomal protein L8	NA	other		X			18.2056	17.8636	-0.3419	0.0000	0.9796	0.9800	0.9955	0.9849	1.0063	0.9916	0.9767	0.9722	0.9820	0.9693	0.9744	0.9891	0.9798	0.9704	0.9853	0.9798	0.9860	0.9737	0.9671	0.9810
	RPLP2	ribosomal protein lateral stalk subunit P2	NA	other		X			17.5473	17.0404	-0.507	0.0000	0.9637	0.9742	0.9551	0.9836	1.0103	0.9894	0.9642	0.9581	0.9715	0.9605	0.9549	0.9843	0.9726	0.9736	0.9758	0.9710	0.9875	0.9541	0.9451	0.9733
	RPS10	ribosomal protein S10	NA	other		X			18.0009	17.5949	-0.406	0.0000	0.9791	0.9841	0.9809	0.9931	1.0016	0.9892	0.9649	0.9659	0.9803	0.9651	0.9661	0.9818	0.9782	0.9747	0.9795	0.9781	0.9850	0.9618	0.9609	0.9790
	RPS13	ribosomal protein S13	NA	other		X			18.0764	17.6574	-0.419	0.0000	0.9793	0.9761	0.9779	0.9924	1.0077	0.9853	0.9623	0.9652	0.9829	0.9566	0.9674	0.9935	0.9778	0.9752	0.9763	0.9763	0.9826	0.9617	0.9600	0.9808
	RPS14	ribosomal protein S14	mitochondrion	translation regulator		X			18.1291	17.7482	-0.381	0.0000	0.9770	0.9816	0.9865	0.9849	1.0029	0.9957	0.9744	0.9683	0.9844	0.9675	0.9690	0.9901	0.9784	0.9706	0.9784	0.9772	0.9864	0.9652	0.9648	0.9769
	RPS15A	ribosomal protein S15a	mitochondrion	other	X	X			17.0895	16.3142	-0.7753	0.0000	0.9429	0.9529	0.9408	0.9841	0.9993	0.9873	0.9273	0.9532	0.9518	0.9423	0.9381	0.9772	0.9562	0.9521	0.9642	0.9590	0.9748	0.9192	0.9221	0.9485
	RPS16	ribosomal protein S16	NA	other		X			17.7970	17.3646	-0.4325	0.0000	0.9763	0.9786	0.9689	0.9936	1.0059	0.9902	0.9633	0.9670	0.9783	0.9633	0.9605	0.9894	0.9715	0.9716	0.9823	0.9790	0.9836	0.9578	0.9539	0.9797
	RPS17	ribosomal protein S17	NA	other		X			15.8372	15.0933	-0.7438	0.0000	0.9444	0.9498	0.9412	0.9775	1.0046	0.9797	0.9391	0.9452	0.9558	0.9497	0.9385	0.9656	0.9525	0.9496	0.9603	0.9421	0.9524	0.9364	0.9269	0.9507
	RPS18	ribosomal protein S18	NA	other	X	X			18.1314	17.7728	-0.3586	0.0000	0.9801	0.9837	0.9745	0.9886	1.0007	0.9910	0.9712	0.9680	0.9804	0.9690	0.9696	0.9956	0.9910	0.9733	0.9834	0.9811	0.9864	0.9702	0.9650	0.9817
	RPS19	ribosomal protein S19	NA	other		X			18.3806	18.1120	-0.2687	0.0000	0.9826	0.9902	0.9827	0.9900	1.0048	0.9947	0.9806	0.9798	0.9821	0.9782	0.9816	0.9913	0.9848	0.9876	0.9839	0.9856	0.9898	0.9750	0.9755	0.9870
	RPS3	ribosomal protein S3	mitochondrial inner membrane	enzyme		X			17.7216	17.3107	-0.411	0.0002	0.9763	0.9810	0.9783	0.9960	1.0093	0.9971	0.9684	0.9659	0.9784	0.9632	0.9667	0.9892	0.9704	0.9708	0.9758	0.9795	0.9868	0.9601	0.9502	0.9738
	RPS8	ribosomal protein S8	NA	other		X			13.7807	13.0530	-0.7277	0.0000	0.9525	0.9514	0.9549	0.9714	1.0136	0.9863	0.9137	0.9378	0.9505	0.9428	0.9104	0.9855	0.9364	0.9348	0.9515	0.9399	0.9521	0.9072	0.9110	0.9432
	RPS9	ribosomal protein S9	NA	translation regulator		X			15.5864	15.1355	-0.4509	0.0160	0.9683	0.9719	0.9720	0.9889	1.0094	0.9974	0.9441	0.9718	0.9829	0.9750	0.9542	0.9768	0.9675	0.9483	0.9737	0.9672	0.9791	0.9546	0.9462	0.9709
	RPUSD2	RNA pseudouridine synthase domain containing 2	NA	enzyme		X			8.1091	7.7549	-0.3542	0.0000	0.9793	0.9596	0.9717	0.9773	1.0000	0.9641	0.9372	0.9708	0.9537	0.9345	0.9420	0.9611	0.9494	0.9255	0.9466	0.9560	0.9550	0.9413	0.9415	0.9627
	RPUSD4	RNA pseudouridine synthase D4	mitochondrion	other	X	X			8.2070	7.8951	-0.3119	0.0003	0.9444	0.9643	0.9831	0.9954	1.0080	0.9650	0.9452	0.9586	0.9918	0.9430	0.9586	0.9676	0.9457	0.9367	0.9463	0.9749	0.9688	0.9386	0.9421	0.9664
	RRM1	ribonucleotide reductase catalytic subunit M1	NA	enzyme			X		10.3113	9.8553	-0.456	0.0008	0.9809	0.9539	0.9639	0.9717	0.9945	0.9993	0.9446	0.9427	0.9791	0.9700	0.9172	0.9847	0.9246	0.9115	0.9509	0.9479	0.9554	0.9308	0.9435	0.9560
	RRM2	ribonucleotide reductase regulatory subunit M2	NA	enzyme			X		9.4188	8.6149	-0.8039	0.0150	0.9924	0.9190	0.9260	0.9187	0.9228	0.9708	0.9523	0.8905	0.9622	0.8791	0.8645	0.9782	0.8749	0.8510	0.9355	0.8960	0.9115	0.8859	0.8867	0.8953
	RSAD1	radical S-adenosyl methionine domain containing 1	mitochondrion	other	X	X			8.2879	7.7498	-0.5381	0.0000	0.9562	0.9391	0.9421	0.9534	0.9841	0.9515	0.9169	0.9241	0.9312	0.9219	0.9084	0.9371	0.9218	0.9433	0.9520	0.9693	0.9147	0.8898	0.9136	0.9360
	RTKN	rhotekin	NA	other		X			9.3344	8.7157	-0.6187	0.0001	0.9597	0.9111	0.9049	0.9578	0.9826	0.9761	0.8774	0.9098	0.9595	0.9146	0.9158	0.9904	0.9064	0.9261	0.9474	0.9045	0.9610	0.9165	0.9060	0.9525
	RTN4IP1	reticulon 4 interacting protein 1	mitochondrion	enzyme	X	X			9.6432	9.3832	-0.26	0.0110	0.9701	0.9818	0.9764	0.9842	1.0309	0.9698	1.0095	0.9627	0.9450	0.9401	0.9581	0.9803	0.9719	0.9693	0.9722	0.9818	0.9740	0.9761	0.9519	0.9585
	RUVBL2	RuvB like AAA ATPase 2	NA	transcription regulator		X			12.5776	12.0126	-0.565	0.0000	0.9663	0.9494	0.9545	0.9830	1.0143	0.9883	0.9461	0.9375	0.9511	0.9324	0.9293	0.9845	0.9256	0.9432	0.9613	0.9483	0.9551	0.9523	0.9361	0.9474
	SAMM50	SAMM50 sorting and assembly machinery component	mitochondrion	other	X	X			10.6654	10.2237	-0.4417	0.0004	0.9686	0.9522	0.9813	0.9627	1.0090	0.9625	0.9700	0.9646	0.9482	0.9394	0.9472	0.9461	0.9478	0.9310	0.9655	0.9625	0.9459	0.9619	0.9584	0.9518
	SAT2	spermidine/spermine N1-acetyltransferase family member 2	NA	enzyme		X			7.9562	7.6092	-0.347	0.0076	0.9769	0.9908	0.9855	0.9351	1.0100	0.9687	0.9358	0.9493	0.9863	0.9576	0.9169	0.9763	0.9220	0.9298	0.9713	0.9589	0.9507	0.9317	0.9279	0.9541
	SCCPDH	saccharopine dehydrogenase (putative)	mitochondrion	other	X	X			10.1927	9.5652	-0.6276	0.0000	0.9525	0.9416	0.9603	0.9574	1.0017	0.9570	0.9010	0.9272	0.9436	0.9072	0.9052	0.9613	0.9254	0.9410	0.9527	0.9352	0.9458	0.9217	0.8993	0.9377
	SCO1	SCO cytochrome c oxidase assembly protein 1	integral component of mitochondrial inner membrane	other	X	X			9.1696	8.9433	-0.2262	0.0425	0.9906	0.9710	0.9671	0.9952	1.0098	0.9898	0.9350	0.9612	0.9933	0.9831	0.9637	1.0033	0.9609	0.9625	0.9917	0.9749	0.9713	0.9483	0.9678	0.9687
	SCO2	SCO cytochrome c oxidase assembly protein 2	mitochondrial inner membrane	enzyme	X	X			11.0363	10.4903	-0.5459	0.0000	0.9468	0.9483	0.9936	0.9534	1.0243	0.9572	0.9606	0.9618	0.9432	0.9159	0.9317	0.9462	0.9350	0.9493	0.9499	0.9417	0.9552	0.9493	0.9212	0.9317
	SCP2	sterol carrier protein 2	mitochondrion	transporter	X	X			10.0443	9.7264	-0.3178	0.0019	0.9785	0.9722	0.9686	0.9624	1.0078	0.9641	0.9706	0.9812	0.9552	0.9447	0.9536	0.9756	0.9488	0.9563	0.9903	0.9628	0.9652	0.9555	0.9852	0.9698
	SDHA	succinate dehydrogenase complex flavoprotein subunit A	mitochondrion	enzyme	X	X	X		11.6841	11.2525	-0.4316	0.0000	0.9550	0.9716	0.9860	0.9667	1.0191	0.9711	0.9532	0.9462	0.9646	0.9709	0.9377	0.9481	0.9529	0.9498	0.9756	0.9737	0.9740	0.9311	0.9558	0.9619
	SDHB	succinate dehydrogenase complex iron sulfur subunit B	mitochondrion	enzyme	X	X	X		11.7044	11.3844	-0.32	0.0000	0.9704	0.9915	1.0021	0.9858	0.9988	0.9733	0.9588	0.9718	0.9655	0.9719	0.9679	0.9556	0.9689	0.9605	0.9656	0.9660	0.9724	0.9717	0.9643	0.9712
	SDR39U1	short chain dehydrogenase/reductase family 39U member 1	NA	other	X	X			8.4288	8.0014	-0.4274	0.0000	0.9469	0.9501	0.9592	0.9597	1.0063	0.9652	0.9324	0.9450	0.9471	0.9321	0.9339	0.9585	0.9329	0.9409	0.9570	0.9560	0.9438	0.9315	0.9451	0.9453
	SFXN3	sideroflexin 3	integral component of mitochondrial inner membrane	transporter	X	X			8.9903	8.7325	-0.2578	0.0375	0.9977	0.9808	1.0041	0.9631	1.0299	0.9522	0.9604	0.9762	0.9522	0.9624	0.9675	0.9487	0.9555	0.9766	0.9587	0.9578	0.9845	0.9847	0.9538	0.9643
	SFXN4	sideroflexin 4	mitochondrion	transporter	X	X			9.7233	9.0701	-0.6531	0.0000	0.9422	0.9337	0.9578	0.9451	0.9991	0.9619	0.9263	0.9098	0.9418	0.9164	0.9034	0.9354	0.9096	0.9009	0.9390	0.9367	0.9378	0.9053	0.9138	0.9458
	SHMT2	serine hydroxymethyltransferase 2	mitochondrial nucleoid	enzyme	X	X			10.3252	9.4414	-0.8838	0.0000	0.9349	0.9253	0.9312	0.9395	0.9820	0.9657	0.8788	0.8893	0.9302	0.9036	0.8758	0.9344	0.8904	0.8844	0.9307	0.8958	0.9233	0.8724	0.8909	0.9170
	SLC25A1	solute carrier family 25 member 1	mitochondrion	transporter	X	X			9.6872	8.9804	-0.7068	0.0000	0.9571	0.9416	0.9428	0.9407	1.0099	0.9487	0.9091	0.9149	0.9308	0.8874	0.9054	0.9198	0.9133	0.9168	0.9238	0.9327	0.9348	0.9017	0.8941	0.9236
	SLC25A12	solute carrier family 25 member 12	mitochondrial inner membrane	transporter	X	X			8.4016	7.9948	-0.4068	0.0000	0.9713	0.9513	0.9588	0.9369	0.9926	0.9785	0.9610	0.9100	0.9834	0.9565	0.9145	0.9883	0.9215	0.9336	0.9920	0.9342	0.9473	0.9041	0.9539	0.9486
	SLC25A19	solute carrier family 25 member 19	mitochondrial inner membrane	transporter	X	X			9.8387	9.3676	-0.4711	0.0018	0.9750	0.9505	0.9651	0.9672	1.0139	0.9756	0.9472	0.9244	0.9583	0.9333	0.9229	0.9444	0.9477	0.9321	0.9404	0.9821	0.9596	0.9245	0.9373	0.9440
	SLC25A26	solute carrier family 25 member 26	mitochondrial inner membrane	transporter	X	X			9.1622	8.7001	-0.4621	0.0000	0.9551	0.9555	0.9687	0.9784	1.0199	0.9703	0.9480	0.9230	0.9701	0.9140	0.9311	0.9820	0.9154	0.9368	0.9516	0.9397	0.9507	0.9142	0.9219	0.9511
	SLC25A38	solute carrier family 25 member 38	mitochondrion	other	X	X			8.0011	7.6917	-0.3094	0.0007	0.9623	0.9854	0.9582	0.9742	0.9944	0.9716	0.9492	0.9450	1.0004	0.9575	0.9610	0.9524	0.9550	0.9357	0.9649	0.9462	0.9892	0.9227	0.9438	0.9587
	SLC25A39	solute carrier family 25 member 39	mitochondrion	other	X	X			9.5735	9.0514	-0.5221	0.0000	0.9651	0.9314	1.0125	0.9539	1.0043	0.9726	0.9344	0.9458	0.9519	0.9185	0.9256	0.9406	0.9264	0.9162	0.9473	0.9346	0.9388	0.9398	0.9288	0.9271
	SLC25A4	solute carrier family 25 member 4	mitochondrial inner membrane	transporter	X	X			10.1954	9.6591	-0.5363	0.0026	0.9315	1.0166	0.9348	0.9569	1.0145	0.9725	0.9245	0.9205	0.9388	0.9245	0.9111	0.9818	0.9237	0.9383	0.9553	0.9325	0.9497	0.9284	0.9385	0.9566
	SLC25A5	solute carrier family 25 member 5	mitochondrion	transporter	X	X			13.4933	13.0259	-0.4674	0.0004	0.9464	0.9765	0.9640	0.9794	1.0372	0.9579	0.9633	0.9542	0.9646	0.9686	0.9347	0.9594	0.9560	0.9611	0.9802	0.9869	0.9791	0.9396	0.9402	0.9638
	SLC9B2	solute carrier family 9 member B2	mitochondrial membrane	transporter		X			10.5492	10.0097	-0.5396	0.0018	0.9519	0.9369	0.9217	0.9785	0.9893	0.9819	0.8873	0.9005	0.9925	0.9390	0.9357	1.0096	0.9383	0.9460	0.9610	0.9277	0.9655	0.8916	0.9423	0.9850
	SMDT1	single-pass membrane protein with aspartate rich tail 1	Uniplex complex	other	X	X			14.8759	14.5970	-0.2789	0.0468	0.9832	0.9808	0.9727	0.9983	1.0116	0.9824	0.9795	0.9740	0.9870	0.9617	0.9742	0.9948	0.9727	0.9805	1.0028	0.9656	0.9792	0.9837	0.9679	0.9739
	SMIM20	small integral membrane protein 20	mitochondrion	other		X			12.2580	11.9762	-0.2818	0.0491	0.9902	0.9881	0.9802	0.9869	1.0074	0.9680	0.9727	0.9672	0.9888	0.9660	0.9507	1.0037	0.9581	0.9779	0.9979	0.9698	0.9675	0.9702	0.9508	0.9806
	SMIM8	small integral membrane protein 8	NA	other		X			8.2764	7.7922	-0.4842	0.0014	0.9289	0.9421	0.9718	0.9661	1.0369	0.9457	0.9699	0.9232	0.8558	0.9011	0.9193	0.9571	0.9422	0.9418	0.9446	0.9534	0.9432	0.9514	0.9271	0.9256
	SOD1	superoxide dismutase 1	mitochondrion	enzyme	X	X			14.6603	13.6899	-0.9704	0.0000	0.9633	0.9186	0.9383	0.9608	0.9935	0.9566	0.9029	0.9222	0.9380	0.9123	0.9160	0.9474	0.9227	0.9168	0.9229	0.9305	0.9356	0.9207	0.9188	0.9433
	SPSB3	splA/ryanodine receptor domain and SOCS box containing 3	NA	other		X			10.0716	9.6331	-0.4385	0.0000	0.9701	0.9512	0.9661	0.9754	0.9977	0.9685	0.9580	0.9397	0.9790	0.9470	0.9502	0.9452	0.9478	0.9622	0.9555	0.9574	0.9634	0.9483	0.9238	0.9248
	SRM	spermidine synthase	NA	enzyme			X		7.3658	7.1555	-0.2102	0.0173	0.9872	0.9742	0.9842	0.9852	0.9851	0.9794	0.9442	0.9672	1.0312	0.9606	0.9479	0.9730	0.9450	0.9550	0.9787	0.9631	0.9575	0.9802	0.9621	0.9741
	SSBP1	single stranded DNA binding protein 1	mitochondrion	other	X	X			11.7651	11.4208	-0.3443	0.0348	1.0015	0.9785	0.9878	0.9863	1.0182	0.9526	1.0016	0.9616	0.9605	0.9393	0.9539	0.9727	0.9435	0.9566	0.9784	0.9761	0.9430	1.0070	0.9449	0.9562
	SSR4	signal sequence receptor subunit 4	NA	other		X			13.9398	13.5322	-0.4076	0.0057	0.9621	0.9720	1.0050	0.9893	1.0361	0.9745	0.9650	0.9829	0.9678	0.9671	0.9519	0.9587	0.9721	0.9597	0.9735	0.9582	0.9701	0.9498	0.9459	0.9580
	STARD13	StAR related lipid transfer domain containing 13	mitochondrion	other		X			7.7399	7.4219	-0.3181	0.0029	0.9764	0.9583	0.9620	0.9685	0.9777	0.9660	0.9133	0.9453	1.0194	0.9467	0.9506	0.9976	0.9461	0.9331	0.9700	0.9531	0.9481	0.9218	0.9420	0.9874
	STOML2	stomatin like 2	mitochondrion	other	X	X			11.5217	11.0023	-0.5194	0.0000	0.9638	0.9556	0.9810	0.9586	1.0095	0.9772	0.9584	0.9420	0.9513	0.9336	0.9332	0.9681	0.9411	0.9292	0.9618	0.9531	0.9531	0.9432	0.9337	0.9537
	STX17	syntaxin 17	NA	transporter	X	X			9.9909	9.5824	-0.4085	0.0003	0.9538	0.9497	0.8894	0.9778	0.9621	1.0173	0.9514	0.9446	0.9403	0.9470	0.9729	0.9916	0.9464	0.9840	0.9761	0.9636	0.9732	0.9540	0.9390	0.9538
	SUCLA2	succinate-CoA ligase ADP-forming beta subunit	mitochondrion	enzyme	X	X	X		10.1106	9.8901	-0.2205	0.0203	0.9847	0.9712	0.9974	0.9777	1.0144	0.9719	0.9841	0.9881	0.9720	0.9468	0.9643	0.9919	0.9635	0.9673	0.9840	0.9658	0.9793	0.9878	0.9731	0.9807
	SUCLG2	succinate-CoA ligase GDP-forming beta subunit	mitochondrion	enzyme	X	X	X		9.5523	9.2759	-0.2764	0.0237	0.9593	0.9777	0.9724	0.9826	1.0231	0.9799	0.9449	1.0103	0.9506	0.9460	0.9578	0.9792	0.9602	0.9485	1.0113	0.9614	0.9515	0.9503	0.9880	0.9715
	SULT2B1	sulfotransferase family 2B member 1	NA	enzyme			X		7.4890	7.0336	-0.4554	0.0001	0.9697	0.9421	0.9525	0.9498	1.0027	0.9610	0.8924	0.9399	0.9759	0.9114	0.9222	0.9620	0.9103	0.9278	0.9470	0.9302	0.9234	0.9547	0.9003	0.9185
	SUPV3L1	Suv3 like RNA helicase	mitochondrial degradosome	enzyme	X	X			10.2223	9.6256	-0.5967	0.0000	0.9438	0.9287	0.9215	0.9671	1.0017	0.9619	0.9245	0.9156	0.9347	0.9304	0.9160	0.9578	0.9450	0.9293	0.9491	0.9404	0.9466	0.9248	0.9459	0.9503
	SURF1	SURF1 cytochrome c oxidase assembly factor	mitochondrion	enzyme	X	X			12.2236	11.8949	-0.3287	0.0073	0.9750	0.9740	0.9800	0.9805	1.0059	0.9631	0.9803	0.9767	0.9700	0.9432	0.9691	0.9737	0.9655	0.9699	0.9809	0.9813	0.9657	0.9719	0.9660	0.9712
	TARS2	threonyl-tRNA synthetase 2, mitochondrial	mitochondrion	enzyme	X	X			10.9392	10.6042	-0.335	0.0011	1.0011	0.9744	0.9960	0.9542	1.0010	0.9704	0.9972	0.9514	0.9722	0.9544	0.9523	0.9669	0.9513	0.9483	0.9791	0.9711	0.9465	0.9655	0.9784	0.9584
	TBRG4	transforming growth factor beta regulator 4	mitochondrion	other	X	X			11.4239	10.7559	-0.668	0.0000	0.9712	0.9342	0.9454	0.9494	0.9896	0.9599	0.9433	0.9231	0.9354	0.9260	0.9220	0.9442	0.9282	0.9249	0.9526	0.9254	0.9372	0.9444	0.9364	0.9409
	TECR	trans-2,3-enoyl-CoA reductase	NA	enzyme		X	X		11.2958	10.5455	-0.7503	0.0000	0.9329	0.9367	0.9720	0.9504	0.9919	0.9690	0.9284	0.9285	0.9366	0.9209	0.9019	0.9292	0.9212	0.9139	0.9383	0.9073	0.9406	0.9280	0.9074	0.9192
	THEM4	thioesterase superfamily member 4	mitochondrial inner membrane	enzyme	X	X	X		11.2629	10.5802	-0.6827	0.0003	0.9531	0.9606	0.9824	0.9688	0.9695	0.9355	0.9502	0.9514	0.9282	0.8912	0.9179	0.9591	0.9349	0.9192	0.9280	0.9144	0.9242	0.9255	0.9294	0.9419
	TIMM10	translocase of inner Mitochondrial membrane 10	mitochondrion	transporter	X	X			10.0712	9.5870	-0.4842	0.0000	0.9577	0.9631	0.9723	0.9807	1.0334	0.9654	0.9498	0.9546	0.9484	0.9370	0.9336	0.9579	0.9347	0.9264	0.9409	0.9393	0.9521	0.9258	0.9222	0.9490
	TIMM10B	translocase of inner Mitochondrial membrane 10B	mitochondrion	transporter	X	X			11.8531	11.6394	-0.2137	0.0015	0.9885	0.9883	0.9843	0.9862	1.0092	0.9748	0.9909	0.9938	0.9780	0.9656	0.9772	0.9867	0.9759	0.9812	0.9746	0.9775	0.9673	0.9922	0.9696	0.9786
	TIMM13	translocase of inner Mitochondrial membrane 13	mitochondrion	transporter	X	X			10.7345	10.1138	-0.6207	0.0000	0.9427	0.9521	0.9787	0.9580	1.0240	0.9710	0.9311	0.9325	0.9403	0.9116	0.9081	0.9408	0.9229	0.9184	0.9450	0.9331	0.9512	0.9330	0.9180	0.9376
	TIMM17A	translocase of inner Mitochondrial membrane 17A	integral component of mitochondrial inner membrane	transporter	X	X			11.3418	10.9716	-0.3702	0.0005	0.9650	0.9749	0.9723	0.9939	1.0208	0.9810	0.9493	0.9739	0.9740	0.9669	0.9440	0.9773	0.9598	0.9529	0.9698	0.9610	0.9675	0.9553	0.9393	0.9511
	TIMM21	translocase of inner Mitochondrial membrane 21	mitochondrion	other	X	X			10.0177	9.6757	-0.3421	0.0011	0.9694	0.9486	0.9452	0.9805	1.0030	0.9636	0.9635	0.9700	0.9704	0.9630	0.9546	0.9772	0.9731	0.9664	0.9637	0.9606	0.9772	0.9466	0.9569	0.9633
	TIMM22	translocase of inner Mitochondrial membrane 22	TIM22 mitochondrial import inner membrane insertion complex	transporter	X	X			9.7490	9.5526	-0.1963	0.0043	0.9770	0.9736	0.9882	1.0061	1.0152	0.9881	0.9766	0.9785	0.9709	0.9716	0.9703	0.9855	0.9655	0.9662	0.9804	0.9862	0.9752	0.9607	0.9789	0.9852
	TIMM23	translocase of inner Mitochondrial membrane 23	mitochondrion	transporter	X	X			10.9501	10.6146	-0.3354	0.0227	0.9699	0.9709	0.9847	0.9784	1.0351	0.9749	0.9780	0.9658	0.9592	0.9722	0.9454	0.9689	0.9531	0.9522	0.9722	0.9613	0.9687	0.9545	0.9585	0.9676
	TIMM44	translocase of inner Mitochondrial membrane 44	mitochondrial inner membrane	transporter	X	X			8.2397	7.9393	-0.3004	0.0029	0.9633	0.9701	0.9932	0.9501	1.0161	0.9722	0.9764	0.9596	0.9728	0.9235	0.9570	0.9735	0.9355	0.9531	0.9756	0.9691	0.9446	0.9797	0.9456	0.9450
	TIMM50	translocase of inner Mitochondrial membrane 50	mitochondrion	phosphatase	X	X			8.9017	8.5112	-0.3905	0.0000	0.9646	0.9563	0.9884	0.9737	1.0240	0.9662	0.9500	0.9510	0.9598	0.9383	0.9327	0.9832	0.9317	0.9352	0.9578	0.9359	0.9542	0.9550	0.9362	0.9358
	TIMM9	translocase of inner Mitochondrial membrane 9	mitochondrial inner membrane	transporter	X	X			10.0316	9.6400	-0.3916	0.0005	0.9604	0.9700	0.9703	0.9916	1.0280	0.9758	0.9525	0.9442	0.9672	0.9547	0.9213	0.9822	0.9400	0.9554	0.9709	0.9694	0.9508	0.9272	0.9352	0.9566
	TK1	thymidine kinase 1	NA	kinase			X		8.1891	7.7959	-0.3932	0.0458	0.9926	0.9633	0.9984	0.9456	0.9545	0.9740	1.0103	0.9518	0.9983	0.9070	0.9218	0.9942	0.9180	0.8648	0.9585	0.9446	0.9335	0.9498	0.9487	0.9340
	TMEM126A	transmembrane protein 126A	mitochondrion	other	X	X			11.5492	10.9443	-0.605	0.0000	0.9569	0.9418	0.9460	0.9738	0.9977	0.9531	0.9412	0.9348	0.9606	0.9327	0.9304	0.9702	0.9403	0.9425	0.9524	0.9377	0.9478	0.9284	0.9171	0.9501
	TMEM126B	transmembrane protein 126B	mitochondrion	other	X	X			9.3132	8.7723	-0.541	0.0000	0.9609	0.9570	0.9718	0.9631	1.0032	0.9406	0.9308	0.9291	0.9436	0.9060	0.9142	0.9483	0.9199	0.9329	0.9423	0.9461	0.9468	0.9319	0.9135	0.9413
	TMEM160	transmembrane protein 160	mitochondrion	other		X			11.5334	10.8979	-0.6355	0.0000	0.9406	0.9383	0.9661	0.9638	1.0153	0.9666	0.9380	0.9408	0.9523	0.9216	0.9242	0.9500	0.9414	0.9339	0.9523	0.9308	0.9522	0.9328	0.9054	0.9360
	TMEM205	transmembrane protein 205	NA	other	X				9.4174	9.0427	-0.3747	0.0301	0.8937	0.9508	1.0208	0.9800	1.0380	0.9628	0.9792	0.9869	0.9647	0.9342	0.9243	0.9233	0.9733	0.9619	0.9815	0.9902	0.9699	0.9513	0.9181	0.9081
	TMEM223	transmembrane protein 223	mitochondrion	other		X			10.1760	9.8137	-0.3623	0.0154	0.9741	0.9935	1.0247	0.9645	1.0293	0.9560	0.9937	0.9654	0.9486	0.9190	0.9251	0.9658	0.9374	0.9463	0.9676	0.9561	0.9650	0.9803	0.9319	0.9515
	TMEM242	transmembrane protein 242	NA	other		X			9.0610	8.7417	-0.3193	0.0031	0.9911	1.0253	0.9275	0.9736	1.0114	0.9713	0.9482	0.9510	0.9686	0.9393	0.9464	0.9834	0.9405	0.9597	0.9922	0.9677	0.9531	0.9489	0.9347	0.9665
	TMEM263	transmembrane protein 263	NA	other		X			10.0959	9.2458	-0.8501	0.0000	0.9233	0.9100	0.8169	0.9557	0.9750	1.0020	0.8564	0.8991	0.9270	0.8791	0.9080	1.0130	0.8905	0.9208	0.9472	0.8846	0.9382	0.8760	0.8840	0.9184
	TMEM69	transmembrane protein 69	NA	other		X			7.4315	7.2100	-0.2215	0.0013	0.9881	0.9645	0.9675	0.9761	0.9877	0.9700	0.9642	0.9683	1.0089	0.9735	0.9649	0.9436	0.9485	0.9670	0.9868	0.9709	0.9421	0.9986	0.9568	0.9595
	TOMM20	translocase of outer Mitochondrial membrane 20	mitochondrial outer membrane translocase complex	transporter	X	X			12.9282	12.2430	-0.6853	0.0000	0.9413	0.9435	0.9409	0.9690	1.0218	0.9793	0.9208	0.9298	0.9615	0.9258	0.9046	0.9776	0.9351	0.9515	0.9615	0.9504	0.9621	0.9144	0.9110	0.9415
	TOMM34	translocase of outer Mitochondrial membrane 34	mitochondrion	other	X	X			8.5598	8.1687	-0.3911	0.0003	0.9635	0.9666	0.9908	0.9515	1.0416	0.9559	0.9368	0.9590	0.9644	0.9401	0.9295	0.9681	0.9433	0.9530	0.9503	0.9460	0.9427	0.9466	0.9147	0.9313
	TOMM40	translocase of outer Mitochondrial membrane 40	mitochondrion	ion channel	X	X			7.7765	7.5441	-0.2324	0.0121	0.9764	0.9776	1.0112	0.9761	1.0317	0.9747	0.9738	0.9641	0.9657	0.9439	0.9501	0.9832	0.9394	0.9464	0.9831	0.9614	0.9618	0.9702	0.9535	0.9629
	TOMM7	translocase of outer Mitochondrial membrane 7	mitochondrion	transporter	X	X			12.4692	11.5635	-0.9056	0.0000	0.9393	0.9243	0.9264	0.9706	1.0038	0.9583	0.9080	0.9180	0.9345	0.8937	0.9111	0.9718	0.9095	0.9260	0.9244	0.9088	0.8964	0.9053	0.8969	0.9261
	TOMM70A	translocase of outer Mitochondrial membrane 70	integral component of mitochondrial outer membrane	transporter	X				11.9664	11.5081	-0.4582	0.0000	0.9668	0.9527	0.9527	0.9854	1.0145	0.9638	0.9633	0.9465	0.9641	0.9452	0.9408	0.9832	0.9526	0.9708	0.9674	0.9555	0.9619	0.9533	0.9356	0.9609
	TRAP1	TNF receptor associated protein 1	mitochondrion	enzyme	X	X			8.6329	8.3604	-0.2725	0.0140	0.9665	0.9678	1.0153	0.9704	1.0289	0.9750	0.9760	0.9764	0.9637	0.9526	0.9402	0.9742	0.9445	0.9565	0.9733	0.9704	0.9602	0.9792	0.9530	0.9318
	TRIT1	tRNA isopentenyltransferase 1	mitochondrion	enzyme	X	X			10.0322	9.5753	-0.4569	0.0000	0.9531	0.9509	0.9488	0.9820	1.0085	0.9683	0.9330	0.9216	0.9767	0.9370	0.9270	0.9744	0.9494	0.9419	0.9628	0.9640	0.9654	0.9136	0.9462	0.9670
	TRMT10C	tRNA methyltransferase 10C, mitochondrial RNase P subunit	mitochondrion	enzyme	X	X			10.2493	9.7503	-0.499	0.0000	0.9725	0.9610	0.9555	0.9566	1.0165	0.9517	0.9491	0.9340	0.9449	0.9271	0.9161	0.9614	0.9289	0.9477	0.9802	0.9531	0.9452	0.9543	0.9345	0.9411
	TRMT11	tRNA methyltransferase 11 homolog	NA	enzyme	X	X			9.0783	8.6645	-0.4138	0.0000	0.9604	0.9487	0.9519	0.9866	1.0070	0.9733	0.9190	0.9632	0.9355	0.9230	0.9513	0.9620	0.9562	0.9240	0.9569	0.9449	0.9616	0.9502	0.9522	0.9646
	TRMT61B	tRNA methyltransferase 61B	NA	enzyme	X	X			7.9060	7.6269	-0.2791	0.0059	0.9683	0.9440	0.9477	0.9729	1.0001	0.9784	0.9584	0.9478	1.0357	0.9546	0.9424	0.9748	0.9484	0.9618	0.9692	0.9652	0.9672	0.9536	0.9468	0.9637
	TRNT1	tRNA nucleotidyl transferase 1	mitochondrion	enzyme	X	X			8.6913	8.4358	-0.2554	0.0231	0.9822	0.9548	0.9831	0.9746	1.0233	0.9637	0.9795	0.9558	0.9580	0.9846	0.9454	0.9777	0.9622	0.9723	0.9745	0.9700	0.9774	0.9351	0.9685	0.9713
	TSTD1	thiosulfate sulfurtransferase like domain containing 1	mitochondrion	enzyme	X	X			9.2963	8.8403	-0.456	0.0000	0.9766	0.9665	0.9348	0.9649	0.9544	0.9809	0.9076	0.9374	0.9592	0.9581	0.9531	0.9735	0.9368	0.9684	0.9098	0.9386	0.9464	0.9167	0.9660	0.9717
	TUBA1A	tubulin alpha 1a	NA	other		X			13.6519	12.3282	-1.3237	0.0000	0.9245	0.9014	0.8872	0.9474	1.0040	0.9508	0.8590	0.8941	0.9263	0.8768	0.8549	0.9600	0.8923	0.8890	0.8970	0.8780	0.9113	0.8527	0.8588	0.9021
	TUFM	Tu translation elongation factor, mitochondrial	mitochondrion	translation regulator	X	X			11.1370	10.5011	-0.6358	0.0000	0.9462	0.9443	0.9721	0.9682	1.0218	0.9715	0.9260	0.9370	0.9557	0.9388	0.9096	0.9524	0.9217	0.9191	0.9490	0.9364	0.9385	0.9122	0.9104	0.9342
	TXN2	thioredoxin 2	mitochondrion	enzyme	X	X			11.6410	11.1824	-0.4586	0.0000	0.9496	0.9574	0.9839	0.9734	1.0245	0.9860	0.9493	0.9620	0.9691	0.9575	0.9353	0.9700	0.9514	0.9408	0.9652	0.9477	0.9584	0.9431	0.9413	0.9504
	TXNRD2	thioredoxin reductase 2	mitochondrion	enzyme	X	X			7.8679	7.5387	-0.3293	0.0002	0.9738	0.9601	1.0027	0.9646	0.9915	0.9613	0.9716	0.9488	1.0024	0.9372	0.9333	0.9474	0.9317	0.9383	0.9687	0.9616	0.9390	0.9466	0.9392	0.9467
	TYMS	thymidylate synthetase	mitochondrion	enzyme		X	X		9.1732	8.4283	-0.7448	0.0000	0.9516	0.9209	0.9097	0.9377	0.9560	0.9797	0.8948	0.8803	0.9692	0.9059	0.8757	0.9771	0.8850	0.8649	0.9380	0.9157	0.9294	0.8740	0.8913	0.9295
	UCKL1	uridine-cytidine kinase 1 like 1	NA	kinase			X		8.1263	7.9594	-0.167	0.0025	0.9817	0.9911	0.9798	0.9741	0.9721	0.9749	0.9520	0.9821	0.9751	0.9951	1.0086	0.9633	0.9958	0.9920	0.9629	0.9796	0.9807	0.9788	0.9720	0.9786
	UHRF1BP1	UHRF1 binding protein 1	NA	other		X			8.0272	7.6335	-0.3937	0.0006	0.9451	0.9356	0.8631	0.9843	0.9906	1.0280	0.9022	0.9509	0.9594	0.9357	0.9420	0.9968	0.9369	0.9612	0.9826	0.9558	0.9539	0.9172	0.9354	0.9574
	UMPS	uridine monophosphate synthetase	NA	enzyme			X		10.7205	10.2650	-0.4555	0.0002	0.9531	0.9609	0.9775	0.9829	1.0226	0.9915	0.9442	0.9268	0.9646	0.9531	0.9157	0.9785	0.9398	0.9482	0.9668	0.9564	0.9535	0.9364	0.9277	0.9546
	UPRT	uracil phosphoribosyltransferase homolog	NA	enzyme			X		10.6241	10.2995	-0.3246	0.0005	0.9686	0.9643	0.9752	0.9890	1.0261	0.9746	0.9598	0.9653	0.9716	0.9370	0.9553	0.9844	0.9554	0.9700	0.9767	0.9603	0.9733	0.9688	0.9464	0.9694
	UQCC3	ubiquinol-cytochrome c reductase complex assembly factor 3	mitochondrion	other		X			10.0451	9.4520	-0.5931	0.0000	0.9633	0.9516	0.9683	0.9352	0.9932	0.9497	0.9370	0.9095	0.9585	0.9247	0.8984	0.9638	0.9112	0.9309	0.9626	0.9354	0.9499	0.9269	0.9113	0.9400
	UQCRC1	ubiquinol-cytochrome c reductase core protein 1	mitochondrion	enzyme	X	X	X		13.8887	13.6510	-0.2377	0.0374	0.9876	0.9754	1.0055	0.9735	1.0228	0.9848	1.0010	0.9799	0.9808	0.9777	0.9702	0.9788	0.9661	0.9899	0.9848	0.9760	0.9864	0.9915	0.9591	0.9677
	UQCRFS1	ubiquinol-cytochrome c reductase, Rieske iron-sulfur polypeptide 1	mitochondrion	enzyme	X	X	X		13.8369	13.5320	-0.3049	0.0002	0.9734	0.9772	0.9985	0.9906	1.0257	0.9795	0.9823	0.9769	0.9793	0.9666	0.9575	0.9718	0.9689	0.9672	0.9820	0.9774	0.9813	0.9736	0.9657	0.9661
	VAMP1	vesicle associated membrane protein 1	mitochondrion	transporter		X			7.3112	7.0277	-0.2835	0.0001	0.9593	0.9480	0.9403	0.9546	0.9651	0.9828	0.9350	0.9560	0.9870	0.9823	0.9384	0.9319	0.9752	0.9622	0.9782	0.9910	0.9641	0.9243	0.9797	0.9730
	VARS2	valyl-tRNA synthetase 2, mitochondrial	mitochondrion	enzyme	X	X			8.1331	7.7428	-0.3903	0.0002	0.9713	0.9732	0.9836	0.9661	0.9943	0.9773	0.9240	0.9341	0.9387	0.9248	0.9280	0.9565	0.9113	0.9586	0.9837	0.9832	0.9403	0.9255	0.9381	0.9336
	VDAC2	voltage dependent anion channel 2	mitochondrial nucleoid	ion channel	X	X			12.9760	12.7439	-0.2321	0.0066	0.9791	0.9935	1.0012	0.9836	1.0108	0.9690	0.9958	0.9882	0.9797	0.9676	0.9689	0.9765	0.9727	0.9649	0.9796	0.9798	0.9799	0.9956	0.9815	0.9764
	VKORC1	vitamin K epoxide reductase complex subunit 1	NA	enzyme			X		13.4649	12.6970	-0.7679	0.0000	0.9450	0.9322	0.9438	0.9668	1.0351	0.9537	0.9432	0.9342	0.9395	0.9096	0.9353	0.9391	0.9375	0.9412	0.9434	0.9354	0.9483	0.9327	0.9141	0.9361
	VKORC1L1	vitamin K epoxide reductase complex subunit 1 like 1	NA	enzyme			X		8.1331	7.8861	-0.247	0.0032	0.9730	0.9670	0.9545	0.9955	1.0073	0.9804	0.9707	0.9640	1.0121	0.9466	0.9563	0.9632	0.9560	0.9337	0.9850	0.9685	0.9764	0.9406	0.9728	0.9705
	VPS13A	vacuolar protein sorting 13 homolog A	mitochondrion	transporter		X			8.7313	8.2100	-0.5213	0.0000	0.9483	0.9585	0.8616	0.9642	0.9232	0.9987	0.9130	0.9322	0.9460	0.9506	0.9251	0.9574	0.9537	0.9421	0.9814	0.9274	0.9442	0.8929	0.9237	0.9668
	VRK2	VRK serine/threonine kinase 2	mitochondrial membrane	kinase		X			11.3530	10.4954	-0.8576	0.0000	0.9414	0.9379	0.9197	0.9471	1.0003	0.9253	0.9257	0.8836	0.9082	0.8961	0.8833	0.9414	0.9162	0.9221	0.9300	0.9277	0.9339	0.9235	0.8994	0.9293
	WDR81	WD repeat domain 81	mitochondrion	other	X	X			8.5941	8.3038	-0.2903	0.0222	0.9618	0.9604	0.9982	0.9869	1.0186	0.9481	0.9619	0.9728	0.9755	0.9518	0.9539	0.9401	0.9571	0.9708	0.9534	0.9936	0.9646	0.9638	0.9457	0.9516
	XAF1	XIAP associated factor 1	mitochondrion	other		X			8.9957	8.3803	-0.6154	0.0002	0.9108	0.9271	1.0554	0.9646	0.9975	0.9496	0.9207	0.9177	0.8693	0.9270	0.9197	0.9067	0.9369	0.8983	0.9342	0.9141	0.9275	0.8895	0.9411	0.9370
	XRCC6BP1	ATP23 metallopeptidase and ATP synthase assembly factor homolog	NA	kinase	X				8.0833	7.6564	-0.427	0.0000	0.9725	0.9507	0.9880	0.9494	0.9769	0.9425	0.9549	0.9159	0.9484	0.9135	0.9408	0.9591	0.9325	0.9310	0.9510	0.9591	0.9522	0.9329	0.9311	0.9443
				total	537	671	189	1
