# Supplementary material for: Understanding the Holobiont: Crosstalk Between Gut Microbiota and Mitochondria During Long Exercise in Horse
Source: Front Mol Biosci. 2021 Apr 8;8:656204. doi: 10.3389/fmolb.2021.656204 (PMC8063112; doi:10.3389/fmolb.2021.656204)
Supplement: Supplementary file 14 [file table13.xlsx]

## Sheet: Table S13
	Table S13. Correlated variables obtained using DIABLO on all the available data sets. Gene description and gene localizations were determined according to IPA (https://www.qiagenbioinformatics.com/products/ingenuity-pathway-analysis). Molecular pathways were determined using ClueGO 2.5.7 in the case of genes.
	Name of the variable in DIABLO	Data set	Gene description	Gene localization	Molecular pathway
	a.Glucose	H NMR metabolome	alpha-glucose		energy source
	ACADVL	transcriptome	acyl-CoA Dehydrogenase Very Long Chain	mitochondrial enzyme	mitochondrial fatty acid β-oxidation
	Acetate	SCFAs	SCFA		energy source
	ALDH5A1	transcriptome	aldehyde dehydrogenase 5 family member A1	mitochondrial enzyme	alanine, aspartate and glutamate metabolism
	Bhydroxyisobutyrate	H NMR metabolome	metabolite		energy source
	Butyrate	SCFAs	SCFA		energy source
	CCDC58	transcriptome	coiled-coil domain containing 58	cytoplasm other	NA
	Choline containing compounds	H NMR metabolome	metabolite		energy source
	COX5B	transcriptome	cytochrome c oxidase assembly factor COX5B	mitochondrial transporter	respiratory electron transport
	CREB1	transcriptome	CAMP responsive element binding protein 1	nuclear transcription factor	activated TLR4 signalling
	DLD	transcriptome	dihydrolipoamide dehydrogenase	mitochondrial enzyme	valine, leucine and isoleucine degradation
	ECI1	transcriptome	enoyl-CoA delta isomerase 1	mitochondrial enzyme	mitochondrial fatty acid β-oxidation
	Eubacterium coprostanoligenes group	microbiome	bacterium (Clostridia)		cholesterol reducing anaerobe
	FAM189A1	transcriptome	family with sequence similarity 189 member A1	mitochondrion other	NA
	Formate	H NMR metabolome	metabolite		one-carbon metabolism
	GFM1	transcriptome	G Elongation Factor Mitochondrial 1	mitochondrion other	mitochondrial translation
	Glucose.2	H NMR metabolome	metabolite		energy source
	Glucose.3	H NMR metabolome	metabolite		energy source
	Glucose.7	H NMR metabolome	metabolite		energy source
	Glucose.8	H NMR metabolome	metabolite		energy source
	Glucose.9	H NMR metabolome	metabolite		energy source
	Glucose.10	H NMR metabolome	metabolite		energy source
	Glutamine Glutamate.1	H NMR metabolome	metabolite		energy source
	Glycerol.1	H NMR metabolome	metabolite		energy source
	Glycerol.2	H NMR metabolome	metabolite		energy source
	Glycerol.3	H NMR metabolome	metabolite		energy source
	GSTP1	transcriptome	glutathione S-transferase pi 1	mitochondrial enzyme	glutathione metabolism
	IER5L	transcriptome	immediate early response 5 like	nucleus	NA
	Isoleucine.1	H NMR metabolome	metabolite		protein degradation
	KCNJ11	transcriptome	potassium inwardly rectifying channel subfamily J member 11	plasmic membrane enzyme	energy metabolism
	Leucine	H NMR metabolome	metabolite		energy source
	LYPLAL1	transcriptome	lysophospholipase like 1	cytoplasm enzyme	NA
	MAPK3	transcriptome	mitogen-activated protein kinase 3	cytoplasm kinase	RET signaling
	Methyl function Fas	H NMR metabolome	metabolite		energy source
	Mogibacterium	microbiome	bacterium (Clostridia)		onset of mucosal pathology
	MRPL13	transcriptome	mitochondrial ribosomal protein L13	mitochondrial enzyme	mitochondrial translation
	MRPL49	transcriptome	mitochondrial ribosomal protein L49	mitochondrial enzyme	mitochondrial translation
	MRPS16	transcriptome	mitochondrial ribosomal protein S16	mitochondrial enzyme	mitochondrial translation
	MRPS18C	transcriptome	mitochondrial ribosomal protein S18C	mitochondrion other	mitochondrial translation
	NDUFA10	transcriptome	NADH:ubiquinone oxidoreductase subunit A10	mitochondrial transporter	respiratory electron transport
	NDUFA5	transcriptome	NADH:ubiquinone oxidoreductase subunit A5	mitochondrial enzyme	respiratory electron transport
	NDUFA7	transcriptome	NADH:ubiquinone oxidoreductase complex assembly factor 7	mitochondrial transporter	respiratory electron transport
	NDUFV1	transcriptome	NADH:ubiquinone oxidoreductase complex assembly factor 1	mitochondrion other	respiratory electron transport
	NEFA	biochemical assays metabolome	biochemical assays metabolome		energy source
	NFU1	transcriptome	NFU1 iron-sulfur cluster scaffold	cytoplasm other	NA
	NLRX1	transcriptome	NLR family member X1	mitochondrial enzyme	RIG-I/MDA5 mediated induction of IFN-α/β pathways
	NME2	transcriptome	NME/NM23 nucleoside diphosphate kinase 2	nucleus kinase	purine nucleotides de novo biosynthesis
	NMRK1	transcriptome	nicotinamide riboside kinase 1	cytoplasm kinase	NAD metabolism
	NUDT6	transcriptome	nudix hydrolase 6	mitochondrion other	mitochondrial apoptosis
	PAPSS1	transcriptome	3'-phosphoadenosine 5'-phosphosulfate synthase 1	cytoplasm enzyme	cytochrome P450 arranged by substrate type
	PHB	transcriptome	prohibitin	nucleus transcription factor	RET signaling
	PIN4	transcriptome	peptidylprolyl cis/trans isomerase, NIMA-interacting 4	nucleus enzyme	NA
	PMPCA	transcriptome	peptidase, mitochondrial processing alpha subunit	mitochondrion peptidase	mitochondrial protein import
	POLG2	transcriptome	DNA polymerase gamma 2, accessory subunit	mitochondrial enzyme	mitochondrial biogenesis
	PRDX4	transcriptome	peroxiredoxin 4	cytoplasm enzyme	innate immune system
	PRDX5	transcriptome	peroxiredoxin 5	mitochondrial enzyme	gene expression
	Propionate	SCFAs	SCFA		energy source
	QRSL1	transcriptome	glutaminyl-tRNA amidotransferase subunit QRSL1	cytoplasm enzyme	tRNA aminoacylation
	RAB32	transcriptome	RA32 member RAS oncogene family	mitochondrion other	vesicle-mediated transport
	RAB5C	transcriptome	RAB5C member RAS oncogene family	plasmic membrane other	clathrin-derived vescicle budding
	RAB7A	transcriptome	RAB7A member RAS oncogene family	plasmic membrane other	innate immune system
	Rikenellaceae RC9 gut group	microbiome	bacterium (Bacteroidales)		propionate, acetate and succinate metabolism
	RPUSD2	transcriptome	RNA pseudouridine synthase domain containing 2	enzyme	NA
	Ruminococcaceae NK4A214 group	microbiome	bacterium (Clostridia)		acetate, formate and succinate metabolism
	SSBP1	transcriptome	single stranded DNA binding protein 1	mitochondrial enzyme	mitochondrial biogenesis
	THEM4	transcriptome	thioesterase superfamily member 4	mitochondrial enzyme	RET signaling
	TMBIM6	transcriptome	transmembrane BAX Inhibitor Motif Containing 6	plasmic membrane enzyme	pathogenic Echerichia coli infection
	TRABD	transcriptome	TraB domain containing	extracellular space other	NA
	Trimetylamine N.oxine	H NMR metabolome	metabolite		cardiac dysfunction
	TYMP	transcriptome	tymidine Phosphorylase	cytoplasm enzyme	mitochondrial apoptosis
	UHRF1BP1	transcriptome	UHRF1 binding protein 1	nucleus	NA
	Valerate	SCFAs	SCFA		energy source
	Valine	H NMR metabolome	metabolite		protein degradation
	Valine.1	H NMR metabolome	metabolite		protein degradation
