# Supplementary material for: Understanding the Holobiont: Crosstalk Between Gut Microbiota and Mitochondria During Long Exercise in Horse
Source: Front Mol Biosci. 2021 Apr 8;8:656204. doi: 10.3389/fmolb.2021.656204 (PMC8063112; doi:10.3389/fmolb.2021.656204)
Supplement: Supplementary file 15 [file table14.xlsx]

## Sheet: Table S14
	Table S14. Correlation matrix of the associations between mt-related genes and bacterial genera obtained using the rCCA method. Only the genes and the genera for which at least one association value data point presented absolute r2 > 0.55 are shown.
		Fibrobacter	Ruminococcaceae_NK4A214_group	Candidatus_Soleaferrea	Pseudobutyrivibrio	Eubacterium_coprostanoligenes_group	Mogibacterium	Ruminococcaceae_UCG002	Rikenellaceae_RC9_gut_group	Eubacterium_hallii_group
	SPNS1	0.5405	-0.4965	-0.3639	-0.4586	-0.5019	-0.5557	-0.5141	-0.5345	0.2139
	P4HA1	0.4391	-0.5038	-0.4790	-0.5291	-0.5659	-0.6127	-0.5636	-0.5726	0.4078
	ENTPD3	0.4213	-0.4837	-0.4602	-0.5082	-0.5435	-0.5884	-0.5413	-0.5498	0.3921
	MPV17L	0.3853	-0.4592	-0.4516	-0.4910	-0.5236	-0.5652	-0.5195	-0.5260	0.3979
	ARMCX3	0.3656	-0.4452	-0.4458	-0.4807	-0.5118	-0.5515	-0.5067	-0.5122	0.3996
	DNMT3A	0.4723	-0.5032	-0.4445	-0.5088	-0.5478	-0.5969	-0.5500	-0.5626	0.3485
	DHX32	-0.2800	0.4645	0.5669	0.5605	0.5865	0.6207	0.5676	0.5624	-0.5940
	BAG5	-0.2735	0.4317	0.5134	0.5131	0.5381	0.5708	0.5223	0.5189	-0.5286
	NDUFS1	-0.3564	0.5074	0.5685	0.5829	0.6145	0.6554	0.6006	0.6003	-0.5606
	SDHB	-0.3443	0.4819	0.5342	0.5502	0.5806	0.6199	0.5682	0.5686	-0.5223
	PHYH	-0.3551	0.4811	0.5219	0.5427	0.5737	0.6138	0.5629	0.5645	-0.5016
	BID	-0.3343	0.4456	0.4778	0.4994	0.5285	0.5660	0.5192	0.5213	-0.4550
	MRPL28	-0.3359	0.4486	0.4818	0.5032	0.5325	0.5702	0.5230	0.5250	-0.4593
	UQCRFS1	-0.3427	0.4583	0.4925	0.5142	0.5441	0.5826	0.5344	0.5364	-0.4698
	LYPLAL1	-0.3458	0.4557	0.4848	0.5085	0.5385	0.5771	0.5295	0.5321	-0.4586
	SLC25A4	-0.3260	0.4484	0.4913	0.5086	0.5372	0.5742	0.5265	0.5274	-0.4761
	MTHFD1	-0.3290	0.4567	0.5035	0.5198	0.5488	0.5863	0.5374	0.5381	-0.4902
	LRPPRC	-0.3173	0.4365	0.4784	0.4952	0.5231	0.5591	0.5126	0.5135	-0.4636
	TIMM13	-0.4210	0.5035	0.4965	0.5391	0.5748	0.6203	0.5701	0.5771	-0.4386
	TIMM22	-0.4260	0.5193	0.5205	0.5609	0.5972	0.6435	0.5912	0.5976	-0.4669
	RPUSD4	-0.4135	0.5193	0.5328	0.5681	0.6035	0.6490	0.5959	0.6009	-0.4885
	PDHA1	-0.3898	0.4862	0.4963	0.5304	0.5638	0.6065	0.5570	0.5619	-0.4529
	ATP5G3	-0.4013	0.4896	0.4910	0.5290	0.5632	0.6068	0.5575	0.5635	-0.4407
	SDR39U1	-0.3851	0.4686	0.4689	0.5057	0.5384	0.5803	0.5332	0.5390	-0.4200
	NTHL1	-0.3994	0.4803	0.4759	0.5156	0.5495	0.5927	0.5447	0.5512	-0.4224
	SFXN4	-0.3908	0.4672	0.4607	0.5002	0.5333	0.5755	0.5290	0.5355	-0.4069
	ICT1	-0.3945	0.4705	0.4630	0.5032	0.5366	0.5792	0.5324	0.5390	-0.4082
	TXN2	-0.3817	0.4498	0.4380	0.4784	0.5106	0.5516	0.5071	0.5140	-0.3822
	NDUFA10	-0.3894	0.4556	0.4408	0.4829	0.5157	0.5575	0.5126	0.5199	-0.3822
	MIPEP	-0.3905	0.4598	0.4474	0.4888	0.5218	0.5638	0.5183	0.5254	-0.3901
	ACSF2	-0.3550	0.4431	0.4525	0.4835	0.5139	0.5528	0.5076	0.5122	-0.4131
	NDUFS3	-0.3606	0.4574	0.4731	0.5026	0.5336	0.5733	0.5263	0.5304	-0.4368
	UMPS	-0.3608	0.4532	0.4652	0.4959	0.5268	0.5664	0.5201	0.5245	-0.4266
	ATP5G1	-0.3601	0.4679	0.4927	0.5192	0.5503	0.5904	0.5418	0.5449	-0.4621
	COX7A2L	-0.3705	0.4690	0.4843	0.5149	0.5467	0.5875	0.5394	0.5436	-0.4466
	FAM185A	-0.3722	0.4748	0.4932	0.5229	0.5549	0.5960	0.5471	0.5511	-0.4570
	ATP5G2	-0.3701	0.4626	0.4730	0.5051	0.5368	0.5774	0.5303	0.5349	-0.4322
	TIMM9	-0.3773	0.4740	0.4865	0.5186	0.5510	0.5924	0.5440	0.5485	-0.4462
	HEATR1	-0.3774	0.4722	0.4832	0.5158	0.5481	0.5895	0.5414	0.5461	-0.4419
	PPA2	-0.5572	0.5504	0.4455	0.5328	0.5781	0.6347	0.5860	0.6041	-0.3102
	ATP5C1	-0.5041	0.5065	0.4187	0.4954	0.5365	0.5880	0.5426	0.5583	-0.3007
	ACYP2	-0.5304	0.5363	0.4467	0.5265	0.5698	0.6241	0.5758	0.5921	-0.3243
	CCBL2	-0.5043	0.4908	0.3897	0.4708	0.5116	0.5626	0.5197	0.5366	-0.2636
	RPUSD2	-0.5172	0.5052	0.4032	0.4858	0.5276	0.5801	0.5357	0.5529	-0.2748
	DCTD	-0.4793	0.4860	0.4061	0.4779	0.5170	0.5661	0.5223	0.5369	-0.2961
	COA6	-0.4893	0.4833	0.3912	0.4679	0.5076	0.5574	0.5146	0.5305	-0.2725
	MTHFS	-0.4798	0.5075	0.4449	0.5112	0.5507	0.6005	0.5534	0.5665	-0.3455
	ATP5A1	-0.4805	0.5034	0.4367	0.5043	0.5438	0.5936	0.5472	0.5606	-0.3347
	MRPS16	-0.4721	0.5058	0.4496	0.5130	0.5520	0.6013	0.5539	0.5663	-0.3550
	PHB	-0.4903	0.5282	0.4721	0.5372	0.5778	0.6290	0.5794	0.5920	-0.3753
	MRPL49	-0.4917	0.5571	0.5234	0.5814	0.6226	0.6748	0.6209	0.6314	-0.4402
	ALDH7A1	-0.4603	0.5289	0.5034	0.5558	0.5944	0.6435	0.5919	0.6012	-0.4292
	TIMM10	-0.4647	0.5324	0.5055	0.5587	0.5977	0.6472	0.5954	0.6049	-0.4299
	ADPRHL2	-0.4678	0.5359	0.5088	0.5624	0.6017	0.6515	0.5993	0.6089	-0.4326
	CYCS	-0.4597	0.5030	0.4568	0.5158	0.5539	0.6022	0.5545	0.5657	-0.3700
	NME2	-0.4619	0.5083	0.4643	0.5228	0.5612	0.6097	0.5614	0.5724	-0.3785
	FASTKD2	-0.4649	0.5129	0.4696	0.5282	0.5668	0.6157	0.5669	0.5779	-0.3840
	MRPL12	-0.4719	0.5251	0.4850	0.5432	0.5825	0.6323	0.5820	0.5929	-0.4004
	TIMM17A	-0.4721	0.5167	0.4695	0.5300	0.5692	0.6187	0.5698	0.5813	-0.3804
	MRPS14	-0.4744	0.5224	0.4774	0.5374	0.5768	0.6267	0.5770	0.5883	-0.3894
	NDUFA6	-0.4300	0.4883	0.4598	0.5102	0.5462	0.5919	0.5446	0.5537	-0.3876
	TUFM	-0.4340	0.4922	0.4629	0.5140	0.5503	0.5964	0.5487	0.5580	-0.3897
	RPS10	-0.4377	0.4893	0.4540	0.5074	0.5439	0.5901	0.5432	0.5530	-0.3766
	SLC25A26	-0.4265	0.4772	0.4430	0.4949	0.5305	0.5756	0.5297	0.5393	-0.3678
	APOA1BP	-0.4291	0.4825	0.4502	0.5018	0.5376	0.5830	0.5366	0.5460	-0.3758
	ATP5L	-0.4083	0.4727	0.4531	0.4985	0.5329	0.5765	0.5302	0.5382	-0.3891
	NDUFC2	-0.4166	0.4732	0.4456	0.4944	0.5293	0.5736	0.5277	0.5366	-0.3757
	NDUFB5	-0.4233	0.4805	0.4524	0.5021	0.5375	0.5824	0.5359	0.5449	-0.3813
	TMEM126B	-0.4223	0.4843	0.4603	0.5085	0.5440	0.5889	0.5418	0.5504	-0.3918
	C19orf70	-0.4257	0.4932	0.4731	0.5204	0.5562	0.6017	0.5534	0.5617	-0.4065
	EPRS	-0.4177	0.4845	0.4651	0.5114	0.5465	0.5912	0.5437	0.5518	-0.4001
	NDUFB10	-0.4197	0.4841	0.4624	0.5096	0.5449	0.5897	0.5424	0.5507	-0.3957
	RPS3	-0.4484	0.4864	0.4380	0.4966	0.5338	0.5807	0.5348	0.5461	-0.3512
	CDK5RAP1	-0.4422	0.4789	0.4304	0.4884	0.5251	0.5713	0.5262	0.5374	-0.3444
	RPL18A	-0.4443	0.4792	0.4289	0.4878	0.5246	0.5710	0.5259	0.5373	-0.3416
	COX4I1	-0.4234	0.4654	0.4246	0.4784	0.5136	0.5581	0.5139	0.5240	-0.3457
	CCT7	-0.4285	0.4708	0.4294	0.4838	0.5194	0.5645	0.5197	0.5300	-0.3494
	PIN4	-0.4392	0.4867	0.4477	0.5024	0.5390	0.5852	0.5388	0.5490	-0.3678
	MRPL18	-0.4402	0.4854	0.4443	0.4997	0.5364	0.5827	0.5364	0.5469	-0.3630
	ECSIT	-0.4137	0.4598	0.4242	0.4754	0.5098	0.5535	0.5095	0.5190	-0.3497
	BNIP1	-0.4184	0.4691	0.4365	0.4871	0.5220	0.5663	0.5212	0.5305	-0.3632
	TECR	-0.4195	0.4685	0.4342	0.4855	0.5205	0.5648	0.5198	0.5293	-0.3597
	RUVBL2	-0.4568	0.4709	0.4011	0.4675	0.5049	0.5519	0.5090	0.5223	-0.3003
	SHMT2	-0.4656	0.4737	0.3974	0.4668	0.5048	0.5526	0.5097	0.5238	-0.2914
	HAGH	-0.4511	0.4802	0.4238	0.4853	0.5225	0.5694	0.5247	0.5367	-0.3319
	CHCHD3	-0.4408	0.4665	0.4092	0.4700	0.5063	0.5521	0.5088	0.5207	-0.3179
	C1QBP	-0.4489	0.4709	0.4091	0.4721	0.5090	0.5555	0.5121	0.5246	-0.3140
	MLH1	-0.4346	0.4648	0.4122	0.4709	0.5068	0.5520	0.5086	0.5200	-0.3247
	RPL32	-0.4347	0.4683	0.4185	0.4762	0.5122	0.5576	0.5136	0.5248	-0.3327
	SLC25A1	-0.4398	0.4729	0.4220	0.4806	0.5170	0.5629	0.5185	0.5299	-0.3348
